# Supplementary material for: The Anatomy of the SARS-CoV-2 Biomedical Literature: Introducing the CovidX Network Algorithm for Drug Repurposing Recommendation
Source: J Med Internet Res. 2020 Aug 20;22(8):e21169. doi: 10.2196/21169 (PMC7474417; doi:10.2196/21169)
Supplement: Multimedia Appendix 1 [file jmir_v22i8e21169_app1.zip]

Archive with 71 entries (61 files):
- input/
- input/proteins.txt
- __MACOSX/
- __MACOSX/input/
- __MACOSX/input/._proteins.txt
- input/.DS_Store
- __MACOSX/input/._.DS_Store
- input/CTSearchResults-05242020.csv
- __MACOSX/input/._CTSearchResults-05242020.csv
- input/comprehenive-analysis-4models.txt
- __MACOSX/input/._comprehenive-analysis-4models.txt
- input/pubmed_sars-covid-2.txt
- __MACOSX/input/._pubmed_sars-covid-2.txt
- input/drug_names.txt
- __MACOSX/input/._drug_names.txt
- input/covid19-map.gpickle
- input/test_4models.gpickle
- input/Coronavirus-clinicaltrials-Results.csv
- __MACOSX/input/._Coronavirus-clinicaltrials-Results.csv
- input/.ipynb_checkpoints/
- input/.ipynb_checkpoints/drug_names-checkpoint.txt
- input/.ipynb_checkpoints/proteins-checkpoint.txt
- input/gist-graph-example.json
- __MACOSX/input/._gist-graph-example.json
- input/UniProt_programmatically_py3.pdf
- __MACOSX/input/._UniProt_programmatically_py3.pdf
- input/drug_n_chemical_names.txt
- __MACOSX/input/._drug_n_chemical_names.txt
- output/
- output/.ipynb_checkpoints/
- output/.ipynb_checkpoints/covid19-network-checkpoint.txt
- output/covid19-network.txt
- jn-python-code/
- jn-python-code/drug-disease-papermaterial1.ipynb
- jn-python-code/ct-covid19-analysis.ipynb
- jn-python-code/drug-protein-papermaterial2.ipynb
- jn-python-code/drug-features-all.ipynb
- results/
- results/drug-protein-links-04252020.txt
- __MACOSX/results/
- __MACOSX/results/._drug-protein-links-04252020.txt
- results/.DS_Store
- __MACOSX/results/._.DS_Store
- results/drug-disease-links-04252020.txt
- __MACOSX/results/._drug-disease-links-04252020.txt
- results/drug-disease-2.pdf
- __MACOSX/results/._drug-disease-2.pdf
- results/drug_names.txt
- __MACOSX/results/._drug_names.txt
- results/ranked-drugs-by-degree.txt
- __MACOSX/results/._ranked-drugs-by-degree.txt
- results/drug-chemical-target-features-04172020.txt
- __MACOSX/results/._drug-chemical-target-features-04172020.txt
- results/top-10-drugs-and-biological-features.txt
- __MACOSX/results/._top-10-drugs-and-biological-features.txt
- results/drug-degree-betweenness.txt
- __MACOSX/results/._drug-degree-betweenness.txt
- results/.ipynb_checkpoints/
- results/.ipynb_checkpoints/top-10-drugs-and-biological-features-checkpoint.txt
- results/.ipynb_checkpoints/sars-covid-2.chemicals-checkpoint.txt
- results/.ipynb_checkpoints/drugs_and_entities-checkpoint.png
- results/.ipynb_checkpoints/drug_n_chemical_names-checkpoint.txt
- results/.ipynb_checkpoints/drug_names-checkpoint.txt
- results/.ipynb_checkpoints/Untitled-checkpoint.ipynb
- results/.ipynb_checkpoints/ranked-drugs-by-degree-checkpoint.txt
- results/chem-names.txt
- __MACOSX/results/._chem-names.txt
- results/sars-covid-2.chemicals.txt
- __MACOSX/results/._sars-covid-2.chemicals.txt
- results/drug_n_chemical_names.txt
- __MACOSX/results/._drug_n_chemical_names.txt
