# Supplementary material for: The Anatomy of the SARS-CoV-2 Biomedical Literature: Introducing the CovidX Network Algorithm for Drug Repurposing Recommendation
Source: J Med Internet Res. 2020 Aug 20;22(8):e21169. doi: 10.2196/21169 (PMC7474417; doi:10.2196/21169)
Supplement: Multimedia Appendix 1 [file jmir_v22i8e21169_app1.zip › input/proteins.txt]

ace-2
ace2
ace2 receptors
alb
ang ii
ang-(1-7
angiotensin receptor
angiotensin receptor 2
angiotensin receptor blockers
angiotensin-converting enzyme 2
angiotensin-converting enzyme 2 (ace2) receptors
aspartate aminotransferase
beta-galactosidase
c-reactive protein
cd26
cd3
chymotrypsin-like protease
d-dimer
early intravenous immunoglobulin
envelope and nucleocapsid proteins
high-doses intravenous immunoglobulin
igg
igg antibody
interferon
interferon-beta
jak2
lactate dehydrogenase
monoclonal antibodies
pct
protease
pt
rdrp
rna-dependent rna polymerase
sasp
serum antibody
tau
tissue receptor
