# Supplementary material for: The Anatomy of the SARS-CoV-2 Biomedical Literature: Introducing the CovidX Network Algorithm for Drug Repurposing Recommendation
Source: J Med Internet Res. 2020 Aug 20;22(8):e21169. doi: 10.2196/21169 (PMC7474417; doi:10.2196/21169)
Supplement: Multimedia Appendix 1 [file jmir_v22i8e21169_app1.zip › input/CTSearchResults-05242020.csv]

Rank	NCT Number	Title	Status	Study Results	Conditions	Interventions	URL
1	NCT04386109	Neonatal Complications of Coronavirus Disease (COVID-19)	Recruiting	No Results Available	Neonatal COVID-19 Disease	Other: No intervention - exposure is to COVID-19	https://ClinicalTrials.gov/show/NCT04386109
2	NCT04358029	Cardiac Arrhythmias In Patients With Coronavirus Disease (COVID-19)	Recruiting	No Results Available	COVID 19 Cardiac|COVID 16 Arrhythmia|COVID 19 Death		https://ClinicalTrials.gov/show/NCT04358029
3	NCT04389944	Amotosalen-Ultraviolet A Pathogen-Inactivated Convalescent Plasma in Addition to Best Supportive Care and Antiviral Therapy on Clinical Deterioration in Adults Presenting With Moderate to Severe COVID-19	Recruiting	No Results Available	Coronavirus Disease 2019 Infectious Disease (COVID-19 Infection)	Other: convalescent plasma application to SARS-CoV-2 infected patients	https://ClinicalTrials.gov/show/NCT04389944
4	NCT04367662	Study of the Vascular Compartment and Hypercoagulability During Coronavirus Infection COVID-19	Recruiting	No Results Available	COVID-19	Procedure: blood sampling	https://ClinicalTrials.gov/show/NCT04367662
5	NCT04383652	Collection of Coronavirus COVID-19 Outbreak Samples in New South Wales	Recruiting	No Results Available	COVID	Other: Biological sample and clinical data collection	https://ClinicalTrials.gov/show/NCT04383652
6	NCT04321993	Treatment of Moderate to Severe Coronavirus Disease (COVID-19) in Hospitalized Patients	Recruiting	No Results Available	COVID-19	Drug: Lopinavir/ritonavir|Drug: Hydroxychloroquine sulfate|Drug: Baricitinib (janus kinase inhibitor)	https://ClinicalTrials.gov/show/NCT04321993
7	NCT04347915	The Phase 2 Study to Evaluate the Safety and Efficacy of Clevudine in Patients With Moderate COVID-19	Recruiting	No Results Available	COVID-19	Drug: Clevudine|Drug: Hydroxychloroquine	https://ClinicalTrials.gov/show/NCT04347915
8	NCT04303507	Chloroquine/ Hydroxychloroquine Prevention of Coronavirus Disease (COVID-19) in the Healthcare Setting	Recruiting	No Results Available	COVID19|Coronavirus|Acute Respiratory Illnesses	Drug: Chloroquine or Hydroxychloroquine|Drug: Placebo	https://ClinicalTrials.gov/show/NCT04303507
9	NCT04359927	Long-term Effects of Coronavirus Disease 2019 on the Cardiovascular System: CV COVID-19 Registry	Recruiting	No Results Available	Sars-CoV2|Covid19|Cardiovascular Diseases|Cardiovascular Risk Factor		https://ClinicalTrials.gov/show/NCT04359927
10	NCT04362150	Long-term Impact of Infection With Novel Coronavirus (COVID-19)	Recruiting	No Results Available	COVID		https://ClinicalTrials.gov/show/NCT04362150
11	NCT04369365	A Single-blinded, Randomized, Placebo Controlled Phase II Trial of Prophylactic Treatment With Oral Azithromycin Versus Placebo in Cancer Patients Undergoing Antineoplastic Treatment During the Corona Virus Disease 19 (COVID-19) Pandemic	Recruiting	No Results Available	COVID	Drug: Azithromycin 500 milligram (mg) oral Tablet|Drug: Placebo	https://ClinicalTrials.gov/show/NCT04369365
12	NCT04359667	Serum IL-6 and Soluble IL-6 Receptor in Severe COVID-19 Pneumonia Treated With Tocilizumab	Recruiting	No Results Available	COVID-19|Severe Pneumonia	Drug: Tocilizumab 20 MG/ML Intravenous Solution [ACTEMRA]	https://ClinicalTrials.gov/show/NCT04359667
13	NCT04363346	Study of FT516 for the Treatment of COVID-19 in Hospitalized Patients With Hypoxia	Recruiting	No Results Available	COVID-19	Drug: FT516	https://ClinicalTrials.gov/show/NCT04363346
14	NCT04351724	Austrian CoronaVirus Adaptive Clinical Trial (COVID-19)	Recruiting	No Results Available	COVID-19	Drug: Chloroquine or Hydroxychloroquine|Drug: Lopinavir/Ritonavir|Other: Best standard of care|Drug: Rivaroxaban|Drug: Thromboprophylaxis|Drug: Candesartan|Drug: non-RAS blocking antihypertensives|Drug: Clazakizumab|Drug: placebo for clazakizumab	https://ClinicalTrials.gov/show/NCT04351724
15	NCT04280588	Fingolimod in COVID-19	Recruiting	No Results Available	Coronavirus Disease (COVID-19)	Drug: Fingolimod 0.5 mg	https://ClinicalTrials.gov/show/NCT04280588
16	NCT04341116	Study of TJ003234 (Anti-GM-CSF Monoclonal Antibody) in Subjects With Severe Coronavirus Disease 2019 (COVID-19)	Recruiting	No Results Available	Coronavirus Disease 2019 COVID-19	Drug: TJ003234|Drug: Placebo	https://ClinicalTrials.gov/show/NCT04341116
17	NCT04335071	Tocilizumab in the Treatment of Coronavirus Induced Disease (COVID-19)	Recruiting	No Results Available	SARS-CoV-2 Infection	Drug: Tocilizumab (TCZ)|Drug: Placebo	https://ClinicalTrials.gov/show/NCT04335071
18	NCT04375098	Efficacy and Safety of Early COVID-19 Convalescent Plasma in Patients Admitted for COVID-19 Infection	Recruiting	No Results Available	Severe Acute Respiratory Syndrome Coronavirus 2	Biological: COVID-19 convalescent plasma	https://ClinicalTrials.gov/show/NCT04375098
19	NCT04375709	Quality of Life and Physical Performance After Novel Coronavirus Infection (COVID-19);	Recruiting	No Results Available	Covid-19 (New Coronavirus) Infection	Other: Physical exercise|Behavioral: Education sessions	https://ClinicalTrials.gov/show/NCT04375709
20	NCT04318444	Hydroxychloroquine Post Exposure Prophylaxis for Coronavirus Disease (COVID-19)	Recruiting	No Results Available	COVID-19|Corona Virus Infection	Drug: Hydroxychloroquine|Drug: Placebo oral tablet	https://ClinicalTrials.gov/show/NCT04318444
21	NCT04376476	Host-pathogen Interactions During SARS-CoV-2 Infection	Recruiting	No Results Available	Infection, Coronavirus|Severe Acute Respiratory Syndrome Coronavirus 2	Biological: Blood sample|Biological: Low or upper respiratory tract sample|Biological: Stool collection or fecal swab|Genetic: Blood sample for whole genome sequencing|Other: phone call	https://ClinicalTrials.gov/show/NCT04376476
22	NCT04339998	Assessment of Exam Findings in Coronavirus Disease 2019 (COVID-19) With Point-of-Care Ultrasonography (POCUS)	Recruiting	No Results Available	Coronavirus Infection|COVID|Covid-19|SARS-CoV-2	Diagnostic Test: Point-of-Care Ultrasonography (POCUS)	https://ClinicalTrials.gov/show/NCT04339998
23	NCT04352764	ANTIBODY BASED TESTS FOR SARSCoV-2 COVID-19) - Evaluation of Patients and Healthcare Providers in the Confines of Healthcare Settings	Recruiting	No Results Available	Covid19	Diagnostic Test: CoronaCideTM COVID-19 IgM/IgG Rapid Test and Premier Biotech COVID-19 IgM/IgG Rapid Test	https://ClinicalTrials.gov/show/NCT04352764
24	NCT04355611	Epidemiological Characteristics of COVID-19 in Patients With MS or NMO	Recruiting	No Results Available	Multiple Sclerosis|NMO Spectrum Disorder|COVID-19	Other: Evaluation of the epidemiological characteristics of coronavirus infection (SARS-CoV-2)	https://ClinicalTrials.gov/show/NCT04355611
25	NCT04371432	Genetics of COVID-19 Susceptibility and Manifestations	Recruiting	No Results Available	COVID-19|Coronavirus 2019		https://ClinicalTrials.gov/show/NCT04371432
26	NCT04299724	Safety and Immunity of Covid-19 aAPC Vaccine	Recruiting	No Results Available	Treat and Prevent Covid-19 Infection	Biological: Pathogen-specific aAPC	https://ClinicalTrials.gov/show/NCT04299724
27	NCT04321811	Behavior, Environment And Treatments for Covid-19	Recruiting	No Results Available	Coronavirus	Other: Observation of patients with known, suspected, or at risk for COVID-19 infection	https://ClinicalTrials.gov/show/NCT04321811
28	NCT04364893	Angiotensin Receptor Blockers and Angiotensin-converting Enzyme Inhibitors and Adverse Outcomes in Patients With COVID19	Recruiting	No Results Available	Corona Virus Infection|COVID-19	Other: Suspension or Maintenance of Angiotensin Receptor Blockers and Angiotensin-converting Enzyme Inhibitors	https://ClinicalTrials.gov/show/NCT04364893
29	NCT04324463	Anti-Coronavirus Therapies to Prevent Progression of Coronavirus Disease 2019 (COVID-19) Trial	Recruiting	No Results Available	Coronavirus|Severe Acute Respiratory Syndrome	Drug: Azithromycin|Drug: Hydoxychloroquine or Chloroquine|Drug: Interferon-Beta	https://ClinicalTrials.gov/show/NCT04324463
30	NCT04326920	Sargramostim in Patients With Acute Hypoxic Respiratory Failure Due to COVID-19 (SARPAC)	Recruiting	No Results Available	COVID-19	Drug: Sargramostim|Other: Control	https://ClinicalTrials.gov/show/NCT04326920
31	NCT04346589	Convalescent Antibodies Infusion in Critically Ill COVID 19 Patients	Recruiting	No Results Available	Pneumonia, Ventilator-Associated|Coronavirus Infection	Biological: Anti-coronavirus antibodies (immunoglobulins)obtained with DFPP from convalescent patients	https://ClinicalTrials.gov/show/NCT04346589
32	NCT04331600	Chloroquine as Antiviral Treatment in Coronavirus Infection 2020	Recruiting	No Results Available	COVID-19	Drug: Chloroquine phosphate|Other: Telemedicine	https://ClinicalTrials.gov/show/NCT04331600
33	NCT04323839	COVID-19 PRIORITY (Pregnancy CoRonavIrus Outcomes RegIsTrY)	Recruiting	No Results Available	Pregnancy|Coronavirus|COVID-19	Other: Pregnant women under investigation for Coronavirus or diagnosed with COVID-19|Other: Postpartum women under investigation for Coronavirus or diagnosed with COVID-19	https://ClinicalTrials.gov/show/NCT04323839
34	NCT04321421	Hyperimmune Plasma for Critical Patients With COVID-19	Recruiting	No Results Available	COVID-19	Other: hyperimmune plasma	https://ClinicalTrials.gov/show/NCT04321421
35	NCT04344977	Collection of Anti-SARS-CoV-2 Immune Plasma	Recruiting	No Results Available	Coronavirus Disease 2019 (COVID-19)		https://ClinicalTrials.gov/show/NCT04344977
36	NCT04288102	Treatment With Mesenchymal Stem Cells for Severe Corona Virus Disease 2019(COVID-19)	Recruiting	No Results Available	Corona Virus Disease 2019(COVID-19)	Biological: MSCs|Biological: Saline containing 1% Human serum albumin（solution of MSC）	https://ClinicalTrials.gov/show/NCT04288102
37	NCT04380519	Study of the Efficacy and Safety of a Single Administration of Olokizumab and RPH-104 With Standard Therapy in Patients With Severe Severe Acute Respiratory Syndrome Coronavirus 2 (SARS-CoV-2) Infection (COVID-19)	Recruiting	No Results Available	COVID-19	Biological: RPH-104 80 mg|Drug: Olokizumab 64 mg|Drug: Placebo	https://ClinicalTrials.gov/show/NCT04380519
38	NCT04328961	Hydroxychloroquine for COVID-19 Post-exposure Prophylaxis (PEP)	Recruiting	No Results Available	COVID-19|Corona Virus Infection|SARS (Severe Acute Respiratory Syndrome)|SARS-CoV-2	Drug: Hydroxychloroquine Sulfate|Drug: Ascorbic Acid	https://ClinicalTrials.gov/show/NCT04328961
39	NCT04379310	Evaluation of Clinical Parameters on Admission and Medications in Covid-19 Pneumonia (Corona Virus Disease 2019)	Recruiting	No Results Available	Covid-19	Drug: ACE Inhibitors and Calcium Channel Blockers	https://ClinicalTrials.gov/show/NCT04379310
40	NCT04330300	Coronavirus (COVID-19) ACEi/ARB Investigation	Recruiting	No Results Available	Hypertension|COVID-19	Drug: Thiazide or Thiazide-like diuretics|Drug: Calcium Channel Blockers|Drug: ACE inhibitor|Drug: Angiotensin receptor blocker	https://ClinicalTrials.gov/show/NCT04330300
41	NCT04344951	Chloroquine Phosphate Against Infection by the Novel Coronavirus SARS-CoV-2 (COVID-19): The HOPE Open-Label, Non Randomized Clinical Trial	Recruiting	No Results Available	Pneumonia, Viral|Covid-19	Drug: UNIKINON (Chloroquine phosphate) 200mg tablets	https://ClinicalTrials.gov/show/NCT04344951
42	NCT04328129	Household Transmission Investigation Study for COVID-19 in French Guiana	Recruiting	No Results Available	Coronavirus Infections|Severe Acute Respiratory Syndrome|SARS-CoV Infection	Procedure: Human biological samples	https://ClinicalTrials.gov/show/NCT04328129
43	NCT04354870	COVID-19 PrEP HCW HCQ Study	Recruiting	No Results Available	COVID-19	Drug: Hydroxychloroquine (HCQ)	https://ClinicalTrials.gov/show/NCT04354870
44	NCT04384380	Efficacy and Tolerability of Hydroxychloroquine in Adult Patients With COVID-19	Recruiting	No Results Available	Coronavirus Infection	Drug: Hydroxychloroquine Sulfate 200 MG [Plaquenil]	https://ClinicalTrials.gov/show/NCT04384380
45	NCT04347239	Study to Evaluate the Efficacy and Safety of Leronlimab for Patients With Severe or Critical Coronavirus Disease 2019 (COVID-19)	Recruiting	No Results Available	Coronavirus Disease 2019	Drug: Placebos|Drug: Leronlimab (700mg)	https://ClinicalTrials.gov/show/NCT04347239
46	NCT04388605	Assessing the Safety of Pregnancy In the CoRonavirus (COVID-19) pandEmic	Recruiting	No Results Available	Corona Virus Infection|COVID|Pregnancy Related|Early Pregnancy		https://ClinicalTrials.gov/show/NCT04388605
47	NCT04325919	Coronavirus Disease 2019 (COVID-19) Study of Hospitalized Patients in Hong Kong	Recruiting	No Results Available	Coronavirus Infections	Other: No intervention	https://ClinicalTrials.gov/show/NCT04325919
48	NCT04341766	Evolution of Pulmonary Ultrasound in Patients Hospitalized for Covid (Coronavirus Disease) 19	Recruiting	No Results Available	Pneumonia, Viral|COVID-19	Other: No special intervention	https://ClinicalTrials.gov/show/NCT04341766
49	NCT04342195	Acquiring Convalescent Specimens for COVID-19 Antibodies	Recruiting	No Results Available	COVID-19|Coronavirus Infection|Corona Virus Infection	Procedure: Blood draw	https://ClinicalTrials.gov/show/NCT04342195
50	NCT04371315	Risk Factors, Clinical Characteristics and Outcomes of Acute Infection With Coronavirus 2019 (COVID-19) In Children	Recruiting	No Results Available	Corona Virus Infection|Pediatric Cancer|Adult Children|Cancer		https://ClinicalTrials.gov/show/NCT04371315
51	NCT04276896	Immunity and Safety of Covid-19 Synthetic Minigene Vaccine	Recruiting	No Results Available	Pathogen Infection Covid-19 Infection	Biological: Injection and infusion of LV-SMENP-DC vaccine and antigen-specific CTLs	https://ClinicalTrials.gov/show/NCT04276896
52	NCT04373148	Understanding Immunity to SARS-CoV-2, the Coronavirus Causing COVID-19	Recruiting	No Results Available	Coronavirus	Other: There is no intervention	https://ClinicalTrials.gov/show/NCT04373148
53	NCT04327206	BCG Vaccination to Protect Healthcare Workers Against COVID-19	Recruiting	No Results Available	Coronavirus Disease 2019 (COVID-19)|Respiratory Illness|Corona Virus Infection|COVID-19	Drug: BCG Vaccine|Drug: 0.9%NaCl	https://ClinicalTrials.gov/show/NCT04327206
54	NCT04333407	Preventing Cardiac Complication of COVID-19 Disease With Early Acute Coronary Syndrome Therapy: A Randomised Controlled Trial.	Recruiting	No Results Available	COVID-19	Drug: Aspirin 75mg|Drug: Clopidogrel 75mg|Drug: Rivaroxaban 2.5 MG|Drug: Atorvastatin 40mg|Drug: Omeprazole 20mg	https://ClinicalTrials.gov/show/NCT04333407
55	NCT04381377	Efficacy and Safety of Polyoxidonium® in Hospitalized Patients With Coronavirus Disease COVID-19	Recruiting	No Results Available	Infections, Coronavirus	Drug: azoximer bromide|Other: Placebo	https://ClinicalTrials.gov/show/NCT04381377
56	NCT04328454	Clinical Characteristics and Prognostic Factors of Patients With COVID-19	Recruiting	No Results Available	Coronavirus	Other: retrospective analysis	https://ClinicalTrials.gov/show/NCT04328454
57	NCT04367805	COVID-19 Infection in Patients With Hepatocellular Carcinoma	Recruiting	No Results Available	Hepatocellular Carcinoma|COVID-19	Diagnostic Test: nasopharyngeal Covid 19 RT-PCR	https://ClinicalTrials.gov/show/NCT04367805
58	NCT04323345	Efficacy of Natural Honey Treatment in Patients With Novel Coronavirus	Recruiting	No Results Available	COVID-19	Dietary Supplement: Natural Honey|Other: Standard Care	https://ClinicalTrials.gov/show/NCT04323345
59	NCT04375176	Monocytes and NK Cells Activity in Covid-19 Patients	Recruiting	No Results Available	COVID-19|Severe Acute Respiratory Syndrome Coronavirus 2|Immunomodulation	Diagnostic Test: Study of immune-mediated mechanisms in patients tested positive for SARS-CoV-2	https://ClinicalTrials.gov/show/NCT04375176
60	NCT04386850	Oral 25-hydroxyvitamin D3 and COVID-19	Recruiting	No Results Available	COVID 19	Drug: Oral 25-Hydroxyvitamin D3	https://ClinicalTrials.gov/show/NCT04386850
61	NCT04367857	ARMOR Study: COVID-19 Seroprevalence Among Healthcare Workers	Recruiting	No Results Available	Covid-19|Coronavirus Infection|Coronavirus	Other: COVID-19 Serology|Behavioral: Health Care Worker Survey	https://ClinicalTrials.gov/show/NCT04367857
62	NCT04331886	An Observational Study of Patients With Coronavirus Disease 2019	Recruiting	No Results Available	COVID-19|Coronavirus		https://ClinicalTrials.gov/show/NCT04331886
63	NCT04322279	Factors Associated With a Positive SARS-CoV-2 Serology in Contact Subjects at High/Moderate Risk of Coronavirus SARS-CoV-2 Infection. COVID19.	Recruiting	No Results Available	Coronavirus	Diagnostic Test: Serology|Genetic: Sequencing	https://ClinicalTrials.gov/show/NCT04322279
64	NCT04320238	Experimental Trial of rhIFNα Nasal Drops to Prevent 2019-nCOV in Medical Staff	Recruiting	No Results Available	2019 Novel Coronavirus Infection	Drug: recombinant human interferon Alpha-1b|Drug: thymosin alpha 1	https://ClinicalTrials.gov/show/NCT04320238
65	NCT04343053	Pro-thrombotic Status in Patients With SARS-Cov-2 Infection	Recruiting	No Results Available	Severe Acute Respiratory Syndrome Coronavirus 2	Other: SARS-Cov-2 infection	https://ClinicalTrials.gov/show/NCT04343053
66	NCT04292899	Study to Evaluate the Safety and Antiviral Activity of Remdesivir (GS-5734™) in Participants With Severe Coronavirus Disease (COVID-19)	Recruiting	No Results Available	COVID-19	Drug: Remdesivir|Drug: Standard of Care	https://ClinicalTrials.gov/show/NCT04292899
67	NCT04369066	COVID-19 Study of the Serological Response Against the Severe Acute Respiratory Syndrome (SARS) Coronavirus 2 (CoV-2) Virus in 2 Types of Employees, Hospital and Non-hospital, at Institute Curie	Recruiting	No Results Available	Volunteers From the Institute Curie Staff Who Are Not Showing Active SARS-CoV-2 Infection	Diagnostic Test: Blood samples (collection of 5 mL of blood in a dry tube)	https://ClinicalTrials.gov/show/NCT04369066
68	NCT04351152	Phase 3 Study to Evaluate Efficacy and Safety of Lenzilumab in Hospitalized Patients With COVID-19 Pneumonia	Recruiting	No Results Available	Coronavirus Disease 2019 (COVID-19) Pneumonia	Biological: Lenzilumab|Drug: Standard of Care	https://ClinicalTrials.gov/show/NCT04351152
69	NCT04292730	Study to Evaluate the Safety and Antiviral Activity of Remdesivir (GS-5734™) in Participants With Moderate Coronavirus Disease (COVID-19) Compared to Standard of Care Treatment	Recruiting	No Results Available	COVID-19	Drug: Remdesivir|Drug: Standard of Care	https://ClinicalTrials.gov/show/NCT04292730
70	NCT04351503	A Systems Approach to Predict the Outcome of SARS-CoV-2 in the Population of a City; COVID-19	Recruiting	No Results Available	SARS Coronavirus (SARS-CoV-2) Infection	Other: Study A|Other: Study B|Other: Study C	https://ClinicalTrials.gov/show/NCT04351503
71	NCT04337008	Renin Angiotensin System - CoronaVirus	Recruiting	No Results Available	COVID 19	Other: blood draw	https://ClinicalTrials.gov/show/NCT04337008
72	NCT04349202	Beaumont Health Large-scale Automated Serologic Testing for COVID-19	Recruiting	No Results Available	COVID-19|Coronavirus Infection|Severe Acute Respiratory Syndrome Coronavirus 2	Diagnostic Test: EUROIMMUN assay	https://ClinicalTrials.gov/show/NCT04349202
73	NCT04389658	Contagiousness and Immunogenicity Status of COVID-19 in Asymptomatic Population (COVID-19 CONDITION)	Recruiting	No Results Available	COVID-19		https://ClinicalTrials.gov/show/NCT04389658
74	NCT04317040	CD24Fc as a Non-antiviral Immunomodulator in COVID-19 Treatment	Recruiting	No Results Available	Severe Coronavirus Disease (COVID-19)	Drug: CD24Fc|Drug: Placebo	https://ClinicalTrials.gov/show/NCT04317040
75	NCT04343651	Study to Evaluate the Efficacy and Safety of Leronlimab for Mild to Moderate COVID-19	Recruiting	No Results Available	Coronavirus Disease 2019	Drug: Placebos|Drug: Leronlimab (700mg)	https://ClinicalTrials.gov/show/NCT04343651
76	NCT04338672	The Impact of the Covid-19 Outbreak on Emergency Room Attendances of Surgical Patients	Recruiting	No Results Available	Emergency Service, Hospital|General Surgery	Other: COVID-19 Pandemic	https://ClinicalTrials.gov/show/NCT04338672
77	NCT04367350	Prospective Registry of Corona Virus Disease 2019 (Covid-19) Patients With Neuromuscular Involvement	Recruiting	No Results Available	COVID|Sars-CoV2|Corona Virus Infection|Myositis|Myocarditis	Diagnostic Test: laboratory biomarkers|Diagnostic Test: muscle ultrasound	https://ClinicalTrials.gov/show/NCT04367350
78	NCT04323644	Outcomes of Surgery in COVID-19 Infection: International Cohort Study (CovidSurg)	Recruiting	No Results Available	COVID-19|Coronavirus|Surgery	Procedure: Surgery	https://ClinicalTrials.gov/show/NCT04323644
79	NCT04366765	COVID-19 Survival - The COVIVA Study	Recruiting	No Results Available	COVID-19|SARS-CoV 2		https://ClinicalTrials.gov/show/NCT04366765
80	NCT04388631	Detection Rate of SARS-CoV-2 in Male Genitourinary System and Its Impact on Male Reproductive Health.	Recruiting	No Results Available	Coronavirus Disease 2019	Other: Coronavirus Disease 2019	https://ClinicalTrials.gov/show/NCT04388631
81	NCT04367402	COST (COvid STudio) ACTION: Study for the Evaluation of Specific Antibodies Anti Covid-19 Linked to Covid-19 Infection, Symptoms and Genetic Expression of ACE2 Polymorphisms in Patients (COST ACTION)	Recruiting	No Results Available	COVID-19	Other: BioMedomics COVID-19 IgM-IgG Rapid Test	https://ClinicalTrials.gov/show/NCT04367402
82	NCT04342663	A Double-blind, Placebo-controlled Clinical Trial of Fluvoxamine for Symptomatic Individuals With COVID-19 Infection	Recruiting	No Results Available	COVID 19|Coronavirus	Drug: Fluvoxamine|Drug: Placebo	https://ClinicalTrials.gov/show/NCT04342663
83	NCT04322682	Colchicine Coronavirus SARS-CoV2 Trial (COLCORONA)	Recruiting	No Results Available	Corona Virus Infection	Drug: Colchicine|Drug: Placebo oral tablet	https://ClinicalTrials.gov/show/NCT04322682
84	NCT04346056	Retrospective Study on Severe Respiratory Illness to Access the Presence of COVID-19	Recruiting	No Results Available	Coronavirus Disease (COVID-19)|COVID-19		https://ClinicalTrials.gov/show/NCT04346056
85	NCT04390477	Study to Evaluate the Effect of a Probiotic in COVID-19	Recruiting	No Results Available	COVID-19|Coronavirus Infection	Dietary Supplement: Probiotic	https://ClinicalTrials.gov/show/NCT04390477
86	NCT04349098	Evaluation of Activity and Safety of Oral Selinexor in Participants With Severe COVID-19 Infection	Recruiting	No Results Available	Coronavirus Infection	Drug: Selinexor|Other: Placebo	https://ClinicalTrials.gov/show/NCT04349098
87	NCT04334044	Treatment of SARS Caused by COVID-19 With Ruxolitinib	Recruiting	No Results Available	COVID-19|Severe Acute Respiratory Syndrome Coronavirus 2	Drug: Ruxolitinib Oral Tablet	https://ClinicalTrials.gov/show/NCT04334044
88	NCT04347980	Dexamethasone Treatment for Severe Acute Respiratory Distress Syndrome Induced by COVID-19	Recruiting	No Results Available	Respiratory Distress Syndrome, Adult|COVID-19	Drug: Dexamethasone and Hydroxychloroquine|Drug: Hydroxychloroquine	https://ClinicalTrials.gov/show/NCT04347980
89	NCT04364737	Convalescent Plasma to Limit COVID-19 Complications in Hospitalized Patients	Recruiting	No Results Available	COVID-19|Coronavirus|Coronavirus Infection	Biological: Convalescent Plasma|Biological: Lactated ringer's solution or sterile saline	https://ClinicalTrials.gov/show/NCT04364737
90	NCT04357782	Administration of Intravenous Vitamin C in Novel Coronavirus Infection (COVID-19) and Decreased Oxygenation	Recruiting	No Results Available	COVID-19|Hypoxia	Drug: L-ascorbic acid	https://ClinicalTrials.gov/show/NCT04357782
91	NCT04323787	Viral Infection and Respiratory Illness Universal Study[VIRUS]: COVID-19 Registry	Recruiting	No Results Available	Coronavirus	Other: observational	https://ClinicalTrials.gov/show/NCT04323787
92	NCT04358783	Convalescent Plasma Compared to the Best Available Therapy for the Treatment of SARS-CoV-2 Pneumonia	Recruiting	No Results Available	Coronavirus Infection	Biological: Plasma|Other: Best Available Therapy	https://ClinicalTrials.gov/show/NCT04358783
93	NCT04354779	Antibody Seroprevalence and Rate of Asymptomatic Infections With SARS-CoV-2 in Austrian Hospital Personnel.	Recruiting	No Results Available	Severe Acute Respiratory Syndrome Coronavirus 2|SARS-CoV 2|Coronavirus Infection|Covid19	Diagnostic Test: a specifically designed self-administered questionnaire	https://ClinicalTrials.gov/show/NCT04354779
94	NCT04393961	At-Home COVID-19 Antibody Test Usability Assessment & Behavior Change Study	Recruiting	No Results Available	COVID19|COVID-19|Coronavirus	Device: Premier Biotech COVID-19 IgG/IgM Rapid test Cassette	https://ClinicalTrials.gov/show/NCT04393961
95	NCT04332016	COVID-19 Biological Samples Collection	Recruiting	No Results Available	Infection Viral	Other: biological samples collection	https://ClinicalTrials.gov/show/NCT04332016
96	NCT04279795	Detection of 2019 Novel Coronavirus in Multiple Organ System and Its Relationship With Clinical Manifestations	Recruiting	No Results Available	Coronavirus		https://ClinicalTrials.gov/show/NCT04279795
97	NCT04259892	Viral Excretion in Contact Subjects at High/Moderate Risk of Coronavirus 2019-nCoV Infection. COVID-19.	Recruiting	No Results Available	Coronavirus	Biological: 2019-nCoV PCR	https://ClinicalTrials.gov/show/NCT04259892
98	NCT04345315	Correlative Study on Cancer Patients and Healthcare Professionals Exposed to Infection by Severe Acute Respiratory Syndrome-Corona Virus-2 (SARS-Cov-2), COVID-19 Causative Agent.	Recruiting	No Results Available	COVID-19|SARS-CoV-2	Other: serological test|Other: Rapid molecular test|Genetic: Next generation Sequencing (NGS) analysis|Other: serum chemistry analysis	https://ClinicalTrials.gov/show/NCT04345315
99	NCT04392232	A Study of COVID 19 Convalescent Plasma in High Risk Patients With COVID 19 Infection	Recruiting	No Results Available	Coronavirus|COVID-19|Convalescent Plasma	Drug: Convalescent Plasma	https://ClinicalTrials.gov/show/NCT04392232
100	NCT04362176	Passive Immunity Trial of Nashville II for COVID-19	Recruiting	No Results Available	COVID-19|Coronavirus|SARS-CoV-2	Biological: pathogen reduced SARS-CoV-2 convalescent plasma|Biological: Placebo	https://ClinicalTrials.gov/show/NCT04362176
101	NCT04371640	Sirolimus in COVID-19 Phase 1	Recruiting	No Results Available	SARS-CoV-2|Covid-19	Drug: Sirolimus 1 MG/ML|Drug: Placebo	https://ClinicalTrials.gov/show/NCT04371640
102	NCT04321096	The Impact of Camostat Mesilate on COVID-19 Infection	Recruiting	No Results Available	Corona Virus Infection	Drug: Camostat Mesilate|Drug: Placebo oral tablet	https://ClinicalTrials.gov/show/NCT04321096
103	NCT04360837	PEEP Incremental and Decremental Alveolar Recruitment of Critically Ill Corona Virus Disease-19 (COVID-19) Patients	Recruiting	No Results Available	COVID-19|Virus; Pneumonia|Atelectasis	Procedure: alveolar recruitment	https://ClinicalTrials.gov/show/NCT04360837
104	NCT04341441	Will Hydroxychloroquine Impede or Prevent COVID-19	Recruiting	No Results Available	COVID-19|Coronavirus|Coronavirus Infections|SARS-CoV 2	Drug: Hydroxychloroquine - Daily Dosing|Drug: Hydroxychloroquine - Weekly Dosing|Other: Placebo oral tablet|Diagnostic Test: Monitoring Visit - Baseline|Diagnostic Test: Monitoring Visit - Week 4|Diagnostic Test: Monitoring Visit - Week 8|Other: Weekly Assessment	https://ClinicalTrials.gov/show/NCT04341441
105	NCT04324736	"COVID-19 and Diabetes Outcomes"	Recruiting	No Results Available	Coronavirus|Diabetes	Other: no interventional study	https://ClinicalTrials.gov/show/NCT04324736
106	NCT04357327	Rapid Salivary Test to Detect SARS-CoV-2 (COVID-19)	Recruiting	No Results Available	COVID-19|SARS-CoV 2|Corona Virus Infection	Diagnostic Test: rapid salivary test	https://ClinicalTrials.gov/show/NCT04357327
107	NCT04345523	Convalescent Plasma Therapy vs. SOC for the Treatment of COVID19 in Hospitalized Patients	Recruiting	No Results Available	COVID-19	Other: Blood and derivatives.|Drug: Standard of Care	https://ClinicalTrials.gov/show/NCT04345523
108	NCT04346667	Post-Exposure Prophylaxis for Asymptomatic SARS-CoV-2 COVID-19 Patients With choloroquinE Compounds	Recruiting	No Results Available	SARS-CoV-2|Coronavirus Infection|Asymptomatic Condition|COVID-19	Drug: Hydroxychloroquine Sulfate Regular dose|Drug: Hydroxychloroquine Sulfate Loading Dose|Drug: Chloroquine|Drug: Placebo	https://ClinicalTrials.gov/show/NCT04346667
109	NCT04307459	Acute Respiratory Failure and COVID-19 in Real Life	Recruiting	No Results Available	Coronavirus Infections|Respiratory Failure|Ventilator Lung	Other: standard operating procedures	https://ClinicalTrials.gov/show/NCT04307459
110	NCT04336215	Rutgers COVID-19 Cohort Study	Recruiting	No Results Available	Coronavirus|SARS-CoV-2	Other: Non-Interventional	https://ClinicalTrials.gov/show/NCT04336215
111	NCT04363593	Serology COVID-19 From the Cornwall Hospital Union	Recruiting	No Results Available	Corona Virus Infection	Biological: Serological test|Biological: Serum test	https://ClinicalTrials.gov/show/NCT04363593
112	NCT04342221	Hydroxychloroquine for COVID-19	Recruiting	No Results Available	COVID-19, Hydroxychloroquine Sulfate	Drug: Hydroxychloroquine Sulfate|Drug: Placebo	https://ClinicalTrials.gov/show/NCT04342221
113	NCT04398004	Anti-inflammatory Clarithromycin for Improving COVID-19 Infection Early	Recruiting	No Results Available	COVID-19|Virus Diseases|Corona Virus Infection	Drug: Clarithromycin	https://ClinicalTrials.gov/show/NCT04398004
114	NCT04334928	Randomized Clinical Trial for the Prevention of SARS-CoV-2 Infection (COVID-19) in Healthcare Personnel	Recruiting	No Results Available	Coronavirus Infection	Drug: Emtricitabine/tenofovir disoproxil|Drug: Hydroxychloroquine|Drug: Placebo: Emtricitabine/tenofovir disoproxil Placebo|Drug: Placebo: Hydroxychloroquine	https://ClinicalTrials.gov/show/NCT04334928
115	NCT04385199	Convalescent Plasma for Patients With COVID-19	Recruiting	No Results Available	Coronavirus Infection|Coronavirus|COVID	Biological: Convalescent plasma	https://ClinicalTrials.gov/show/NCT04385199
116	NCT04336761	Prevalence of Covid-19 in Children Admitted to Paediatric Emergency Departments During the Pandemic Period in France	Recruiting	No Results Available	Coronavirus|COVID|Infection Viral	Diagnostic Test: nasopharyngeal swab	https://ClinicalTrials.gov/show/NCT04336761
117	NCT04352933	PROLIFIC ChemoprophylaxisTrial (COVID-19)	Recruiting	No Results Available	COVID-19	Drug: Hydroxychloroquine - Daily dosing|Drug: Hydroxychloroquine - Weekly Dosing|Other: Matched Placebo Hydroxychloroquine	https://ClinicalTrials.gov/show/NCT04352933
118	NCT04382040	A Phase II, Controlled Clinical Study Designed to Evaluate the Effect of ArtemiC in Patients Diagnosed With COVID-19	Recruiting	No Results Available	COVID-19|Corona Virus Infection|SARS-CoV 2|Coronavirus|Coronavirus Infection	Drug: ArtemiC|Drug: Placebo	https://ClinicalTrials.gov/show/NCT04382040
119	NCT04347382	Honey & Nigella Sativa-COVID-Pakistan Trial Against COVID-19	Recruiting	No Results Available	Coronavirus Infection|Sars-CoV2	Drug: Honey|Drug: Nigella Sativa / Black Cumin|Drug: Placebos	https://ClinicalTrials.gov/show/NCT04347382
120	NCT04322565	Colchicine Counteracting Inflammation in COVID-19 Pneumonia	Recruiting	No Results Available	Coronavirus Infections|Pneumonia, Viral	Drug: Colchicine	https://ClinicalTrials.gov/show/NCT04322565
121	NCT04292340	Anti-SARS-CoV-2 Inactivated Convalescent Plasma in the Treatment of COVID-19	Recruiting	No Results Available	Coronavirus		https://ClinicalTrials.gov/show/NCT04292340
122	NCT04360538	Long Term Outcomes of Patients With COVID-19	Recruiting	No Results Available	Critical Illness|Corona Virus Infection|Respiratory Failure|Covid-19	Other: Quality of Life|Other: Impact Event Score|Other: Hospital anxiety and depression scale	https://ClinicalTrials.gov/show/NCT04360538
123	NCT04279782	Clinical Features of Suspected and Confirmed Patients of 2019 Novel Coronavirus Infection	Recruiting	No Results Available	Coronavirus	Other: Comprehensive treatment	https://ClinicalTrials.gov/show/NCT04279782
124	NCT04372199	SEVERITY SCORE FOR COVID-19 PNEUMONIA	Recruiting	No Results Available	COVID|Pneumonia		https://ClinicalTrials.gov/show/NCT04372199
125	NCT04360954	Evaluation of Antibody Tests for COVID-19	Recruiting	No Results Available	COVID|Coronavirus	Diagnostic Test: Diagnostic test	https://ClinicalTrials.gov/show/NCT04360954
126	NCT04366063	Mesenchymal Stem Cell Therapy for SARS-CoV-2-related Acute Respiratory Distress Syndrome	Recruiting	No Results Available	Covid-19	Biological: Cell therapy protocol 1|Biological: Cell therapy protocol 2	https://ClinicalTrials.gov/show/NCT04366063
127	NCT04352517	Influence Physical Activity Psychological Responses COVID-19 Pandemic	Recruiting	No Results Available	Sedentary Behavior|Mental Health Wellness 1	Other: Online Survey	https://ClinicalTrials.gov/show/NCT04352517
128	NCT04370288	Clinical Application of Methylene Blue for Treatment of Covid-19 Patients	Recruiting	No Results Available	Covid-19	Drug: MCN (Methylene blue, vitamin C, N-acetyl cysteine)	https://ClinicalTrials.gov/show/NCT04370288
129	NCT04392778	Clinical Use of Stem Cells for the Treatment of Covid-19	Recruiting	No Results Available	Covid19|Pneumonia|Multiple Organ Failure|Corona Virus Infection	Biological: MSC Treatment|Biological: Saline Control	https://ClinicalTrials.gov/show/NCT04392778
130	NCT04361396	Assessment of the Presence of the SARS-COV-2 Virus in the Peritoneum of COVID-19 Patients	Recruiting	No Results Available	Coronavirus Infection	Other: Collection of samples	https://ClinicalTrials.gov/show/NCT04361396
131	NCT04365985	Study of Immunomodulation Using Naltrexone and Ketamine for COVID-19	Recruiting	No Results Available	COVID-19|Acute Respiratory Distress Syndrome|Severe Acute Respiratory Syndrome (SARS)|Coronavirus Infections	Drug: Naltrexone|Drug: Ketamine|Other: Placebo	https://ClinicalTrials.gov/show/NCT04365985
132	NCT04320732	Risk Factors for Community- and Workplace Transmission of COVID-19	Recruiting	No Results Available	Coronavirus	Behavioral: Observation of behavior and COVID-19 infection will be conducted.	https://ClinicalTrials.gov/show/NCT04320732
133	NCT04382066	Proof of Concept Study to Evaluate the Safety Profile of Plitidepsin in Patients With COVID-19	Recruiting	No Results Available	COVID-19	Drug: Plitidepsin 1.5 mg/day|Drug: Plitidepsin 2.0 mg/day|Drug: Plitidepsin 2.5 mg/day	https://ClinicalTrials.gov/show/NCT04382066
134	NCT04326387	Evaluation of Novel Diagnostic Tests for COVID-19	Recruiting	No Results Available	Acute Disease|Coronavirus|Respiratory Viral Infection	Diagnostic Test: SAMBA II (Diagnostic for the Real World)|Diagnostic Test: Public Health England Gold Standard|Diagnostic Test: Cambridge Validated Viral Detection Method|Diagnostic Test: Radiological Detection	https://ClinicalTrials.gov/show/NCT04326387
135	NCT04379076	InterLeukin-7 (CYT107) to Improve Clinical Outcomes in Lymphopenic pAtients With COVID-19 Infection UK Cohort	Recruiting	No Results Available	COVID-19|Lymphocytopenia	Drug: Interleukin-7|Drug: Placebos	https://ClinicalTrials.gov/show/NCT04379076
136	NCT04339387	COVID-19 Risk Stratification	Recruiting	No Results Available	Coronavirus|Coronavirus Sars-Associated as Cause of Disease Classified Elsewhere		https://ClinicalTrials.gov/show/NCT04339387
137	NCT04359849	Sequencing and Tracking of Phylogeny in COVID-19 Study	Recruiting	No Results Available	Coronavirus Infection		https://ClinicalTrials.gov/show/NCT04359849
138	NCT04322513	Biomarkers for Identification of COVID-19 Infection	Recruiting	No Results Available	Coronavirus	Diagnostic Test: Biomarkers expression	https://ClinicalTrials.gov/show/NCT04322513
139	NCT04341493	Hydroxychloroquine vs Nitazoxanide in Patients With COVID-19	Recruiting	No Results Available	Coronavirus Infection	Drug: Nitazoxanide 500 MG|Drug: Hydroxychloroquine	https://ClinicalTrials.gov/show/NCT04341493
140	NCT04252274	Efficacy and Safety of Darunavir and Cobicistat for Treatment of COVID-19	Recruiting	No Results Available	Pneumonia, Pneumocystis|Coronavirus	Drug: Darunavir and Cobicistat	https://ClinicalTrials.gov/show/NCT04252274
141	NCT04353583	Renal Outcome in Patients With COVID-19	Recruiting	No Results Available	Acute Kidney Injury|Corona Virus Infection		https://ClinicalTrials.gov/show/NCT04353583
142	NCT04353037	PATCH 2&3:Prevention & Treatment of COVID-19 (Severe Acute Respiratory Syndrome Coronavirus 2) With Hydroxychloroquine	Recruiting	No Results Available	Coronavirus|Corona Virus Infection	Drug: Group A HCQ|Drug: Group B Control	https://ClinicalTrials.gov/show/NCT04353037
143	NCT04380376	Low-doses Melphalan Inhalation in Patients With COVID-19 (CoronavIrus Disease 2019) Pneumonia	Recruiting	No Results Available	COVID-19|Viral Pneumonia	Drug: Melphalan|Other: Standard of care	https://ClinicalTrials.gov/show/NCT04380376
144	NCT04326790	The GReek Study in the Effects of Colchicine in Covid-19 cOmplications Prevention	Recruiting	No Results Available	Corona Virus Disease 19 (Covid 19)	Drug: Colchicine|Drug: Standard treatment	https://ClinicalTrials.gov/show/NCT04326790
145	NCT04336956	Covid-19 Pediatric Observatory	Recruiting	No Results Available	COVID-19	Other: hospitalized children with Covid19	https://ClinicalTrials.gov/show/NCT04336956
146	NCT04397588	Extracorporeal Membrane Oxygenation (ECMO) and Coronavirus Disease (COVID) 19	Recruiting	No Results Available	ARDS Related to Severe Acute Respiratory Syndrome-Coronavirus (SARS-CoV) 2|Acute Refractory Heart Failure Related to SARS-CoV 2		https://ClinicalTrials.gov/show/NCT04397588
147	NCT04373044	Baricitinib, Placebo and Antiviral Therapy for the Treatment of Patients With Moderate and Severe COVID-19	Recruiting	No Results Available	Symptomatic COVID-19 Infection Laboratory-Confirmed	Drug: Baricitinib|Drug: Hydroxychloroquine|Drug: Placebo Administration	https://ClinicalTrials.gov/show/NCT04373044
148	NCT04275414	Bevacizumab in Severe or Critical Patients With COVID-19 Pneumonia	Recruiting	No Results Available	Coronavirus Infections	Drug: Bevacizumab Injection	https://ClinicalTrials.gov/show/NCT04275414
149	NCT04351659	Novel Adoptive Cellular Therapy With SARS-CoV-2 Specific T Cells in Patients With Severe COVID-19	Recruiting	No Results Available	COVID-19	Other: Blood donation from convalescent donor	https://ClinicalTrials.gov/show/NCT04351659
150	NCT04342169	University of Utah COVID-19 Hydrochloroquine Trial	Recruiting	No Results Available	Coronavirus Infection|Coronavirus|Infectious Disease	Drug: Hydroxychloroquine|Drug: Placebo oral tablet	https://ClinicalTrials.gov/show/NCT04342169
151	NCT04329195	ACE Inhibitors or ARBs Discontinuation in Context of SARS-CoV-2 Pandemic	Recruiting	No Results Available	History of Cardiovascular Disease Treated With RAS Blockers and With SARS-CoV-2 Infection	Drug: 1: discontinuation of RAS blocker therapy|Drug: 2: continuation of RAS blocker therapy	https://ClinicalTrials.gov/show/NCT04329195
152	NCT04348695	Study of Ruxolitinib Plus Simvastatin in the Prevention and Treatment of Respiratory Failure of COVID-19.	Recruiting	No Results Available	Coronavirus Infection	Drug: Ruxolitinib plus simvastatin|Other: Standard of Care	https://ClinicalTrials.gov/show/NCT04348695
153	NCT04312100	Sequential Oxygen Therapy Strategy for Patients With COVID-19	Recruiting	No Results Available	Coronavirus Disease-2019	Other: oxygen treatment	https://ClinicalTrials.gov/show/NCT04312100
154	NCT04368845	Telerehabilitation in Patients With COVID-19 After Hospitalization. The ATHLOS Study	Recruiting	No Results Available	COVID-19|Comorbidities and Coexisting Conditions	Device: Telerehabilitation	https://ClinicalTrials.gov/show/NCT04368845
155	NCT04382794	Sitagliptin Treatment in Diabetic COVID-19 Positive Patients	Recruiting	No Results Available	Covid19	Drug: Retrospective case-control analysis	https://ClinicalTrials.gov/show/NCT04382794
156	NCT04373759	Cardiac Arrest Incidence and Outcome Among Patients With COVID-19 in French ICUs	Recruiting	No Results Available	Sars-CoV2|Covid-19	Other: Cardiopulmonary resuscitation|Other: Modified Rankin score	https://ClinicalTrials.gov/show/NCT04373759
157	NCT04374045	Testing for Dysautonomia in Patients Hospitalized for SARS-CoV-2 Infection (COVID-19) : COVIDANS Study	Recruiting	No Results Available	SARS-CoV 2	Other: ECG-Holter	https://ClinicalTrials.gov/show/NCT04374045
158	NCT04389294	HSS Covid-19 Antibody Serology Among Surgeons & Anesthesiologists	Recruiting	No Results Available	COVID	Diagnostic Test: SARS-CoV2 serum antibody testing	https://ClinicalTrials.gov/show/NCT04389294
159	NCT04305457	Nitric Oxide Gas Inhalation Therapy for Mild/Moderate COVID-19	Recruiting	No Results Available	Coronavirus Infections|Pneumonia, Viral|Acute Respiratory Distress Syndrome	Drug: Nitric Oxide	https://ClinicalTrials.gov/show/NCT04305457
160	NCT04365257	Prazosin to Prevent COVID-19 (PREVENT-COVID Trial)	Recruiting	No Results Available	COVID-19	Drug: Prazosin|Other: Standard of care	https://ClinicalTrials.gov/show/NCT04365257
161	NCT04348370	BCG Vaccine for Health Care Workers as Defense Against COVID 19	Recruiting	No Results Available	Coronavirus|Coronavirus Infection|Coronavirus as the Cause of Diseases Classified Elsewhere	Biological: BCG Vaccine|Biological: Placebo Vaccine	https://ClinicalTrials.gov/show/NCT04348370
162	NCT04390191	Early CPAP in COVID-19 Confirmed or Suspected Patients	Recruiting	No Results Available	COVID-19|COVID|Coronavirus	Device: Continuous Positive Airway Pressure	https://ClinicalTrials.gov/show/NCT04390191
163	NCT04379440	Geriatric Population COVID-19 Observational Study (GEROCOVIDobs)	Recruiting	No Results Available	COVID-19		https://ClinicalTrials.gov/show/NCT04379440
164	NCT04357808	Efficacy of Subcutaneous Sarilumab in Hospitalised Patients With Moderate-severe COVID-19 Infection (SARCOVID)	Recruiting	No Results Available	Covid-19	Drug: Sarilumab|Other: Standar of care	https://ClinicalTrials.gov/show/NCT04357808
165	NCT04364802	COVID-19: Povidone-Iodine Intranasal Prophylaxis in Front-line Healthcare Personnel and Inpatients	Recruiting	No Results Available	COVID-19|SARS-CoV 2	Drug: Povidone-Iodine Nasal Spray and Gargle	https://ClinicalTrials.gov/show/NCT04364802
166	NCT04337918	Nitric Oxide Releasing Solutions to Prevent and Treat Mild/Moderate COVID-19 Infection	Recruiting	No Results Available	Corona Virus Infection	Drug: NORS (Nitric Oxide Releasing Solution)	https://ClinicalTrials.gov/show/NCT04337918
167	NCT04345991	Efficacy of Convalescent Plasma to Treat COVID-19 Patients, a Nested Trial in the CORIMUNO-19 Cohort	Recruiting	No Results Available	Covid19	Drug: Transfusion of COVID-19 convalescent plasma	https://ClinicalTrials.gov/show/NCT04345991
168	NCT04379492	A Study of Hydroxycholoroquine Compared to Placebo as Treatment for People With COVID-19	Recruiting	No Results Available	COVID-19|COVID19|Sars-CoV2|SARS-Cov-2	Drug: Hydroxychloroquine|Other: Placebo	https://ClinicalTrials.gov/show/NCT04379492
169	NCT04393142	Serologic Testing of Household Contacts of Confirmed Cases of COVID-19	Recruiting	No Results Available	Coronavirus Infection		https://ClinicalTrials.gov/show/NCT04393142
170	NCT04351191	PRophylaxis of Exposed COVID-19 Individuals With Mild Symptoms Using choloroquinE Compounds	Recruiting	No Results Available	Sars-CoV2|Symptomatic Condition|Covid-19	Drug: Hydroxychloroquine Sulfate Regular dose|Drug: Hydroxychloroquine Sulfate Loading Dose|Drug: Chloroquine|Drug: Placebo	https://ClinicalTrials.gov/show/NCT04351191
171	NCT04347226	Anti-Interleukin-8 (Anti-IL-8) for Patients With COVID-19	Recruiting	No Results Available	Solid Tumor|Sars-CoV2|Hematological Malignancy	Drug: BMS-986253	https://ClinicalTrials.gov/show/NCT04347226
172	NCT04344288	Corticosteroids During Covid-19 Viral Pneumonia Related to SARS-Cov-2 Infection	Recruiting	No Results Available	Viral Pneumonia Human Coronavirus|COVID-19	Drug: Prednisone|Other: Control group	https://ClinicalTrials.gov/show/NCT04344288
173	NCT04363099	Multicentre Observational Study on Management COVID 19 Positive Outpatients in a French Cluster.	Recruiting	No Results Available	Covid-19	Other: observational	https://ClinicalTrials.gov/show/NCT04363099
174	NCT04315948	Trial of Treatments for COVID-19 in Hospitalized Adults	Recruiting	No Results Available	Corona Virus Infection	Drug: Remdesivir|Drug: Lopinavir/ritonavir|Drug: Interferon Beta-1A|Drug: Hydroxychloroquine|Other: Standard of care	https://ClinicalTrials.gov/show/NCT04315948
175	NCT04371419	COVID-19 Health Messaging to Underserved Communities	Recruiting	No Results Available	Coronavirus	Behavioral: Messaging	https://ClinicalTrials.gov/show/NCT04371419
176	NCT04362995	St. Jude Tracking of Viral and Host Factors Associated With COVID-19	Recruiting	No Results Available	COVID-19|Coronavirus Infection|Coronavirus|SARS-CoV-2		https://ClinicalTrials.gov/show/NCT04362995
177	NCT04321265	Outcomes and Prognostic Factors in COVID-19	Recruiting	No Results Available	COVID-19|Elderly Patients|Critical Illness|Survival|Old Age		https://ClinicalTrials.gov/show/NCT04321265
178	NCT04330638	Treatment of COVID-19 Patients With Anti-interleukin Drugs	Recruiting	No Results Available	COVID-19	Other: Usual Care|Drug: Anakinra|Drug: Siltuximab|Drug: Tocilizumab	https://ClinicalTrials.gov/show/NCT04330638
179	NCT04335305	Checkpoint Blockade in COVID-19 Pandemic	Recruiting	No Results Available	COVID-19|Pneumonia, Viral	Drug: Tocilizumab|Biological: Pembrolizumab (MK-3475)	https://ClinicalTrials.gov/show/NCT04335305
180	NCT04338828	Nitric Oxide Inhalation Therapy for COVID-19 Infections in the ED	Recruiting	No Results Available	COVID19	Drug: Nitric Oxide Gas|Other: Inhaled Supplemental Oxygen	https://ClinicalTrials.gov/show/NCT04338828
181	NCT04376905	Extra Vascular Lung Water and Pulmonary Permeability in Critically Ill Patients With SARS-CoV-2 (COVID-19)	Recruiting	No Results Available	COVID-19|Pneumonia|Acute Respiratory Distress Syndrome		https://ClinicalTrials.gov/show/NCT04376905
182	NCT04313322	Treatment of COVID-19 Patients Using Wharton's Jelly-Mesenchymal Stem Cells	Recruiting	No Results Available	Use of Stem Cells for COVID-19 Treatment	Biological: WJ-MSCs	https://ClinicalTrials.gov/show/NCT04313322
183	NCT04322344	Escin in Patients With Covid-19 Infection	Recruiting	No Results Available	Coronavirus Infections	Drug: Escin|Drug: standard therapy	https://ClinicalTrials.gov/show/NCT04322344
184	NCT04343794	Using Biovitals® Sentinel to Monitor Disease Progression in Subjects Quarantined for Suspected COVID-19	Recruiting	No Results Available	COVID19	Device: BIOVITALS	https://ClinicalTrials.gov/show/NCT04343794
185	NCT04366934	Study of the Pathogenesis of Olfactory Disorders in COVID-19	Recruiting	No Results Available	Coronavirus Infection|Severe Acute Respiratory Syndrome|Sars-CoV2	Other: Nasal swab|Other: Taste and olfactory function evaluation	https://ClinicalTrials.gov/show/NCT04366934
186	NCT04340466	French Multicentre Observational Study on SARS-Cov-2 Infections (COVID-19) ICU Management Study	Recruiting	No Results Available	Pneumonia, Viral|Critically Ill|Corona Virus Infection	Other: No intervention	https://ClinicalTrials.gov/show/NCT04340466
187	NCT04366882	Minimal Invasive Autopsies to Investigate Changes in Deceased COVID-19 Patients	Recruiting	No Results Available	COVID-19	Procedure: CT-scan with minimal invasive autopsy	https://ClinicalTrials.gov/show/NCT04366882
188	NCT04377789	Effect of Quercetin on Prophylaxis and Treatment of COVID-19	Recruiting	No Results Available	COVID-19	Dietary Supplement: Quercetin Prophylaxis|Dietary Supplement: Quercetin Treatment	https://ClinicalTrials.gov/show/NCT04377789
189	NCT04361526	Pilot Study on Cytokine Filtration in COVID-19 ARDS	Recruiting	No Results Available	Coronavirus Infection|Acute Respiratory Distress Syndrome|COVID	Device: Cytokine Adsorption	https://ClinicalTrials.gov/show/NCT04361526
190	NCT04397172	Intensive Care Associated Complications and Outcome of Acute Respiratory Distress Syndrome Due to COVID-19	Recruiting	No Results Available	COVID|Corona Virus Infection|Sars-CoV2	Procedure: Study Arm	https://ClinicalTrials.gov/show/NCT04397172
191	NCT04325412	Cardiac complicAtions in Patients With SARS Corona vIrus 2 regisTrY	Recruiting	No Results Available	COVID-19; Cardiovascular Diseases		https://ClinicalTrials.gov/show/NCT04325412
192	NCT04374123	COVID-19 Serology Screening and Strict Protocol in the Endoscopy Unit	Recruiting	No Results Available	COVID	Diagnostic Test: Serological screening for IgG and IgM antibodies against COVID-19	https://ClinicalTrials.gov/show/NCT04374123
193	NCT04394195	sFlt1: a Biomarker of Organ Dysfunction in Critically-ill Patients With COVID-19?	Recruiting	No Results Available	CORONAVIRUS INFECTIONS	Other: measurement of circulating sFlt1 concentration	https://ClinicalTrials.gov/show/NCT04394195
194	NCT04315870	Clinical Characteristics of Coronavirus Disease 2019 (COVID-19) in Pregnancy: The Italian Registry on Coronavirus in Pregnancy.	Recruiting	No Results Available	Infection Viral	Other: pregnant women with laboratory-confirmed 2019-n-CoV	https://ClinicalTrials.gov/show/NCT04315870
195	NCT04347681	Potential Efficacy of Convalescent Plasma to Treat Severe COVID-19 and Patients at High Risk of Developing Severe COVID-19	Recruiting	No Results Available	Convalescent Plasma for COVID 19	Other: convalescent plasma from recovered COVID 19 donor	https://ClinicalTrials.gov/show/NCT04347681
196	NCT04366089	Oxygen-Ozone as Adjuvant Treatment in Early Control of COVID-19 Progression and Modulation of the Gut Microbial Flora	Recruiting	No Results Available	COVID|SARS-CoV 2|Pneumonia, Viral|Coronavirus Infection	Other: Oxygen-ozone therapy, probiotic supplementation and Standard of care|Dietary Supplement: SivoMixx (200 billion)|Drug: Azithromycin|Drug: hydroxychloroquine	https://ClinicalTrials.gov/show/NCT04366089
197	NCT04319016	Clinical Characteristics of Coronavirus Disease 2019 (COVID-19) in Pregnancy	Recruiting	No Results Available	Infection Viral	Other: pregnant women with laboratory-confirmed 2019-n-CoV	https://ClinicalTrials.gov/show/NCT04319016
198	NCT04344041	COvid-19 and Vitamin D Supplementation: a Multicenter Randomized Controlled Trial of High Dose Versus Standard Dose Vitamin D3 in High-risk COVID-19 Patients (CoVitTrial)	Recruiting	No Results Available	Coronavirus	Drug: cholecalciferol 200,000 IU|Drug: cholecalciferol 50,000 IU	https://ClinicalTrials.gov/show/NCT04344041
199	NCT04335630	Cardiovascular Manifestations of COVID-19	Recruiting	No Results Available	Cardiovascular Diseases|COVID	Diagnostic Test: Electrocardiogram, telemetry, echocardiogram, laboratory values	https://ClinicalTrials.gov/show/NCT04335630
200	NCT04390022	Sars-CoV-2/COVID-19 Ivermectin Navarra-ISGlobal Trial	Recruiting	No Results Available	Covid-19|Coronavirus Infection|SARS-CoV-2 Infection	Drug: Ivermectin|Drug: Placebo	https://ClinicalTrials.gov/show/NCT04390022
201	NCT04367064	To Study the Clinical Characteristics and Treatment Outcome of COVID-19 Patients Admitted in Hospitals of Max Healthcare (SCOPe Study)	Recruiting	No Results Available	COVID		https://ClinicalTrials.gov/show/NCT04367064
202	NCT04379089	Neurologic Manifestations of COVID 19 in Children	Recruiting	No Results Available	COVID|Neurologic Manifestations	Other: Observational study only	https://ClinicalTrials.gov/show/NCT04379089
203	NCT04399681	The Utility of Bedside Lung Ultrasonography on Diagnosis of COVID-19	Recruiting	No Results Available	COVID|Pneumonia, Viral	Device: Bedside lung ultrasound	https://ClinicalTrials.gov/show/NCT04399681
204	NCT04325646	Sero-epidemiological Study of the SARS-CoV-2 Virus Responsible for COVID-19 in France	Recruiting	No Results Available	SARS (Severe Acute Respiratory Syndrome)|COVID-19	Other: Human Biological samples	https://ClinicalTrials.gov/show/NCT04325646
205	NCT04394884	Pathogenesis of BTK-mediated Hyper-Inflammatory Responses in COVID-19 (RESPOND)	Recruiting	No Results Available	COVID-19		https://ClinicalTrials.gov/show/NCT04394884
206	NCT04333368	Cell Therapy Using Umbilical Cord-derived Mesenchymal Stromal Cells in SARS-CoV-2-related ARDS	Recruiting	No Results Available	Severe Acute Respiratory Syndrome Coronavirus 2|Severe Acute Respiratory Distress Syndrome	Biological: Umbilical cord Wharton's jelly-derived human|Other: NaCl 0.9%	https://ClinicalTrials.gov/show/NCT04333368
207	NCT04384926	Outcomes of Elective Cancer Surgery During the COVID-19 Pandemic Crisis	Recruiting	No Results Available	COVID-19|Coronavirus|Cancer|Surgery	Procedure: Elective Cancer Surgery	https://ClinicalTrials.gov/show/NCT04384926
208	NCT04394026	Imaging Feature of SARS-CoV2 Infection	Recruiting	No Results Available	Viral Pneumonia|COVID		https://ClinicalTrials.gov/show/NCT04394026
209	NCT04311177	Losartan for Patients With COVID-19 Not Requiring Hospitalization	Recruiting	No Results Available	Corona Virus Infection|Acute Respiratory Distress Syndrome|SARS-CoV Infection	Drug: Losartan|Other: Placebo	https://ClinicalTrials.gov/show/NCT04311177
210	NCT04380961	A Study to Evaluate the Efficacy and Safety of Sirukumab in Confirmed Severe or Critical Confirmed Coronavirus Disease (COVID)-19	Recruiting	No Results Available	Severe or Critical Confirmed Coronavirus Disease (COVID)-19	Drug: Sirukumab|Drug: Placebo|Other: Standard of Care (SOC)	https://ClinicalTrials.gov/show/NCT04380961
211	NCT04325893	Hydroxychloroquine Versus Placebo in COVID-19 Patients at Risk for Severe Disease	Recruiting	No Results Available	Coronavirus	Drug: Hydroxychloroquine|Drug: Placebo	https://ClinicalTrials.gov/show/NCT04325893
212	NCT04381858	Convalescent Plasma vs Human Immunoglobulin to Treat COVID-19 Pneumonia	Recruiting	No Results Available	COVID-19 Pneumonia	Drug: Plasma from COVID-19 convalescent patient|Drug: Human immunoglobulin	https://ClinicalTrials.gov/show/NCT04381858
213	NCT04364698	Observational Cohort of COVID-19 Patients at Raymond-Poincare	Recruiting	No Results Available	COVID-19		https://ClinicalTrials.gov/show/NCT04364698
214	NCT04318314	COVID-19: Healthcare Worker Bioresource: Immune Protection and Pathogenesis in SARS-CoV-2	Recruiting	No Results Available	Health Care Worker Patient Transmission|Coronavirus|Coronavirus Infections|Immunological Abnormality	Diagnostic Test: COPAN swabbing and blood sample collection	https://ClinicalTrials.gov/show/NCT04318314
215	NCT04245631	Development of a Simple, Fast and Portable Recombinase Aided Amplification Assay for 2019-nCoV	Recruiting	No Results Available	New Coronavirus	Diagnostic Test: Recombinase aided amplification (RAA) assay	https://ClinicalTrials.gov/show/NCT04245631
216	NCT04375124	Treatment of Angiotensin Peptide (1-7) for COVID-19	Recruiting	No Results Available	COVID-19	Biological: Biological/Vaccine: Angiotensin peptide (1-7) derived plasma	https://ClinicalTrials.gov/show/NCT04375124
217	NCT04321278	Safety and Efficacy of Hydroxychloroquine Associated With Azithromycin in SARS-CoV2 Virus (Coalition Covid-19 Brasil II)	Recruiting	No Results Available	Coronavirus Infections|Pneumonia, Viral	Drug: Hydroxychloroquine + azithromycin|Drug: Hydroxychloroquine	https://ClinicalTrials.gov/show/NCT04321278
218	NCT04343755	Convalescent Plasma as Treatment for Hospitalized Subjects With COVID-19 Infection	Recruiting	No Results Available	COVID-19	Biological: Convalescent Plasma	https://ClinicalTrials.gov/show/NCT04343755
219	NCT04360278	Plasma Collection From Convalescent and/or Immunized Donors for the Treatment of COVID-19	Recruiting	No Results Available	COVID-19		https://ClinicalTrials.gov/show/NCT04360278
220	NCT04333654	Hydroxychloroquine in Outpatient Adults With COVID-19	Recruiting	No Results Available	Coronavirus Infection	Drug: Hydroxychloroquine SAR321068|Drug: Placebo	https://ClinicalTrials.gov/show/NCT04333654
221	NCT04331509	COVID-19 Symptom Tracker	Recruiting	No Results Available	COVID-19	Other: No Intervention	https://ClinicalTrials.gov/show/NCT04331509
222	NCT04355962	Sevoflurane in COVID-19 ARDS (SevCov)	Recruiting	No Results Available	ARDS, Human|Coronavirus	Drug: Sevoflurane|Drug: Intravenous drug	https://ClinicalTrials.gov/show/NCT04355962
223	NCT04324528	Cytokine Adsorption in Severe COVID-19 Pneumonia Requiring Extracorporeal Membrane Oxygenation	Recruiting	No Results Available	Coronavirus|COVID-19|SARS-CoV Infection|Respiratory Failure|Cytokine Storm	Device: vv-ECMO + cytokine adsorption (Cytosorb adsorber)|Device: vv-ECMO only (no cytokine adsorption)	https://ClinicalTrials.gov/show/NCT04324528
224	NCT04320511	Beaumont Quantitative Lung Function Imaging to Characterize Patients With SARS-COV 2	Recruiting	No Results Available	SARS-COV2|Severe Acute Respiratory Syndrome|COVID-19	Device: CT-V	https://ClinicalTrials.gov/show/NCT04320511
225	NCT04357366	suPAR-guided Anakinra Treatment for Validation of the Risk and Management of Respiratory Failure by COVID-19 (SAVE)	Recruiting	No Results Available	COVID-19|Virus Diseases|Corona Virus Infection|Lower Respiratory Tract Infection Viral	Drug: Anakinra|Drug: trimethoprim/sulfamethoxazole	https://ClinicalTrials.gov/show/NCT04357366
226	NCT04318366	COVID-19 Patients Characterization, Biobank, Treatment Response and Outcome Predictor	Recruiting	No Results Available	Coronavirus Infections	Other: Observational Study	https://ClinicalTrials.gov/show/NCT04318366
227	NCT04362865	Investigation of the B- and T-cell Repertoire and Immune Response in Patients With Acute and Resolved COVID-19 Infection	Recruiting	No Results Available	COVID-19		https://ClinicalTrials.gov/show/NCT04362865
228	NCT04336345	Outcomes of Patients With COVID-19 in the Intensive Care Unit	Recruiting	No Results Available	Coronavirus Infections|COVID-19|Viral Pneumonia Human Coronavirus		https://ClinicalTrials.gov/show/NCT04336345
229	NCT04280224	NK Cells Treatment for COVID-19	Recruiting	No Results Available	Novel Coronavirus Pneumonia	Biological: NK Cells	https://ClinicalTrials.gov/show/NCT04280224
230	NCT04333355	Safety in Convalescent Plasma Transfusion to COVID-19	Recruiting	No Results Available	COVID-19	Biological: Convalescent Plasma	https://ClinicalTrials.gov/show/NCT04333355
231	NCT04395482	Lung CT Scan Analysis of SARS-CoV2 Induced Lung Injury	Recruiting	No Results Available	covid19	Other: Lung CT scan analysis in COVID-19 patients	https://ClinicalTrials.gov/show/NCT04395482
232	NCT04382781	Immunosupressive Treatment in COVID-19 Patients	Recruiting	No Results Available	COVID-19 Infection	Drug: NO-Immunosuppressive|Drug: Immunosuppressive|Drug: Immunoglubulins	https://ClinicalTrials.gov/show/NCT04382781
233	NCT04360863	The Impact of COVID-19 Pandemic on the Smoking Behaviour of Young Smokers and the Youth Quitline Service in Hong Kong	Recruiting	No Results Available	Smoking Cessation	Other: Telephone survey	https://ClinicalTrials.gov/show/NCT04360863
234	NCT04256395	Efficacy of a Self-test and Self-alert Mobile Applet in Detecting Susceptible Infection of COVID-19	Recruiting	No Results Available	Susceptibility to Viral and Mycobacterial Infection	Other: mobile internet survey on self-test	https://ClinicalTrials.gov/show/NCT04256395
235	NCT04376853	CoronaWatch - Early Detection of Cardiovascular Risks in COVID-19 Via SmartWatch	Recruiting	No Results Available	COVID-19	Device: Apple Watch Series 5	https://ClinicalTrials.gov/show/NCT04376853
236	NCT04336384	Impact of Covid-19 in Congenital Heart Disease	Recruiting	No Results Available	Congenital Heart Disease|Covid-19		https://ClinicalTrials.gov/show/NCT04336384
237	NCT04390503	Convalescent Plasma for COVID-19 Close Contacts	Recruiting	No Results Available	SARS-CoV 2|COVID-19	Biological: Convalescent Plasma (anti-SARS-CoV-2 plasma)|Biological: Control (albumin 5%)	https://ClinicalTrials.gov/show/NCT04390503
238	NCT04340544	Hydroxychloroquine for the Treatment of Mild COVID-19 Disease	Recruiting	No Results Available	COVID-19	Drug: Hydroxychloroquine|Drug: Placebo	https://ClinicalTrials.gov/show/NCT04340544
239	NCT04385017	Role of Inflammasomes in COVID-19 Disease	Recruiting	No Results Available	COVID-19 by SARS-CoV-2 Infection	Other: COVID-19 patients	https://ClinicalTrials.gov/show/NCT04385017
240	NCT04361942	Treatment of Severe COVID-19 Pneumonia With Allogeneic Mesenchymal Stromal Cells (COVID_MSV)	Recruiting	No Results Available	COVID-19 Pneumonia	Biological: Mesenchymal Stromal Cells|Other: Placebo	https://ClinicalTrials.gov/show/NCT04361942
241	NCT04393792	SINUS WASH Pilot Study in Adults Testing Positive for COVID-19	Recruiting	No Results Available	Coronavirus Infection	Drug: Povidone-Iodine|Drug: Normal saline	https://ClinicalTrials.gov/show/NCT04393792
242	NCT04328285	Chemoprophylaxis of SARS-CoV-2 Infection (COVID-19) in Exposed Healthcare Workers	Recruiting	No Results Available	COVID-19	Drug: Hydroxychloroquine|Drug: Placebo of Hydroxychloroquine|Drug: Lopinavir and ritonavir|Drug: Placebo of LPV/r Tablets	https://ClinicalTrials.gov/show/NCT04328285
243	NCT04387292	Ocular Sequelae of Patients Hospitalized for Respiratory Failure During the COVID-19 Epidemic	Recruiting	No Results Available	COVID19|Ophthalmopathy	Procedure: Ophthalmologic exam	https://ClinicalTrials.gov/show/NCT04387292
244	NCT04368338	Lung Ultrasound to Diagnose COVID-19	Recruiting	No Results Available	Covid-19|Lung Ultrasound|Respiratory Complication	Diagnostic Test: COVID-19 RT-PCR|Procedure: lung ultrasound	https://ClinicalTrials.gov/show/NCT04368338
245	NCT04379544	Prognostic Value of Point of Care Cardiac and Lung Ultrasound in COVID-19	Recruiting	No Results Available	Coronavirus|Respiratory Failure	Other: Observation only	https://ClinicalTrials.gov/show/NCT04379544
246	NCT04312009	Losartan for Patients With COVID-19 Requiring Hospitalization	Recruiting	No Results Available	Corona Virus Infection|Acute Respiratory Distress Syndrome|SARS-CoV Infection	Drug: Losartan|Other: Placebo	https://ClinicalTrials.gov/show/NCT04312009
247	NCT04344002	LunG canceR pAtients coVId19 Disease (GRAVID)	Recruiting	No Results Available	Covid-19|Lung Cancer		https://ClinicalTrials.gov/show/NCT04344002
248	NCT04324047	Cohort Multiple Randomized Controlled Trials Open-label of Immune Modulatory Drugs and Other Treatments in COVID-19 Patients	Recruiting	No Results Available	Corona Virus Infection		https://ClinicalTrials.gov/show/NCT04324047
249	NCT04305106	Bevacizumab in Severe or Critically Severe Patients With COVID-19 Pneumonia-RCT	Recruiting	No Results Available	COVID-19 Pneumonia	Drug: Bevacizumab	https://ClinicalTrials.gov/show/NCT04305106
250	NCT04369456	Blood Biomarkers as Predictors of COVID-19 Disease Progression in Recently Infected Kidney Transplant Patients	Recruiting	No Results Available	Kidney Transplant; Complications|Coronavirus Infection	Other: blood sample	https://ClinicalTrials.gov/show/NCT04369456
251	NCT04347538	Impact of Nasal Saline Irrigations on Viral Load in Patients With COVID-19	Recruiting	No Results Available	COVID 19	Other: Saline Nasal Irrigation|Other: Saline with Baby Shampoo Nasal Irrigation	https://ClinicalTrials.gov/show/NCT04347538
252	NCT04351763	Amiodarone or Verapamil in COVID-19 Hospitalized Patients With Symptoms	Recruiting	No Results Available	COVID-19	Drug: Amiodarone|Drug: Verapamil	https://ClinicalTrials.gov/show/NCT04351763
253	NCT04337541	Reduction in COVID-19 Infection Using Surgical Facial Masks Outside the Healthcare System	Recruiting	No Results Available	COVID-19	Other: Surgical facial mask	https://ClinicalTrials.gov/show/NCT04337541
254	NCT04355624	Kidney Involvement in COVID-19 Disease (COVKID)	Recruiting	No Results Available	COVID|Kidney Injury		https://ClinicalTrials.gov/show/NCT04355624
255	NCT04391127	Hydroxychloroquine and Ivermectin for the Treatment of COVID-19 Infection	Recruiting	No Results Available	COVID-19	Drug: Hydroxychloroquine|Drug: Ivermectin|Drug: Placebo	https://ClinicalTrials.gov/show/NCT04391127
256	NCT04380870	Describing Chinese Herbal Medicine Telehealth Care for Symptoms Related to Infectious Diseases Such as COVID-19	Recruiting	No Results Available	Coronavirus Infection	Dietary Supplement: Chinese Herbal Medicine	https://ClinicalTrials.gov/show/NCT04380870
257	NCT04327388	Sarilumab COVID-19	Recruiting	No Results Available	Corona Virus Infection	Drug: Sarilumab SAR153191|Drug: Placebo	https://ClinicalTrials.gov/show/NCT04327388
258	NCT04331366	Bidirectional Oxygenation Valve in the Management of Pulmonary Complications of COVID-19	Recruiting	No Results Available	COVID-19	Device: GO2 PEEP MOUTHPIECE	https://ClinicalTrials.gov/show/NCT04331366
259	NCT04321174	COVID-19 Ring-based Prevention Trial With Lopinavir/Ritonavir	Recruiting	No Results Available	Coronavirus Infections|Post-exposure Prophylaxis	Drug: Lopinavir/ritonavir	https://ClinicalTrials.gov/show/NCT04321174
260	NCT04365530	Become of Patients Infected or Suspected of Being Infected by Covid-19 and Supported by the GHPSJ and the Establishments of the Paris Plaisance Hospital City	Recruiting	No Results Available	COVID		https://ClinicalTrials.gov/show/NCT04365530
261	NCT04381819	Norwegian SARS-CoV-2 Study - Virological, Clinical and Immunological Characterisation of COVID-19	Recruiting	No Results Available	SARS Virus|Severe Acute Respiratory Syndrome	Diagnostic Test: SARS-CoV-2 PCR	https://ClinicalTrials.gov/show/NCT04381819
262	NCT04332094	Clinical Trial of Combined Use of Hydroxychloroquine, Azithromycin, and Tocilizumab for the Treatment of COVID-19	Recruiting	No Results Available	COVID-19	Drug: Tocilizumab|Drug: Hydroxychloroquine|Drug: Azithromycin	https://ClinicalTrials.gov/show/NCT04332094
263	NCT04352751	Experimental Use of Convalescent Plasma for Passive Immunization in Current COVID-19 Pandemic in Pakistan in 2020	Recruiting	No Results Available	Covid-19	Other: convalescent plasma	https://ClinicalTrials.gov/show/NCT04352751
264	NCT04395794	SARS-CoV-2 Disguise Study	Recruiting	No Results Available	Sars-CoV2	Diagnostic Test: SARS-CoV-2-test|Other: SARS-CoV-2 questionnaire survey	https://ClinicalTrials.gov/show/NCT04395794
265	NCT04326452	Treating COVID-19 With a Bidirectional Oxygenation Valve	Recruiting	No Results Available	Coronavirus Infection	Device: bidirectional oxygenation mouthpiece	https://ClinicalTrials.gov/show/NCT04326452
266	NCT04359121	COVID-19 and the Developement of Phobic Fears of Disease	Recruiting	No Results Available	COVID19	Other: Questionnaires for specific phobia	https://ClinicalTrials.gov/show/NCT04359121
267	NCT04363437	COlchicine in Moderate-severe Hospitalized Patients Before ARDS to Treat COVID-19	Recruiting	No Results Available	Coronavirus Infection	Drug: Colchicine|Drug: Usual Care	https://ClinicalTrials.gov/show/NCT04363437
268	NCT04331795	Tocilizumab to Prevent Clinical Decompensation in Hospitalized, Non-critically Ill Patients With COVID-19 Pneumonitis	Recruiting	No Results Available	COVID-19	Drug: Tocilizumab	https://ClinicalTrials.gov/show/NCT04331795
269	NCT04343742	Determination of the Effectiveness of Oral Chlorine Dioxide in the Treatment of COVID 19	Recruiting	No Results Available	COVID-19	Drug: chlorine dioxide 3000 ppm	https://ClinicalTrials.gov/show/NCT04343742
270	NCT04327180	PREdiction of DIagnosed Covid-19 infecTion in IUC Patients	Recruiting	No Results Available	Infection Viral|Coronavirus|ARDS|Pneumonia		https://ClinicalTrials.gov/show/NCT04327180
271	NCT04326725	Proflaxis Using Hydroxychloroquine Plus Vitamins-Zinc During COVID-19 Pandemia	Recruiting	No Results Available	Pneumonitis|Coronavirus Infection	Drug: Plaquenil 200Mg Tablet	https://ClinicalTrials.gov/show/NCT04326725
272	NCT04355637	Inhaled Corticosteroid Treatment of COVID19 Patients With Pneumonia	Recruiting	No Results Available	Coronavirus Infection	Drug: Inhaled budesonide	https://ClinicalTrials.gov/show/NCT04355637
273	NCT04327401	COVID-19-associated ARDS Treated With Dexamethasone: Alliance Covid-19 Brasil III	Recruiting	No Results Available	Coronavirus Infection|Pneumonia, Viral|Acute Respiratory Distress Syndrome	Drug: Dexamethasone	https://ClinicalTrials.gov/show/NCT04327401
274	NCT04357106	COPLA Study: Treatment of Severe Forms of COronavirus Infection With Convalescent PLAsma	Recruiting	No Results Available	COVID-19	Biological: Convalescent plasma	https://ClinicalTrials.gov/show/NCT04357106
275	NCT04366778	Thrombosis and Covid-19	Recruiting	No Results Available	Thrombosis|Covid-19|SARS-CoV 2	Diagnostic Test: TEM-tPA	https://ClinicalTrials.gov/show/NCT04366778
276	NCT04252118	Mesenchymal Stem Cell Treatment for Pneumonia Patients Infected With COVID-19	Recruiting	No Results Available	COVID-19	Biological: MSCs	https://ClinicalTrials.gov/show/NCT04252118
277	NCT04386616	A Study to Evaluate the Safety and Efficacy of MSTT1041A (Astegolimab) or UTTR1147A in Patients With Severe COVID-19 Pneumonia	Recruiting	No Results Available	COVID-19 Pneumonia	Drug: MSTT1041A|Drug: MSTT1041A-matched Placebo|Drug: UTTR1147A|Drug: UTTR1147A-matched Placebo	https://ClinicalTrials.gov/show/NCT04386616
278	NCT04370262	Multi-site Adaptive Trials Using Hydroxycholoroquine for COVID-19	Recruiting	No Results Available	COVID-19	Drug: HCQ + Intravenous Famotidine|Drug: HCQ + Placebo	https://ClinicalTrials.gov/show/NCT04370262
279	NCT04306393	Nitric Oxide Gas Inhalation in Severe Acute Respiratory Syndrome in COVID-19	Recruiting	No Results Available	SARS (Severe Acute Respiratory Syndrome)|Coronavirus	Drug: Nitric Oxide Gas	https://ClinicalTrials.gov/show/NCT04306393
280	NCT04363268	ACCESS A Master Digital Surveillance Protocol for COVID-19	Recruiting	No Results Available	Coronavirus|COVID|COVID-19|COVID19|Corona Virus Infection|Coronavirus Infection		https://ClinicalTrials.gov/show/NCT04363268
281	NCT04347993	A Prospective "Universal" Observational Database for COVID-19	Recruiting	No Results Available	COVID-19		https://ClinicalTrials.gov/show/NCT04347993
282	NCT04346017	Evaluation of Interleukine 6 (and Other Cytokines and Inflammatory Markers) in COVID-19 Patients With a Systemic Inflammatory Response Syndrome	Recruiting	No Results Available	COVID-19	Diagnostic Test: Cytokines dosage|Diagnostic Test: Complement dosage	https://ClinicalTrials.gov/show/NCT04346017
283	NCT04328493	The Vietnam Chloroquine Treatment on COVID-19	Recruiting	No Results Available	SARS-CoV-2 Infection|COVID-19	Drug: Chloroquine phosphate	https://ClinicalTrials.gov/show/NCT04328493
284	NCT04335097	Sensor Based Vital Signs Monitoring of Covid 19 Patients During Home Isolation	Recruiting	No Results Available	COVID 19	Device: Biosensors	https://ClinicalTrials.gov/show/NCT04335097
285	NCT04383444	Surveillance of Individuals Following SARS-CoV-2 Exposure	Recruiting	No Results Available	COVID-19		https://ClinicalTrials.gov/show/NCT04383444
286	NCT04334265	Efficacy and Safety of Anluohuaxian in the Treatment of Rehabilitation Patients With Corona Virus Disease 2019	Recruiting	No Results Available	COVID-19	Drug: Anluohuaxian	https://ClinicalTrials.gov/show/NCT04334265
287	NCT04372576	Epidemiology and Outcome of Ventilator-associated Pneumonia Among Critically Ill COVID-19 Patients	Recruiting	No Results Available	Ventilator Associated Pneumonia|Corona Virus Infection	Diagnostic Test: Assessment of ventilator-associated pneumonia criteria	https://ClinicalTrials.gov/show/NCT04372576
288	NCT04333849	Telephony Or Videophony for Isolated elDerly in Maine-Et-Loire 49 During COVID-19	Recruiting	No Results Available	Coronavirus		https://ClinicalTrials.gov/show/NCT04333849
289	NCT04348864	COVID-19 Antibody Self-testing Using Virtual Point-of-care	Recruiting	No Results Available	Communicable Disease|COVID-19|Sars-CoV2|Infectious Disease|Coronavirus|Virus Diseases	Diagnostic Test: COVID-19 IgM/IgG Rapid Testing, mobile device image capture and telemedicine support|Other: Telemedicine	https://ClinicalTrials.gov/show/NCT04348864
290	NCT04367077	MultiStem Administration for COVID-19 Induced ARDS (MACoVIA)	Recruiting	No Results Available	ARDS	Biological: MultiStem|Biological: Placebo	https://ClinicalTrials.gov/show/NCT04367077
291	NCT04356690	Etoposide in Patients With COVID-19 Infection	Recruiting	No Results Available	COVID-19	Drug: Etoposide	https://ClinicalTrials.gov/show/NCT04356690
292	NCT04373889	COVID-19 Among Healthcare Workers in Belgian Hospitals	Recruiting	No Results Available	SARS-CoV-2|COVID-19		https://ClinicalTrials.gov/show/NCT04373889
293	NCT04374565	Convalescent Plasma for Treatment of COVID-19 Patients With Pneumonia	Recruiting	No Results Available	Corona Virus Infection|SARS-CoV 2|SARS Pneumonia|Pneumonia	Drug: High-Titer Anti-SARS-CoV-2 (COVID 19) Convalescent Plasma	https://ClinicalTrials.gov/show/NCT04374565
294	NCT04332991	Outcomes Related to COVID-19 Treated With Hydroxychloroquine Among In-patients With Symptomatic Disease	Recruiting	No Results Available	Coronavirus|Acute Respiratory Infection|SARS-CoV Infection	Drug: Hydroxychloroquine|Drug: Placebo	https://ClinicalTrials.gov/show/NCT04332991
295	NCT04351581	Effects of Discontinuing Renin-angiotensin System Inhibitors in Patients With COVID-19	Recruiting	No Results Available	Covid-19	Other: Discontinuation of ACEi/ARB|Other: Continuation of ACEi/ARB	https://ClinicalTrials.gov/show/NCT04351581
296	NCT04331171	Epidemiological Observation From a Smartphone Self-monitoring Application for Suspected COVID-19 Patients' Triage	Recruiting	No Results Available	COVID-19	Device: Web application users	https://ClinicalTrials.gov/show/NCT04331171
297	NCT04331470	Evaluation of Efficacy of Levamisole and Formoterol+Budesonide in Treatment of COVID-19	Recruiting	No Results Available	COVID-19	Drug: Levamisole Pill + Budesonide+Formoterol inhaler|Drug: Lopinavir/Ritonavir + hydoxychloroquine	https://ClinicalTrials.gov/show/NCT04331470
298	NCT04387799	Negative-PCR for Covid- 19 Pneumonia (NPC-19)	Recruiting	No Results Available	Pneumonia, Viral|Pneumonia, Bacterial|Coronavirus Infection|Obstructive Lung Disease	Diagnostic Test: Serology for Covid-19	https://ClinicalTrials.gov/show/NCT04387799
299	NCT04361344	Neurodegeneration Markers and Neurological Course in Severe Covid-19 Infection	Recruiting	No Results Available	COVID-19 Infection|Encephalitis	Biological: blood samples	https://ClinicalTrials.gov/show/NCT04361344
300	NCT04354428	Treatment for COVID-19 in High-Risk Adult Outpatients	Recruiting	No Results Available	COVID-19|SARS-CoV-2	Drug: Ascorbic Acid|Drug: Hydroxychloroquine Sulfate|Drug: Azithromycin|Drug: Folic Acid	https://ClinicalTrials.gov/show/NCT04354428
301	NCT04365595	SARS-CoV-2 Associated Respiratory Failure Recovery (COVID-19 CAir)	Recruiting	No Results Available	SARS-CoV 2|COVID	Other: Questionnaires, spirometry	https://ClinicalTrials.gov/show/NCT04365595
302	NCT03648372	A Study to Evaluate the Safety, Tolerability and Pharmacokinetics (PK) of TAK-981 in Adult Participants With Advanced or Metastatic Solid Tumors or Relapsed/Refractory Hematologic Malignancies and in a Subset With Coronavirus Disease 2019 (COVID-19)	Recruiting	No Results Available	Neoplasms|Lymphoma|Hematologic Neoplasms|Coronavirus Disease	Drug: TAK-981|Drug: Standard of care	https://ClinicalTrials.gov/show/NCT03648372
303	NCT04343898	Study of the Treatment and Outcomes in Critically Ill Patients With COVID-19	Recruiting	No Results Available	Coronavirus Infection	Other: No intervention	https://ClinicalTrials.gov/show/NCT04343898
304	NCT04324996	A Phase I/II Study of Universal Off-the-shelf NKG2D-ACE2 CAR-NK Cells for Therapy of COVID-19	Recruiting	No Results Available	COVID-19	Biological: NK cells,IL15-NK cells,NKG2D CAR-NK cells,ACE2 CAR-NK cells,NKG2D-ACE2 CAR-NK cells	https://ClinicalTrials.gov/show/NCT04324996
305	NCT04397900	Blood Collection Study From COVID-19 Convalescents to Identify Immunogenic Viral Epitopes	Recruiting	No Results Available	Identify the Viral Epitopes of Memory CD8 T Cells From Individuals That Have Recovered From SARS-CoV-2 Infection|Determine Which SARS-CoV-2 Proteins Are Frequently Recognized by T Cells in Patients With Varying HLA Types		https://ClinicalTrials.gov/show/NCT04397900
306	NCT04349371	Saved From COVID-19	Recruiting	No Results Available	COVID	Drug: Chloroquine|Drug: Placebo oral tablet	https://ClinicalTrials.gov/show/NCT04349371
307	NCT04354766	COVID-19 : Neutralizing Human Monoclonal Antibodies Against SARS-Cov-2	Recruiting	No Results Available	COVID	Other: Blood sample	https://ClinicalTrials.gov/show/NCT04354766
308	NCT04325906	Early PP With HFNC Versus HFNC in COVID-19 Induced Moderate to Severe ARDS	Recruiting	No Results Available	Prone Positioning|High Flow Nasal Cannula|Acute Respiratory Distress Syndrome|Corona Virus Infection	Device: high flow nasal cannula (HFNC)|Procedure: Prone positioning (PP)	https://ClinicalTrials.gov/show/NCT04325906
309	NCT04363450	Hydroxychloroquine as Prophylaxis for COVID-19 in Healthcare Workers (HCQPreP)	Recruiting	No Results Available	COVID-19|Corona Virus Infection|Wuhan Coronavirus|Prophylaxis|Healthcare Worker|Sars-CoV2|Hydroxychloroquine	Drug: Hydroxychloroquine|Drug: Placebo	https://ClinicalTrials.gov/show/NCT04363450
310	NCT04346797	CORIMUNO19-ECU: Trial Evaluating Efficacy and Safety of Eculizumab (Soliris) in Patients With COVID-19 Infection, Nested in the CORIMUNO-19 Cohort	Recruiting	No Results Available	SARS-CoV-2|COVID19	Drug: Eculizumab	https://ClinicalTrials.gov/show/NCT04346797
311	NCT04359810	Plasma Therapy of COVID-19 in Critically Ill Patients	Recruiting	No Results Available	SARS-CoV Infection	Biological: Convalescent Plasma (anti-SARS-CoV-2 plasma)|Biological: Non-convalescent Plasma (control plasma)	https://ClinicalTrials.gov/show/NCT04359810
312	NCT04367363	Social Media and COVID-19	Recruiting	No Results Available	Coronavirus|Depression|Anxiety|Stress	Behavioral: Social media & news consumption	https://ClinicalTrials.gov/show/NCT04367363
313	NCT04370782	Hydroxychloroquine and Zinc With Either Azithromycin or Doxycycline for Treatment of COVID-19 in Outpatient Setting	Recruiting	No Results Available	COVID-19	Drug: Hydroxychloroquine|Drug: Azithromycin|Drug: Zinc Sulfate|Drug: Doxycycline	https://ClinicalTrials.gov/show/NCT04370782
314	NCT04366791	Radiation Eliminates Storming Cytokines and Unchecked Edema as a 1-Day Treatment for COVID-19	Recruiting	No Results Available	Pneumonia|Coronavirus Infection in 2019 (COVID-19)|Severe Acute Respiratory Syndrome (SARS) Pneumonia	Radiation: Low Dose Radiation Therapy	https://ClinicalTrials.gov/show/NCT04366791
315	NCT04358926	Hyperbaric Oxygen Therapy Effect in COVID-19 RCT (HBOTCOVID19)	Recruiting	No Results Available	COVID-19|Desaturation of Blood	Device: Hyperbaric oxygen therapy|Device: Normobaric oxygen therapy	https://ClinicalTrials.gov/show/NCT04358926
316	NCT04374539	Plasma Exchange in Patients With COVID-19 Disease and Invasive Mechanical Ventilation: a Randomized Controlled Trial	Recruiting	No Results Available	Coronavirus	Biological: Plasma exchange|Drug: Standar medical treatmen	https://ClinicalTrials.gov/show/NCT04374539
317	NCT04347694	Study to Determine the Immunization Status Among Nephrological Health Care Personnel Against SARS-CoV-2 in a Single Center Over the Course of 12 Months During the Worldwide COVID-19 Pandemic.	Recruiting	No Results Available	SARS-CoV 2|Immunization; Infection		https://ClinicalTrials.gov/show/NCT04347694
318	NCT04338568	Screening COVID-19 by Point-of-care Lung Ultrasound: a Validation Study	Recruiting	No Results Available	COVID-19 Pneumonia|Lung Ultrasound	Diagnostic Test: Lung ultrasound	https://ClinicalTrials.gov/show/NCT04338568
319	NCT04352634	The Covid-19 HEalth caRe wOrkErS (HEROES) Study	Recruiting	No Results Available	Covid-19|Mental Health Disorder|Stress Disorder|Anxiety|Depression|SARS-CoV-2	Other: Exposure to the SARS-CoV-2 and its consequences	https://ClinicalTrials.gov/show/NCT04352634
320	NCT04337762	Beat COVID-19 - Observational Trial	Recruiting	No Results Available	COVID-19		https://ClinicalTrials.gov/show/NCT04337762
321	NCT04362332	Chloroquine, Hydroxychloroquine or Only Supportive Care in Patients AdmItted With Moderate to Severe COVID-19	Recruiting	No Results Available	COVID-19	Drug: Chloroquine Sulfate|Drug: Hydroxychloroquine|Other: Standard supportive care	https://ClinicalTrials.gov/show/NCT04362332
322	NCT04342650	Chloroquine Diphosphate in the Prevention of SARS in Covid-19 Infection	Recruiting	No Results Available	COVID-19|SARS-CoV Infection|Severe Acute Respiratory Syndrome (SARS) Pneumonia|Clinical Trial	Drug: Chloroquine Diphosphate|Drug: Placebo oral tablet	https://ClinicalTrials.gov/show/NCT04342650
323	NCT04320017	Joint Use of Electrocardiogram and Transthoracic Echocardiography With Other Clinico-biological Parameters in an Observational Study to Monitor Cardio-vascular Events and Predict Outcomes in Patients Diagnosed With COVID-19	Recruiting	No Results Available	COVID-19|Myocardial Injury|Myocarditis	Diagnostic Test: Electrocardiogram, transthoracic echocardiography and clinico-biological parameters in routine care	https://ClinicalTrials.gov/show/NCT04320017
324	NCT04321616	The Efficacy of Different Anti-viral Drugs in COVID 19 Infected Patients	Recruiting	No Results Available	SARS-CoV Infection|COVID 19|Acute Respiratory Distress Syndrome ARDS	Drug: Hydroxychloroquine|Drug: Remdesivir|Other: (Standard of Care) SoC	https://ClinicalTrials.gov/show/NCT04321616
325	NCT04386694	Photobiomodulation Therapy Combined With Static Magnetic Field in Patients With COVID-19	Recruiting	No Results Available	COVID-19|Respiratory Failure	Device: Active PBMT/sMF|Device: Placebo PBMT/sMF	https://ClinicalTrials.gov/show/NCT04386694
326	NCT04352608	Safety and Immunogenicity Study of Inactivated Vaccine for Prophylaxis of SARS CoV-2 Infection (COVID-19)	Recruiting	No Results Available	COVID-19	Biological: Two doses of medium dosage inactivated SARS-CoV-2 vaccine at the emergency vaccination schedule|Biological: Two doses of high dosage inactivated SARS-CoV-2 vaccine at the emergency vaccination schedule|Biological: Two doses of placebo at the emergency vaccination schedule|Biological: Two doses of medium dosage inactivated SARS-CoV-2 vaccine at the routine vaccination schedule|Biologic…	https://ClinicalTrials.gov/show/NCT04352608
327	NCT04350281	Double Therapy With IFN-beta 1b and Hydroxychloroquine	Recruiting	No Results Available	COVID	Drug: Interferon Beta-1B|Drug: Hydroxychloroquine	https://ClinicalTrials.gov/show/NCT04350281
328	NCT04344379	Prevention of SARS-CoV-2 in Hospital Workers s Exposed to the Virus	Recruiting	No Results Available	SARS-CoV-2 Infection	Drug: hydroxychloroquine|Drug: azithromycin|Drug: hydroxychloroquine placebo	https://ClinicalTrials.gov/show/NCT04344379
329	NCT04355364	Efficacy and Safety of Aerosolized Intra-tracheal Dornase Alpha Administration in Patients With COVID19-induced ARDS (COVIDORNASE)	Recruiting	No Results Available	COVID-19|Acute Respiratory Distress Syndrome	Drug: Dornase Alfa Inhalation Solution [Pulmozyme]|Procedure: standard procedure	https://ClinicalTrials.gov/show/NCT04355364
330	NCT04385095	Trial of Inhaled Anti-viral (SNG001) for SARS-CoV-2 (COVID-19) Infection	Recruiting	No Results Available	SARS-CoV-2	Drug: Interferon beta 1a|Drug: Placebo	https://ClinicalTrials.gov/show/NCT04385095
331	NCT04334460	Safety and Antiviral Activity of BLD-2660 in COVID-19 Hospitalized Subjects	Recruiting	No Results Available	Sars-CoV2	Drug: BLD-2660	https://ClinicalTrials.gov/show/NCT04334460
332	NCT04360811	Assessment of Obstetric, Fetal and Neonatal Risks and Vertical SARS-CoV-2 Transmission During COVID-19 Pandemic	Recruiting	No Results Available	Pregnancy	Diagnostic Test: COVID 19 diagnostic test by PCR	https://ClinicalTrials.gov/show/NCT04360811
333	NCT04345861	Hydroxychloroquine Plus Azithromycin Versus Hydroxychloroquine for COVID-19 Pneumonia (COVIDOC Trial)	Recruiting	No Results Available	Coronavirus Infection|Pneumonia, Viral	Drug: Hydroxychloroquine + placebo|Drug: hydroxychloroquine + azithromycin	https://ClinicalTrials.gov/show/NCT04345861
334	NCT04351139	Impact of the COVID-19 Pandemic in Gynecological Oncology	Recruiting	No Results Available	Gynecologic Cancer|Breast Neoplasm Female|Uterine Neoplasms|Ovarian Neoplasms|Uterine Cervical Neoplasms|Vulvar Neoplasms|Vaginal Neoplasms	Other: modification of the planned therapeutic management	https://ClinicalTrials.gov/show/NCT04351139
335	NCT04368143	COVID-19 Immune Repertoire Sequencing	Recruiting	No Results Available	COVID|SARS-CoV 2|Corona Virus Infection|RDT|B Cell		https://ClinicalTrials.gov/show/NCT04368143
336	NCT04337424	Evaluation of Quickly Diagnostic Saliva Tests for SARS-CoV-2	Recruiting	No Results Available	SARS-CoV-2	Diagnostic Test: Sampling salivary	https://ClinicalTrials.gov/show/NCT04337424
337	NCT04338841	HOME-CoV: Hospitalization or Outpatient ManagEment of Patients With a SARS-CoV-2 Infection	Recruiting	No Results Available	Coronavirus Infection	Other: HOME-CoV rule implementation	https://ClinicalTrials.gov/show/NCT04338841
338	NCT04367129	Electrocardiogram Analysis in COVID-19 Patients	Recruiting	No Results Available	SARS-CoV Infection	Diagnostic Test: ECG	https://ClinicalTrials.gov/show/NCT04367129
339	NCT04332913	Efficacy and Safety of Tocilizumab in the Treatment of SARS-Cov-2 Related Pneumonia	Recruiting	No Results Available	COVID-19 Pneumonia		https://ClinicalTrials.gov/show/NCT04332913
340	NCT04366154	Impact of the COVID-19 Infectious Epidemic on the Management of Oncology and Onco-hematology Patients and on the Psychological Consequences for Patients and Caregivers	Recruiting	No Results Available	COVID-19|Cancer	Other: Questionnaire	https://ClinicalTrials.gov/show/NCT04366154
341	NCT04380909	ROCO - Self-help for People With Psychological Distress Due to the Covid-19 Situation	Recruiting	No Results Available	Psychological Distress|Adjustment, Psychological|Coronavirus	Behavioral: Internet-based self-help|Behavioral: Internet-based self-help after 3 weeks	https://ClinicalTrials.gov/show/NCT04380909
342	NCT04316377	Norwegian Coronavirus Disease 2019 Study	Recruiting	No Results Available	Corona Virus Infection	Drug: Hydroxychloroquine Sulfate	https://ClinicalTrials.gov/show/NCT04316377
343	NCT04313946	Artificial Intelligence Algorithms for Discriminating Between COVID-19 and Influenza Pneumonitis Using Chest X-Rays	Recruiting	No Results Available	COVID-19|Pneumonia, Viral|Influenza With Pneumonia|Flu Symptom|Flu Like Illness|Pneumonia, Interstitial|Pneumonia, Ventilator-Associated|Pneumonia Atypical	Diagnostic Test: Scanning Chest X-rays and performing AI algorithms on images	https://ClinicalTrials.gov/show/NCT04313946
344	NCT04374656	Prevalence of SARS-CoV-2 in Conjunctival Swab Samples Among Patients With Conjunctivitis During the COVID-19 Pandemic	Recruiting	No Results Available	Conjunctivitis|SARS-CoV-2|COVID-19|Ocular Infection, Viral|Ocular Inflammation		https://ClinicalTrials.gov/show/NCT04374656
345	NCT04251871	Treatment and Prevention of Traditional Chinese Medicines (TCMs) on COVID-19 Infection	Recruiting	No Results Available	Pneumonia Caused by Human Coronavirus (Disorder)	Drug: Conventional medicines (Oxygen therapy, alfa interferon via aerosol inhalation, and lopinavir/ritonavir) and Traditional Chinese Medicines (TCMs) granules|Drug: Conventional medicines (Oxygen therapy, alfa interferon via aerosol inhalation, and lopinavir/ritonavir)	https://ClinicalTrials.gov/show/NCT04251871
346	NCT04377607	Haemoglobin Concentration on COVID-19	Recruiting	No Results Available	Corona Virus Infection	Other: File scanning	https://ClinicalTrials.gov/show/NCT04377607
347	NCT04381286	Transpulmonary Driving Pressure in ARDS COVID19 Patients	Recruiting	No Results Available	Mechanical Ventilation|SARS-CoV-2|COVID-19		https://ClinicalTrials.gov/show/NCT04381286
348	NCT04331054	Protective Role of Inhaled Steroids for Covid-19 Infection	Recruiting	No Results Available	Covid-19 Infection|Hospitalization in Respiratory Disease Department	Drug: 2: Usual practice + SYMBICORT RAPIHALER|Other: 1: Usual practice	https://ClinicalTrials.gov/show/NCT04331054
349	NCT04370197	Covid-19 Epidemic on Acute Stroke Management	Recruiting	No Results Available	Stroke, Acute		https://ClinicalTrials.gov/show/NCT04370197
350	NCT04322773	Anti-il6 Treatment of Serious COVID-19 Disease With Threatening Respiratory Failure	Recruiting	No Results Available	Corona Virus Disease	Drug: RoActemra iv|Drug: RoActemra sc|Drug: Kevzara sc|Other: Standard medical care	https://ClinicalTrials.gov/show/NCT04322773
351	NCT04343729	Methylprednisolone in the Treatment of Patients With Signs of Severe Acute Respiratory Syndrome in Covid-19	Recruiting	No Results Available	SARS-CoV Infection|Severe Acute Respiratory Syndrome (SARS) Pneumonia	Drug: Methylprednisolone Sodium Succinate|Drug: Placebo solution	https://ClinicalTrials.gov/show/NCT04343729
352	NCT04328467	Pre-exposure Prophylaxis for SARS-Coronavirus-2	Recruiting	No Results Available	COVID-19|Corona Virus Infection|ARDS|Acute Respiratory Distress Syndrome	Drug: Hydroxychloroquine|Other: Placebo	https://ClinicalTrials.gov/show/NCT04328467
353	NCT04393727	Transfusion of Convalescent Plasma for the Early Treatment of Patients With COVID-19	Recruiting	No Results Available	COVID|SARS-CoV 2	Biological: CONVALESCENT PLASMA	https://ClinicalTrials.gov/show/NCT04393727
354	NCT04367831	Intermediate or Prophylactic-Dose Anticoagulation for Venous or Arterial Thromboembolism in Severe COVID-19	Recruiting	No Results Available	COVID-19|Venous Thromboses|Arterial Thrombosis	Drug: Enoxaparin Prophylactic Dose|Drug: Heparin Infusion|Drug: Heparin SC|Drug: Enoxaparin/Lovenox Intermediate Dose	https://ClinicalTrials.gov/show/NCT04367831
355	NCT04322487	Simple, Safe, Same: Lung Ultrasound for COVID-19	Recruiting	No Results Available	Coronavirus|Epidemic Disease|Pneumonia, Viral	Diagnostic Test: Lung ultrasound	https://ClinicalTrials.gov/show/NCT04322487
356	NCT04385043	Hyperimmune Plasma in Patients With COVID-19 Severe Infection	Recruiting	No Results Available	COVID-19	Other: plasma hyperimmune|Drug: standard therapy	https://ClinicalTrials.gov/show/NCT04385043
357	NCT04269525	Umbilical Cord(UC)-Derived Mesenchymal Stem Cells(MSCs) Treatment for the 2019-novel Coronavirus(nCOV) Pneumonia	Recruiting	No Results Available	Pneumonia, Viral|Pneumonia, Ventilator-Associated	Biological: UC-MSCs	https://ClinicalTrials.gov/show/NCT04269525
358	NCT04279899	The Investigation of the Neonates With or With Risk of COVID-19	Recruiting	No Results Available	Neonatal Infection|Perinatal Problems|Infectious Disease		https://ClinicalTrials.gov/show/NCT04279899
359	NCT04385836	Trial of Alpha One Antitrypsin Inhalation in Treating Patient With Severe Acute Respiratory Syndrome Coronavirus 2 (SARS-CoV-2)	Recruiting	No Results Available	Coronavirus	Drug: alpha one antitrypsin inhalation	https://ClinicalTrials.gov/show/NCT04385836
360	NCT04369859	Obstetric and Perinatal Outcomes of Women With COVID-19	Recruiting	No Results Available	Pregnant Women	Behavioral: Examine the impact of COVID-19 during pregnancy	https://ClinicalTrials.gov/show/NCT04369859
361	NCT04290780	COVID-19 - Multicenter Study on Nosocomial Transmission of SARS-CoV-2 Virus	Recruiting	No Results Available	Infection Viral	Other: nosocomial infection/hospital acquired infection	https://ClinicalTrials.gov/show/NCT04290780
362	NCT04359836	A Study to Explore the Role of Gut Flora in COVID-19 Infection	Recruiting	No Results Available	Gut Microbiome|Gastrointestinal Microbiome|COVID|COVID-19|Corona Virus Infection|Coronavirus|Coronaviridae Infections|Coronavirus 19|Coronavirus-19|COVID 19	Other: There is no intervention in this study	https://ClinicalTrials.gov/show/NCT04359836
363	NCT04370067	Hungarian COVID-19 Epidemiological Research	Recruiting	No Results Available	Coronavirus Infection		https://ClinicalTrials.gov/show/NCT04370067
364	NCT04343963	Pyridostigmine in Severe SARS-CoV-2 Infection	Recruiting	No Results Available	COVID-19|SARS-CoV-2	Drug: Pyridostigmine Bromide|Drug: Placebo	https://ClinicalTrials.gov/show/NCT04343963
365	NCT04305574	Social Media Use During COVID-19	Recruiting	No Results Available	Coronavirus|Depression|Anxiety|Stress	Behavioral: Use of social media during COVID-19	https://ClinicalTrials.gov/show/NCT04305574
366	NCT04336410	Safety, Tolerability and Immunogenicity of INO-4800 for COVID-19 in Healthy Volunteers	Recruiting	No Results Available	Coronavirus Infection	Drug: INO-4800|Device: CELLECTRA® 2000	https://ClinicalTrials.gov/show/NCT04336410
367	NCT04255017	A Prospective/Retrospective,Randomized Controlled Clinical Study of Antiviral Therapy in the 2019-nCoV Pneumonia	Recruiting	No Results Available	2019-nCoV	Drug: Abidol hydrochloride|Drug: Oseltamivir|Drug: Lopinavir/ritonavir	https://ClinicalTrials.gov/show/NCT04255017
368	NCT04392401	COVID-19 - Study of the Kinetics of the Immune Response During the Intensive Care Unit Stay in Adult Patients Infected With SARS-CoV-2: Multicentric Non Interventional Study	Recruiting	No Results Available	Intensive Care Unit|SARS-Cov-2	Biological: Collection of blood samples in order to create a biocollection	https://ClinicalTrials.gov/show/NCT04392401
369	NCT04339712	Personalised Immunotherapy for SARS-CoV-2 (COVID-19) Associated With Organ Dysfunction	Recruiting	No Results Available	COVID-19|Virus Diseases|Macrophage Activation Syndrome|Corona Virus Infection	Drug: Anakinra|Drug: Tocilizumab	https://ClinicalTrials.gov/show/NCT04339712
370	NCT04344106	Prone Positioning in Spontaneously Breathing Nonintubated Covid-19 Patient: a Pilot Study	Recruiting	No Results Available	Coronavirus Infection|Oxygen Deficiency	Procedure: Prone positioning	https://ClinicalTrials.gov/show/NCT04344106
371	NCT04323592	Efficacy of Methylprednisolone for Patients With COVID-19 Severe Acute Respiratory Syndrome	Recruiting	No Results Available	Severe Acute Respiratory Syndrome (SARS) Pneumonia|Coronavirus Infections|ARDS, Human	Drug: Methylprednisolone|Other: standard care	https://ClinicalTrials.gov/show/NCT04323592
372	NCT04328012	COVID MED Trial - Comparison Of Therapeutics for Hospitalized Patients Infected With SARS-CoV-2	Recruiting	No Results Available	SARS-CoV-2 Infection	Drug: lopinavir/ritonavir|Drug: Hydroxychloroquine Sulfate|Drug: Losartan|Drug: Placebos	https://ClinicalTrials.gov/show/NCT04328012
373	NCT04397575	The GCO-002 CACOVID-19 Cohort: a French Nationwide Multicenter Study of COVID-19 Infected Cancer Patients	Recruiting	No Results Available	Cancer|COVID|Solid Tumor|Social Inequality|French National Cohort|Chemotherapy|Immunotherapy|Surgery|Radiotherapy		https://ClinicalTrials.gov/show/NCT04397575
374	NCT04310228	Favipiravir Combined With Tocilizumab in the Treatment of Corona Virus Disease 2019	Recruiting	No Results Available	COVID-19	Drug: Favipiravir Combined With Tocilizumab|Drug: Favipiravir|Drug: Tocilizumab	https://ClinicalTrials.gov/show/NCT04310228
375	NCT04389996	COVID-19 Pandemic Impact on Patients With Cancer - a Danish Survey	Recruiting	No Results Available	Cancer	Other: No intervention	https://ClinicalTrials.gov/show/NCT04389996
376	NCT04324021	Efficacy and Safety of Emapalumab and Anakinra in Reducing Hyperinflammation and Respiratory Distress in Patients With COVID-19 Infection.	Recruiting	No Results Available	SARS-CoV-2	Biological: Emapalumab|Biological: Anakinra	https://ClinicalTrials.gov/show/NCT04324021
377	NCT04260308	A Survey of Psychological Status of Medical Workers and Residents in the Context of 2019 Novel Coronavirus Pneumonia	Recruiting	No Results Available	Virus; Pneumonia		https://ClinicalTrials.gov/show/NCT04260308
378	NCT04319315	Social Media Effect on Knowledge Dissemination During COVID-19 Virus Outbreak	Recruiting	No Results Available	COVID-19	Other: survey	https://ClinicalTrials.gov/show/NCT04319315
379	NCT04381936	Randomized Evaluation of COVID-19 Therapy	Recruiting	No Results Available	Severe Acute Respiratory Syndrome	Drug: Lopinavir-Ritonavir|Drug: Corticosteroid|Drug: Hydroxychloroquine|Drug: Azithromycin|Drug: Tocilizumab	https://ClinicalTrials.gov/show/NCT04381936
380	NCT04388514	Blood Ozonization in Patients With SARS-CoV-2 Respiratory Failure	Recruiting	No Results Available	SARS-CoV-2 Respiratory Failure	Procedure: Medical Ozone procedure	https://ClinicalTrials.gov/show/NCT04388514
381	NCT04333589	Corona Virus Disease 2019 Patients Whose Nucleic Acids Changed From Negative to Positive	Recruiting	No Results Available	COVID-19	Drug: Favipiravir	https://ClinicalTrials.gov/show/NCT04333589
382	NCT04377581	COVID-19 Health Messaging Efficacy and Its Impact on Public Perception, Anxiety, and Behavior	Recruiting	No Results Available	Public Health|Demography|Pandemics|Corona Virus Infection|News|Global Health|Perception		https://ClinicalTrials.gov/show/NCT04377581
383	NCT04365101	Natural Killer Cell (CYNK-001) Infusions in Adults With COVID-19 (CYNK-001-COVID-19)	Recruiting	No Results Available	Coronavirus|Coronavirus Infection|Severe Acute Respiratory Syndrome Coronavirus 2|Pneumonia|Pneumonia, Viral|Lung Diseases|Respiratory Tract Disease|Respiratory Tract Infections|Coronaviridae Infections|Nidovirales Infections|RNA Virus Infections|Virus Disease|Immunologic Disease|ARDS|Immunologic Factors|Physiological Effects of Drugs|Antiviral Agents|Anti-infective Agents|Analgesics|Antimetaboli…	Biological: CYNK-001	https://ClinicalTrials.gov/show/NCT04365101
384	NCT04341415	Impact of Auricular Vagus Nerve Neuromodulation on COVID-19 Positive Inpatients Outcome	Recruiting	No Results Available	Covid19|SARS-CoV Infection	Procedure: Auricular neuromodulation|Procedure: Control	https://ClinicalTrials.gov/show/NCT04341415
385	NCT04355728	Use of UC-MSCs for COVID-19 Patients	Recruiting	No Results Available	Corona Virus Infection|ARDS|ARDS, Human|Acute Respiratory Distress Syndrome|COVID-19	Biological: Umbilical Cord Mesenchymal Stem Cells|Other: Standard of Care	https://ClinicalTrials.gov/show/NCT04355728
386	NCT04340557	Do Angiotensin Receptor Blockers Mitigate Progression to Acute Respiratory Distress Syndrome With SARS-CoV-2 Infection	Recruiting	No Results Available	SARS-CoV Infection	Drug: Losartan	https://ClinicalTrials.gov/show/NCT04340557
387	NCT04318015	Hydroxychloroquine Chemoprophylaxis in Healthcare Personnel in Contact With COVID-19 Patients (PHYDRA Trial)	Recruiting	No Results Available	COVID-19|Severe Acute Respiratory Syndrome	Drug: Hydroxychloroquine|Drug: Placebo oral tablet	https://ClinicalTrials.gov/show/NCT04318015
388	NCT04335279	Evaluation of the Scleroderma Patient-centered Intervention Network COVID-19 Home-isolation Activities Together Program	Recruiting	No Results Available	Scleroderma|Scleroderma, Systemic|Systemic Sclerosis	Other: SPIN-CHAT Program	https://ClinicalTrials.gov/show/NCT04335279
389	NCT04363632	Prospective Analysis of Morbi-mortality of Patients With Cancers in Active Phase of Treatment Suspected or Diagnosed of a SARS-CoV-2 Infection	Recruiting	No Results Available	Sars-CoV2|Cancer		https://ClinicalTrials.gov/show/NCT04363632
390	NCT04315896	Hydroxychloroquine Treatment for Severe COVID-19 Pulmonary Infection (HYDRA Trial)	Recruiting	No Results Available	COVID-19|Severe Acute Respiratory Syndrome	Drug: Hydroxychloroquine|Drug: Placebo oral tablet	https://ClinicalTrials.gov/show/NCT04315896
391	NCT04388657	COVID-19, bLOod Coagulation and Thrombosis	Recruiting	No Results Available	COVID|Embolism and Thrombosis|Pneumonia, Viral	Diagnostic Test: Echo-Doppler	https://ClinicalTrials.gov/show/NCT04388657
392	NCT04352491	An Online Survey to Understand Feelings Related to COVID-19 Among ILBS Patients With Liver Disease	Recruiting	No Results Available	COVID 19	Other: No intervention	https://ClinicalTrials.gov/show/NCT04352491
393	NCT04394182	Ultra Low Doses of Therapy With Radiation Applicated to COVID-19	Recruiting	No Results Available	Pneumonia, Viral|Cytokine Storm	Radiation: Ultra-Low-dose radiotherapy|Device: ventilatory support with oxygen therapy|Drug: Lopinavir/ritonavir|Drug: Hydroxychloroquine|Drug: Azithromycin|Drug: Piperacillin/tazobactam|Drug: Low molecular weight heparin|Drug: Corticosteroid injection|Drug: Tocilizumab	https://ClinicalTrials.gov/show/NCT04394182
394	NCT04373135	Understanding Community Considerations, Opinions, Values, Impacts, and Decisions for COVID-19	Recruiting	No Results Available	Covid-19|Critical Illness|Attitude of Health Personnel|Attitude to Health|Health Behavior|Health Care Utilization	Behavioral: Brief educational video	https://ClinicalTrials.gov/show/NCT04373135
395	NCT04342897	A Study of LY3127804 in Participants With COVID-19	Recruiting	No Results Available	COVID-19|Pneumonia	Drug: LY3127804|Drug: Placebo	https://ClinicalTrials.gov/show/NCT04342897
396	NCT04255940	2019-nCoV Outbreak and Cardiovascular Diseases	Recruiting	No Results Available	Cardiovascular Death; Major Adverse Cardiovascular Events		https://ClinicalTrials.gov/show/NCT04255940
397	NCT04348240	Transmissibility and Viral Load of SARS-CoV-2 in Oral Secretions	Recruiting	No Results Available	COVID-19		https://ClinicalTrials.gov/show/NCT04348240
398	NCT04320862	COVID-19 Pandemic Response Network	Recruiting	No Results Available	COVID-19|SARS-CoV-2|Coronavirus|Influenza -Like Illness|Lower Resp Tract Infection|Upper Resp Tract Infection		https://ClinicalTrials.gov/show/NCT04320862
399	NCT04345614	A Study of CM4620-Injectable Emulsion (IE) in Patients With Severe COVID-19 Pneumonia	Recruiting	No Results Available	Pneumonia	Drug: CM4620-Injectable Emulsion	https://ClinicalTrials.gov/show/NCT04345614
400	NCT04325867	Integrated Distance Management Strategy for Patients With Cardiovascular Diseases in the Context of COVID-19	Recruiting	No Results Available	Angina Pectoris|Acute Coronary Syndrome|Coronary Syndrome|Coronary Artery Disease|Angioplasty|Stent Restenosis|Hypertension|Heart Failure, Systolic|Depression, Anxiety|Covid-19|Isolation, Social	Other: Tele-medicine platform	https://ClinicalTrials.gov/show/NCT04325867
401	NCT04396210	Patients Perspectives on Discontinuation of Their Fertility Treatment Due to the COVID-19 Pandemic	Recruiting	No Results Available	Coronavirus|COVID|ART|Fertility Issues	Other: Questionnaire	https://ClinicalTrials.gov/show/NCT04396210
402	NCT04370938	Provider Burnout During COVID-19	Recruiting	No Results Available	Perceived Organizational Support, Anxiety, Burnout	Behavioral: Coping strategies video	https://ClinicalTrials.gov/show/NCT04370938
403	NCT04320056	Closed-Loop Oxygen to Verify That Healthcare Workers Interventions Decrease During SARS-CoV-2 Pneumonia (COVID-19)	Recruiting	No Results Available	Coronavirus|Pneumonia|Oxygen Toxicity	Other: Standard administration of oxygen flow|Device: Automated oxygen administration - FreeO2	https://ClinicalTrials.gov/show/NCT04320056
404	NCT04358081	Hydroxychloroquine Monotherapy and in Combination With Azithromycin in Patients With Moderate and Severe COVID-19 Disease	Recruiting	No Results Available	Pneumonia	Drug: HCQ|Drug: HCQ+AZT|Drug: Placebo	https://ClinicalTrials.gov/show/NCT04358081
405	NCT04390555	The Global PCHF-COVICAV Registry	Recruiting	No Results Available	COVID-19|Cardiovascular Diseases|Cardiovascular Risk Factor|Heart Failure		https://ClinicalTrials.gov/show/NCT04390555
406	NCT04368728	Study to Describe the Safety, Tolerability, Immunogenicity, and Potential Efficacy of RNA Vaccine Candidates Against COVID-19 in Healthy Adults	Recruiting	No Results Available	SARS-CoV-2 Infection|COVID-19	Biological: BNT162a1|Biological: BNT162b1|Biological: BNT162b2|Biological: BNT162c2|Other: Placebo	https://ClinicalTrials.gov/show/NCT04368728
407	NCT04264533	Vitamin C Infusion for the Treatment of Severe 2019-nCoV Infected Pneumonia	Recruiting	No Results Available	Vitamin C|Pneumonia, Viral|Pneumonia, Ventilator-Associated	Drug: VC|Drug: Sterile Water for Injection	https://ClinicalTrials.gov/show/NCT04264533
408	NCT04388644	Survey of Satisfaction on Traditional Chinese Medicine Jing-Guan-Fang (JGF) for COVID-19 Prevention	Recruiting	No Results Available	Corona Virus Infection		https://ClinicalTrials.gov/show/NCT04388644
409	NCT04351906	Low-flow Extracorporeal Carbon Dioxide Removal in COVID-19-associated Acute Respiratory Distress Syndrome	Recruiting	No Results Available	ARDS|Hypercapnic Respiratory Failure|AKI	Device: ECCO2R	https://ClinicalTrials.gov/show/NCT04351906
410	NCT04308668	Post-exposure Prophylaxis / Preemptive Therapy for SARS-Coronavirus-2	Recruiting	No Results Available	Corona Virus Infection|Acute Respiratory Distress Syndrome|SARS-CoV Infection|Coronavirus|Coronavirus Infections	Drug: Hydroxychloroquine|Other: Placebo	https://ClinicalTrials.gov/show/NCT04308668
411	NCT04382391	Study Assessing Vagus Nerve Stimulation in CoViD-19 Respiratory Symptoms	Recruiting	No Results Available	COVID|Corona Virus Infection|Respiratory Failure|Respiratory Distress Syndrome, Adult|ARDS, Human|SARS (Severe Acute Respiratory Syndrome)	Device: gammaCore® Sapphire (non-invasive vagus nerve stimulator)|Other: Standard of care therapies	https://ClinicalTrials.gov/show/NCT04382391
412	NCT04322396	Proactive Prophylaxis With Azithromycin and hydroxyChloroquine in Hospitalized Patients With COVID-19	Recruiting	No Results Available	Virus Diseases|Infection Viral|Corona Virus Infection	Drug: Azithromycin|Drug: Hydroxychloroquine|Drug: Placebo oral tablet	https://ClinicalTrials.gov/show/NCT04322396
413	NCT04327479	Characterization of Cardiovascular Diseases and Risk Factors in Patients With Suspected SARS-CoV2/Covid-19 Infection	Recruiting	No Results Available	Cardiovascular Diseases|Cardiovascular Risk Factor|SARS	Diagnostic Test: Assessment of cardiovascular diseases and cardiovascular risk factors	https://ClinicalTrials.gov/show/NCT04327479
414	NCT04386460	Covid-19 and Prevention of Malnutrition After Confinement by Dentists	Recruiting	No Results Available	Nutrition Poor|Infection Viral|Oral Disease		https://ClinicalTrials.gov/show/NCT04386460
415	NCT04358640	Anxiety and Work Resilience Among Tertiary University Hospital Workers During the COVID-19 Outbreak: An Online Survey	Recruiting	No Results Available	Critical Illness|Sars-CoV2|SARS Pneumonia|Coronavirus Infection|Stress Disorders, Post-Traumatic		https://ClinicalTrials.gov/show/NCT04358640
416	NCT04341727	Hydroxychloroquine,Hydroxychloroquine,Azithromycin in the Treatment of SARS CoV-2 Infection	Recruiting	No Results Available	Coronavirus Infection	Drug: Hydroxychloroquine Sulfate|Drug: Azithromycin|Drug: Chloroquine Sulfate	https://ClinicalTrials.gov/show/NCT04341727
417	NCT04323527	Chloroquine Diphosphate for the Treatment of Severe Acute Respiratory Syndrome Secondary to SARS-CoV2	Recruiting	No Results Available	SARS-CoV Infection|Severe Acute Respiratory Syndrome (SARS) Pneumonia	Drug: Chloroquine diphosphate	https://ClinicalTrials.gov/show/NCT04323527
418	NCT04366921	European/Euro-ELSO Survey on Adult and Neonatal/ Pediatric COVID-19 Patients in ECMO	Recruiting	No Results Available	COVID|SARS-CoV-2|ARDS, Human|Refractory Hypoxemia|Cardiogenic Shock|Septic Shock|Extracorporeal Membrane Oxygenation		https://ClinicalTrials.gov/show/NCT04366921
419	NCT04391140	Prone Positioning and High-flow Nasal Cannula in COVID-19 Induced ARDS	Recruiting	No Results Available	COVID|ARDS|Acute Respiratory Distress Syndrome|Acute Respiratory Failure|Corona Virus Infection	Other: Prone position	https://ClinicalTrials.gov/show/NCT04391140
420	NCT04380532	Tableted COVID-19 Therapeutic Vaccine	Recruiting	No Results Available	Covid19	Biological: V-SARS	https://ClinicalTrials.gov/show/NCT04380532
421	NCT04389333	Feasibility of Non-contact Magnetically-controlled Capsule Endoscopy During COVID-19 Pandemic	Recruiting	No Results Available	Gastrointestinal Disease|Infectious Disease|Capsule Endoscopy	Device: non-contact magnetically-controlled capsule endoscopy	https://ClinicalTrials.gov/show/NCT04389333
422	NCT04390412	Low Dose Radiotherapy in COVID-19 Pneumonia	Recruiting	No Results Available	COVID|SARS (Severe Acute Respiratory Syndrome)	Radiation: Low Dose Radiotherapy	https://ClinicalTrials.gov/show/NCT04390412
423	NCT04329533	Effects of Using Mobile App on Perceived Stress During COVID-19 Pandemic	Recruiting	No Results Available	Perceived Stress|Anxiety|Sleep Disturbance	Other: "Calm" is a mindfulness meditation mobile app	https://ClinicalTrials.gov/show/NCT04329533
424	NCT04327804	A Longitudinal Study of COVID-19 Positive Patients Testing Nasal Swabs and Collecting Blood Samples for Research	Recruiting	No Results Available	SARS-CoV Infection	Diagnostic Test: Odd/Even birth year intervention groups	https://ClinicalTrials.gov/show/NCT04327804
425	NCT04376034	Convalescent Plasma Collection and Treatment in Pediatrics and Adults	Recruiting	No Results Available	COVID19|Coronavirus Infection|Coronavirus|Virus Diseases|RNA Virus Infections	Biological: Convalescent Plasma 1 Unit|Biological: Convalescent Plasma 2 Units|Other: Standard of Care	https://ClinicalTrials.gov/show/NCT04376034
426	NCT04327505	Safety and Efficacy of Hyperbaric Oxygen for ARDS in Patients With COVID-19	Recruiting	No Results Available	SARS (Severe Acute Respiratory Syndrome)|Cytokine Storm|ARDS, Human|COVID-19|Sars-CoV2|Acute Respiratory Failure	Drug: Hyperbaric oxygen	https://ClinicalTrials.gov/show/NCT04327505
427	NCT04395144	COVid-19: Awake Proning and High-flow Nasal Cannula in respiratorY DistrEss	Recruiting	No Results Available	Coronavirus Infection|COVID|Severe Acute Respiratory Syndrome|Respiratory Failure|Respiratory Insufficiency|Respiratory Distress Syndrome|ARDS|Lung Diseases	Procedure: Awake Prone Positioning|Procedure: Standard care	https://ClinicalTrials.gov/show/NCT04395144
428	NCT04339790	Mental Health Impact of COVID-19 Pandemic on NIMH Research Participants and Volunteers	Recruiting	No Results Available	Healthy Volunteer|Mood Disorder|Anxiety Disorder|Preexisting Medical Condition		https://ClinicalTrials.gov/show/NCT04339790
429	NCT04365322	Study of Specific Viral Immune Responses Induced by SARS-CoV-2 (COVID-19)	Recruiting	No Results Available	SARS-CoV Infection	Other: Additional biological samples	https://ClinicalTrials.gov/show/NCT04365322
430	NCT04394403	Pilot Internet-based Self-Help Program for Managing Corona (COVID-19) Stress	Recruiting	No Results Available	Stress|Stress, Psychological	Behavioral: Internet-based guided self-help based on CBT principles	https://ClinicalTrials.gov/show/NCT04394403
431	NCT04391816	COVID-19 Pandemic Impact on Alcohol (PIA) - A Natural History Study	Recruiting	No Results Available	Alcohol Drinking|Alcohol-Related Disorders|Pandemic|Psychological Stress		https://ClinicalTrials.gov/show/NCT04391816
432	NCT04392219	COVID-19 First In Human Study to Evaluate Safety, Tolerability, and Pharmacokinetics of EIDD-2801 in Healthy Volunteers	Recruiting	No Results Available	Coronavirus	Drug: EIDD-2801|Drug: Placebo	https://ClinicalTrials.gov/show/NCT04392219
433	NCT04396600	The Professional Peer Resilience Initiative	Recruiting	No Results Available	Stress|Stress Disorder|Stress, Psychological|Trauma, Psychological|Anxiety|Anxiety State|Post Traumatic Stress Disorder|Secondary Traumatic Stress|Professional Quality of Life|Stress Related Disorder|Stress Reaction|Stress Risk|Mental Resilience|Emotional Resilience	Behavioral: MinnRAP Peer Support Program	https://ClinicalTrials.gov/show/NCT04396600
