# Supplementary material for: The Anatomy of the SARS-CoV-2 Biomedical Literature: Introducing the CovidX Network Algorithm for Drug Repurposing Recommendation
Source: J Med Internet Res. 2020 Aug 20;22(8):e21169. doi: 10.2196/21169 (PMC7474417; doi:10.2196/21169)
Supplement: Multimedia Appendix 1 [file jmir_v22i8e21169_app1.zip › input/comprehenive-analysis-4models.txt]

CHEMICAL:Darunavir
		TAXON:viral
		CHEBI:drug
		CHEBI:compounds
		TAXON:virus
		CHEBI:protease inhibitors
		CHEBI:drugs
		CHEBI:synthetic
		TAXON:Coronavirus
		TAXON:coronavirus
		CHEBI:inhibitors
		PROTEIN:SARS
		PROTEIN:Chymotrypsin-like protease
		PROTEIN:coronaviruses
		CELL_LINE:Wuhan, China has
		CHEMICAL:SARS-CoV-2
		DISEASE:SARS
		DISEASE:infection
		CHEMICAL:coumarine
		CHEMICAL:Remdesivir
		DISEASE:Coronavirus
		CHEMICAL:Saquinavir
		CHEMICAL:flavone
		DISEASE:coronavirus
		SIMPLE_CHEMICAL:Darunavir
		ORGANISM:Wuhan,
		SIMPLE_CHEMICAL:FDA
		ORGANISM:SARS-CoV-2
		SIMPLE_CHEMICAL:Saquinavir
		SIMPLE_CHEMICAL:flavone
		ORGANISM:Coronavirus
		GENE_OR_GENE_PRODUCT:coumarine derivatives
		ORGANISM:coronaviruses
		ORGANISM:coronavirus
		GENE_OR_GENE_PRODUCT:Chymotrypsin-like protease
--------------------------------------------------------------
CHEMICAL:Saquinavir
		TAXON:viral
		CHEBI:drug
		CHEBI:compounds
		TAXON:virus
		CHEBI:protease inhibitors
		CHEBI:drugs
		CHEBI:synthetic
		TAXON:Coronavirus
		TAXON:coronavirus
		CHEBI:inhibitors
		PROTEIN:SARS
		PROTEIN:Chymotrypsin-like protease
		PROTEIN:coronaviruses
		CELL_LINE:Wuhan, China has
		CHEMICAL:SARS-CoV-2
		DISEASE:SARS
		CHEMICAL:Darunavir
		DISEASE:infection
		CHEMICAL:coumarine
		CHEMICAL:Remdesivir
		DISEASE:Coronavirus
		CHEMICAL:flavone
		DISEASE:coronavirus
		SIMPLE_CHEMICAL:Darunavir
		ORGANISM:Wuhan,
		SIMPLE_CHEMICAL:FDA
		ORGANISM:SARS-CoV-2
		SIMPLE_CHEMICAL:Saquinavir
		SIMPLE_CHEMICAL:flavone
		ORGANISM:Coronavirus
		GENE_OR_GENE_PRODUCT:coumarine derivatives
		ORGANISM:coronaviruses
		ORGANISM:coronavirus
		GENE_OR_GENE_PRODUCT:Chymotrypsin-like protease
--------------------------------------------------------------
CHEMICAL:hydroxychloroquine
		CHEBI:chloroquine
		GO:antibodies
		CHEBI:corticosteroids
		CHEBI:hydroxychloroquine
		PROTEIN:antibodies
		DISEASE:respiratory illness
		DISEASE:acute respiratory syndrome coronavirus
		CHEMICAL:chloroquine
		CHEMICAL:Human-to-human
		DISEASE:COVID-19
		DISEASE:SARS-CoV-2 infection
		DISEASE:coronavirus disease
		CHEMICAL:corticosteroids
		SIMPLE_CHEMICAL:hydroxychloroquine
		SIMPLE_CHEMICAL:SARS-CoV-2
		ORGANISM:Human-to-human
		SIMPLE_CHEMICAL:chloroquine
		SIMPLE_CHEMICAL:corticosteroids
		SIMPLE_CHEMICAL:COVID-19
		ORGANISM:patients
		SIMPLE_CHEMICAL:Treatments
		ORGANISM:convalescent plasma
		ORGANISM:coronavirus
		TAXON:Coronavirus
		TAXON:virus
		CL:UC-MSCs
		CL:stem cells
		TAXON:coronavirus
		CL:mesenchymal stem cells
		PROTEIN:COVID-19
		CELL_TYPE:umbilical cord mesenchymal stem cells
		CELL_LINE:COVID-19
		CELL_LINE:COVID-19 with stem cells
		PROTEIN:cytokine
		CELL_TYPE:stem cells
		PROTEIN:unscrupulous actors.3
		CELL_TYPE:UC-MSCs
		PROTEIN:inflammatory factors
		DISEASE:organ damage
		DISEASE:secondary infection
		DISEASE:Coronavirus
		DISEASE:deaths
		CHEMICAL:MSC
		DISEASE:multiorgan
		DISEASE:respiratory distress syndrome
		DISEASE:septic shock
		DISEASE:organ dysfunction
		DISEASE:cardiac injury
		CHEMICAL:Remdesivir
		DISEASE:critically ill COVID-19
		DISEASE:death
		DISEASE:coronavirus
		DISEASE:multiorgan failure
		DISEASE:edema
		DISEASE:ARDS
		DISEASE:COVID-19 illness
		CHEMICAL:circumstance.2
		GENE_OR_GENE_PRODUCT:actors.3
		ORGANISM:COVID-19 patients
		ORGAN:organ
		ORGAN:cardiac
		ORGANISM:Coronavirus Task Force
		CELL:UC-MSCs
		CELL:UC MSC
		ORGANISM:Coronavirus
		ORGANISM:Anesthesia
		PATHOLOGICAL_FORMATION:edema
		CANCER:multiorgan
		GENE_OR_GENE_PRODUCT:COVID-19
		CELL:stem cells
		ORGANISM:coronavirus patients
		CELL:umbilical cord mesenchymal stem cells
		GENE_OR_GENE_PRODUCT:HCOV-19
		TAXON:viral
		CHEBI:Chloroquine
		CHEBI:Azithromycin
		CHEMICAL:SARS-CoV-2
		CHEMICAL:Chloroquine
		DISEASE:respiratory tract infection
		CHEMICAL:azithromycin
		CHEMICAL:Azithromycin
		SIMPLE_CHEMICAL:azithromycin
		SIMPLE_CHEMICAL:Chloroquine
		ORGANISM:COV-19 patients
		GENE_OR_GENE_PRODUCT:Day6-post
		SIMPLE_CHEMICAL:Azithromycin
		CANCER:nasopharyngeal swabs
		GENE_OR_GENE_PRODUCT:D6-post
		CHEBI:HCQ
		CL:T cell
		CHEMICAL:CQ
		DISEASE:disease infection
		DISEASE:infection
		CHEMICAL:HCQ
		SIMPLE_CHEMICAL:CQ
		CELL:T cell
		SIMPLE_CHEMICAL:HCQ
		CHEBI:drug
		GGP:SARS-CoV-2
		CL:cells
		CHEBI:drugs
		CHEBI:chloroquine phosphate
		CHEBI:hydroxychloroquine sulfate
		CHEBI:Hydroxychloroquine
		CELL_LINE:SARS-CoV-2 infected Vero cells
		PROTEIN:EC50=5.47 muM
		PROTEIN:EC50=0.72 muM
		DISEASE:malaria
		CHEMICAL:hydroxychloroquine sulfate
		DISEASE:Respiratory Syndrome
		CHEMICAL:Hydroxychloroquine
		CHEMICAL:chloroquine phosphate
		CHEMICAL:SARS-CoV-2 infection
		CELL:Vero cells
		SIMPLE_CHEMICAL:hydroxychloroquine sulfate
		SIMPLE_CHEMICAL:Hydroxychloroquine
		ORGANISM:Wuhan (China
		ORGAN:lung
		GENE_OR_GENE_PRODUCT:EC50=5.47 muM
--------------------------------------------------------------
CHEMICAL:chloroquine
		CHEBI:chloroquine
		GO:antibodies
		CHEBI:corticosteroids
		CHEBI:hydroxychloroquine
		PROTEIN:antibodies
		DISEASE:respiratory illness
		CHEMICAL:hydroxychloroquine
		DISEASE:acute respiratory syndrome coronavirus
		CHEMICAL:Human-to-human
		DISEASE:COVID-19
		DISEASE:SARS-CoV-2 infection
		DISEASE:coronavirus disease
		CHEMICAL:corticosteroids
		SIMPLE_CHEMICAL:hydroxychloroquine
		SIMPLE_CHEMICAL:SARS-CoV-2
		ORGANISM:Human-to-human
		SIMPLE_CHEMICAL:chloroquine
		SIMPLE_CHEMICAL:corticosteroids
		SIMPLE_CHEMICAL:COVID-19
		ORGANISM:patients
		SIMPLE_CHEMICAL:Treatments
		ORGANISM:convalescent plasma
		ORGANISM:coronavirus
		GO:membrane
		TAXON:virus
		PROTEIN:RNAaemia
		PROTEIN:ECMO
		CHEMICAL:SARS-CoV-2
		DISEASE:ALS
		DISEASE:infection
		CHEMICAL:ribavirin
		DISEASE:respiratory distress syndrome
		DISEASE:organ dysfunction
		SIMPLE_CHEMICAL:glucocorticoid
		GENE_OR_GENE_PRODUCT:SARS-CoV-2
		ORGAN:liver
		CELLULAR_COMPONENT:membrane
		GENE_OR_GENE_PRODUCT:RNAaemia
		SIMPLE_CHEMICAL:ECMO
		ORGANISM:coronavirus 2
		GENE_OR_GENE_PRODUCT:COVID-19 patients
		ORGAN:organ
		SIMPLE_CHEMICAL:ribavirin
		GGP:troponin T
		GO:apical segments
		SO:real-time reverse transcriptase-polymerase chain
		GGP:NT-proBNP
		CHEBI:steroids
		CHEBI:drugs
		SO:sequences
		TAXON:Virus
		TAXON:coronavirus
		GGP:pro-brain natriuretic peptide
		PROTEIN:COVID-19
		PROTEIN:N-terminal pro-brain natriuretic
		PROTEIN:high-sensitivity troponin T
		PROTEIN:tau
		DNA:cardiac care unit
		DNA:T2-mapping sequences
		DISEASE:fatigue
		DISEASE:acute myopericarditis
		DISEASE:heart failure
		DISEASE:influenzalike syndrome
		DISEASE:systolic dysfunction
		DISEASE:acute respiratory syndrome coronavirus 2
		DISEASE:biventricular myocardial interstitial edema
		DISEASE:fever
		DISEASE:obstructive coronary disease
		DISEASE:Virus infection
		CHEMICAL:lopinavir/ritonavir
		DISEASE:dry cough
		CHEMICAL:dobutamine
		DISEASE:ventricular dysfunction
		DISEASE:hypotensive
		DISEASE:biventricular myocardial edema
		DISEASE:interstitial pneumonia
		DISEASE:myocardial inflammation
		DISEASE:afebrile
		DISEASE:myocarditis
		CHEMICAL:steroids
		DISEASE:coronavirus disease 2019
		CHEMICAL:gadolinium
		ORGANISM:patient
		MULTI-TISSUE_STRUCTURE:biventricular
		GENE_OR_GENE_PRODUCT:tau
		TISSUE:Cardiac
		ORGANISM:Virus
		MULTI-TISSUE_STRUCTURE:myocardial
		ORGAN:Cardiac
		SIMPLE_CHEMICAL:dobutamine
		GENE_OR_GENE_PRODUCT:T2-mapping
		SIMPLE_CHEMICAL:lopinavir/ritonavir
		TISSUE:apical segments
		GENE_OR_GENE_PRODUCT:troponin T
		ORGAN:cardiac
		ORGANISM:coronavirus disease 2019
		ORGAN:heart
		GENE_OR_GENE_PRODUCT:pro-brain natriuretic peptide
		ORGAN:chest
		MULTI-TISSUE_STRUCTURE:biventricular myocardial
		CANCER:nasopharyngeal swab
		MULTI-TISSUE_STRUCTURE:coronary
		MULTI-TISSUE_STRUCTURE:pericardial
		GENE_OR_GENE_PRODUCT:COVID-19
		MULTI-TISSUE_STRUCTURE:left ventricular
		ORGANISM:woman
		SIMPLE_CHEMICAL:steroids
		GENE_OR_GENE_PRODUCT:NT-proBNP
		SIMPLE_CHEMICAL:gadolinium
		MULTI-TISSUE_STRUCTURE:cardiac
		TISSUE:wall
		TISSUE:biventricular wall
		TISSUE:cardiac
		TAXON:viral
		TAXON:outbreaks
		TAXON:individuals
		DISEASE:cross-infection
		CHEMICAL:2 - 2.5
		DISEASE:respiratory failure
		DISEASE:acute respiratory syndrome 2
		DISEASE:infectious disease
		CHEMICAL:lockdowns
		DISEASE:deaths
		DISEASE:infections
		DISEASE:viral infections
		DISEASE:pneumonia
		SIMPLE_CHEMICAL:2 - 2.5
		ORGANISM:mother
		SIMPLE_CHEMICAL:2 - 3 persons
		ORGANISM:women
		IMMATERIAL_ANATOMICAL_ENTITY:intrauterine
		GENE_OR_GENE_PRODUCT:Th2
		ORGANISM:pregnant women
		ORGANISM_SUBSTANCE:fetuses
		ORGAN:leaves
		GENE_OR_GENE_PRODUCT:Th1
		GENE_OR_GENE_PRODUCT:SARS-CoV-2 virus
		ORGANISM_SUBSTANCE:fetus
		GENE_OR_GENE_PRODUCT:T-helper 2
		TISSUE:Fetal
		TISSUE:border
		CHEBI:drug
		CHEBI:Chloroquine
		GGP:SARS-CoV-2
		CHEBI:drug Chloroquine phosphate
		CHEBI:chloroquine phosphate
		PROTEIN:anti-SARS-CoV-2
		CHEMICAL:Chloroquine
		CHEMICAL:Chloroquine phosphate
		DISEASE:poisoning
		DISEASE:malaria
		DISEASE:connective tissue diseases
		DISEASE:acute respiratory syndrome
		CHEMICAL:anti-SARS-CoV-2
		CHEMICAL:chloroquine phosphate
		DISEASE:death
		SIMPLE_CHEMICAL:Chloroquine
		GENE_OR_GENE_PRODUCT:anti-SARS-CoV-2
		GENE_OR_GENE_PRODUCT:COVID-19 corona virus disease 2019
		TISSUE:connective tissue
		DISEASE:nosocomial infection
		DISEASE:respiratory syndrome
		DISEASE:ground-glass opacity
		DISEASE:coronavirus [2019-nCoV]
		DISEASE:respiratory disease
		ORGANISM:Wuhan,
		ORGANISM:children
		ORGANISM:coronavirus [2019-nCoV]
		CELL:PubMed
		CHEBI:inhibitor
		TAXON:humans
		CHEBI:molecule
		PROTEIN:coronaviruses
		DISEASE:pulmonary infection
		DISEASE:coronavirus (2019-nCoV)
		CHEMICAL:chloroquine/hydroxychloroquine
		ORGANISM:coronaviruses
		ORGAN:pulmonary
		SIMPLE_CHEMICAL:chloroquine/hydroxychloroquine
		ORGANISM:humans
		CL:cells
		CHEBI:hydroxychloroquine sulfate
		CHEBI:Hydroxychloroquine
		CELL_LINE:SARS-CoV-2 infected Vero cells
		PROTEIN:EC50=5.47 muM
		PROTEIN:EC50=0.72 muM
		PROTEIN:cytokine
		CHEMICAL:hydroxychloroquine sulfate
		DISEASE:Respiratory Syndrome
		CHEMICAL:Hydroxychloroquine
		CHEMICAL:SARS-CoV-2 infection
		CELL:Vero cells
		SIMPLE_CHEMICAL:hydroxychloroquine sulfate
		SIMPLE_CHEMICAL:Hydroxychloroquine
		ORGANISM:Wuhan (China
		ORGAN:lung
		GENE_OR_GENE_PRODUCT:EC50=5.47 muM
		GO:antivirals
		CHEMICAL:favipiravir
		SIMPLE_CHEMICAL:favipiravir
		ORGANISM:SARS-CoV-2
--------------------------------------------------------------
CHEMICAL:Azithromycin
		CHEBI:compounds
		GGP:SASP
		GGP:Quercetin
		CHEBI:protein
		GGP:IL-6
		CHEBI:inhibitors
		CL:cellular protein
		CHEBI:antibiotics
		TAXON:virus
		GGP:CD26
		TAXON:viral
		CHEBI:drug
		SO:enzyme
		TAXON:host
		GGP:ACE-2
		CHEBI:drugs
		CHEBI:Azithromycin
		GGP:Rapamycin
		CHEBI:Doxycycline
		PROTEIN:COVID-19
		PROTEIN:SASP
		PROTEIN:ACE-2
		PROTEIN:angiotensin-converting enzyme 2
		PROTEIN:CD26
		PROTEIN:Beta-galactosidase
		PROTEIN:IL-6
		CHEMICAL:SARS-CoV-2
		DISEASE:SARS
		DISEASE:COVID-19 infection
		CHEMICAL:Quercetin
		DISEASE:senescence
		CHEMICAL:SASP
		DISEASE:COVID-19 disease
		DISEASE:COVID-19
		CHEMICAL:Doxycycline
		CHEMICAL:Rapamycin
		DISEASE:MERS
		CHEMICAL:angiotensin
		SIMPLE_CHEMICAL:Quercetin
		SIMPLE_CHEMICAL:Azithromycin
		SIMPLE_CHEMICAL:SARS-CoV-2
		GENE_OR_GENE_PRODUCT:SASP
		GENE_OR_GENE_PRODUCT:Beta-galactosidase
		SIMPLE_CHEMICAL:Rapamycin
		SIMPLE_CHEMICAL:COVID-19
		GENE_OR_GENE_PRODUCT:ACE-2
		SIMPLE_CHEMICAL:Doxycycline
		GENE_OR_GENE_PRODUCT:angiotensin-converting enzyme 2
		CELL:cellular
		ORGANISM:patients
		GENE_OR_GENE_PRODUCT:CD26
		GENE_OR_GENE_PRODUCT:IL-6
		GENE_OR_GENE_PRODUCT:COVID-19
		CHEBI:Chloroquine
		CHEBI:hydroxychloroquine
		CHEMICAL:Chloroquine
		CHEMICAL:hydroxychloroquine
		DISEASE:respiratory tract infection
		CHEMICAL:azithromycin
		SIMPLE_CHEMICAL:azithromycin
		SIMPLE_CHEMICAL:hydroxychloroquine
		SIMPLE_CHEMICAL:Chloroquine
		ORGANISM:COV-19 patients
		GENE_OR_GENE_PRODUCT:Day6-post
		ORGANISM:COVID-19 patients
		CANCER:nasopharyngeal swabs
		GENE_OR_GENE_PRODUCT:D6-post
--------------------------------------------------------------
CHEMICAL:Quercetin
		CHEBI:compounds
		GGP:SASP
		GGP:Quercetin
		CHEBI:protein
		GGP:IL-6
		CHEBI:inhibitors
		CL:cellular protein
		CHEBI:antibiotics
		TAXON:virus
		GGP:CD26
		TAXON:viral
		CHEBI:drug
		SO:enzyme
		TAXON:host
		GGP:ACE-2
		CHEBI:drugs
		CHEBI:Azithromycin
		GGP:Rapamycin
		CHEBI:Doxycycline
		PROTEIN:COVID-19
		PROTEIN:SASP
		PROTEIN:ACE-2
		PROTEIN:angiotensin-converting enzyme 2
		PROTEIN:CD26
		PROTEIN:Beta-galactosidase
		PROTEIN:IL-6
		CHEMICAL:SARS-CoV-2
		DISEASE:SARS
		DISEASE:COVID-19 infection
		CHEMICAL:Azithromycin
		DISEASE:senescence
		CHEMICAL:SASP
		DISEASE:COVID-19 disease
		DISEASE:COVID-19
		CHEMICAL:Doxycycline
		CHEMICAL:Rapamycin
		DISEASE:MERS
		CHEMICAL:angiotensin
		SIMPLE_CHEMICAL:Quercetin
		SIMPLE_CHEMICAL:Azithromycin
		SIMPLE_CHEMICAL:SARS-CoV-2
		GENE_OR_GENE_PRODUCT:SASP
		GENE_OR_GENE_PRODUCT:Beta-galactosidase
		SIMPLE_CHEMICAL:Rapamycin
		SIMPLE_CHEMICAL:COVID-19
		GENE_OR_GENE_PRODUCT:ACE-2
		SIMPLE_CHEMICAL:Doxycycline
		GENE_OR_GENE_PRODUCT:angiotensin-converting enzyme 2
		CELL:cellular
		ORGANISM:patients
		GENE_OR_GENE_PRODUCT:CD26
		GENE_OR_GENE_PRODUCT:IL-6
		GENE_OR_GENE_PRODUCT:COVID-19
--------------------------------------------------------------
CHEMICAL:Doxycycline
		CHEBI:compounds
		GGP:SASP
		GGP:Quercetin
		CHEBI:protein
		GGP:IL-6
		CHEBI:inhibitors
		CL:cellular protein
		CHEBI:antibiotics
		TAXON:virus
		GGP:CD26
		TAXON:viral
		CHEBI:drug
		SO:enzyme
		TAXON:host
		GGP:ACE-2
		CHEBI:drugs
		CHEBI:Azithromycin
		GGP:Rapamycin
		CHEBI:Doxycycline
		PROTEIN:COVID-19
		PROTEIN:SASP
		PROTEIN:ACE-2
		PROTEIN:angiotensin-converting enzyme 2
		PROTEIN:CD26
		PROTEIN:Beta-galactosidase
		PROTEIN:IL-6
		CHEMICAL:SARS-CoV-2
		DISEASE:SARS
		DISEASE:COVID-19 infection
		CHEMICAL:Azithromycin
		CHEMICAL:Quercetin
		DISEASE:senescence
		CHEMICAL:SASP
		DISEASE:COVID-19 disease
		DISEASE:COVID-19
		CHEMICAL:Rapamycin
		DISEASE:MERS
		CHEMICAL:angiotensin
		SIMPLE_CHEMICAL:Quercetin
		SIMPLE_CHEMICAL:Azithromycin
		SIMPLE_CHEMICAL:SARS-CoV-2
		GENE_OR_GENE_PRODUCT:SASP
		GENE_OR_GENE_PRODUCT:Beta-galactosidase
		SIMPLE_CHEMICAL:Rapamycin
		SIMPLE_CHEMICAL:COVID-19
		GENE_OR_GENE_PRODUCT:ACE-2
		SIMPLE_CHEMICAL:Doxycycline
		GENE_OR_GENE_PRODUCT:angiotensin-converting enzyme 2
		CELL:cellular
		ORGANISM:patients
		GENE_OR_GENE_PRODUCT:CD26
		GENE_OR_GENE_PRODUCT:IL-6
		GENE_OR_GENE_PRODUCT:COVID-19
--------------------------------------------------------------
CHEMICAL:Rapamycin
		CHEBI:compounds
		GGP:SASP
		GGP:Quercetin
		CHEBI:protein
		GGP:IL-6
		CHEBI:inhibitors
		CL:cellular protein
		CHEBI:antibiotics
		TAXON:virus
		GGP:CD26
		TAXON:viral
		CHEBI:drug
		SO:enzyme
		TAXON:host
		GGP:ACE-2
		CHEBI:drugs
		CHEBI:Azithromycin
		GGP:Rapamycin
		CHEBI:Doxycycline
		PROTEIN:COVID-19
		PROTEIN:SASP
		PROTEIN:ACE-2
		PROTEIN:angiotensin-converting enzyme 2
		PROTEIN:CD26
		PROTEIN:Beta-galactosidase
		PROTEIN:IL-6
		CHEMICAL:SARS-CoV-2
		DISEASE:SARS
		DISEASE:COVID-19 infection
		CHEMICAL:Azithromycin
		CHEMICAL:Quercetin
		DISEASE:senescence
		CHEMICAL:SASP
		DISEASE:COVID-19 disease
		DISEASE:COVID-19
		CHEMICAL:Doxycycline
		DISEASE:MERS
		CHEMICAL:angiotensin
		SIMPLE_CHEMICAL:Quercetin
		SIMPLE_CHEMICAL:Azithromycin
		SIMPLE_CHEMICAL:SARS-CoV-2
		GENE_OR_GENE_PRODUCT:SASP
		GENE_OR_GENE_PRODUCT:Beta-galactosidase
		SIMPLE_CHEMICAL:Rapamycin
		SIMPLE_CHEMICAL:COVID-19
		GENE_OR_GENE_PRODUCT:ACE-2
		SIMPLE_CHEMICAL:Doxycycline
		GENE_OR_GENE_PRODUCT:angiotensin-converting enzyme 2
		CELL:cellular
		ORGANISM:patients
		GENE_OR_GENE_PRODUCT:CD26
		GENE_OR_GENE_PRODUCT:IL-6
		GENE_OR_GENE_PRODUCT:COVID-19
--------------------------------------------------------------
CHEMICAL:sirolimus
		CHEBI:rapamycin
		GGP:sirolimus
		GGP:rapalog everolimus
		PROTEIN:COVID-19
		PROTEIN:gerolavic
		DISEASE:comorbidity
		DISEASE:infection
		CHEMICAL:RAD001
		CHEMICAL:rapamycin
		DISEASE:immunosenescence
		DISEASE:infections
		DISEASE:gerolavic infections
		CHEMICAL:SARS-CoV-2 betacoronavirus
		DISEASE:decreased infection
		CHEMICAL:everolimus
		DISEASE:infectious diseases
		GENE_OR_GENE_PRODUCT:SARS-CoV-2
		SIMPLE_CHEMICAL:RAD001
		SIMPLE_CHEMICAL:rapalog
		SIMPLE_CHEMICAL:sirolimus
		SIMPLE_CHEMICAL:everolimus
		ORGANISM:patients
		SIMPLE_CHEMICAL:rapamycin
		GENE_OR_GENE_PRODUCT:COVID-19
		TAXON:Human coronaviruses
		TAXON:human cell
		TAXON:human
		CHEBI:Drug
		CHEBI:drug
		SO:evolutionarily conserved regions
		SO:sequence
		SO:nucleotide sequence
		CHEBI:dactinomycin
		CHEBI:drugs
		GGP:SARS-CoV-2
		CHEBI:toremifene
		CHEBI:proteins
		CHEBI:emodin
		TAXON:coronavirus
		CHEBI:mercaptopurine
		SO:genomes
		CELL_LINE:human cell lines
		PROTEIN:envelope and nucleocapsid proteins
		PROTEIN:SARS-CoV.
		PROTEIN:HCoVs
		PROTEIN:Human coronaviruses
		CHEMICAL:SARS-CoV-2
		CHEMICAL:nucleotide
		CHEMICAL:emodin
		CHEMICAL:2019-nCoV/SARS-CoV-2
		DISEASE:acute respiratory syndrome coronavirus
		CHEMICAL:dactinomycin
		CHEMICAL:toremifene
		DISEASE:coronavirus (2019-nCoV
		CHEMICAL:melatonin
		CHEMICAL:mercaptopurine
		ORGANISM:Human coronaviruses
		ORGANISM:human
		ORGANISM:human cell lines
		ORGANISM:HCoV
		CELL:HCoV-host
		ORGANISM:SARS-CoV
		CELL:HCoV-induced
		SIMPLE_CHEMICAL:emodin
		SIMPLE_CHEMICAL:HCoV-host
		SIMPLE_CHEMICAL:mercaptopurine
		ORGANISM:SARS-CoV-2
		GENE_OR_GENE_PRODUCT:nucleocapsid
		SIMPLE_CHEMICAL:2019-nCoV/SARS-CoV-2
		ORGANISM:HCoVs
		SIMPLE_CHEMICAL:melatonin
		GENE_OR_GENE_PRODUCT:SARS-CoV.
		SIMPLE_CHEMICAL:dactinomycin
		ORGANISM:coronavirus
		SIMPLE_CHEMICAL:toremifene
--------------------------------------------------------------
CHEMICAL:rapamycin
		CHEBI:rapamycin
		GGP:sirolimus
		GGP:rapalog everolimus
		PROTEIN:COVID-19
		PROTEIN:gerolavic
		CHEMICAL:sirolimus
		DISEASE:comorbidity
		DISEASE:infection
		CHEMICAL:RAD001
		DISEASE:immunosenescence
		DISEASE:infections
		DISEASE:gerolavic infections
		CHEMICAL:SARS-CoV-2 betacoronavirus
		DISEASE:decreased infection
		CHEMICAL:everolimus
		DISEASE:infectious diseases
		GENE_OR_GENE_PRODUCT:SARS-CoV-2
		SIMPLE_CHEMICAL:RAD001
		SIMPLE_CHEMICAL:rapalog
		SIMPLE_CHEMICAL:sirolimus
		SIMPLE_CHEMICAL:everolimus
		ORGANISM:patients
		SIMPLE_CHEMICAL:rapamycin
		GENE_OR_GENE_PRODUCT:COVID-19
--------------------------------------------------------------
CHEMICAL:everolimus
		CHEBI:rapamycin
		GGP:sirolimus
		GGP:rapalog everolimus
		PROTEIN:COVID-19
		PROTEIN:gerolavic
		CHEMICAL:sirolimus
		DISEASE:comorbidity
		DISEASE:infection
		CHEMICAL:RAD001
		CHEMICAL:rapamycin
		DISEASE:immunosenescence
		DISEASE:infections
		DISEASE:gerolavic infections
		CHEMICAL:SARS-CoV-2 betacoronavirus
		DISEASE:decreased infection
		DISEASE:infectious diseases
		GENE_OR_GENE_PRODUCT:SARS-CoV-2
		SIMPLE_CHEMICAL:RAD001
		SIMPLE_CHEMICAL:rapalog
		SIMPLE_CHEMICAL:sirolimus
		SIMPLE_CHEMICAL:everolimus
		ORGANISM:patients
		SIMPLE_CHEMICAL:rapamycin
		GENE_OR_GENE_PRODUCT:COVID-19
--------------------------------------------------------------
CHEMICAL:methylprednisolone
		CHEBI:low-dose methylprednisolone
		GO:antibody
		SO:RNA
		PROTEIN:CT
		PROTEIN:SARS-CoV-2-IgM
		RNA:SARS-CoV-2 RNA
		PROTEIN:IgG antibody
		CHEMICAL:SARS-CoV-2
		DISEASE:Risk-adapted
		DISEASE:COVID-19
		DISEASE:coronavirus disease
		CHEMICAL:SARS-CoV-2-IgM
		GENE_OR_GENE_PRODUCT:IgG antibody
		SIMPLE_CHEMICAL:SARS-CoV-2
		SIMPLE_CHEMICAL:low-dose methylprednisolone
		SIMPLE_CHEMICAL:COVID-19
		ORGANISM:COVID-19 patients
		ORGANISM:patients
		SIMPLE_CHEMICAL:leisions
		GENE_OR_GENE_PRODUCT:SARS-CoV-2-IgM
		GENE_OR_GENE_PRODUCT:31(91.2%)patients
		CHEBI:methylprednisolone
		TAXON:viral
		GO:membrane
		TAXON:Viral
		TAXON:Coronavirus
		PROTEIN:IgG
		PROTEIN:serum antibody
		PROTEIN:ECMO
		PROTEIN:SARS-CoV-2-specific antibody
		DISEASE:Coronavirus disease 2019
		DISEASE:infection
		DISEASE:infectious disease
		DISEASE:laboratory-confirmed COVID-19
		DISEASE:respiratory syndrome
		DISEASE:ARDS
		CHEMICAL:Pao2/Fio2
		DISEASE:illness
		DISEASE:respiratory distress syndrome
		DISEASE:pneumonia
		ORGANISM:Coronavirus disease 2019
		ORGANISM_SUBSTANCE:blood
		SIMPLE_CHEMICAL:ECMO
		ORGANISM:convalescent plasma
		GENE_OR_GENE_PRODUCT:SARS-CoV-2-specific antibody
		ORGANISM:Convalescent plasma
		ORGANISM:women
		ORGANISM_SUBSTANCE:serum
		SIMPLE_CHEMICAL:1:1000
		SIMPLE_CHEMICAL:methylprednisolone
		ORGANISM:People's
		ORGANISM:IgG
		ORGANISM_SUBDIVISION:body
		ORGANISM:Shenzhen, China
		ORGANISM:Shenzhen Third
		ORGANISM:coronavirus 2
		ORGANISM_SUBSTANCE:plasma
		GENE_OR_GENE_PRODUCT:Pao2/Fio2
		GENE_OR_GENE_PRODUCT:COVID-19
		ORGANISM:Patients
		GENE_OR_GENE_PRODUCT:SARS-CoV-2-specific
		CELLULAR_COMPONENT:membrane
--------------------------------------------------------------
CHEMICAL:statins
		GGP:statin
		CL:host cell
		SO:peptide
		TAXON:virus
		SO:enzyme
		GGP:ACE2
		GGP:AT1 receptor
		GGP:Ang II
		SO:enzymatic
		TAXON:coronavirus
		CHEBI:inhibitors
		CL:cellular
		PROTEIN:COVID-19
		PROTEIN:ACE2
		PROTEIN:angiotensin-converting enzyme 2
		PROTEIN:membrane-bound form
		PROTEIN:AT1 receptor antagonists
		PROTEIN:Ang II
		PROTEIN:RAAS
		PROTEIN:RAAS blockers
		PROTEIN:Ang-(1-7
		CHEMICAL:SARS-CoV-2
		DISEASE:SARS
		CHEMICAL:statin
		DISEASE:hypertension
		DISEASE:SARS-CoV-2 infection
		DISEASE:CVDs
		DISEASE:respiratory disease
		DISEASE:cardiovascular disease
		SIMPLE_CHEMICAL:statin
		GENE_OR_GENE_PRODUCT:RAAS
		ORGANISM:patients
		GENE_OR_GENE_PRODUCT:AT1 receptor antagonists
		SIMPLE_CHEMICAL:CVDs
		GENE_OR_GENE_PRODUCT:renin-angiotensin-aldosterone system
		CELL:host cell
		ORGAN:heart
		ORGAN:cardiovascular
		ORGAN:kidney
		GENE_OR_GENE_PRODUCT:Ang II
		ORGANISM:coronavirus SARS-CoV-2
		ORGAN:brain
		SIMPLE_CHEMICAL:SARS-CoV-2
		SIMPLE_CHEMICAL:mineralocorticoid antagonists
		SIMPLE_CHEMICAL:statins
		ORGAN:lung
		ORGANISM:SARS-CoV-2
		TISSUE:tissues
		CELL:cellular
		GENE_OR_GENE_PRODUCT:COVID-19
		GENE_OR_GENE_PRODUCT:RAAS blockers
		GENE_OR_GENE_PRODUCT:ACE2
		GENE_OR_GENE_PRODUCT:Ang-(1-7
		GENE_OR_GENE_PRODUCT:angiotensin-converting enzyme 2
		GENE_OR_GENE_PRODUCT:ACE
		ORGANISM:coronavirus
		GGP:angiotensin receptor
		TAXON:viral
		CHEBI:drug
		GGP:angiotensin receptor 2
		CHEBI:drugs
		CHEBI:drug molecules
		PROTEIN:angiotensin receptor 2
		PROTEIN:SARS-CoV 2
		PROTEIN:angiotensin receptor
		DISEASE:COVID-19 infection
		DISEASE:SARS-CoV 2 virus
		DISEASE:viral infection
		DISEASE:viral disease
		DISEASE:virus disease
		DISEASE:COVID-19
		DISEASE:acute lung injury
		CHEMICAL:angiotensin
		GENE_OR_GENE_PRODUCT:angiotensin receptor
		SIMPLE_CHEMICAL:COVID-19
		ORGANISM:SARS-CoV 2 virus
		GENE_OR_GENE_PRODUCT:COVID-19 virus
		GENE_OR_GENE_PRODUCT:angiotensin receptor 2
		GGP:Angiotensin receptor blockers
		PROTEIN:tissue receptor
		PROTEIN:Angiotensin receptor blockers
		DISEASE:respiratory disease syndrome
		DISEASE:ARDS
		CHEMICAL:Angiotensin
		DISEASE:death
		ORGANISM:Patients
		TISSUE:tissue
		GENE_OR_GENE_PRODUCT:Angiotensin receptor blockers
--------------------------------------------------------------
CHEMICAL:ARBs
		TAXON:viral
		CHEBI:antihypertensive drugs
		GGP:IL-6
		CHEBI:ARB
		GGP:angiotensin II type 1 receptor blockers
		GGP:CD8 T cell
		TAXON:coronavirus
		SO:enzyme inhibitors
		CHEBI:inhibitors
		PROTEIN:angiotensin II type 1 receptor blockers
		PROTEIN:IL-6
		PROTEIN:CD3
		DISEASE:coronavirus infection disease
		CHEMICAL:angiotensin II
		DISEASE:hypertension
		DISEASE:COVID-19
		CHEMICAL:ARB
		CHEMICAL:ACEIs
		SIMPLE_CHEMICAL:ACEI
		SIMPLE_CHEMICAL:ARBs
		GENE_OR_GENE_PRODUCT:angiotensin-converting enzyme inhibitors
		SIMPLE_CHEMICAL:COVID-19
		SIMPLE_CHEMICAL:ACEIs
		SIMPLE_CHEMICAL:ARB
		GENE_OR_GENE_PRODUCT:CD8 T cell
		MULTI-TISSUE_STRUCTURE:peripheral blood
		GENE_OR_GENE_PRODUCT:CD3
		ORGANISM:COVID-19 patients
		ORGANISM:patients
		ORGANISM_SUBSTANCE:peripheral blood
		GENE_OR_GENE_PRODUCT:IL-6
		GENE_OR_GENE_PRODUCT:renin-angiotensin system
		GENE_OR_GENE_PRODUCT:RAS
		ORGANISM:coronavirus
		GENE_OR_GENE_PRODUCT:angiotensin II type 1 receptor blockers
		DISEASE:chronic renal disorders
		DISEASE:SARS-CoV-2 infection
		DISEASE:acute kidney injury
		DISEASE:kidney diseases
		SIMPLE_CHEMICAL:SARS-CoV-2
		CANCER:kidney transplants
		ORGAN:renal
		ORGAN:kidney
		SO:binding sites
		SO:enzyme
		GGP:ACE2
		GGP:angiotensin receptor blockers
		TAXON:animals
		PROTEIN:ACE2 receptors
		PROTEIN:angiotensin receptor blockers
		PROTEIN:ARBS
		PROTEIN:angiotensin-converting enzyme 2 (ACE2) receptors
		CHEMICAL:SARS-CoV-2
		CHEMICAL:ARBS
		DISEASE:SARS-CoV-2 infections
		CHEMICAL:angiotensin
		SIMPLE_CHEMICAL:ARBS
		GENE_OR_GENE_PRODUCT:ACE2
		ORGAN:lungs
		ORGANISM:SARS-CoV-2 virions
		ORGANISM:Patients
		GENE_OR_GENE_PRODUCT:angiotensin-converting enzyme 2
		IMMATERIAL_ANATOMICAL_ENTITY:Intravenous
		GENE_OR_GENE_PRODUCT:angiotensin receptor blockers
--------------------------------------------------------------
CHEMICAL:ACEIs
		TAXON:viral
		CHEBI:antihypertensive drugs
		GGP:IL-6
		CHEBI:ARB
		GGP:angiotensin II type 1 receptor blockers
		GGP:CD8 T cell
		TAXON:coronavirus
		SO:enzyme inhibitors
		CHEBI:inhibitors
		PROTEIN:angiotensin II type 1 receptor blockers
		PROTEIN:IL-6
		PROTEIN:CD3
		CHEMICAL:ARBs
		DISEASE:coronavirus infection disease
		CHEMICAL:angiotensin II
		DISEASE:hypertension
		DISEASE:COVID-19
		CHEMICAL:ARB
		SIMPLE_CHEMICAL:ACEI
		SIMPLE_CHEMICAL:ARBs
		GENE_OR_GENE_PRODUCT:angiotensin-converting enzyme inhibitors
		SIMPLE_CHEMICAL:COVID-19
		SIMPLE_CHEMICAL:ACEIs
		SIMPLE_CHEMICAL:ARB
		GENE_OR_GENE_PRODUCT:CD8 T cell
		MULTI-TISSUE_STRUCTURE:peripheral blood
		GENE_OR_GENE_PRODUCT:CD3
		ORGANISM:COVID-19 patients
		ORGANISM:patients
		ORGANISM_SUBSTANCE:peripheral blood
		GENE_OR_GENE_PRODUCT:IL-6
		GENE_OR_GENE_PRODUCT:renin-angiotensin system
		GENE_OR_GENE_PRODUCT:RAS
		ORGANISM:coronavirus
		GENE_OR_GENE_PRODUCT:angiotensin II type 1 receptor blockers
		SO:binding sites
		SO:enzyme
		GGP:ACE2
		GGP:angiotensin receptor blockers
		TAXON:animals
		PROTEIN:ACE2 receptors
		PROTEIN:angiotensin receptor blockers
		PROTEIN:ARBS
		PROTEIN:angiotensin-converting enzyme 2 (ACE2) receptors
		CHEMICAL:SARS-CoV-2
		CHEMICAL:ARBS
		DISEASE:SARS-CoV-2 infections
		CHEMICAL:angiotensin
		SIMPLE_CHEMICAL:ARBS
		GENE_OR_GENE_PRODUCT:ACE2
		ORGAN:lungs
		ORGANISM:SARS-CoV-2 virions
		ORGANISM:Patients
		SIMPLE_CHEMICAL:SARS-CoV-2
		GENE_OR_GENE_PRODUCT:angiotensin-converting enzyme 2
		IMMATERIAL_ANATOMICAL_ENTITY:Intravenous
		GENE_OR_GENE_PRODUCT:angiotensin receptor blockers
--------------------------------------------------------------
CHEMICAL:Sofosbuvir
		TAXON:viral
		TAXON:viruses
		CHEBI:guanosine
		TAXON:virus
		GGP:RdRp
		CHEBI:drugs
		GGP:SARS-CoV-2
		TAXON:human coronavirus
		SO:RNA
		TAXON:coronavirus
		TAXON:animal-human
		DNA:RdRp
		PROTEIN:anti-RdRp
		DNA:YAK
		PROTEIN:SIGNIFICANCE
		PROTEIN:RdRp
		PROTEIN:RNA-dependent RNA polymerase
		PROTEIN:IDX-184
		CHEMICAL:SARS-CoV-2
		DISEASE:SARS
		CHEMICAL:IDX-184
		CHEMICAL:guanosine
		DISEASE:YAK
		DISEASE:viral infection COVID-19
		CHEMICAL:Remdesivir
		DISEASE:toxicity
		DISEASE:deaths
		DISEASE:infections
		CHEMICAL:Tenofovir
		CHEMICAL:Galidesivir
		DISEASE:pneumonia
		CHEMICAL:Ribavirin
		DISEASE:Setrobuvir
		DISEASE:coronavirus
		SIMPLE_CHEMICAL:Ribavirin
		CELL:COVID-19
		SIMPLE_CHEMICAL:Galidesivir
		GENE_OR_GENE_PRODUCT:RdRp
		ORGANISM:animal-human barrier
		ORGANISM:patients
		ORGANISM:coronaviruses
		ORGANISM_SUBSTANCE:seeds
		GENE_OR_GENE_PRODUCT:IDX-184
		ORGANISM:Wuhan City,
		ORGANISM:HCoV
		SIMPLE_CHEMICAL:SARS-CoV-2
		SIMPLE_CHEMICAL:FDA
		ORGANISM:human coronavirus
		ORGANISM:SARS-CoV-2
		GENE_OR_GENE_PRODUCT:COVID-19
		SIMPLE_CHEMICAL:Remdesivir, Sofosbuvir
		SIMPLE_CHEMICAL:guanosine derivative
		GENE_OR_GENE_PRODUCT:YAK
		SIMPLE_CHEMICAL:Tenofovir
		ORGANISM:coronavirus
		GGP:HCoV
		TAXON:human
		GGP:Ribavirin
		TAXON:Human
		SO:sequence
		TAXON:anti-HCV
		TAXON:Human Coronavirus
		PROTEIN:Sofosbuvir
		PROTEIN:COVID-19 RdRp
		RNA:COVID-19 RNA dependent RNA polymerase
		CELL_LINE:Wuhan, China (COVID-19)
		DNA:Wuhan COVID-19 RdRp
		DISEASE:viral infection
		DISEASE:HCoV disease
		DISEASE:anti-HCV
		DISEASE:MERS
		ORGANISM:human
		ORGANISM:Human
		ORGANISM:Human Coronavirus
		ORGANISM:Wuhan, China (
		GENE_OR_GENE_PRODUCT:COVID-19 RdRp
		ORGANISM:SARS HCoV
		ORGANISM:anti-HCV
		ORGANISM:Wuhan COVID-19 RdRp
		GENE_OR_GENE_PRODUCT:anti-polymerase
		SIMPLE_CHEMICAL:Remidisvir
		SIMPLE_CHEMICAL:Sofosbuvir
		ORGANISM:Wuhan HCoV RdRp
--------------------------------------------------------------
CHEMICAL:Tenofovir
		TAXON:viral
		TAXON:viruses
		CHEBI:guanosine
		TAXON:virus
		GGP:RdRp
		CHEBI:drugs
		GGP:SARS-CoV-2
		TAXON:human coronavirus
		SO:RNA
		TAXON:coronavirus
		TAXON:animal-human
		DNA:RdRp
		PROTEIN:anti-RdRp
		DNA:YAK
		PROTEIN:SIGNIFICANCE
		PROTEIN:RdRp
		PROTEIN:RNA-dependent RNA polymerase
		PROTEIN:IDX-184
		CHEMICAL:SARS-CoV-2
		DISEASE:SARS
		CHEMICAL:IDX-184
		CHEMICAL:Sofosbuvir
		CHEMICAL:guanosine
		DISEASE:YAK
		DISEASE:viral infection COVID-19
		CHEMICAL:Remdesivir
		DISEASE:toxicity
		DISEASE:deaths
		DISEASE:infections
		CHEMICAL:Galidesivir
		DISEASE:pneumonia
		CHEMICAL:Ribavirin
		DISEASE:Setrobuvir
		DISEASE:coronavirus
		SIMPLE_CHEMICAL:Ribavirin
		CELL:COVID-19
		SIMPLE_CHEMICAL:Galidesivir
		GENE_OR_GENE_PRODUCT:RdRp
		ORGANISM:animal-human barrier
		ORGANISM:patients
		ORGANISM:coronaviruses
		ORGANISM_SUBSTANCE:seeds
		GENE_OR_GENE_PRODUCT:IDX-184
		ORGANISM:Wuhan City,
		ORGANISM:HCoV
		SIMPLE_CHEMICAL:SARS-CoV-2
		SIMPLE_CHEMICAL:FDA
		ORGANISM:human coronavirus
		ORGANISM:SARS-CoV-2
		GENE_OR_GENE_PRODUCT:COVID-19
		SIMPLE_CHEMICAL:Remdesivir, Sofosbuvir
		SIMPLE_CHEMICAL:guanosine derivative
		GENE_OR_GENE_PRODUCT:YAK
		SIMPLE_CHEMICAL:Tenofovir
		ORGANISM:coronavirus
--------------------------------------------------------------
CHEMICAL:Galidesivir
		TAXON:viral
		TAXON:viruses
		CHEBI:guanosine
		TAXON:virus
		GGP:RdRp
		CHEBI:drugs
		GGP:SARS-CoV-2
		TAXON:human coronavirus
		SO:RNA
		TAXON:coronavirus
		TAXON:animal-human
		DNA:RdRp
		PROTEIN:anti-RdRp
		DNA:YAK
		PROTEIN:SIGNIFICANCE
		PROTEIN:RdRp
		PROTEIN:RNA-dependent RNA polymerase
		PROTEIN:IDX-184
		CHEMICAL:SARS-CoV-2
		DISEASE:SARS
		CHEMICAL:IDX-184
		CHEMICAL:Sofosbuvir
		CHEMICAL:guanosine
		DISEASE:YAK
		DISEASE:viral infection COVID-19
		CHEMICAL:Remdesivir
		DISEASE:toxicity
		DISEASE:deaths
		DISEASE:infections
		CHEMICAL:Tenofovir
		DISEASE:pneumonia
		CHEMICAL:Ribavirin
		DISEASE:Setrobuvir
		DISEASE:coronavirus
		SIMPLE_CHEMICAL:Ribavirin
		CELL:COVID-19
		SIMPLE_CHEMICAL:Galidesivir
		GENE_OR_GENE_PRODUCT:RdRp
		ORGANISM:animal-human barrier
		ORGANISM:patients
		ORGANISM:coronaviruses
		ORGANISM_SUBSTANCE:seeds
		GENE_OR_GENE_PRODUCT:IDX-184
		ORGANISM:Wuhan City,
		ORGANISM:HCoV
		SIMPLE_CHEMICAL:SARS-CoV-2
		SIMPLE_CHEMICAL:FDA
		ORGANISM:human coronavirus
		ORGANISM:SARS-CoV-2
		GENE_OR_GENE_PRODUCT:COVID-19
		SIMPLE_CHEMICAL:Remdesivir, Sofosbuvir
		SIMPLE_CHEMICAL:guanosine derivative
		GENE_OR_GENE_PRODUCT:YAK
		SIMPLE_CHEMICAL:Tenofovir
		ORGANISM:coronavirus
--------------------------------------------------------------
CHEMICAL:Ribavirin
		TAXON:viral
		TAXON:viruses
		CHEBI:guanosine
		TAXON:virus
		GGP:RdRp
		CHEBI:drugs
		GGP:SARS-CoV-2
		TAXON:human coronavirus
		SO:RNA
		TAXON:coronavirus
		TAXON:animal-human
		DNA:RdRp
		PROTEIN:anti-RdRp
		DNA:YAK
		PROTEIN:SIGNIFICANCE
		PROTEIN:RdRp
		PROTEIN:RNA-dependent RNA polymerase
		PROTEIN:IDX-184
		CHEMICAL:SARS-CoV-2
		DISEASE:SARS
		CHEMICAL:IDX-184
		CHEMICAL:Sofosbuvir
		CHEMICAL:guanosine
		DISEASE:YAK
		DISEASE:viral infection COVID-19
		CHEMICAL:Remdesivir
		DISEASE:toxicity
		DISEASE:deaths
		DISEASE:infections
		CHEMICAL:Tenofovir
		CHEMICAL:Galidesivir
		DISEASE:pneumonia
		DISEASE:Setrobuvir
		DISEASE:coronavirus
		SIMPLE_CHEMICAL:Ribavirin
		CELL:COVID-19
		SIMPLE_CHEMICAL:Galidesivir
		GENE_OR_GENE_PRODUCT:RdRp
		ORGANISM:animal-human barrier
		ORGANISM:patients
		ORGANISM:coronaviruses
		ORGANISM_SUBSTANCE:seeds
		GENE_OR_GENE_PRODUCT:IDX-184
		ORGANISM:Wuhan City,
		ORGANISM:HCoV
		SIMPLE_CHEMICAL:SARS-CoV-2
		SIMPLE_CHEMICAL:FDA
		ORGANISM:human coronavirus
		ORGANISM:SARS-CoV-2
		GENE_OR_GENE_PRODUCT:COVID-19
		SIMPLE_CHEMICAL:Remdesivir, Sofosbuvir
		SIMPLE_CHEMICAL:guanosine derivative
		GENE_OR_GENE_PRODUCT:YAK
		SIMPLE_CHEMICAL:Tenofovir
		ORGANISM:coronavirus
		GGP:HCoV
		TAXON:human
		GGP:Ribavirin
		TAXON:Human
		SO:sequence
		TAXON:anti-HCV
		TAXON:Human Coronavirus
		PROTEIN:Sofosbuvir
		PROTEIN:COVID-19 RdRp
		RNA:COVID-19 RNA dependent RNA polymerase
		CELL_LINE:Wuhan, China (COVID-19)
		DNA:Wuhan COVID-19 RdRp
		DISEASE:viral infection
		DISEASE:HCoV disease
		DISEASE:anti-HCV
		DISEASE:MERS
		ORGANISM:human
		ORGANISM:Human
		ORGANISM:Human Coronavirus
		ORGANISM:Wuhan, China (
		GENE_OR_GENE_PRODUCT:COVID-19 RdRp
		ORGANISM:SARS HCoV
		ORGANISM:anti-HCV
		ORGANISM:Wuhan COVID-19 RdRp
		GENE_OR_GENE_PRODUCT:anti-polymerase
		SIMPLE_CHEMICAL:Remidisvir
		SIMPLE_CHEMICAL:Sofosbuvir
		ORGANISM:Wuhan HCoV RdRp
--------------------------------------------------------------
CHEMICAL:ribavirin
		CHEBI:chloroquine
		GO:membrane
		TAXON:virus
		PROTEIN:RNAaemia
		PROTEIN:ECMO
		CHEMICAL:SARS-CoV-2
		DISEASE:ALS
		CHEMICAL:chloroquine
		DISEASE:infection
		DISEASE:COVID-19
		DISEASE:respiratory distress syndrome
		DISEASE:organ dysfunction
		SIMPLE_CHEMICAL:glucocorticoid
		GENE_OR_GENE_PRODUCT:SARS-CoV-2
		SIMPLE_CHEMICAL:chloroquine
		ORGAN:liver
		CELLULAR_COMPONENT:membrane
		GENE_OR_GENE_PRODUCT:RNAaemia
		ORGANISM:patients
		SIMPLE_CHEMICAL:ECMO
		ORGANISM:coronavirus 2
		GENE_OR_GENE_PRODUCT:COVID-19 patients
		ORGAN:organ
		SIMPLE_CHEMICAL:ribavirin
		TAXON:viral
		CHEBI:drug
		GGP:SARS-Cov-2
		CHEBI:teicoplanin
		CHEBI:Chloroquine
		CHEBI:antibiotic
		TAXON:human cells
		GGP:MERS-CoV
		TAXON:outbreaks
		CHEBI:Teicoplanin
		TAXON:coronavirus
		PROTEIN:SARS-Cov-2
		PROTEIN:teicoplanin
		DNA:Wuhan region
		CELL_TYPE:human cells
		CHEMICAL:Chloroquine
		DISEASE:acute respiratory syndrome coronavirus 2
		CHEMICAL:Teicoplanin
		CHEMICAL:remdesivir
		CHEMICAL:lopinavir
		DISEASE:respiratory syndrome
		CHEMICAL:teicoplanin
		CHEMICAL:ritonavir
		CHEMICAL:SARS-Cov-2
		DISEASE:pneumonia
		DISEASE:staphylococcal infections
		DISEASE:coronavirus
		SIMPLE_CHEMICAL:SARS-CoV-2
		SIMPLE_CHEMICAL:Chloroquine
		SIMPLE_CHEMICAL:Teicoplanin
		ORGANISM:human cells
		SIMPLE_CHEMICAL:teicoplanin
		SIMPLE_CHEMICAL:ritonavir
		GENE_OR_GENE_PRODUCT:SARS-Cov-2
		ORGANISM:coronavirus
		SIMPLE_CHEMICAL:lopinavir
		CHEBI:neuraminidase inhibitors
		SO:genetically
		CHEBI:Drugs
		CHEBI:drugs
		GO:antibodies
		PROTEIN:interferon-beta
		PROTEIN:monoclonal antibodies
		CHEMICAL:oseltamivir
		DISEASE:respiratory illness
		DISEASE:acute respiratory syndrome coronavirus
		CHEMICAL:ganciclovir
		CHEMICAL:acyclovir
		CHEMICAL:lopinavir/ritonavir
		CHEMICAL:zanamivir
		SIMPLE_CHEMICAL:ganciclovir
		ORGANISM:Wuhan,
		SIMPLE_CHEMICAL:zanamivir
		SIMPLE_CHEMICAL:neuraminidase inhibitors (oseltamivir
		SIMPLE_CHEMICAL:acyclovir
		GENE_OR_GENE_PRODUCT:interferon-beta
		ORGANISM:SARS-CoV
		GENE_OR_GENE_PRODUCT:beta genus coronavirus
		SIMPLE_CHEMICAL:lopinavir/ritonavir
		ORGANISM:convalescent plasma
		ORGANISM:bat-derived coronavirus
--------------------------------------------------------------
CHEMICAL:dobutamine
		GGP:troponin T
		GO:apical segments
		SO:real-time reverse transcriptase-polymerase chain
		GGP:NT-proBNP
		CHEBI:steroids
		CHEBI:drugs
		SO:sequences
		TAXON:Virus
		TAXON:coronavirus
		CHEBI:chloroquine
		GGP:pro-brain natriuretic peptide
		PROTEIN:COVID-19
		PROTEIN:N-terminal pro-brain natriuretic
		PROTEIN:high-sensitivity troponin T
		PROTEIN:tau
		DNA:cardiac care unit
		DNA:T2-mapping sequences
		DISEASE:fatigue
		CHEMICAL:chloroquine
		DISEASE:acute myopericarditis
		DISEASE:heart failure
		DISEASE:influenzalike syndrome
		DISEASE:systolic dysfunction
		CHEMICAL:SARS-CoV-2
		DISEASE:acute respiratory syndrome coronavirus 2
		DISEASE:biventricular myocardial interstitial edema
		DISEASE:fever
		DISEASE:obstructive coronary disease
		DISEASE:infection
		DISEASE:Virus infection
		CHEMICAL:lopinavir/ritonavir
		DISEASE:dry cough
		DISEASE:ventricular dysfunction
		DISEASE:hypotensive
		DISEASE:biventricular myocardial edema
		DISEASE:interstitial pneumonia
		DISEASE:myocardial inflammation
		DISEASE:afebrile
		DISEASE:myocarditis
		CHEMICAL:steroids
		DISEASE:coronavirus disease 2019
		CHEMICAL:gadolinium
		ORGANISM:patient
		MULTI-TISSUE_STRUCTURE:biventricular
		GENE_OR_GENE_PRODUCT:tau
		TISSUE:Cardiac
		ORGANISM:Virus
		MULTI-TISSUE_STRUCTURE:myocardial
		ORGAN:Cardiac
		SIMPLE_CHEMICAL:dobutamine
		GENE_OR_GENE_PRODUCT:T2-mapping
		SIMPLE_CHEMICAL:lopinavir/ritonavir
		TISSUE:apical segments
		GENE_OR_GENE_PRODUCT:troponin T
		ORGAN:cardiac
		ORGANISM:coronavirus disease 2019
		ORGAN:heart
		GENE_OR_GENE_PRODUCT:pro-brain natriuretic peptide
		ORGAN:chest
		MULTI-TISSUE_STRUCTURE:biventricular myocardial
		CANCER:nasopharyngeal swab
		SIMPLE_CHEMICAL:SARS-CoV-2
		MULTI-TISSUE_STRUCTURE:coronary
		SIMPLE_CHEMICAL:chloroquine
		MULTI-TISSUE_STRUCTURE:pericardial
		ORGANISM:coronavirus 2
		GENE_OR_GENE_PRODUCT:COVID-19
		MULTI-TISSUE_STRUCTURE:left ventricular
		ORGANISM:woman
		SIMPLE_CHEMICAL:steroids
		GENE_OR_GENE_PRODUCT:NT-proBNP
		SIMPLE_CHEMICAL:gadolinium
		MULTI-TISSUE_STRUCTURE:cardiac
		TISSUE:wall
		TISSUE:biventricular wall
		TISSUE:cardiac
--------------------------------------------------------------
CHEMICAL:gadolinium
		GGP:troponin T
		GO:apical segments
		SO:real-time reverse transcriptase-polymerase chain
		GGP:NT-proBNP
		CHEBI:steroids
		CHEBI:drugs
		SO:sequences
		TAXON:Virus
		TAXON:coronavirus
		CHEBI:chloroquine
		GGP:pro-brain natriuretic peptide
		PROTEIN:COVID-19
		PROTEIN:N-terminal pro-brain natriuretic
		PROTEIN:high-sensitivity troponin T
		PROTEIN:tau
		DNA:cardiac care unit
		DNA:T2-mapping sequences
		DISEASE:fatigue
		CHEMICAL:chloroquine
		DISEASE:acute myopericarditis
		DISEASE:heart failure
		DISEASE:influenzalike syndrome
		DISEASE:systolic dysfunction
		CHEMICAL:SARS-CoV-2
		DISEASE:acute respiratory syndrome coronavirus 2
		DISEASE:biventricular myocardial interstitial edema
		DISEASE:fever
		DISEASE:obstructive coronary disease
		DISEASE:infection
		DISEASE:Virus infection
		CHEMICAL:lopinavir/ritonavir
		DISEASE:dry cough
		CHEMICAL:dobutamine
		DISEASE:ventricular dysfunction
		DISEASE:hypotensive
		DISEASE:biventricular myocardial edema
		DISEASE:interstitial pneumonia
		DISEASE:myocardial inflammation
		DISEASE:afebrile
		DISEASE:myocarditis
		CHEMICAL:steroids
		DISEASE:coronavirus disease 2019
		ORGANISM:patient
		MULTI-TISSUE_STRUCTURE:biventricular
		GENE_OR_GENE_PRODUCT:tau
		TISSUE:Cardiac
		ORGANISM:Virus
		MULTI-TISSUE_STRUCTURE:myocardial
		ORGAN:Cardiac
		SIMPLE_CHEMICAL:dobutamine
		GENE_OR_GENE_PRODUCT:T2-mapping
		SIMPLE_CHEMICAL:lopinavir/ritonavir
		TISSUE:apical segments
		GENE_OR_GENE_PRODUCT:troponin T
		ORGAN:cardiac
		ORGANISM:coronavirus disease 2019
		ORGAN:heart
		GENE_OR_GENE_PRODUCT:pro-brain natriuretic peptide
		ORGAN:chest
		MULTI-TISSUE_STRUCTURE:biventricular myocardial
		CANCER:nasopharyngeal swab
		SIMPLE_CHEMICAL:SARS-CoV-2
		MULTI-TISSUE_STRUCTURE:coronary
		SIMPLE_CHEMICAL:chloroquine
		MULTI-TISSUE_STRUCTURE:pericardial
		ORGANISM:coronavirus 2
		GENE_OR_GENE_PRODUCT:COVID-19
		MULTI-TISSUE_STRUCTURE:left ventricular
		ORGANISM:woman
		SIMPLE_CHEMICAL:steroids
		GENE_OR_GENE_PRODUCT:NT-proBNP
		SIMPLE_CHEMICAL:gadolinium
		MULTI-TISSUE_STRUCTURE:cardiac
		TISSUE:wall
		TISSUE:biventricular wall
		TISSUE:cardiac
--------------------------------------------------------------
CHEMICAL:Tilorone
		TAXON:viruses
		CHEBI:drug
		TAXON:virus outbreaks
		CHEBI:drugs
		GO:antivirals
		TAXON:coronavirus
		CHEBI:dihydrochloride
		CHEMICAL:SARS-CoV-2
		DISEASE:coronavirus severe acute respiratory syndrome coronavirus 2
		DISEASE:Chikungunya
		DISEASE:Respiratory Syndrome
		CHEMICAL:tilorone dihydrochloride
		SIMPLE_CHEMICAL:SARS-CoV-2
		SIMPLE_CHEMICAL:Tilorone
		SIMPLE_CHEMICAL:tilorone dihydrochloride
		SIMPLE_CHEMICAL:Ukraine
		ORGANISM:Chikungunya
		ORGANISM:coronavirus 2
		ORGANISM:coronavirus
--------------------------------------------------------------
CHEMICAL:tilorone dihydrochloride
		TAXON:viruses
		CHEBI:drug
		TAXON:virus outbreaks
		CHEBI:drugs
		GO:antivirals
		TAXON:coronavirus
		CHEBI:dihydrochloride
		CHEMICAL:SARS-CoV-2
		CHEMICAL:Tilorone
		DISEASE:coronavirus severe acute respiratory syndrome coronavirus 2
		DISEASE:Chikungunya
		DISEASE:Respiratory Syndrome
		SIMPLE_CHEMICAL:SARS-CoV-2
		SIMPLE_CHEMICAL:Tilorone
		SIMPLE_CHEMICAL:tilorone dihydrochloride
		SIMPLE_CHEMICAL:Ukraine
		ORGANISM:Chikungunya
		ORGANISM:coronavirus 2
		ORGANISM:coronavirus
--------------------------------------------------------------
CHEMICAL:losartan
		CHEBI:angiotensin-converting-enzyme inhibitors
		CHEBI:drug
		GGP:angiotensin II receptor blockers
		PROTEIN:angiotensin II receptor blockers
		DISEASE:SARS-CoV-2 infection
		CHEMICAL:angiotensin II
		CHEMICAL:enalapril
		GENE_OR_GENE_PRODUCT:angiotensin II receptor blockers
		SIMPLE_CHEMICAL:SARS-CoV-2
		SIMPLE_CHEMICAL:angiotensin-converting-enzyme inhibitors (e.g. enalapril
		ORGANISM:patients
		SIMPLE_CHEMICAL:losartan
		TAXON:virus mutations
		SO:peptides
		TAXON:virus
		GGP:AT1R blockers
		SO:enzyme
		GGP:ACE2
		GGP:angiotensin receptor 1
		TAXON:coronavirus
		SO:mutations
		SO:binding site
		PROTEIN:ACE2
		PROTEIN:angiotensin-converting enzyme 2
		PROTEIN:AT1R blockers
		DNA:binding site
		PROTEIN:angiotensin receptor 1 (AT1R) blockers
		DISEASE:aggressiveness
		DISEASE:fatalities
		DISEASE:SARS
		CHEMICAL:SARS-CoV-2
		DISEASE:coronavirus COVID-19
		DISEASE:SARS-CoV-2 infections
		DISEASE:coronavirus mutations
		DISEASE:MERS
		CHEMICAL:angiotensin
		GENE_OR_GENE_PRODUCT:ACE2
		ORGANISM:patient
		ORGANISM:SARS-CoV-2 virus
		ORGANISM:coronavirus COVID-19
		GENE_OR_GENE_PRODUCT:angiotensin-converting enzyme 2
		GENE_OR_GENE_PRODUCT:AT1R
		GENE_OR_GENE_PRODUCT:AT1R blockers
		GENE_OR_GENE_PRODUCT:COVID-19
		ORGANISM:coronavirus
		GENE_OR_GENE_PRODUCT:angiotensin receptor 1
--------------------------------------------------------------
CHEMICAL:enalapril
		CHEBI:angiotensin-converting-enzyme inhibitors
		CHEBI:drug
		GGP:angiotensin II receptor blockers
		PROTEIN:angiotensin II receptor blockers
		DISEASE:SARS-CoV-2 infection
		CHEMICAL:angiotensin II
		CHEMICAL:losartan
		GENE_OR_GENE_PRODUCT:angiotensin II receptor blockers
		SIMPLE_CHEMICAL:SARS-CoV-2
		SIMPLE_CHEMICAL:angiotensin-converting-enzyme inhibitors (e.g. enalapril
		ORGANISM:patients
		SIMPLE_CHEMICAL:losartan
--------------------------------------------------------------
CHEMICAL:glucocorticoids
		SO:sequence mutation
		CHEBI:antibiotics
		TAXON:human beings
		CHEBI:glucocorticoids
		CHEBI:lactate
		GGP:ACE2
		SO:methylation
		PROTEIN:ACE2
		PROTEIN:m(6)A
		DNA:Wuhan
		CHEMICAL:SARS-CoV-2
		DISEASE:outbreak
		DISEASE:GI symptoms
		DISEASE:fever
		DISEASE:liver disease
		DISEASE:vomiting
		DISEASE:headache
		CHEMICAL:lactate
		DISEASE:SARS-CoV-2-infected disease
		DISEASE:diarrhoea
		DISEASE:COVID-19
		DISEASE:shortness of breath
		DISEASE:nausea
		ORGANISM:human
		TISSUE:Sputum
		CANCER:GI
		SIMPLE_CHEMICAL:SARS-CoV-2
		GENE_OR_GENE_PRODUCT:ACE2
		CANCER:non-classic
		ORGAN:liver
		SIMPLE_CHEMICAL:COVID-19
		SIMPLE_CHEMICAL:Low-dose glucocorticoids
		ORGANISM:patients
		ORGAN:GI
		ORGANISM:Wuhan
		SIMPLE_CHEMICAL:lactate dehydrogenase/glucose
		GENE_OR_GENE_PRODUCT:COVID-19
--------------------------------------------------------------
CHEMICAL:saquinavir
		TAXON:viral
		CHEBI:chemical
		CHEBI:compounds
		GGP:Direct-acting antivirals
		CHEBI:molecular
		GGP:HIV-1 protease inhibitors
		CHEBI:protease inhibitors
		GGP:SARS-CoV-2
		TAXON:SARS-CoV
		TAXON:coronavirus
		CL:HIV inhibitors
		PROTEIN:SARS-CoV main protease
		PROTEIN:SARS-CoV-2 main protease
		PROTEIN:www.zinc.docking.org
		CHEMICAL:SARS-CoV-2
		CHEMICAL:lopinavir, ritonavir
		DISEASE:viral infections
		DISEASE:coronavirus
		GENE_OR_GENE_PRODUCT:SARS-CoV-2
		SIMPLE_CHEMICAL:SARS-CoV-2
		ORGANISM:HIV-1 protease
		ORGANISM:HIV-1 protease inhibitors could block SARS-CoV
		SIMPLE_CHEMICAL:saquinavir
		SIMPLE_CHEMICAL:www.zinc.docking.org
		GENE_OR_GENE_PRODUCT:SARS-CoV-2 main protease
		SIMPLE_CHEMICAL:ritonavir
		ORGANISM:coronaviruses
		ORGANISM:coronavirus
		SIMPLE_CHEMICAL:lopinavir
--------------------------------------------------------------
CHEMICAL:heparin
		CHEBI:molecular
		CHEBI:chemical
		CHEBI:heparin
		PROTEIN:early intravenous immunoglobulin
		CHEMICAL:Li
		DISEASE:infectious disease
		DISEASE:multiorgan
		DISEASE:abnormality of coagulation function
		DISEASE:COVID-19
		DISEASE:SARS-CoV-2 infection
		SIMPLE_CHEMICAL:heparin
		ORGANISM:patient
		ORGANISM:COVID-19 patients
		SIMPLE_CHEMICAL:COVID-19
		ORGANISM:patients
		ORGANISM_SUBSTANCE:intravenous immunoglobulin
		ORGANISM:Wuhan
		CANCER:multiorgan
		GENE_OR_GENE_PRODUCT:Wenhong
		SIMPLE_CHEMICAL:Taisheng
		ORGANISM:Shanghai's
		TAXON:viral
		GO:immunoglobulin
		CHEBI:drug
		TAXON:virus
		TAXON:humans
		TAXON:Coronavirus
		CHEBI:heparin anticoagulant
		CELL_LINE:Wuhan, China
		PROTEIN:high-doses intravenous immunoglobulin
		DNA:COVID-19
		CHEMICAL:SARS-CoV-2
		DISEASE:outbreak
		DISEASE:acute respiratory syndrome coronavirus 2
		DISEASE:SARS
		DISEASE:Coronavirus disease 2019
		DISEASE:infection
		DISEASE:viral pneumonia
		DISEASE:MERS
		DISEASE:organ complications
		SIMPLE_CHEMICAL:SARS-CoV-2
		ORGANISM:Coronavirus disease 2019
		ORGANISM:Wuhan,
		ORGANISM:coronaviruses like SARS
		GENE_OR_GENE_PRODUCT:low-molecular-weight heparin anticoagulant
		ORGANISM:SARS-CoV-2
		ORGAN:organ
		ORGANISM:humans
		GENE_OR_GENE_PRODUCT:COVID-19
		CELLULAR_COMPONENT:droplets
--------------------------------------------------------------
CHEMICAL:azithromycin
		TAXON:viral
		TAXON:virus
		CHEBI:Chloroquine
		CHEBI:Azithromycin
		CHEBI:hydroxychloroquine
		CHEMICAL:SARS-CoV-2
		CHEMICAL:Chloroquine
		CHEMICAL:hydroxychloroquine
		DISEASE:respiratory tract infection
		CHEMICAL:Azithromycin
		SIMPLE_CHEMICAL:azithromycin
		SIMPLE_CHEMICAL:hydroxychloroquine
		SIMPLE_CHEMICAL:Chloroquine
		SIMPLE_CHEMICAL:SARS-CoV-2
		ORGANISM:COV-19 patients
		GENE_OR_GENE_PRODUCT:Day6-post
		SIMPLE_CHEMICAL:Azithromycin
		ORGANISM:COVID-19 patients
		CANCER:nasopharyngeal swabs
		GENE_OR_GENE_PRODUCT:D6-post
		ORGANISM:patients
--------------------------------------------------------------
CHEMICAL:Fedratinib
		GGP:JAK2 inhibitor
		PROTEIN:JAK2
		CHEMICAL:SARS-CoV-2
		CHEMICAL:TH17
		GENE_OR_GENE_PRODUCT:TH17
		SIMPLE_CHEMICAL:SARS-CoV-2
		SIMPLE_CHEMICAL:FDA
		SIMPLE_CHEMICAL:COVID-19
		SIMPLE_CHEMICAL:Fedratinib
		ORGANISM:patients
		GENE_OR_GENE_PRODUCT:JAK2
--------------------------------------------------------------
CHEMICAL:Kaletra
		TAXON:viral
		GGP:C-reactive protein
		GGP:lactate dehydrogenase
		GGP:d-dimer
		GGP:aspartate aminotransferase
		CHEBI:corticosteroids
		TAXON:coronavirus
		CL:lymphocyte
		PROTEIN:APTT
		PROTEIN:PCT
		PROTEIN:lactate dehydrogenase
		PROTEIN:interferon
		PROTEIN:COVID-19
		PROTEIN:C-reactive protein
		PROTEIN:aspartate aminotransferase
		PROTEIN:Pt
		PROTEIN:d-dimer
		PROTEIN:ALB
		CHEMICAL:SARS-CoV-2
		DISEASE:fatigue
		DISEASE:diabetes
		DISEASE:fever
		CHEMICAL:corticosteroids
		DISEASE:malignancy
		DISEASE:infectious disease
		CHEMICAL:lactate
		CHEMICAL:Pt
		DISEASE:hypertension
		DISEASE:opacity
		DISEASE:viral pneumonia
		CHEMICAL:TCM
		CHEMICAL:aspartate
		DISEASE:cough
		DISEASE:cardiovascular disease
		CELL:lower lymphocyte
		GENE_OR_GENE_PRODUCT:PCT
		SIMPLE_CHEMICAL:corticosteroids
		GENE_OR_GENE_PRODUCT:Pt
		TISSUE:TCM
		ORGANISM:patients
		GENE_OR_GENE_PRODUCT:APTT
		ORGANISM:men
		ORGAN:lungs
		GENE_OR_GENE_PRODUCT:ALB
		GENE_OR_GENE_PRODUCT:lactate dehydrogenase
		ORGANISM:Wuhan area
		ORGAN:cardiovascular
		ORGANISM:people
		SIMPLE_CHEMICAL:COVID-19
		ORGANISM:SARS-CoV-2
		SIMPLE_CHEMICAL:Kaletra
		ORGANISM_SUBSTANCE:plasma
		GENE_OR_GENE_PRODUCT:COVID-19
		GENE_OR_GENE_PRODUCT:interferon
		GENE_OR_GENE_PRODUCT:aspartate aminotransferase
		GENE_OR_GENE_PRODUCT:d-dimer
		GENE_OR_GENE_PRODUCT:C-reactive
		ORGANISM:coronavirus
		DISEASE:COVID-19 infection
		DISEASE:infection
		DISEASE:COVID-19
		DISEASE:infections
		CHEMICAL:lopinavir/ritonavir
		DISEASE:coronavirus disease 2019
		DISEASE:pneumonia
		ORGANISM:patient
		ORGANISM:Wuhan,
		SIMPLE_CHEMICAL:beta-coronavirus viral
		ORGANISM:COVID-19 patients
		ORGANISM:coronavirus disease 2019
		SIMPLE_CHEMICAL:lopinavir/ritonavir
--------------------------------------------------------------
CHEMICAL:dactinomycin
		TAXON:Human coronaviruses
		TAXON:human cell
		TAXON:human
		CHEBI:Drug
		CHEBI:drug
		SO:evolutionarily conserved regions
		SO:sequence
		SO:nucleotide sequence
		CHEBI:dactinomycin
		CHEBI:drugs
		GGP:SARS-CoV-2
		CHEBI:toremifene
		CHEBI:proteins
		CHEBI:emodin
		TAXON:coronavirus
		CHEBI:mercaptopurine
		SO:genomes
		CELL_LINE:human cell lines
		PROTEIN:envelope and nucleocapsid proteins
		PROTEIN:SARS-CoV.
		PROTEIN:HCoVs
		PROTEIN:Human coronaviruses
		CHEMICAL:SARS-CoV-2
		CHEMICAL:nucleotide
		CHEMICAL:sirolimus
		CHEMICAL:emodin
		CHEMICAL:2019-nCoV/SARS-CoV-2
		DISEASE:acute respiratory syndrome coronavirus
		CHEMICAL:toremifene
		DISEASE:coronavirus (2019-nCoV
		CHEMICAL:melatonin
		CHEMICAL:mercaptopurine
		ORGANISM:Human coronaviruses
		ORGANISM:human
		ORGANISM:human cell lines
		ORGANISM:HCoV
		CELL:HCoV-host
		ORGANISM:SARS-CoV
		CELL:HCoV-induced
		SIMPLE_CHEMICAL:emodin
		SIMPLE_CHEMICAL:HCoV-host
		SIMPLE_CHEMICAL:mercaptopurine
		ORGANISM:SARS-CoV-2
		GENE_OR_GENE_PRODUCT:nucleocapsid
		SIMPLE_CHEMICAL:2019-nCoV/SARS-CoV-2
		ORGANISM:HCoVs
		SIMPLE_CHEMICAL:sirolimus
		SIMPLE_CHEMICAL:melatonin
		GENE_OR_GENE_PRODUCT:SARS-CoV.
		SIMPLE_CHEMICAL:dactinomycin
		ORGANISM:coronavirus
		SIMPLE_CHEMICAL:toremifene
--------------------------------------------------------------
CHEMICAL:toremifene
		TAXON:Human coronaviruses
		TAXON:human cell
		TAXON:human
		CHEBI:Drug
		CHEBI:drug
		SO:evolutionarily conserved regions
		SO:sequence
		SO:nucleotide sequence
		CHEBI:dactinomycin
		CHEBI:drugs
		GGP:SARS-CoV-2
		CHEBI:toremifene
		CHEBI:proteins
		CHEBI:emodin
		TAXON:coronavirus
		CHEBI:mercaptopurine
		SO:genomes
		CELL_LINE:human cell lines
		PROTEIN:envelope and nucleocapsid proteins
		PROTEIN:SARS-CoV.
		PROTEIN:HCoVs
		PROTEIN:Human coronaviruses
		CHEMICAL:SARS-CoV-2
		CHEMICAL:nucleotide
		CHEMICAL:sirolimus
		CHEMICAL:emodin
		CHEMICAL:2019-nCoV/SARS-CoV-2
		DISEASE:acute respiratory syndrome coronavirus
		CHEMICAL:dactinomycin
		DISEASE:coronavirus (2019-nCoV
		CHEMICAL:melatonin
		CHEMICAL:mercaptopurine
		ORGANISM:Human coronaviruses
		ORGANISM:human
		ORGANISM:human cell lines
		ORGANISM:HCoV
		CELL:HCoV-host
		ORGANISM:SARS-CoV
		CELL:HCoV-induced
		SIMPLE_CHEMICAL:emodin
		SIMPLE_CHEMICAL:HCoV-host
		SIMPLE_CHEMICAL:mercaptopurine
		ORGANISM:SARS-CoV-2
		GENE_OR_GENE_PRODUCT:nucleocapsid
		SIMPLE_CHEMICAL:2019-nCoV/SARS-CoV-2
[truncated: 469 more rows]
