# Supplementary material for: The Anatomy of the SARS-CoV-2 Biomedical Literature: Introducing the CovidX Network Algorithm for Drug Repurposing Recommendation
Source: J Med Internet Res. 2020 Aug 20;22(8):e21169. doi: 10.2196/21169 (PMC7474417; doi:10.2196/21169)
Supplement: Multimedia Appendix 1 [file jmir_v22i8e21169_app1.zip › input/pubmed_sars-covid-2.txt]

PMID- 32241022
OWN - NLM
STAT- Publisher
LR  - 20200402
IS  - 1537-6591 (Electronic)
IS  - 1058-4838 (Linking)
DP  - 2020 Apr 2
TI  - SARS-CoV-2 is not detectable in the vaginal fluid of women with severe COVID-19
      infection.
LID - ciaa375 [pii]
LID - 10.1093/cid/ciaa375 [doi]
AB  - BACKGROUND: Severe acute respiratory syndrome coronavirus 2(SARS-CoV-2) is mainly
      spread through respiratory droplets or direct contact. But the infection
      condition of genital system is still unknown. This study aimed to evaluate
      whether or not SARS-CoV-2 is found in the vaginal fluid of women with COVID-19
      illness. METHODS: 10 women with confirmed severe COVID-19 pneumonia admitted to
      in Tongji Zhongfa Hospital Intensive care union(ICU) ward from Feb 4, 2020 to Feb
      24, 2020 were included. Clinical records, laboratory results, and computer
      tomography(CT)-scan examination were retrospectively reviewed. The evidence of
      genital infection potential was accessed by testing for the presence of
      SARS-CoV-2 in vaginal fluids obtained from vaginal swab samples. Reverse
      transcriptase polymerase chain reaction(RT-PCR) was used to confirm the
      SARS-CoV-2 infection in vaginal fluids. RESULTS: The clinical characteristics of 
      these ten women were similar to those reported severe COVID-19 patients. All ten 
      patients were tested for SARS-CoV-2 in vaginal fluid, and all samples tested
      negative for the virus. CONCLUSION: Findings from this small group of cases
      suggest that no SARS-CoV-2 virus existing in the vaginal fluids of severe
      COVID-19 patients.
CI  - (c) The Author(s) 2020. Published by Oxford University Press for the Infectious
      Diseases Society of America. All rights reserved. For permissions, e-mail:
      journals.permissions@oup.com.
FAU - Qiu, Lin
AU  - Qiu L
AD  - Department of Obstetrics and Gynecology, Peking Union Medical College Hospital,
      Peking Union Medical College, Chinese Academy of Medical Sciences, Beijing,
      People's Republic of China.
FAU - Liu, Xia
AU  - Liu X
AD  - Department of Obstetrics and Gynecology, Peking Union Medical College Hospital,
      Peking Union Medical College, Chinese Academy of Medical Sciences, Beijing,
      People's Republic of China.
FAU - Xiao, Meng
AU  - Xiao M
AD  - Department of Clinical Laborotory, Peking Union Medical College Hospital, Peking 
      Union Medical College, Chinese Academy of Medical Sciences, Beijing, People's
      Republic of China.
FAU - Xie, Jing
AU  - Xie J
AD  - Department of Infectious Diseases, Peking Union Medical College Hospital, Peking 
      Union Medical College, Chinese Academy of Medical Sciences, Beijing, People's
      Republic of China.
FAU - Cao, Wei
AU  - Cao W
AD  - Department of Infectious Diseases, Peking Union Medical College Hospital, Peking 
      Union Medical College, Chinese Academy of Medical Sciences, Beijing, People's
      Republic of China.
FAU - Liu, Zhengyin
AU  - Liu Z
AD  - Department of Infectious Diseases, Peking Union Medical College Hospital, Peking 
      Union Medical College, Chinese Academy of Medical Sciences, Beijing, People's
      Republic of China.
FAU - Morse, Abraham
AU  - Morse A
AD  - Department of Obstetrics and Gynecology, Tufts University Medical School, Boston,
      USA.
FAU - Xie, Yuhua
AU  - Xie Y
AD  - Chinese Academy of Medical Sciences, Peking Union Medical College.
FAU - Li, Taisheng
AU  - Li T
AD  - Department of Infectious Diseases, Peking Union Medical College Hospital, Peking 
      Union Medical College, Chinese Academy of Medical Sciences, Beijing, People's
      Republic of China.
FAU - Zhu, Lan
AU  - Zhu L
AD  - Department of Obstetrics and Gynecology, Peking Union Medical College Hospital,
      Peking Union Medical College, Chinese Academy of Medical Sciences, Beijing,
      People's Republic of China.
LA  - eng
PT  - Journal Article
DEP - 20200402
PL  - United States
TA  - Clin Infect Dis
JT  - Clinical infectious diseases : an official publication of the Infectious Diseases
      Society of America
JID - 9203213
SB  - IM
OTO - NOTNLM
OT  - COVID-19 pneumonia
OT  - SARS-CoV-2
OT  - clinical features
OT  - vaginal fluid
EDAT- 2020/04/03 06:00
MHDA- 2020/04/03 06:00
CRDT- 2020/04/03 06:00
PHST- 2020/03/26 00:00 [received]
PHST- 2020/04/03 06:00 [entrez]
PHST- 2020/04/03 06:00 [pubmed]
PHST- 2020/04/03 06:00 [medline]
AID - 5815295 [pii]
AID - 10.1093/cid/ciaa375 [doi]
PST - aheadofprint
SO  - Clin Infect Dis. 2020 Apr 2. pii: 5815295. doi: 10.1093/cid/ciaa375.

PMID- 32240972
OWN - NLM
STAT- Publisher
LR  - 20200402
IS  - 2369-2960 (Electronic)
IS  - 2369-2960 (Linking)
DP  - 2020 Apr 2
TI  - The 3 Steps Needed to End the COVID-19 Pandemic: Bold Public Health Leadership,
      Rapid Innovations, and Courageous Political Will.
LID - 10.2196/19043 [doi]
AB  - UNSTRUCTURED: The world is experiencing the expansive spread of the virus
      SARS-CoV-2 in a global pandemic that is placing strains on healthcare, economic
      and social systems. Commitment to implementing proven public health strategies
      will require bold public health leadership and courageous acts by politicians.
      Developing new innovative communication, mitigation and healthcare approaches,
      particularly in the era of social media is also clearly warranted. We believe
      that the best public health evidence must inform activities in three priority
      areas to stop this pandemic: 1) coordinated and consistent stay-at-home orders
      across multiple jurisdictions, including potential nation-wide mandates; 2) rapid
      scale-up of SARS-CoV-2 testing; and 3) improving healthcare capacity to respond. 
      The editorial outlines those areas, the rationale behind them, and the call for
      innovation and the engagement of bold public health leadership to empower
      courageous political action to reduce the number of people who will die during
      this pandemic.
FAU - Guest, Jodie Lynn
AU  - Guest JL
AD  - Rollins School of Public Health at Emory University, 1518 Clifton Road NE,
      Atlanta, US.
AD  - Emory University School of Medicine, Atlanta, US.
FAU - Del Rio, Carlos
AU  - Del Rio C
AD  - Rollins School of Public Health at Emory University, 1518 Clifton Road NE,
      Atlanta, US.
AD  - Emory University School of Medicine, Atlanta, US.
FAU - Sanchez, Travis
AU  - Sanchez T
AD  - Rollins School of Public Health at Emory University, 1518 Clifton Road NE,
      Atlanta, US.
AD  - JMIR Public Health and Surveillance, Editor-in-Chief, Atlanta, US.
LA  - eng
PT  - Editorial
DEP - 20200402
PL  - Canada
TA  - JMIR Public Health Surveill
JT  - JMIR public health and surveillance
JID - 101669345
SB  - H
SB  - IM
EDAT- 2020/04/03 06:00
MHDA- 2020/04/03 06:00
CRDT- 2020/04/03 06:00
PHST- 2020/04/03 06:00 [entrez]
PHST- 2020/04/03 06:00 [pubmed]
PHST- 2020/04/03 06:00 [medline]
AID - 10.2196/19043 [doi]
PST - aheadofprint
SO  - JMIR Public Health Surveill. 2020 Apr 2. doi: 10.2196/19043.

PMID- 32240762
OWN - NLM
STAT- Publisher
LR  - 20200402
IS  - 1090-2139 (Electronic)
IS  - 0889-1591 (Linking)
DP  - 2020 Mar 30
TI  - Nervous system involvement after infection with COVID-19 and other coronaviruses.
LID - S0889-1591(20)30357-3 [pii]
LID - 10.1016/j.bbi.2020.03.031 [doi]
AB  - Viral infections have detrimental impacts on neurological functions, and even to 
      cause severe neurological damage. Very recently, coronaviruses (CoV), especially 
      severe acute respiratory syndrome CoV 2 (SARS-CoV-2), exhibit neurotropic
      properties and may also cause neurological diseases. It is reported that CoV can 
      be found in the brain or cerebrospinal fluid. The pathobiology of these
      neuroinvasive viruses is still incompletely known, and it is therefore important 
      to explore the impact of CoV infections on the nervous system. Here, we review
      the research into neurological complications in CoV infections and the possible
      mechanisms of damage to the nervous system.
CI  - Copyright (c) 2020. Published by Elsevier Inc.
FAU - Wu, Yeshun
AU  - Wu Y
AD  - Department of Anesthesiology and Perioperative Medicine, The First Affiliated
      Hospital of Nanjing Medical University, Nanjing 210029, China; Department of
      Cardiology, The Third Affiliated Hospital of Soochow University, Changzhou
      213003, China.
FAU - Xu, Xiaolin
AU  - Xu X
AD  - Department of Anesthesiology, Tongji Hospital, Tongji Medical College, Huazhong
      University of Science & Technology, Wuhan 430030, China.
FAU - Chen, Zijun
AU  - Chen Z
AD  - Department of Cardiology, The Third Affiliated Hospital of Soochow University,
      Changzhou 213003, China.
FAU - Duan, Jiahao
AU  - Duan J
AD  - Department of Cardiology, The Third Affiliated Hospital of Soochow University,
      Changzhou 213003, China.
FAU - Hashimoto, Kenji
AU  - Hashimoto K
AD  - Division of Clinical Neuroscience, Chiba University Center for Forensic Mental
      Health, Chiba 260-8670, Japan.
FAU - Yang, Ling
AU  - Yang L
AD  - Department of Cardiology, The Third Affiliated Hospital of Soochow University,
      Changzhou 213003, China.
FAU - Liu, Cunming
AU  - Liu C
AD  - Department of Anesthesiology and Perioperative Medicine, The First Affiliated
      Hospital of Nanjing Medical University, Nanjing 210029, China. Electronic
      address: cunmingliu@njmu.edu.cn.
FAU - Yang, Chun
AU  - Yang C
AD  - Department of Anesthesiology and Perioperative Medicine, The First Affiliated
      Hospital of Nanjing Medical University, Nanjing 210029, China. Electronic
      address: chunyang@njmu.edu.cn.
LA  - eng
PT  - Journal Article
PT  - Review
DEP - 20200330
PL  - Netherlands
TA  - Brain Behav Immun
JT  - Brain, behavior, and immunity
JID - 8800478
SB  - IM
OTO - NOTNLM
OT  - COVID-19
OT  - Coronaviruses infection
OT  - Mechanisms
OT  - Nervous system
EDAT- 2020/04/03 06:00
MHDA- 2020/04/03 06:00
CRDT- 2020/04/03 06:00
PHST- 2020/03/16 00:00 [received]
PHST- 2020/03/28 00:00 [revised]
PHST- 2020/03/28 00:00 [accepted]
PHST- 2020/04/03 06:00 [entrez]
PHST- 2020/04/03 06:00 [pubmed]
PHST- 2020/04/03 06:00 [medline]
AID - S0889-1591(20)30357-3 [pii]
AID - 10.1016/j.bbi.2020.03.031 [doi]
PST - aheadofprint
SO  - Brain Behav Immun. 2020 Mar 30. pii: S0889-1591(20)30357-3. doi:
      10.1016/j.bbi.2020.03.031.

PMID- 32240718
OWN - NLM
STAT- Publisher
LR  - 20200402
IS  - 1523-6838 (Electronic)
IS  - 0272-6386 (Linking)
DP  - 2020 Mar 31
TI  - COVID-19 in Hemodialysis Patients: A Report of 5 Cases.
LID - S0272-6386(20)30612-0 [pii]
LID - 10.1053/j.ajkd.2020.03.009 [doi]
AB  - In December 2019, an outbreak of coronavirus disease (COVID-19) due to the novel 
      SARS-CoV-2 virus began in China and spread rapidly worldwide. It is unknown
      whether hemodialysis patients represent a distinct group of patients with certain
      characteristics that may make them susceptible to infection or severe disease. In
      this Case Report, we describe the clinical and epidemiological features of
      COVID-19 in 201 maintenance hemodialysis patients in Zhongnan Hospital of Wuhan
      university, including 5 maintenance hemodialysis patients who contracted COVID-19
      disease. Of the 5 patients with COVID-19, one had a definite history of contact
      with an infected person. The age range of the patients was 47-67 years. Diarrhea 
      (80%), fever (60%), and fatigue (60%) were the most common symptoms. Lymphopenia 
      occurred in all patients.Chest computerized tomography (CT) scans showed ground
      glass opacity in the lungs of all patients. Up to February 13, 2020, none of the 
      patients had developed severe complications (acute respiratory distress syndrome,
      shock, multiple organ dysfunction) or died.
CI  - Copyright (c) 2020. Published by Elsevier Inc.
FAU - Wang, Rui
AU  - Wang R
AD  - Department of Nephrology, Zhongnan Hospital, Wuhan University, Wuhan,
      430071,China.
FAU - Liao, Cong
AU  - Liao C
AD  - Laboratory Medicine, Zhongnan Hospital, Wuhan University, Wuhan, 430071, China.
FAU - He, Hong
AU  - He H
AD  - Department of Nephrology, Zhongnan Hospital, Wuhan University, Wuhan,
      430071,China.
FAU - Hu, Chun
AU  - Hu C
AD  - Department of Nephrology, Zhongnan Hospital, Wuhan University, Wuhan,
      430071,China.
FAU - Wei, Zimeng
AU  - Wei Z
AD  - Department of Immunology, School of Basic Medical Sciences, Wuhan University,
      Wuhan, 430071, China.
FAU - Hong, Zixi
AU  - Hong Z
AD  - Department of Immunology, School of Basic Medical Sciences, Wuhan University,
      Wuhan, 430071, China.
FAU - Zhang, Chengjie
AU  - Zhang C
AD  - Department of Immunology, School of Basic Medical Sciences, Wuhan University,
      Wuhan, 430071, China.
FAU - Liao, Meiyan
AU  - Liao M
AD  - Imaging Department, Zhongnan Hospital, Wuhan University, Wuhan, 430071 China.
FAU - Shui, Hua
AU  - Shui H
AD  - Department of Nephrology, Zhongnan Hospital, Wuhan University, Wuhan,
      430071,China. Electronic address: shuihua@whu.edu.cn.
LA  - eng
PT  - Case Reports
DEP - 20200331
PL  - United States
TA  - Am J Kidney Dis
JT  - American journal of kidney diseases : the official journal of the National Kidney
      Foundation
JID - 8110075
SB  - IM
OTO - NOTNLM
OT  - COVID-19
OT  - Hemodialysis
OT  - coronavirus
EDAT- 2020/04/03 06:00
MHDA- 2020/04/03 06:00
CRDT- 2020/04/03 06:00
PHST- 2020/02/28 00:00 [received]
PHST- 2020/03/26 00:00 [accepted]
PHST- 2020/04/03 06:00 [entrez]
PHST- 2020/04/03 06:00 [pubmed]
PHST- 2020/04/03 06:00 [medline]
AID - S0272-6386(20)30612-0 [pii]
AID - 10.1053/j.ajkd.2020.03.009 [doi]
PST - aheadofprint
SO  - Am J Kidney Dis. 2020 Mar 31. pii: S0272-6386(20)30612-0. doi:
      10.1053/j.ajkd.2020.03.009.

PMID- 32240670
OWN - NLM
STAT- Publisher
LR  - 20200402
IS  - 1532-2742 (Electronic)
IS  - 0163-4453 (Linking)
DP  - 2020 Mar 30
TI  - Coronavirus Disease 2019 in elderly patients: characteristics and prognostic
      factors based on 4-week follow-up.
LID - S0163-4453(20)30146-8 [pii]
LID - 10.1016/j.jinf.2020.03.019 [doi]
AB  - OBJECTIVE: To investigate the characteristics and prognostic factors in the
      elderly patients with COVID-19. METHODS: Consecutive cases over 60 years old with
      COVID-19 in Renmin Hospital of Wuhan University from Jan 1 to Feb 6, 2020 were
      included. The primary outcomes were death and survival till March 5. Data of
      demographics, clinical features, comorbidities, laboratory tests and
      complications were collected and compared for different outcomes. Cox regression 
      was performed for prognostic factors. RESULTS: 339 patients with COVID-19 (aged
      71+/-8 years,173 females (51%)) were enrolled, including 80 (23.6%) critical, 159
      severe (46.9%) and 100 moderate (29.5%) cases. Common comorbidities were
      hypertension (40.8%), diabetes (16.0%) and cardiovascular disease (15.7%). Common
      symptoms included fever (92.0%), cough (53.0%), dyspnea (40.8%) and fatigue
      (39.9%). Lymphocytopenia was a common laboratory finding (63.2%). Common
      complications included bacterial infection (42.8%), liver enzyme abnormalities
      (28.7%) and acute respiratory distress syndrome (21.0%). Till Mar 5, 2020, 91
      cases were discharged (26.8%), 183 cases stayed in hospital (54.0%) and 65 cases 
      (19.2%) were dead. Shorter length of stay was found for the dead compared with
      the survivors (5 (3-8) vs. 28 (26-29), P < 0.001). Symptoms of dyspnea (HR 2.35, 
      P=0.001), comorbidities including cardiovascular disease (HR 1.86, P=0.031) and
      chronic obstructive pulmonary disease (HR 2.24, P=0.023), and acute respiratory
      distress syndrome (HR 29.33, P < 0.001) were strong predictors of death. And a
      high level of lymphocytes was predictive of better outcome (OR=0.10, P < 0.001). 
      CONCLUSIONS: High proportion of severe to critical cases and high fatality rate
      were observed in the elderly COVID-19 patients. Rapid disease progress was noted 
      in the dead with a median survival time of 5 days after admission. Dyspnea,
      lymphocytopenia, comorbidities including cardiovascular disease and chronic
      obstructive pulmonary disease, and acute respiratory distress syndrome were
      predictive of poor outcome. Close monitoring and timely treatment should be
      performed for the elderly patients at high risk.
CI  - Copyright (c) 2020. Published by Elsevier Ltd.
FAU - Wang, Lang
AU  - Wang L
AD  - Department of Cardiology, Renmin Hospital of Wuhan University, Wuhan 430060,
      People's Republic of China; Cardiovascular Research Institute, Wuhan University, 
      Wuhan, People's Republic of China; Hubei Key Laboratory of Cardiology, Wuhan,
      People's Republic of China.
FAU - He, Wenbo
AU  - He W
AD  - Department of Cardiology, Renmin Hospital of Wuhan University, Wuhan 430060,
      People's Republic of China; Cardiovascular Research Institute, Wuhan University, 
      Wuhan, People's Republic of China; Hubei Key Laboratory of Cardiology, Wuhan,
      People's Republic of China.
FAU - Yu, Xiaomei
AU  - Yu X
AD  - Department of Cardiology, Renmin Hospital of Wuhan University, Wuhan 430060,
      People's Republic of China; Cardiovascular Research Institute, Wuhan University, 
      Wuhan, People's Republic of China; Hubei Key Laboratory of Cardiology, Wuhan,
      People's Republic of China.
FAU - Hu, Dalong
AU  - Hu D
AD  - School of Biotechnology and Biomolecular Sciences, The University of New South
      Wales, NSW 2052, Australia.
FAU - Bao, Mingwei
AU  - Bao M
AD  - Department of Cardiology, Renmin Hospital of Wuhan University, Wuhan 430060,
      People's Republic of China; Cardiovascular Research Institute, Wuhan University, 
      Wuhan, People's Republic of China; Hubei Key Laboratory of Cardiology, Wuhan,
      People's Republic of China.
FAU - Liu, Huafen
AU  - Liu H
AD  - Department of Cardiology, Renmin Hospital of Wuhan University, Wuhan 430060,
      People's Republic of China.
FAU - Zhou, Jiali
AU  - Zhou J
AD  - Department of Cardiology, Renmin Hospital of Wuhan University, Wuhan 430060,
      People's Republic of China.
FAU - Jiang, Hong
AU  - Jiang H
AD  - Department of Cardiology, Renmin Hospital of Wuhan University, Wuhan 430060,
      People's Republic of China; Cardiovascular Research Institute, Wuhan University, 
      Wuhan, People's Republic of China; Hubei Key Laboratory of Cardiology, Wuhan,
      People's Republic of China. Electronic address: hong-jiang@whu.edu.cn.
LA  - eng
PT  - Journal Article
DEP - 20200330
PL  - England
TA  - J Infect
JT  - The Journal of infection
JID - 7908424
SB  - IM
OTO - NOTNLM
OT  - Coronavirus Infections
OT  - Pneumonia
OT  - Prognosis
OT  - SARS-CoV-2
COIS- Declaration of Competing Interest The authors declare that there is no conflict
      of interests.
EDAT- 2020/04/03 06:00
MHDA- 2020/04/03 06:00
CRDT- 2020/04/03 06:00
PHST- 2020/03/11 00:00 [received]
PHST- 2020/03/15 00:00 [accepted]
PHST- 2020/04/03 06:00 [entrez]
PHST- 2020/04/03 06:00 [pubmed]
PHST- 2020/04/03 06:00 [medline]
AID - S0163-4453(20)30146-8 [pii]
AID - 10.1016/j.jinf.2020.03.019 [doi]
PST - aheadofprint
SO  - J Infect. 2020 Mar 30. pii: S0163-4453(20)30146-8. doi:
      10.1016/j.jinf.2020.03.019.

PMID- 32240618
OWN - NLM
STAT- Publisher
LR  - 20200402
IS  - 2468-1253 (Electronic)
DP  - 2020 Mar 30
TI  - Screening faecal microbiota transplant donors for SARS-CoV-2 by molecular testing
      of stool is the safest way forward.
LID - S2468-1253(20)30089-3 [pii]
LID - 10.1016/S2468-1253(20)30089-3 [doi]
FAU - Green, Christopher A
AU  - Green CA
AD  - University of Birmingham Microbiome Treatment Centre, Birmingham B15 2TT, UK;
      University Hospitals Birmingham NHS Foundation Trust, Birmingham, UK; Institute
      of Microbiology and Infection, University of Birmingham, Birmingham, UK.
FAU - Quraishi, Mohammed N
AU  - Quraishi MN
AD  - University of Birmingham Microbiome Treatment Centre, Birmingham B15 2TT, UK;
      University Hospitals Birmingham NHS Foundation Trust, Birmingham, UK. Electronic 
      address: m.n.quraishi@bham.ac.uk.
FAU - Shabir, Sahida
AU  - Shabir S
AD  - University of Birmingham Microbiome Treatment Centre, Birmingham B15 2TT, UK.
FAU - Sharma, Naveen
AU  - Sharma N
AD  - University of Birmingham Microbiome Treatment Centre, Birmingham B15 2TT, UK;
      University Hospitals Birmingham NHS Foundation Trust, Birmingham, UK.
FAU - Hansen, Richard
AU  - Hansen R
AD  - Department of Paediatric Gastroenterology, Royal Hospital for Children Glasgow,
      Glasgow, UK.
FAU - Gaya, Daniel R
AU  - Gaya DR
AD  - Gastroenterology Unit, Glasgow Royal Infirmary, Glasgow, UK.
FAU - Hart, Ailsa L
AU  - Hart AL
AD  - Department of Gastroenterology, St Marks Hospital, London, UK.
FAU - Loman, Nicholas J
AU  - Loman NJ
AD  - Institute of Microbiology and Infection, University of Birmingham, Birmingham,
      UK.
FAU - Iqbal, Tariq H
AU  - Iqbal TH
AD  - University of Birmingham Microbiome Treatment Centre, Birmingham B15 2TT, UK;
      University Hospitals Birmingham NHS Foundation Trust, Birmingham, UK; Institute
      of Microbiology and Infection, University of Birmingham, Birmingham, UK.
LA  - eng
PT  - Letter
DEP - 20200330
PL  - Netherlands
TA  - Lancet Gastroenterol Hepatol
JT  - The lancet. Gastroenterology & hepatology
JID - 101690683
SB  - IM
EDAT- 2020/04/03 06:00
MHDA- 2020/04/03 06:00
CRDT- 2020/04/03 06:00
PHST- 2020/03/19 00:00 [received]
PHST- 2020/03/23 00:00 [accepted]
PHST- 2020/04/03 06:00 [entrez]
PHST- 2020/04/03 06:00 [pubmed]
PHST- 2020/04/03 06:00 [medline]
AID - S2468-1253(20)30089-3 [pii]
AID - 10.1016/S2468-1253(20)30089-3 [doi]
PST - aheadofprint
SO  - Lancet Gastroenterol Hepatol. 2020 Mar 30. pii: S2468-1253(20)30089-3. doi:
      10.1016/S2468-1253(20)30089-3.

PMID- 32240549
OWN - NLM
STAT- Publisher
LR  - 20200402
IS  - 1423-0410 (Electronic)
IS  - 0042-9007 (Linking)
DP  - 2020 Apr 2
TI  - Pivotal Role of Convalescent Plasma in Managing Emerging Infectious Diseases.
LID - 10.1111/vox.12927 [doi]
AB  - Infectious diseases remain one of the top 10 global health threats as announced
      by the World Health Organization [1]. The emergence of new pathogens for which
      there is no effective treatment has redrawn the attention to the usefulness of
      convalescent plasma. Indeed, convalescent plasma can be an alternate and fast
      therapeutic option in outbreaks of infectious diseases such as Middle East
      Respiratory Syndrome, Severe Acute Respiratory Syndrome (SARS), Chikungunya,
      Ebola and Zika [2-4]. The recent Coronavirus Disease 2019 (COVID-19) pandemic
      caused by SARS-CoV-2 has prompted not only a search for effective anti-viral
      treatment and spread control measures, but also a reconsideration of the use of
      convalescent plasma for COVID-19 treatment [5, 6].
CI  - This article is protected by copyright. All rights reserved.
FAU - Wong, H K
AU  - Wong HK
AD  - Hong Kong Red Cross Blood Transfusion Service, Hong Kong SAR, China.
FAU - Lee, C K
AU  - Lee CK
AD  - Hong Kong Red Cross Blood Transfusion Service, Hong Kong SAR, China.
LA  - eng
PT  - Journal Article
DEP - 20200402
PL  - England
TA  - Vox Sang
JT  - Vox sanguinis
JID - 0413606
SB  - IM
OTO - NOTNLM
OT  - COVID-19
OT  - SARS-CoV-2
OT  - blood center
OT  - convalescent plasma
OT  - emerging infection
EDAT- 2020/04/03 06:00
MHDA- 2020/04/03 06:00
CRDT- 2020/04/03 06:00
PHST- 2020/04/03 06:00 [entrez]
PHST- 2020/04/03 06:00 [pubmed]
PHST- 2020/04/03 06:00 [medline]
AID - 10.1111/vox.12927 [doi]
PST - aheadofprint
SO  - Vox Sang. 2020 Apr 2. doi: 10.1111/vox.12927.

PMID- 32240545
OWN - NLM
STAT- Publisher
LR  - 20200402
IS  - 1423-0410 (Electronic)
IS  - 0042-9007 (Linking)
DP  - 2020 Apr 2
TI  - Collecting and evaluating convalescent plasma for COVID-19 treatment: why and
      how.
LID - 10.1111/vox.12926 [doi]
AB  - Plasma provided by COVID-19 convalescent patients may provide therapeutic relief 
      as the number CODID-19 cases escalate steeply world-wide. Prior findings in
      various viral respiratory diseases including SARS-CoV related pneumonia suggest
      that convalescent plasma can reduce mortality, although formal proof of efficacy 
      is still lacking. By reducing viral spread early on, such an approach may
      possibly downplay subsequent immunopathology. Identifying, collecting, qualifying
      and preparing plasma from convalescent patients with adequate SARS-CoV-2
      neutralizing Ab titers in an acute crisis setting may be challenging, although
      well within the remit of most blood establishments. Careful clinical evaluation
      should allow to quickly establish whether such passive immunotherapy,
      administered at early phases of the disease in patients at high risk of
      deleterious evolution may reduce the frequency of patient deterioration, and
      thereby COVID-19 mortality.
CI  - This article is protected by copyright. All rights reserved.
FAU - Tiberghien, Pierre
AU  - Tiberghien P
AUID- ORCID: https://orcid.org/0000-0002-9310-8322
AD  - Etablissement Francais du Sang, La Plaine-St Denis, France.
AD  - UMR 1098 RIGHT, Inserm, EFS, Universite de Franche-Comte, Besancon, France.
FAU - de Lambalerie, Xavier
AU  - de Lambalerie X
AD  - Unite des Virus Emergents, UVE: Aix Marseille Univ, IRD 190, INSERM 1207, IHU
      Mediterranee Infection, 13005, Marseille, France.
FAU - Morel, Pascal
AU  - Morel P
AD  - Etablissement Francais du Sang, La Plaine-St Denis, France.
FAU - Gallian, Pierre
AU  - Gallian P
AD  - Etablissement Francais du Sang, La Plaine-St Denis, France.
AD  - Unite des Virus Emergents, UVE: Aix Marseille Univ, IRD 190, INSERM 1207, IHU
      Mediterranee Infection, 13005, Marseille, France.
FAU - Lacombe, Karine
AU  - Lacombe K
AD  - Sorbonne Universite, Inserm IPLESP, Hopital St Antoine, AP-HP, Paris, France.
FAU - Yazdanpanah, Yazdan
AU  - Yazdanpanah Y
AD  - REACTing Inserm, Paris, France.
AD  - APHP Hopital Bichat, Paris, France.
LA  - eng
PT  - Journal Article
PT  - Review
DEP - 20200402
PL  - England
TA  - Vox Sang
JT  - Vox sanguinis
JID - 0413606
SB  - IM
OTO - NOTNLM
OT  - COVID-19
OT  - antibody
OT  - convalescent plasma
OT  - infectious disease
OT  - plasma
EDAT- 2020/04/03 06:00
MHDA- 2020/04/03 06:00
CRDT- 2020/04/03 06:00
PHST- 2020/04/03 06:00 [entrez]
PHST- 2020/04/03 06:00 [pubmed]
PHST- 2020/04/03 06:00 [medline]
AID - 10.1111/vox.12926 [doi]
PST - aheadofprint
SO  - Vox Sang. 2020 Apr 2. doi: 10.1111/vox.12926.

PMID- 32240543
OWN - NLM
STAT- Publisher
LR  - 20200402
IS  - 1423-0410 (Electronic)
IS  - 0042-9007 (Linking)
DP  - 2020 Apr 2
TI  - The impact of the SARS-CoV-2 outbreak on the safety and availability of blood
      transfusions in Italy.
LID - 10.1111/vox.12928 [doi]
AB  - Coronaviruses are enveloped single-stranded RNA viruses belonging to the family
      of Coronaviridae. While initial research focused on their ability to cause
      enzootic infections, infections which have emerged in the past two decades
      demonstrate their ability to cross the species barrier and infect humans [1,2].
      The ensuing epidemics have included Severe Acute Respiratory Syndrome (SARS) in
      2002 and the more recent Middle East Respiratory Syndrome (MERS) in 2012, and
      have resulted in severe disease burden, mortality and economic disruption [3]. A 
      novel flu-like coronavirus, emerging towards the end of 2019 and subsequently
      named SARS-CoV-2, has been associated with an epidemic initially focused in
      Wuhan, China.
CI  - This article is protected by copyright. All rights reserved.
FAU - Franchini, Massimo
AU  - Franchini M
AUID- ORCID: https://orcid.org/0000-0002-8795-0580
AD  - Italian National Blood Centre, National Institute of Health, Rome, Italy.
AD  - Department of Hematology and Transfusion Medicine, Carlo Poma Hospital, Mantua,
      Italy.
FAU - Farrugia, Albert
AU  - Farrugia A
AD  - Italian National Blood Centre, National Institute of Health, Rome, Italy.
AD  - Faculty of Health and Medical Sciences, University of Western Australia, Perth,
      Australia.
FAU - Velati, Claudio
AU  - Velati C
AD  - Italian National Blood Centre, National Institute of Health, Rome, Italy.
FAU - Zanetti, Alessandro
AU  - Zanetti A
AD  - Department of Biomedical Sciences for Health, University of Milan, Milan, Italy.
FAU - Romano, Luisa
AU  - Romano L
AD  - Department of Biomedical Sciences for Health, University of Milan, Milan, Italy.
FAU - Grazzini, Giuliano
AU  - Grazzini G
AD  - Italian National Blood Centre, National Institute of Health, Rome, Italy.
FAU - Lopez, Nadia
AU  - Lopez N
AD  - Italian National Blood Centre, National Institute of Health, Rome, Italy.
FAU - Pati, Ilaria
AU  - Pati I
AD  - Italian National Blood Centre, National Institute of Health, Rome, Italy.
FAU - Marano, Giuseppe
AU  - Marano G
AD  - Italian National Blood Centre, National Institute of Health, Rome, Italy.
FAU - Pupella, Simonetta
AU  - Pupella S
AD  - Italian National Blood Centre, National Institute of Health, Rome, Italy.
FAU - Maria Liumbruno, Giancarlo
AU  - Maria Liumbruno G
AD  - Italian National Blood Centre, National Institute of Health, Rome, Italy.
LA  - eng
PT  - Journal Article
DEP - 20200402
PL  - England
TA  - Vox Sang
JT  - Vox sanguinis
JID - 0413606
SB  - IM
EDAT- 2020/04/03 06:00
MHDA- 2020/04/03 06:00
CRDT- 2020/04/03 06:00
PHST- 2020/04/03 06:00 [entrez]
PHST- 2020/04/03 06:00 [pubmed]
PHST- 2020/04/03 06:00 [medline]
AID - 10.1111/vox.12928 [doi]
PST - aheadofprint
SO  - Vox Sang. 2020 Apr 2. doi: 10.1111/vox.12928.

PMID- 32240537
OWN - NLM
STAT- Publisher
LR  - 20200402
IS  - 1423-0410 (Electronic)
IS  - 0042-9007 (Linking)
DP  - 2020 Apr 2
TI  - Post-donation COVID-19 identification in blood donors.
LID - 10.1111/vox.12925 [doi]
AB  - The coronavirus disease 19 (COVID-19) outbreak, which was characterized as a
      pandemic on 11 March 2020 by the WHO, started in December 2019 with the emergence
      of pneumonia cases of unknown cause in Wuhan, Hubei, China [1]. SARS-CoV-2, the
      causative agent of COVID-19, are enveloped, non-segmented, single stranded
      positive sense RNA viruses and are classified as a sister clade to the prototype 
      human and bat severe acute respiratory syndrome coronaviruses (SARS-CoVs) of the 
      species Severe acute respiratory syndrome-related coronavirus [2]. So far, no
      respiratory virus, including SARS-CoV and the Middle East Respiratory Syndrome
      (MERS)-CoV, has been confirmed as transfusion-transmissible [3,4].
CI  - This article is protected by copyright. All rights reserved.
FAU - Kwon, So-Yong
AU  - Kwon SY
AD  - Blood Services Headquarters, Korean Red Cross, Wonju, Korea.
FAU - Kim, Eun-Jin
AU  - Kim EJ
AD  - Daegu-Kyoungbook Blood Center, Korean Red Cross, Daegu, Korea.
FAU - Jung, Yu Soek
AU  - Jung YS
AD  - Blood Services Headquarters, Korean Red Cross, Wonju, Korea.
FAU - Jang, Jin Sung
AU  - Jang JS
AD  - Blood Services Headquarters, Korean Red Cross, Wonju, Korea.
FAU - Cho, Nam-Sun
AU  - Cho NS
AD  - Blood Services Headquarters, Korean Red Cross, Wonju, Korea.
LA  - eng
PT  - Journal Article
DEP - 20200402
PL  - England
TA  - Vox Sang
JT  - Vox sanguinis
JID - 0413606
SB  - IM
EDAT- 2020/04/03 06:00
MHDA- 2020/04/03 06:00
CRDT- 2020/04/03 06:00
PHST- 2020/04/03 06:00 [entrez]
PHST- 2020/04/03 06:00 [pubmed]
PHST- 2020/04/03 06:00 [medline]
AID - 10.1111/vox.12925 [doi]
PST - aheadofprint
SO  - Vox Sang. 2020 Apr 2. doi: 10.1111/vox.12925.

PMID- 32240462
OWN - NLM
STAT- Publisher
LR  - 20200402
IS  - 2095-0225 (Electronic)
IS  - 2095-0217 (Linking)
DP  - 2020 Apr 2
TI  - Coronavirus disease 2019 (COVID-19): a clinical update.
LID - 10.1007/s11684-020-0767-8 [doi]
AB  - Coronavirus disease 2019 (COVID-19) caused by severe acute respiratory syndrome
      coronavirus-2 (SARS-CoV-2) has posed a significant threat to global health. It
      caused a total of 80 868 confirmed cases and 3101 deaths in Chinese mainland
      until March 8, 2020. This novel virus spread mainly through respiratory droplets 
      and close contact. As disease progressed, a series of complications tend to
      develop, especially in critically ill patients. Pathological findings showed
      representative features of acute respiratory distress syndrome and involvement of
      multiple organs. Apart from supportive care, no specific treatment has been
      established for COVID-19. The efficacy of some promising antivirals, convalescent
      plasma transfusion, and tocilizumab needs to be investigated by ongoing clinical 
      trials.
FAU - Zhou, Min
AU  - Zhou M
AD  - National Research Center for Translational Medicine, Ruijin Hospital Affiliated
      to Shanghai Jiao Tong University School of Medicine, Shanghai, 200025, China.
AD  - Department of Respiratory and Critical Care Medicine, Ruijin Hospital Affiliated 
      to Shanghai Jiao Tong University School of Medicine, Shanghai, 200025, China.
AD  - Institute of Respiratory Diseases, Shanghai Jiao Tong University School of
      Medicine, Shanghai, 200025, China.
FAU - Zhang, Xinxin
AU  - Zhang X
AD  - National Research Center for Translational Medicine, Ruijin Hospital Affiliated
      to Shanghai Jiao Tong University School of Medicine, Shanghai, 200025, China.
AD  - Research Laboratory of Clinical Virology, Ruijin Hospital and Ruijin Hospital
      North Affiliated to Shanghai Jiao Tong University School of Medicine, Shanghai,
      200025, China.
FAU - Qu, Jieming
AU  - Qu J
AD  - National Research Center for Translational Medicine, Ruijin Hospital Affiliated
      to Shanghai Jiao Tong University School of Medicine, Shanghai, 200025, China.
      jmqu0906@163.com.
AD  - Department of Respiratory and Critical Care Medicine, Ruijin Hospital Affiliated 
      to Shanghai Jiao Tong University School of Medicine, Shanghai, 200025, China.
      jmqu0906@163.com.
AD  - Institute of Respiratory Diseases, Shanghai Jiao Tong University School of
      Medicine, Shanghai, 200025, China. jmqu0906@163.com.
LA  - eng
PT  - Journal Article
PT  - Review
DEP - 20200402
PL  - China
TA  - Front Med
JT  - Frontiers of medicine
JID - 101549428
SB  - IM
OTO - NOTNLM
OT  - clinical characteristics
OT  - coronavirus disease 2019
OT  - epidemiology
OT  - pathology
OT  - radiology
OT  - treatment
EDAT- 2020/04/03 06:00
MHDA- 2020/04/03 06:00
CRDT- 2020/04/03 06:00
PHST- 2020/03/09 00:00 [received]
PHST- 2020/03/11 00:00 [accepted]
PHST- 2020/04/03 06:00 [entrez]
PHST- 2020/04/03 06:00 [pubmed]
PHST- 2020/04/03 06:00 [medline]
AID - 10.1007/s11684-020-0767-8 [doi]
AID - 10.1007/s11684-020-0767-8 [pii]
PST - aheadofprint
SO  - Front Med. 2020 Apr 2. pii: 10.1007/s11684-020-0767-8. doi:
      10.1007/s11684-020-0767-8.

PMID- 32240285
OWN - NLM
STAT- Publisher
LR  - 20200402
IS  - 1537-6591 (Electronic)
IS  - 1058-4838 (Linking)
DP  - 2020 Apr 2
TI  - First Mildly Ill, Non-Hospitalized Case of Coronavirus Disease 2019 (COVID-19)
      Without Viral Transmission in the United States - Maricopa County, Arizona, 2020.
LID - ciaa374 [pii]
LID - 10.1093/cid/ciaa374 [doi]
AB  - BACKGROUND: Coronavirus disease 2019 (COVID-19) causes a range of illness
      severity. Mild illness has been reported, but whether illness severity correlates
      with infectivity is unknown. We describe the public health investigation of a
      mildly ill, non-hospitalized COVID-19 case who traveled to China. METHODS: The
      case was a Maricopa County resident with multiple severe acute respiratory
      syndrome coronavirus 2 (SARS-CoV-2)-positive specimens collected on January 22,
      2020. Contacts were persons exposed to the case on or after the day before case
      diagnostic specimen collection. Contacts were monitored for 14 days after last
      known exposure. High-risk contacts had close, prolonged case contact (>/=10
      minutes within 2 meters). Medium-risk contacts wore all U.S. Centers for Disease 
      Control and Prevention (CDC)-recommended personal protective equipment during
      interactions. Nasopharyngeal and oropharyngeal (NP/OP) specimens were collected
      from the case and high-risk contacts and tested for SARS-CoV-2. RESULTS: Paired
      case NP/OP specimens were collected for SARS-CoV-2 testing at 11 time points. In 
      8 pairs (73%), >/=1 specimen tested positive or indeterminate, and in 3 pairs
      (27%) both tested negative. Specimens collected 18 days after diagnosis tested
      positive. Sixteen contacts were identified; 11 (69%) had high-risk exposure,
      including 1 intimate contact, and 5 (31%) had medium-risk exposure. In total, 35 
      high-risk contact NP/OP specimens were collected for SARS-CoV-2 testing; all 35
      pairs (100%) tested negative. CONCLUSIONS: This report demonstrates that
      SARS-CoV-2 infection can cause mild illness and result in positive tests for up
      to 18 days after diagnosis, without evidence of transmission to close contacts.
      These data might inform public health strategies to manage individuals with
      asymptomatic infection or mild illness.
CI  - Published by Oxford University Press for the Infectious Diseases Society of
      America 2020. This work is written by (a) US Government employee(s) and is in the
      public domain in the US.
FAU - Scott, Sarah E
AU  - Scott SE
AD  - Epidemic Intelligence Service, Centers for Disease Control and Prevention,
      Atlanta, USA.
AD  - Maricopa County Department of Public Health, Phoenix, USA.
AD  - Arizona Department of Health Services, Phoenix, USA.
FAU - Zabel, Karen
AU  - Zabel K
AD  - Maricopa County Department of Public Health, Phoenix, USA.
FAU - Collins, Jennifer
AU  - Collins J
AD  - Maricopa County Department of Public Health, Phoenix, USA.
FAU - Hobbs, Katherine C
AU  - Hobbs KC
AD  - Maricopa County Department of Public Health, Phoenix, USA.
FAU - Kretschmer, Melissa J
AU  - Kretschmer MJ
AD  - Maricopa County Department of Public Health, Phoenix, USA.
FAU - Lach, Mitchell
AU  - Lach M
AD  - Maricopa County Department of Public Health, Phoenix, USA.
FAU - Turnbow, Katie
AU  - Turnbow K
AD  - Maricopa County Department of Public Health, Phoenix, USA.
FAU - Speck, Lindsay
AU  - Speck L
AD  - Maricopa County Department of Public Health, Phoenix, USA.
FAU - White, Jessica R
AU  - White JR
AD  - Maricopa County Department of Public Health, Phoenix, USA.
FAU - Maldonado, Keila
AU  - Maldonado K
AD  - Maricopa County Department of Public Health, Phoenix, USA.
FAU - Howard, Brandon
AU  - Howard B
AD  - Maricopa County Department of Public Health, Phoenix, USA.
FAU - Fowler, Jeanene
AU  - Fowler J
AD  - Maricopa County Department of Public Health, Phoenix, USA.
FAU - Singh, Sonia
AU  - Singh S
AD  - Maricopa County Department of Public Health, Phoenix, USA.
FAU - Robinson, Susan
AU  - Robinson S
AD  - Arizona Department of Health Services, Phoenix, USA.
FAU - Pompa, Alexandra Peterson
AU  - Pompa AP
AD  - Arizona Department of Health Services, Phoenix, USA.
FAU - Chatham-Stephens, Kevin
AU  - Chatham-Stephens K
AD  - Division of Human Development and Disability, National Center on Birth Defects
      and Developmental Disabilities, Centers for Disease Control and Prevention,
      Atlanta, USA.
FAU - Xie, Amy
AU  - Xie A
AD  - Epidemiology Elective Program, Centers for Disease Control and Prevention,
      Atlanta, USA.
FAU - Cates, Jordan
AU  - Cates J
AD  - Epidemic Intelligence Service, Centers for Disease Control and Prevention,
      Atlanta, USA.
AD  - Division of Viral Diseases, National Center for Immunization and Respiratory
      Diseases, Centers for Disease Control and Prevention, Atlanta, USA.
FAU - Lindstrom, Stephen
AU  - Lindstrom S
AD  - Division of Viral Diseases, National Center for Immunization and Respiratory
      Diseases, Centers for Disease Control and Prevention, Atlanta, USA.
FAU - Lu, Xiaoyan
AU  - Lu X
AD  - Division of Viral Diseases, National Center for Immunization and Respiratory
      Diseases, Centers for Disease Control and Prevention, Atlanta, USA.
FAU - Rolfes, Melissa A
AU  - Rolfes MA
AD  - Influenza Division, National Center for Immunization and Respiratory Diseases,
      Centers for Disease Control and Prevention, Atlanta, USA.
FAU - Flanagan, Marcy
AU  - Flanagan M
AD  - Maricopa County Department of Public Health, Phoenix, USA.
FAU - Sunenshine, Rebecca
AU  - Sunenshine R
AD  - Maricopa County Department of Public Health, Phoenix, USA.
AD  - Career Epidemiology Field Officer Program, Centers for Disease Control and
      Prevention, Atlanta, USA.
CN  - Maricopa County COVID-19 Case Investigation Team
LA  - eng
PT  - Journal Article
DEP - 20200402
PL  - United States
TA  - Clin Infect Dis
JT  - Clinical infectious diseases : an official publication of the Infectious Diseases
      Society of America
JID - 9203213
SB  - IM
OTO - NOTNLM
OT  - COVID-19
OT  - SARS-CoV-2
OT  - illness severity
OT  - serial testing
OT  - viral transmission
EDAT- 2020/04/03 06:00
MHDA- 2020/04/03 06:00
CRDT- 2020/04/03 06:00
PHST- 2020/03/07 00:00 [received]
PHST- 2020/04/03 06:00 [entrez]
PHST- 2020/04/03 06:00 [pubmed]
PHST- 2020/04/03 06:00 [medline]
AID - 5815221 [pii]
AID - 10.1093/cid/ciaa374 [doi]
PST - aheadofprint
SO  - Clin Infect Dis. 2020 Apr 2. pii: 5815221. doi: 10.1093/cid/ciaa374.

PMID- 32240279
OWN - NLM
STAT- Publisher
LR  - 20200402
IS  - 0300-0729 (Print)
IS  - 0300-0729 (Linking)
DP  - 2020 Apr 2
TI  - Isolated sudden onset anosmia in COVID-19 infection. A novel syndrome?
LID - 10.4193/Rhin20.114 [doi]
AB  - BACKGROUND: The amelioration of the current COVID pandemic relies on swift and
      efficient case finding as well as stringent social distancing measures. Current
      advice suggests that fever or new onset dry cough are the commonest presenting
      complaints. METHODOLOGY: We present a case report and case series as well as
      other evidence that there is an important fourth presenting syndrome, namely
      isolated sudden onset anosmia (ISOA), which should be considered highly
      suspicious for SARS-CoV-2. RESULTS: A patient presenting with ISOA who went on to
      test positive for infection with COVID-19 and did not develop any further
      symptoms as well as a case series of similar patients although limited by the
      lack of reliable testing at the moment. CONCLUSIONS: We posit the existence of a 
      fourth common syndrome of COVID-19 infection: isolated sudden onset anosmia
      (ISOA) and urge the international community to consider this presentation in
      current management advice.
FAU - Gane, S B
AU  - Gane SB
AD  - Royal National Ear, Nose and Throat and Eastman Dental Hospitals, London, United 
      Kingdom.
FAU - Kelly, C
AU  - Kelly C
AD  - AbScent, 14 London Road, Andover, Hampshire, United Kingdom.
FAU - Hopkins, C
AU  - Hopkins C
AD  - Guy's and St Thomas' Hospitals, London, United Kingdom.
LA  - eng
PT  - Journal Article
DEP - 20200402
PL  - Netherlands
TA  - Rhinology
JT  - Rhinology
JID - 0347242
SB  - IM
EDAT- 2020/04/03 06:00
MHDA- 2020/04/03 06:00
CRDT- 2020/04/03 06:00
PHST- 2020/04/03 06:00 [entrez]
PHST- 2020/04/03 06:00 [pubmed]
PHST- 2020/04/03 06:00 [medline]
AID - 2449 [pii]
AID - 10.4193/Rhin20.114 [doi]
PST - aheadofprint
SO  - Rhinology. 2020 Apr 2. pii: 2449. doi: 10.4193/Rhin20.114.

PMID- 32240128
OWN - NLM
STAT- Publisher
LR  - 20200402
IS  - 1545-861X (Electronic)
IS  - 0149-2195 (Linking)
VI  - 69
IP  - 13
DP  - 2020 Apr 3
TI  - Asymptomatic and Presymptomatic SARS-CoV-2 Infections in Residents of a Long-Term
      Care Skilled Nursing Facility - King County, Washington, March 2020.
PG  - 377-381
LID - 10.15585/mmwr.mm6913e1 [doi]
AB  - Older adults are susceptible to severe coronavirus disease 2019 (COVID-19)
      outcomes as a consequence of their age and, in some cases, underlying health
      conditions (1). A COVID-19 outbreak in a long-term care skilled nursing facility 
      (SNF) in King County, Washington that was first identified on February 28, 2020, 
      highlighted the potential for rapid spread among residents of these types of
      facilities (2). On March 1, a health care provider at a second long-term care
      skilled nursing facility (facility A) in King County, Washington, had a positive 
      test result for SARS-CoV-2, the novel coronavirus that causes COVID-19, after
      working while symptomatic on February 26 and 28. By March 6, seven residents of
      this second facility were symptomatic and had positive test results for
      SARS-CoV-2. On March 13, CDC performed symptom assessments and SARS-CoV-2 testing
      for 76 (93%) of the 82 facility A residents to evaluate the utility of symptom
      screening for identification of COVID-19 in SNF residents. Residents were
      categorized as asymptomatic or symptomatic at the time of testing, based on the
      absence or presence of fever, cough, shortness of breath, or other symptoms on
      the day of testing or during the preceding 14 days. Among 23 (30%) residents with
      positive test results, 10 (43%) had symptoms on the date of testing, and 13 (57%)
      were asymptomatic. Seven days after testing, 10 of these 13 previously
      asymptomatic residents had developed symptoms and were recategorized as
      presymptomatic at the time of testing. The reverse transcription-polymerase chain
      reaction (RT-PCR) testing cycle threshold (Ct) values indicated large quantities 
      of viral RNA in asymptomatic, presymptomatic, and symptomatic residents,
      suggesting the potential for transmission regardless of symptoms. Symptom-based
      screening in SNFs could fail to identify approximately half of residents with
      COVID-19. Long-term care facilities should take proactive steps to prevent
      introduction of SARS-CoV-2 (3). Once a confirmed case is identified in an SNF,
      all residents should be placed on isolation precautions if possible (3), with
      considerations for extended use or reuse of personal protective equipment (PPE)
      as needed (4).
FAU - Kimball, Anne
AU  - Kimball A
FAU - Hatfield, Kelly M
AU  - Hatfield KM
FAU - Arons, Melissa
AU  - Arons M
FAU - James, Allison
AU  - James A
FAU - Taylor, Joanne
AU  - Taylor J
FAU - Spicer, Kevin
AU  - Spicer K
FAU - Bardossy, Ana C
AU  - Bardossy AC
FAU - Oakley, Lisa P
AU  - Oakley LP
FAU - Tanwar, Sukarma
AU  - Tanwar S
FAU - Chisty, Zeshan
AU  - Chisty Z
FAU - Bell, Jeneita M
AU  - Bell JM
FAU - Methner, Mark
AU  - Methner M
FAU - Harney, Josh
AU  - Harney J
FAU - Jacobs, Jesica R
AU  - Jacobs JR
FAU - Carlson, Christina M
AU  - Carlson CM
FAU - McLaughlin, Heather P
AU  - McLaughlin HP
FAU - Stone, Nimalie
AU  - Stone N
FAU - Clark, Shauna
AU  - Clark S
FAU - Brostrom-Smith, Claire
AU  - Brostrom-Smith C
FAU - Page, Libby C
AU  - Page LC
FAU - Kay, Meagan
AU  - Kay M
FAU - Lewis, James
AU  - Lewis J
FAU - Russell, Denny
AU  - Russell D
FAU - Hiatt, Brian
AU  - Hiatt B
FAU - Gant, Jessica
AU  - Gant J
FAU - Duchin, Jeffrey S
AU  - Duchin JS
FAU - Clark, Thomas A
AU  - Clark TA
FAU - Honein, Margaret A
AU  - Honein MA
FAU - Reddy, Sujan C
AU  - Reddy SC
FAU - Jernigan, John A
AU  - Jernigan JA
CN  - Public Health - Seattle & King County
CN  - CDC COVID-19 Investigation Team
LA  - eng
PT  - Journal Article
DEP - 20200403
PL  - United States
TA  - MMWR Morb Mortal Wkly Rep
JT  - MMWR. Morbidity and mortality weekly report
JID - 7802429
SB  - IM
COIS- All authors have completed and submitted the International Committee of Medical
      Journal Editors form for disclosure of potential conflicts of interest. No
      potential conflicts of interest were disclosed.
IR  - Baer A
FIR - Baer, Atar
IRAD- Public Health - Seattle & King County.
IR  - Barnard LM
FIR - Barnard, Leslie M
IRAD- Public Health - Seattle & King County.
IR  - Benoliel E
FIR - Benoliel, Eileen
IRAD- Public Health - Seattle & King County.
IR  - Fagalde MS
FIR - Fagalde, Meaghan S
IRAD- Public Health - Seattle & King County.
IR  - Ferro J
FIR - Ferro, Jessica
IRAD- Public Health - Seattle & King County.
IR  - Smith HG
FIR - Smith, Hal Garcia
IRAD- Public Health - Seattle & King County.
IR  - Gonzales E
FIR - Gonzales, Elysia
IRAD- Public Health - Seattle & King County.
IR  - Hatley N
FIR - Hatley, Noel
IRAD- Public Health - Seattle & King County.
IR  - Hatt G
FIR - Hatt, Grace
IRAD- Public Health - Seattle & King County.
IR  - Hope M
FIR - Hope, Michaela
IRAD- Public Health - Seattle & King County.
IR  - Huntington-Frazier M
FIR - Huntington-Frazier, Melinda
IRAD- Public Health - Seattle & King County.
IR  - Kawakami V
FIR - Kawakami, Vance
IRAD- Public Health - Seattle & King County.
IR  - Lenahan JL
FIR - Lenahan, Jennifer L
IRAD- Public Health - Seattle & King County.
IR  - Lukoff MD
FIR - Lukoff, Margaret D
IRAD- Public Health - Seattle & King County.
IR  - Maier EB
FIR - Maier, Emily B
IRAD- Public Health - Seattle & King County.
IR  - McKeirnan S
FIR - McKeirnan, Shelly
IRAD- Public Health - Seattle & King County.
IR  - Montgomery P
FIR - Montgomery, Patricia
IRAD- Public Health - Seattle & King County.
IR  - Morgan JL
FIR - Morgan, Jennifer L
IRAD- Public Health - Seattle & King County.
IR  - Mummert LA
FIR - Mummert, Laura A
IRAD- Public Health - Seattle & King County.
IR  - Pogosjans S
FIR - Pogosjans, Sargis
IRAD- Public Health - Seattle & King County.
IR  - Riedo FX
FIR - Riedo, Francis X
IRAD- Public Health - Seattle & King County.
IR  - Schwarcz L
FIR - Schwarcz, Leilani
IRAD- Public Health - Seattle & King County.
IR  - Smith D
FIR - Smith, Daniel
IRAD- Public Health - Seattle & King County.
IR  - Stearns S
FIR - Stearns, Steve
IRAD- Public Health - Seattle & King County.
IR  - Sykes KJ
FIR - Sykes, Kaitlyn J
IRAD- Public Health - Seattle & King County.
IR  - Whitney H
FIR - Whitney, Holly
IRAD- Public Health - Seattle & King County.
IR  - Ali H
FIR - Ali, Hammad
IRAD- CDC.
IR  - Banks M
FIR - Banks, Michelle
IRAD- CDC.
IR  - Balajee A
FIR - Balajee, Arun
IRAD- CDC.
IR  - Chow EJ
FIR - Chow, Eric J
IRAD- CDC.
IR  - Cooper B
FIR - Cooper, Barbara
IRAD- CDC.
IR  - Currie DW
FIR - Currie, Dustin W
IRAD- CDC.
IR  - Dyal J
FIR - Dyal, Jonathan
IRAD- CDC.
IR  - Healy J
FIR - Healy, Jessica
IRAD- CDC.
IR  - Hughes M
FIR - Hughes, Michael
IRAD- CDC.
IR  - McMichael TM
FIR - McMichael, Temet M
IRAD- CDC.
IR  - Nolen L
FIR - Nolen, Leisha
IRAD- CDC.
IR  - Olson C
FIR - Olson, Christine
IRAD- CDC.
IR  - Rao AK
FIR - Rao, Agam K
IRAD- CDC.
IR  - Schmit K
FIR - Schmit, Kristine
IRAD- CDC.
IR  - Schwartz NG
FIR - Schwartz, Noah G
IRAD- CDC.
IR  - Tobolowsky F
FIR - Tobolowsky, Farrell
IRAD- CDC.
IR  - Zacks R
FIR - Zacks, Rachael
IRAD- CDC.
IR  - Zane S
FIR - Zane, Suzanne
IRAD- CDC.
EDAT- 2020/04/03 06:00
MHDA- 2020/04/03 06:00
CRDT- 2020/04/03 06:00
PHST- 2020/04/03 06:00 [entrez]
PHST- 2020/04/03 06:00 [pubmed]
PHST- 2020/04/03 06:00 [medline]
AID - 10.15585/mmwr.mm6913e1 [doi]
PST - epublish
SO  - MMWR Morb Mortal Wkly Rep. 2020 Apr 3;69(13):377-381. doi:
      10.15585/mmwr.mm6913e1.

PMID- 32240096
OWN - NLM
STAT- Publisher
LR  - 20200402
IS  - 2369-2960 (Electronic)
IS  - 2369-2960 (Linking)
VI  - 6
IP  - 2
DP  - 2020 Apr 2
TI  - Preventive Behaviors Conveyed on YouTube to Mitigate Transmission of COVID-19:
      Cross-Sectional Study.
PG  - e18807
LID - 10.2196/18807 [doi]
AB  - BACKGROUND: Accurate information and guidance about personal behaviors that can
      reduce exposure to severe acute respiratory syndrome coronavirus 2 are among the 
      most important elements in mitigating the spread of coronavirus disease 2019
      (COVID-19). With over 2 billion users, YouTube is a media channel that millions
      turn to when seeking information. OBJECTIVE: At the time of this study, there
      were no published studies investigating the content of YouTube videos related to 
      COVID-19. This study aims to address this gap in the current knowledge. METHODS: 
      The 100 most widely viewed YouTube videos uploaded throughout the month of
      January 2020 were reviewed and the content covered was described. Collectively,
      these videos were viewed over 125 million times. RESULTS: Fewer than one-third of
      the videos covered any of the seven key prevention behaviors listed on the US
      Centers for Disease Control and Prevention website. CONCLUSIONS: These results
      represent an important missed opportunity for disease prevention.
CI  - (c)Corey H Hannah Basch, Grace C Hillyer, Zoe C Meleo-Erwin, Christie Jaime, Jan 
      Mohlman, Charles E Basch. Originally published in JMIR Public Health and
      Surveillance (http://publichealth.jmir.org), 02.04.2020.
FAU - Basch, Corey H
AU  - Basch CH
AUID- ORCID: https://orcid.org/0000-0003-4862-4229
AD  - William Paterson University, Wayne, NJ, United States.
FAU - Hillyer, Grace C
AU  - Hillyer GC
AUID- ORCID: https://orcid.org/0000-0003-0467-075X
AD  - Mailman School of Public Health, Columbia University, New York, NY, United
      States.
FAU - Meleo-Erwin, Zoe C
AU  - Meleo-Erwin ZC
AUID- ORCID: https://orcid.org/0000-0003-3099-1266
AD  - William Paterson University, Wayne, NJ, United States.
FAU - Jaime, Christie
AU  - Jaime C
AUID- ORCID: https://orcid.org/0000-0003-3613-5284
AD  - William Paterson University, Wayne, NJ, United States.
FAU - Mohlman, Jan
AU  - Mohlman J
AUID- ORCID: https://orcid.org/0000-0002-2976-6224
AD  - William Paterson University, Wayne, NJ, United States.
FAU - Basch, Charles E
AU  - Basch CE
AUID- ORCID: https://orcid.org/0000-0001-8022-0959
AD  - Teachers College, Columbia University, New York, NY, United States.
LA  - eng
PT  - Journal Article
DEP - 20200402
PL  - Canada
TA  - JMIR Public Health Surveill
JT  - JMIR public health and surveillance
JID - 101669345
SB  - H
SB  - IM
OTO - NOTNLM
OT  - COVID-19
OT  - YouTube
OT  - infectious disease
OT  - outbreak
OT  - pandemic
OT  - prevention
OT  - public health
OT  - social media
EDAT- 2020/04/03 06:00
MHDA- 2020/04/03 06:00
CRDT- 2020/04/03 06:00
PHST- 2020/03/19 00:00 [received]
PHST- 2020/03/31 00:00 [accepted]
PHST- 2020/03/30 00:00 [revised]
PHST- 2020/04/03 06:00 [entrez]
PHST- 2020/04/03 06:00 [pubmed]
PHST- 2020/04/03 06:00 [medline]
AID - v6i2e18807 [pii]
AID - 10.2196/18807 [doi]
PST - epublish
SO  - JMIR Public Health Surveill. 2020 Apr 2;6(2):e18807. doi: 10.2196/18807.

PMID- 32240095
OWN - NLM
STAT- Publisher
LR  - 20200402
IS  - 2369-2960 (Electronic)
IS  - 2369-2960 (Linking)
VI  - 6
IP  - 2
DP  - 2020 Apr 2
TI  - Emergence of a Novel Coronavirus (COVID-19): Protocol for Extending Surveillance 
      Used by the Royal College of General Practitioners Research and Surveillance
      Centre and Public Health England.
PG  - e18606
LID - 10.2196/18606 [doi]
AB  - BACKGROUND: The Royal College of General Practitioners (RCGP) Research and
      Surveillance Centre (RSC) and Public Health England (PHE) have successfully
      worked together on the surveillance of influenza and other infectious diseases
      for over 50 years, including three previous pandemics. With the emergence of the 
      international outbreak of the coronavirus infection (COVID-19), a UK national
      approach to containment has been established to test people suspected of exposure
      to COVID-19. At the same time and separately, the RCGP RSC's surveillance has
      been extended to monitor the temporal and geographical distribution of COVID-19
      infection in the community as well as assess the effectiveness of the containment
      strategy. OBJECTIVES: The aims of this study are to surveil COVID-19 in both
      asymptomatic populations and ambulatory cases with respiratory infections,
      ascertain both the rate and pattern of COVID-19 spread, and assess the
      effectiveness of the containment policy. METHODS: The RCGP RSC, a network of over
      500 general practices in England, extract pseudonymized data weekly. This
      extended surveillance comprises of five components: (1) Recording in medical
      records of anyone suspected to have or who has been exposed to COVID-19.
      Computerized medical records suppliers have within a week of request created new 
      codes to support this. (2) Extension of current virological surveillance and
      testing people with influenza-like illness or lower respiratory tract infections 
      (LRTI)-with the caveat that people suspected to have or who have been exposed to 
      COVID-19 should be referred to the national containment pathway and not seen in
      primary care. (3) Serology sample collection across all age groups. This will be 
      an extra blood sample taken from people who are attending their general practice 
      for a scheduled blood test. The 100 general practices currently undertaking
      annual influenza virology surveillance will be involved in the extended
      virological and serological surveillance. (4) Collecting convalescent serum
      samples. (5) Data curation. We have the opportunity to escalate the data
      extraction to twice weekly if needed. Swabs and sera will be analyzed in PHE
      reference laboratories. RESULTS: General practice clinical system providers have 
      introduced an emergency new set of clinical codes to support COVID-19
      surveillance. Additionally, practices participating in current virology
      surveillance are now taking samples for COVID-19 surveillance from low-risk
      patients presenting with LRTIs. Within the first 2 weeks of setup of this
      surveillance, we have identified 3 cases: 1 through the new coding system, the
      other 2 through the extended virology sampling. CONCLUSIONS: We have rapidly
      converted the established national RCGP RSC influenza surveillance system into
      one that can test the effectiveness of the COVID-19 containment policy. The
      extended surveillance has already seen the use of new codes with 3 cases
      reported. Rapid sharing of this protocol should enable scientific critique and
      shared learning. INTERNATIONAL REGISTERED REPORT IDENTIFIER (IRRID):
      DERR1-10.2196/18606.
CI  - (c)Simon de Lusignan, Jamie Lopez Bernal, Maria Zambon, Oluwafunmi Akinyemi,
      Gayatri Amirthalingam, Nick Andrews, Ray Borrow, Rachel Byford, Andre Charlett,
      Gavin Dabrera, Joanna Ellis, Alex J Elliot, Michael Feher, Filipa Ferreira, Else 
      Krajenbrink, Jonathan Leach, Ezra Linley, Harshana Liyanage, Cecilia Okusi, Mary 
      Ramsay, Gillian Smith, Julian Sherlock, Nicholas Thomas, Manasa Tripathy, John
      Williams, Gary Howsam, Mark Joy, Richard Hobbs. Originally published in JMIR
      Public Health and Surveillance (http://publichealth.jmir.org), 02.04.2020.
FAU - de Lusignan, Simon
AU  - de Lusignan S
AUID- ORCID: https://orcid.org/0000-0002-8553-2641
AD  - Nuffield Department of Primary Care Health Sciences, University of Oxford,
      Oxford, United Kingdom.
FAU - Lopez Bernal, Jamie
AU  - Lopez Bernal J
AUID- ORCID: https://orcid.org/0000-0002-1301-5653
AD  - Public Health England, London, United Kingdom.
FAU - Zambon, Maria
AU  - Zambon M
AUID- ORCID: https://orcid.org/0000-0002-8897-7881
AD  - Public Health England, London, United Kingdom.
FAU - Akinyemi, Oluwafunmi
AU  - Akinyemi O
AUID- ORCID: https://orcid.org/0000-0003-0401-0145
AD  - Nuffield Department of Primary Care Health Sciences, University of Oxford,
      Oxford, United Kingdom.
FAU - Amirthalingam, Gayatri
AU  - Amirthalingam G
AUID- ORCID: https://orcid.org/0000-0003-2078-0975
AD  - Public Health England, London, United Kingdom.
FAU - Andrews, Nick
AU  - Andrews N
AUID- ORCID: https://orcid.org/0000-0001-9966-5093
AD  - Public Health England, London, United Kingdom.
FAU - Borrow, Ray
AU  - Borrow R
AUID- ORCID: https://orcid.org/0000-0002-0691-6568
AD  - Vaccine Evaluation Unit, Public Health England, Manchester, United Kingdom.
FAU - Byford, Rachel
AU  - Byford R
AUID- ORCID: https://orcid.org/0000-0002-4792-8995
AD  - Nuffield Department of Primary Care Health Sciences, University of Oxford,
      Oxford, United Kingdom.
FAU - Charlett, Andre
AU  - Charlett A
AUID- ORCID: https://orcid.org/0000-0001-7154-0432
AD  - Public Health England, London, United Kingdom.
FAU - Dabrera, Gavin
AU  - Dabrera G
AUID- ORCID: https://orcid.org/0000-0003-4606-5945
AD  - Public Health England, London, United Kingdom.
FAU - Ellis, Joanna
AU  - Ellis J
AUID- ORCID: https://orcid.org/0000-0001-9464-3047
AD  - Public Health England, London, United Kingdom.
FAU - Elliot, Alex J
AU  - Elliot AJ
AUID- ORCID: https://orcid.org/0000-0002-6414-3065
AD  - Real-time Syndromic Surveillance Team, Public Health England, Birmingham, United 
      Kingdom.
FAU - Feher, Michael
AU  - Feher M
AUID- ORCID: https://orcid.org/0000-0003-0631-6199
AD  - Nuffield Department of Primary Care Health Sciences, University of Oxford,
      Oxford, United Kingdom.
FAU - Ferreira, Filipa
AU  - Ferreira F
AUID- ORCID: https://orcid.org/0000-0002-7717-8486
AD  - Nuffield Department of Primary Care Health Sciences, University of Oxford,
      Oxford, United Kingdom.
FAU - Krajenbrink, Else
AU  - Krajenbrink E
AUID- ORCID: https://orcid.org/0000-0002-6563-9441
AD  - Royal College of General Practitioners, London, United Kingdom.
FAU - Leach, Jonathan
AU  - Leach J
AUID- ORCID: https://orcid.org/0000-0001-5142-4506
AD  - Royal College of General Practitioners, London, United Kingdom.
FAU - Linley, Ezra
AU  - Linley E
AUID- ORCID: https://orcid.org/0000-0002-5935-6154
AD  - Vaccine Evaluation Unit, Public Health England, Manchester, United Kingdom.
FAU - Liyanage, Harshana
AU  - Liyanage H
AUID- ORCID: https://orcid.org/0000-0001-9738-6349
AD  - Nuffield Department of Primary Care Health Sciences, University of Oxford,
      Oxford, United Kingdom.
FAU - Okusi, Cecilia
AU  - Okusi C
AUID- ORCID: https://orcid.org/0000-0002-5575-8527
AD  - Nuffield Department of Primary Care Health Sciences, University of Oxford,
      Oxford, United Kingdom.
FAU - Ramsay, Mary
AU  - Ramsay M
AUID- ORCID: https://orcid.org/0000-0002-7156-7640
AD  - Public Health England, London, United Kingdom.
FAU - Smith, Gillian
AU  - Smith G
AUID- ORCID: https://orcid.org/0000-0002-4257-0568
AD  - Real-time Syndromic Surveillance Team, Public Health England, Birmingham, United 
      Kingdom.
FAU - Sherlock, Julian
AU  - Sherlock J
AUID- ORCID: https://orcid.org/0000-0001-7427-1936
AD  - Nuffield Department of Primary Care Health Sciences, University of Oxford,
      Oxford, United Kingdom.
FAU - Thomas, Nicholas
AU  - Thomas N
AUID- ORCID: https://orcid.org/0000-0003-0460-6870
AD  - Royal College of General Practitioners, London, United Kingdom.
FAU - Tripathy, Manasa
AU  - Tripathy M
AUID- ORCID: https://orcid.org/0000-0001-9840-3876
AD  - Nuffield Department of Primary Care Health Sciences, University of Oxford,
      Oxford, United Kingdom.
FAU - Williams, John
AU  - Williams J
AUID- ORCID: https://orcid.org/0000-0002-6118-0434
AD  - Nuffield Department of Primary Care Health Sciences, University of Oxford,
      Oxford, United Kingdom.
FAU - Howsam, Gary
AU  - Howsam G
AUID- ORCID: https://orcid.org/0000-0001-6699-5504
AD  - Royal College of General Practitioners, London, United Kingdom.
FAU - Joy, Mark
AU  - Joy M
AUID- ORCID: https://orcid.org/0000-0002-4974-3724
AD  - Nuffield Department of Primary Care Health Sciences, University of Oxford,
      Oxford, United Kingdom.
FAU - Hobbs, Richard
AU  - Hobbs R
AUID- ORCID: https://orcid.org/0000-0001-7976-7172
AD  - Nuffield Department of Primary Care Health Sciences, University of Oxford,
      Oxford, United Kingdom.
LA  - eng
PT  - Journal Article
DEP - 20200402
PL  - Canada
TA  - JMIR Public Health Surveill
JT  - JMIR public health and surveillance
JID - 101669345
SB  - H
SB  - IM
OTO - NOTNLM
OT  - COVID-19
OT  - SARS-CoV-2
OT  - computerized
OT  - coronavirus
OT  - general practice
OT  - infections
OT  - medical record systems
OT  - pandemic
OT  - records as topic
OT  - sentinel surveillance
OT  - serology
OT  - surveillance
EDAT- 2020/04/03 06:00
MHDA- 2020/04/03 06:00
CRDT- 2020/04/03 06:00
PHST- 2020/03/07 00:00 [received]
PHST- 2020/03/24 00:00 [accepted]
PHST- 2020/03/24 00:00 [revised]
PHST- 2020/04/03 06:00 [entrez]
PHST- 2020/04/03 06:00 [pubmed]
PHST- 2020/04/03 06:00 [medline]
AID - v6i2e18606 [pii]
AID - 10.2196/18606 [doi]
PST - epublish
SO  - JMIR Public Health Surveill. 2020 Apr 2;6(2):e18606. doi: 10.2196/18606.

PMID- 32240094
OWN - NLM
STAT- Publisher
LR  - 20200402
IS  - 1438-8871 (Electronic)
IS  - 1438-8871 (Linking)
VI  - 22
IP  - 4
DP  - 2020 Apr 2
TI  - Use of Rapid Online Surveys to Assess People's Perceptions During Infectious
      Disease Outbreaks: A Cross-sectional Survey on COVID-19.
PG  - e18790
LID - 10.2196/18790 [doi]
AB  - BACKGROUND: Given the extensive time needed to conduct a nationally
      representative household survey and the commonly low response rate of phone
      surveys, rapid online surveys may be a promising method to assess and track
      knowledge and perceptions among the general public during fast-moving infectious 
      disease outbreaks. OBJECTIVE: This study aimed to apply rapid online surveying to
      determine knowledge and perceptions of coronavirus disease 2019 (COVID-19) among 
      the general public in the United States and the United Kingdom. METHODS: An
      online questionnaire was administered to 3000 adults residing in the United
      States and 3000 adults residing in the United Kingdom who had registered with
      Prolific Academic to participate in online research. Prolific Academic
      established strata by age (18-27, 28-37, 38-47, 48-57, or >/=58 years), sex (male
      or female), and ethnicity (white, black or African American, Asian or Asian
      Indian, mixed, or "other"), as well as all permutations of these strata. The
      number of participants who could enroll in each of these strata was calculated to
      reflect the distribution in the US and UK general population. Enrollment into the
      survey within each stratum was on a first-come, first-served basis. Participants 
      completed the questionnaire between February 23 and March 2, 2020. RESULTS: A
      total of 2986 and 2988 adults residing in the United States and the United
      Kingdom, respectively, completed the questionnaire. Of those, 64.4% (1924/2986)
      of US participants and 51.5% (1540/2988) of UK participants had a tertiary
      education degree, 67.5% (2015/2986) of US participants had a total household
      income between US $20,000 and US $99,999, and 74.4% (2223/2988) of UK
      participants had a total household income between pound15,000 and pound74,999. US
      and UK participants' median estimate for the probability of a fatal disease
      course among those infected with severe acute respiratory syndrome coronavirus 2 
      (SARS-CoV-2) was 5.0% (IQR 2.0%-15.0%) and 3.0% (IQR 2.0%-10.0%), respectively.
      Participants generally had good knowledge of the main mode of disease
      transmission and common symptoms of COVID-19. However, a substantial proportion
      of participants had misconceptions about how to prevent an infection and the
      recommended care-seeking behavior. For instance, 37.8% (95% CI 36.1%-39.6%) of US
      participants and 29.7% (95% CI 28.1%-31.4%) of UK participants thought that
      wearing a common surgical mask was "highly effective" in protecting them from
      acquiring COVID-19, and 25.6% (95% CI 24.1%-27.2%) of US participants and 29.6%
      (95% CI 28.0%-31.3%) of UK participants thought it was prudent to refrain from
      eating at Chinese restaurants. Around half (53.8%, 95% CI 52.1%-55.6%) of US
      participants and 39.1% (95% CI 37.4%-40.9%) of UK participants thought that
      children were at an especially high risk of death when infected with SARS-CoV-2. 
      CONCLUSIONS: The distribution of participants by total household income and
      education followed approximately that of the US and UK general population. The
      findings from this online survey could guide information campaigns by public
      health authorities, clinicians, and the media. More broadly, rapid online surveys
      could be an important tool in tracking the public's knowledge and misperceptions 
      during rapidly moving infectious disease outbreaks.
CI  - (c)Pascal Geldsetzer. Originally published in the Journal of Medical Internet
      Research (http://www.jmir.org), 02.04.2020.
FAU - Geldsetzer, Pascal
AU  - Geldsetzer P
AUID- ORCID: https://orcid.org/0000-0002-8878-5505
AD  - Division of Primary Care and Population Health, Department of Medicine, Stanford 
      University, Stanford, CA, United States.
LA  - eng
PT  - Journal Article
DEP - 20200402
PL  - Canada
TA  - J Med Internet Res
JT  - Journal of medical Internet research
JID - 100959882
SB  - IM
OTO - NOTNLM
OT  - COVID-19
OT  - SARS-CoV-2
OT  - coronavirus
OT  - infectious disease
OT  - knowledge
OT  - outbreak
OT  - pandemic
OT  - perceptions
OT  - public health
OT  - rapid online surveys
OT  - survey
EDAT- 2020/04/03 06:00
MHDA- 2020/04/03 06:00
CRDT- 2020/04/03 06:00
PHST- 2020/03/18 00:00 [received]
PHST- 2020/03/27 00:00 [accepted]
PHST- 2020/04/03 06:00 [entrez]
PHST- 2020/04/03 06:00 [pubmed]
PHST- 2020/04/03 06:00 [medline]
AID - v22i4e18790 [pii]
AID - 10.2196/18790 [doi]
PST - epublish
SO  - J Med Internet Res. 2020 Apr 2;22(4):e18790. doi: 10.2196/18790.

PMID- 32240079
OWN - NLM
STAT- Publisher
LR  - 20200402
IS  - 1080-6059 (Electronic)
IS  - 1080-6040 (Linking)
VI  - 26
IP  - 7
DP  - 2020 Apr 2
TI  - Severe Acute Respiratory Syndrome Coronavirus 2 Shedding by Travelers, Vietnam,
      2020.
LID - 10.3201/eid2607.200591 [doi]
AB  - We analyzed 2 clusters of 12 patients in Vietnam with severe acute respiratory
      syndrome coronavirus 2 infection during January-February 2020. Analysis indicated
      virus transmission from a traveler from China. One asymptomatic patient
      demonstrated virus shedding, indicating potential virus transmission in the
      absence of clinical signs and symptoms.
FAU - Le, Thi Quynh Mai
AU  - Le TQM
FAU - Takemura, Taichiro
AU  - Takemura T
FAU - Moi, Meng Ling
AU  - Moi ML
FAU - Nabeshima, Takeshi
AU  - Nabeshima T
FAU - Nguyen, Le Khanh Hang
AU  - Nguyen LKH
FAU - Hoang, Vu Mai Phuong
AU  - Hoang VMP
FAU - Ung, Thi Hong Trang
AU  - Ung THT
FAU - Le, Thi Thanh
AU  - Le TT
FAU - Nguyen, Vu Son
AU  - Nguyen VS
FAU - Pham, Hong Quynh Anh
AU  - Pham HQA
FAU - Duong, Tran Nhu
AU  - Duong TN
FAU - Nguyen, Hai Tuan
AU  - Nguyen HT
FAU - Ngu, Duy Nghia
AU  - Ngu DN
FAU - Nguyen, Cong Khanh
AU  - Nguyen CK
FAU - Morita, Kouichi
AU  - Morita K
FAU - Hasebe, Futoshi
AU  - Hasebe F
FAU - Dang, Duc Anh
AU  - Dang DA
LA  - eng
PT  - Journal Article
DEP - 20200402
PL  - United States
TA  - Emerg Infect Dis
JT  - Emerging infectious diseases
JID - 9508155
SB  - IM
OTO - NOTNLM
OT  - 2019 novel coronavirus disease
OT  - COVID-19
OT  - SARS-CoV-2
OT  - Vietnam
OT  - presymptomatic
OT  - respiratory infections
OT  - severe acute respiratory syndrome coronavirus 2
OT  - travelers
OT  - viruses
OT  - zoonoses
EDAT- 2020/04/03 06:00
MHDA- 2020/04/03 06:00
CRDT- 2020/04/03 06:00
PHST- 2020/04/03 06:00 [entrez]
PHST- 2020/04/03 06:00 [pubmed]
PHST- 2020/04/03 06:00 [medline]
AID - 10.3201/eid2607.200591 [doi]
PST - aheadofprint
SO  - Emerg Infect Dis. 2020 Apr 2;26(7). doi: 10.3201/eid2607.200591.

PMID- 32240078
OWN - NLM
STAT- Publisher
LR  - 20200402
IS  - 1080-6059 (Electronic)
IS  - 1080-6040 (Linking)
VI  - 26
IP  - 7
DP  - 2020 Apr 2
TI  - COVID-19 Outbreak Associated with Air Conditioning in Restaurant, Guangzhou,
      China, 2020.
LID - 10.3201/eid2607.200764 [doi]
AB  - During January 26-February 10, 2020, an outbreak of 2019 novel coronavirus
      disease in an air-conditioned restaurant in Guangzhou, China, involved 3 family
      clusters. The airflow direction was consistent with droplet transmission. To
      prevent the spread of the virus in restaurants, we recommend increasing the
      distance between tables and improving ventilation.
FAU - Lu, Jianyun
AU  - Lu J
FAU - Gu, Jieni
AU  - Gu J
FAU - Li, Kuibiao
AU  - Li K
FAU - Xu, Conghui
AU  - Xu C
FAU - Su, Wenzhe
AU  - Su W
FAU - Lai, Zhisheng
AU  - Lai Z
FAU - Zhou, Deqian
AU  - Zhou D
FAU - Yu, Chao
AU  - Yu C
FAU - Xu, Bin
AU  - Xu B
FAU - Yang, Zhicong
AU  - Yang Z
LA  - eng
PT  - Journal Article
DEP - 20200402
PL  - United States
TA  - Emerg Infect Dis
JT  - Emerging infectious diseases
JID - 9508155
SB  - IM
OTO - NOTNLM
OT  - 2019 novel coronavirus disease
OT  - COVID-19
OT  - SARS-CoV-2
OT  - droplet transmission
OT  - family cluster
OT  - outbreak
OT  - respiratory infections
OT  - restaurant
OT  - severe acute respiratory syndrome coronavirus 2
OT  - viruses
OT  - zoonoses
EDAT- 2020/04/03 06:00
MHDA- 2020/04/03 06:00
CRDT- 2020/04/03 06:00
PHST- 2020/04/03 06:00 [entrez]
PHST- 2020/04/03 06:00 [pubmed]
PHST- 2020/04/03 06:00 [medline]
AID - 10.3201/eid2607.200764 [doi]
PST - aheadofprint
SO  - Emerg Infect Dis. 2020 Apr 2;26(7). doi: 10.3201/eid2607.200764.

PMID- 32239796
OWN - NLM
STAT- Publisher
LR  - 20200402
IS  - 1478-3231 (Electronic)
IS  - 1478-3223 (Linking)
DP  - 2020 Apr 2
TI  - Liver impairment in COVID-19 patients: a retrospective analysis of 115 cases from
      a single center in Wuhan city, China.
LID - 10.1111/liv.14455 [doi]
AB  - BACKGROUND: The SARS-CoV-2 pandemic is an ongoing global health emergency. The
      aim of our study was to investigate the changes of liver function and its
      clinical significance in COVID-19 patients. METHOD: This retrospective,
      single-center study was conducted on 115 confirmed cases of COVID-19 in Zhongnan 
      hospital of Wuhan University from Jan 18 to Feb 22, 2020. Liver function and
      related indexes were analyzed to evaluate its relationship with disease
      progression in COVID-19 patients. RESULTS: Part of the COVID-19 patients
      presented with varying degrees of abnormality in liver function indexes. However,
      the levels of ALT, AST, TBIL, GGT and LDH in COVID-19 patients were not
      significantly different in compared with hospitalized community-acquired
      pneumonia patients, and the levels of albumin is even significantly higher.
      Levels of ALT, AST, TBIL, LDH and INR showed statistically significant elevation 
      in severe COVID-19 cases compared with that in mild cases. However, the clinical 
      significance of the elevation is unremarkable. Majority of severe COVID-19
      patients showed significantly decreasing in albumin level and continuously
      decreasing in the progress of illness. Most of the liver function indexes in
      COVID-19 patients were correlated with CRP and NLR, the markers of inflammation. 
      Logistic regression analysis further identified NLR as the independent risk
      factor for severe COVID-19, as well as age. CONCLUSIONS: Although abnormalities
      of liver function indexes are common in COVID-19 patients, the impairment of
      liver function is not a prominent feature of COVID-19, and also may not have
      serious clinical consequences.
CI  - This article is protected by copyright. All rights reserved.
FAU - Zhang, Yafei
AU  - Zhang Y
AUID- ORCID: https://orcid.org/0000-0003-3329-8029
AD  - Department of Gastroenterology, Zhongnan Hospital of Wuhan University, Wuhan,
      China.
AD  - Clinical Center and Key Lab of Intestinal and Colorectal Diseases of Hubei
      Province, Wuhan, China.
FAU - Zheng, Liang
AU  - Zheng L
AD  - Research Center for Translational Medicine, Shanghai East Hospital, Tongji
      University School of Medicine, Shanghai, China.
FAU - Liu, Lan
AU  - Liu L
AD  - Department of Gastroenterology, Zhongnan Hospital of Wuhan University, Wuhan,
      China.
AD  - Clinical Center and Key Lab of Intestinal and Colorectal Diseases of Hubei
      Province, Wuhan, China.
FAU - Zhao, Mengya
AU  - Zhao M
AD  - Tongji Medical College, Huazhong University of Science and Technology, Wuhan,
      China.
FAU - Xiao, Jun
AU  - Xiao J
AD  - Department of Gastroenterology, Zhongnan Hospital of Wuhan University, Wuhan,
      China.
AD  - Clinical Center and Key Lab of Intestinal and Colorectal Diseases of Hubei
      Province, Wuhan, China.
FAU - Zhao, Qiu
AU  - Zhao Q
AD  - Department of Gastroenterology, Zhongnan Hospital of Wuhan University, Wuhan,
      China.
AD  - Clinical Center and Key Lab of Intestinal and Colorectal Diseases of Hubei
      Province, Wuhan, China.
LA  - eng
PT  - Journal Article
DEP - 20200402
PL  - United States
TA  - Liver Int
JT  - Liver international : official journal of the International Association for the
      Study of the Liver
JID - 101160857
SB  - IM
OTO - NOTNLM
OT  - COVID-19
OT  - SARS-CoV-2
OT  - Wuhan
OT  - clinical significance
OT  - liver function
EDAT- 2020/04/03 06:00
MHDA- 2020/04/03 06:00
CRDT- 2020/04/03 06:00
PHST- 2020/04/03 06:00 [entrez]
PHST- 2020/04/03 06:00 [pubmed]
PHST- 2020/04/03 06:00 [medline]
AID - 10.1111/liv.14455 [doi]
PST - aheadofprint
SO  - Liver Int. 2020 Apr 2. doi: 10.1111/liv.14455.

PMID- 32239736
OWN - NLM
STAT- Publisher
LR  - 20200402
IS  - 1096-9071 (Electronic)
IS  - 0146-6615 (Linking)
DP  - 2020 Apr 2
TI  - Response to: Sore throat in COVID-19: comment on "Clinical characteristics of
      hospitalized patients with SARS-CoV-2 infection: A single arm meta-analysis".
LID - 10.1002/jmv.25818 [doi]
AB  - We thank Andrea Lovato et al for their letter, which was written in response to
      our recent meta-analysis published in the journal([1]) . From the news, we
      learned that the heroic Italian people are fighting the Corona Virus Disease 2019
      (COVID-19) tenaciously. We wish you a great victory in this battle. This article 
      is protected by copyright. All rights reserved.
CI  - This article is protected by copyright. All rights reserved.
FAU - Sun, Pengfei
AU  - Sun P
AD  - Department of Plastic Surgery, Zibo Central Hospital, 255000, Zibo, China.
FAU - Ren, Jizhen
AU  - Ren J
AD  - Department of Plastic Surgery, Affiliated Hospital of Qingdao University, 266000,
      Qingdao, China.
FAU - Li, Kun
AU  - Li K
AD  - Department of Plastic Surgery, Qingdao Eighth People's Hospital, 266000, Qingdao,
      China.
FAU - Qie, Shuyan
AU  - Qie S
AD  - Department of Rehabilitation, Beijing Rehabilitation Hospital of Capital Medical 
      University, 100044, Beijing, China.
FAU - Liu, Zongjian
AU  - Liu Z
AD  - Department of Rehabilitation, Beijing Rehabilitation Hospital of Capital Medical 
      University, 100044, Beijing, China.
FAU - Xi, Jianing
AU  - Xi J
AUID- ORCID: http://orcid.org/0000-0002-8405-2355
AD  - Department of Respiratory Rehabilitation, Beijing Rehabilitation Hospital of
      Capital Medical University, 100044, Beijing, China.
LA  - eng
PT  - Letter
DEP - 20200402
PL  - United States
TA  - J Med Virol
JT  - Journal of medical virology
JID - 7705876
SB  - IM
EDAT- 2020/04/03 06:00
MHDA- 2020/04/03 06:00
CRDT- 2020/04/03 06:00
PHST- 2020/04/03 06:00 [entrez]
PHST- 2020/04/03 06:00 [pubmed]
PHST- 2020/04/03 06:00 [medline]
AID - 10.1002/jmv.25818 [doi]
PST - aheadofprint
SO  - J Med Virol. 2020 Apr 2. doi: 10.1002/jmv.25818.

PMID- 32239590
OWN - NLM
STAT- Publisher
LR  - 20200402
IS  - 1365-2516 (Electronic)
IS  - 1351-8216 (Linking)
DP  - 2020 Apr 1
TI  - Clinical findings in a patient with hemophilia A affected by COVID-19.
LID - 10.1111/hae.14000 [doi]
AB  - At the end of 2019, a cluster of pneumonia patients were confirmed to be infected
      with a novel coronavirus, known as severe acute respiratory syndrome coronavirus 
      2 (SARS-CoV-2), in Wuhan, Hubei Province, China. This infectious disease was
      designated as coronavirus disease 2019 (COVID-19). It rapidly spreads throughout 
      the world. More than 80,000 cases have been reported in China and epidemics have 
      grown in other countries.
CI  - This article is protected by copyright. All rights reserved.
FAU - Cui, Dongyan
AU  - Cui D
AUID- ORCID: https://orcid.org/0000-0003-1587-5638
AD  - Tongji Hospital, Tongji Medical College of Huazhong University of Science and
      Technology, Wuhan, China.
FAU - Zhang, Ai
AU  - Zhang A
AD  - Tongji Hospital, Tongji Medical College of Huazhong University of Science and
      Technology, Wuhan, China.
FAU - Liu, Aiguo
AU  - Liu A
AD  - Tongji Hospital, Tongji Medical College of Huazhong University of Science and
      Technology, Wuhan, China.
FAU - Hu, Qun
AU  - Hu Q
AD  - Tongji Hospital, Tongji Medical College of Huazhong University of Science and
      Technology, Wuhan, China.
LA  - eng
PT  - Letter
DEP - 20200401
PL  - England
TA  - Haemophilia
JT  - Haemophilia : the official journal of the World Federation of Hemophilia
JID - 9442916
SB  - IM
OTO - NOTNLM
OT  - COVID-19
OT  - FVIII
OT  - SARS-CoV-2
OT  - hemophilia
EDAT- 2020/04/03 06:00
MHDA- 2020/04/03 06:00
CRDT- 2020/04/03 06:00
PHST- 2020/04/03 06:00 [entrez]
PHST- 2020/04/03 06:00 [pubmed]
PHST- 2020/04/03 06:00 [medline]
AID - 10.1111/hae.14000 [doi]
PST - aheadofprint
SO  - Haemophilia. 2020 Apr 1. doi: 10.1111/hae.14000.

PMID- 32239522
OWN - NLM
STAT- Publisher
LR  - 20200402
IS  - 1096-9071 (Electronic)
IS  - 0146-6615 (Linking)
DP  - 2020 Apr 1
TI  - SARS-CoV-2 spike protein favors ACE2 from Bovidae and Cricetidae.
LID - 10.1002/jmv.25817 [doi]
AB  - SARS-CoV-2 causes the recent COVID-19 public health crisis. Bat is the widely
      believed original host of SARS-CoV-2. However, its intermediate host before
      transmitting to human is not clear. Some studies proposed pangolin, snake or
      turtle as the intermediate hosts. ACE2 is the receptor for SARS-CoV-2, which
      determines the potential host range for SARS-CoV-2. Based on the structural
      information of the complex of human ACE2 and SARS-CoV-2 RBD, we analyzed the
      affinity to S protein of the 20 key residues in ACE2 from mammal, bird, turtle
      and snake. Several ACE2 proteins from Primates, Bovidae, Cricetidae and Cetacea
      maintained the majority of key residues in ACE2 for associating with SARS-CoV-2
      RBD. The simulated structures indicated that ACE2 proteins from Bovidae and
      Cricetidae were able to associate with SARS-CoV-2 RBD. We found that nearly half 
      of the key residues in turtle, snake and bird are changed. The simulated
      structures showed several key contacts with SARS-CoV-2 RBD in turtle and snake
      ACE2 were abolished. Our study demonstrated that neither snake nor turtle was the
      intermediate hosts for SARS-CoV-2, which further reinforced the concept that the 
      reptiles are resistant against infection of coronavirus. Our study suggested that
      Bovidae and Cricetidae should be included in the screening of intermediate hosts 
      for SARS-CoV-2. This article is protected by copyright. All rights reserved.
CI  - This article is protected by copyright. All rights reserved.
FAU - Luan, Junwen
AU  - Luan J
AD  - Institute of Basic Medicine, Shandong Provincial Hospital Affiliated to Shandong 
      First Medical University, Jinan, 250062, Shandong, China.
FAU - Jin, Xiaolu
AU  - Jin X
AD  - Institute of Basic Medicine, Shandong Provincial Hospital Affiliated to Shandong 
      First Medical University, Jinan, 250062, Shandong, China.
AD  - School of Medicine and Life Sciences, University of Jinan-Shandong Academy of
      Medical Sciences, Jinan, 250200, Shandong, China.
FAU - Lu, Yue
AU  - Lu Y
AD  - Institute of Basic Medicine, Shandong Provincial Hospital Affiliated to Shandong 
      First Medical University, Jinan, 250062, Shandong, China.
AD  - School of Medicine and Life Sciences, University of Jinan-Shandong Academy of
      Medical Sciences, Jinan, 250200, Shandong, China.
FAU - Zhang, Leiliang
AU  - Zhang L
AUID- ORCID: http://orcid.org/0000-0002-7015-9661
AD  - Institute of Basic Medicine, Shandong Provincial Hospital Affiliated to Shandong 
      First Medical University, Jinan, 250062, Shandong, China.
LA  - eng
PT  - Journal Article
DEP - 20200401
PL  - United States
TA  - J Med Virol
JT  - Journal of medical virology
JID - 7705876
SB  - IM
OTO - NOTNLM
OT  - Bovidae
OT  - Cricetidae
OT  - ACE2
OT  - SARS-CoV-2
OT  - intermediate host
EDAT- 2020/04/03 06:00
MHDA- 2020/04/03 06:00
CRDT- 2020/04/03 06:00
PHST- 2020/04/03 06:00 [entrez]
PHST- 2020/04/03 06:00 [pubmed]
PHST- 2020/04/03 06:00 [medline]
AID - 10.1002/jmv.25817 [doi]
PST - aheadofprint
SO  - J Med Virol. 2020 Apr 1. doi: 10.1002/jmv.25817.

PMID- 32239515
OWN - NLM
STAT- Publisher
LR  - 20200402
IS  - 1096-9071 (Electronic)
IS  - 0146-6615 (Linking)
DP  - 2020 Apr 1
TI  - Fecal Transmission in COVID-19: A Potential Shedding Rout.
LID - 10.1002/jmv.25816 [doi]
AB  - We read with interest recent article by Zhang et al (1) on the diagnosis of
      Coronavirus disease 2019 (COVID-19) by fecal specimen test. Following the recent 
      outbreak of pneumonia with unknown pathogen in Hubei province in China, a severe 
      acute respiratory syndrome coronavirus 2 (SARS-CoV-2) isolated from human airway 
      epithelial cells and the disease was named COVID-19.(2) It is a public health
      emergency of international concern and rapidly spearing all over the world.(3)
      This article is protected by copyright. All rights reserved.
CI  - This article is protected by copyright. All rights reserved.
FAU - Nouri-Vaskeh, Masoud
AU  - Nouri-Vaskeh M
AUID- ORCID: http://orcid.org/0000-0002-6656-0292
AD  - Immunology Research Center, Tabriz University of Medical Sciences, Tabriz, Iran.
AD  - Network of Immunity in Infection, Malignancy and Autoimmunity (NIIMA), Universal 
      Scientific Education and Research Network (USERN), Tehran, Iran.
FAU - Alizadeh, Leila
AU  - Alizadeh L
AUID- ORCID: http://orcid.org/0000-0001-9764-7713
AD  - Liver and Gastrointestinal Diseases Research Center, Tabriz University of Medical
      Sciences, Tabriz, Iran.
LA  - eng
PT  - Letter
DEP - 20200401
PL  - United States
TA  - J Med Virol
JT  - Journal of medical virology
JID - 7705876
SB  - IM
EDAT- 2020/04/03 06:00
MHDA- 2020/04/03 06:00
CRDT- 2020/04/03 06:00
PHST- 2020/04/03 06:00 [entrez]
PHST- 2020/04/03 06:00 [pubmed]
PHST- 2020/04/03 06:00 [medline]
AID - 10.1002/jmv.25816 [doi]
PST - aheadofprint
SO  - J Med Virol. 2020 Apr 1. doi: 10.1002/jmv.25816.

PMID- 32239511
OWN - NLM
STAT- Publisher
LR  - 20200402
IS  - 1096-9071 (Electronic)
IS  - 0146-6615 (Linking)
DP  - 2020 Apr 1
TI  - Sore throat in COVID-19: comment on "Clinical characteristics of hospitalized
      patients with SARS-CoV-2 infection: A single arm meta-analysis".
LID - 10.1002/jmv.25815 [doi]
AB  - We read with interest the recent meta-analysis by Sun et al.(1) that included
      50466 patients with Coronavirus Disease 2019 (COVID-19). The author found that
      fever and cough were the most common symptoms, and several subjects had muscle
      soreness or fatigue. In addition, they reported that "by reading the included
      literature, we found that diarrhea, hemoptysis, headache, sore throat, shock, and
      other symptoms are rare".(1) This article is protected by copyright. All rights
      reserved.
CI  - This article is protected by copyright. All rights reserved.
FAU - Lovato, Andrea
AU  - Lovato A
AUID- ORCID: http://orcid.org/0000-0003-0369-1751
AD  - Department of Neurosciences, University of Padova, Audiology Unit at Treviso
      Hospital, Treviso, Italy.
FAU - Rossettini, Giacomo
AU  - Rossettini G
AD  - Department of Neuroscience, Rehabilitation, Ophthalmology, Genetics, Maternal and
      Child Health, University of Genoa, Campus of Savona, Savona, Italy.
FAU - de Filippis, Cosimo
AU  - de Filippis C
AD  - Department of Neurosciences, University of Padova, Audiology Unit at Treviso
      Hospital, Treviso, Italy.
LA  - eng
PT  - Letter
DEP - 20200401
PL  - United States
TA  - J Med Virol
JT  - Journal of medical virology
JID - 7705876
SB  - IM
EDAT- 2020/04/03 06:00
MHDA- 2020/04/03 06:00
CRDT- 2020/04/03 06:00
PHST- 2020/04/03 06:00 [entrez]
PHST- 2020/04/03 06:00 [pubmed]
PHST- 2020/04/03 06:00 [medline]
AID - 10.1002/jmv.25815 [doi]
PST - aheadofprint
SO  - J Med Virol. 2020 Apr 1. doi: 10.1002/jmv.25815.

PMID- 32239446
OWN - NLM
STAT- Publisher
LR  - 20200402
IS  - 1995-820X (Electronic)
IS  - 1995-820X (Linking)
DP  - 2020 Apr 1
TI  - The Rapid Assessment and Early Warning Models for COVID-19.
LID - 10.1007/s12250-020-00219-0 [doi]
AB  - Human beings have experienced a serious public health event as the new pneumonia 
      (COVID-19), caused by the severe acute respiratory syndrome coronavirus has
      killed more than 3000 people in China, most of them elderly or people with
      underlying chronic diseases or immunosuppressed states. Rapid assessment and
      early warning are essential for outbreak analysis in response to serious public
      health events. This paper reviews the current model analysis methods and
      conclusions from both micro and macro perspectives. The establishment of a
      comprehensive assessment model, and the use of model analysis prediction, is very
      efficient for the early warning of infectious diseases. This would significantly 
      improve global surveillance capacity, particularly in developing regions, and
      improve basic training in infectious diseases and molecular epidemiology.
FAU - Bai, Zhihua
AU  - Bai Z
AD  - CAS Key Laboratory of Pathogenic Microbiology and Immunology, Institute of
      Microbiology, Chinese Academy of Sciences, Beijing, 100101, China.
AD  - University of Chinese Academy of Sciences, Beijing, 100049, China.
FAU - Gong, Yue
AU  - Gong Y
AD  - National Science Library, Chinese Academy of Sciences, Beijing, 100190, China.
FAU - Tian, Xiaodong
AU  - Tian X
AD  - CAS Key Laboratory of Pathogenic Microbiology and Immunology, Institute of
      Microbiology, Chinese Academy of Sciences, Beijing, 100101, China.
FAU - Cao, Ying
AU  - Cao Y
AD  - CAS Key Laboratory of Pathogenic Microbiology and Immunology, Institute of
      Microbiology, Chinese Academy of Sciences, Beijing, 100101, China.
FAU - Liu, Wenjun
AU  - Liu W
AD  - CAS Key Laboratory of Pathogenic Microbiology and Immunology, Institute of
      Microbiology, Chinese Academy of Sciences, Beijing, 100101, China.
AD  - University of Chinese Academy of Sciences, Beijing, 100049, China.
AD  - Institute of Microbiology, Center for Biosafety Mega-Science, Chinese Academy of 
      Sciences, Beijing, 100101, China.
FAU - Li, Jing
AU  - Li J
AUID- ORCID: http://orcid.org/0000-0001-9588-5291
AD  - CAS Key Laboratory of Pathogenic Microbiology and Immunology, Institute of
      Microbiology, Chinese Academy of Sciences, Beijing, 100101, China. lj418@163.com.
LA  - eng
PT  - Journal Article
PT  - Review
DEP - 20200401
PL  - China
TA  - Virol Sin
JT  - Virologica Sinica
JID - 101514185
SB  - IM
OTO - NOTNLM
OT  - COVID-19
OT  - Early warning
OT  - Models
OT  - Rapid assessment
OT  - SARS-CoV-2
EDAT- 2020/04/03 06:00
MHDA- 2020/04/03 06:00
CRDT- 2020/04/03 06:00
PHST- 2020/03/08 00:00 [received]
PHST- 2020/03/27 00:00 [accepted]
PHST- 2020/04/03 06:00 [entrez]
PHST- 2020/04/03 06:00 [pubmed]
PHST- 2020/04/03 06:00 [medline]
AID - 10.1007/s12250-020-00219-0 [doi]
AID - 10.1007/s12250-020-00219-0 [pii]
PST - aheadofprint
SO  - Virol Sin. 2020 Apr 1. pii: 10.1007/s12250-020-00219-0. doi:
      10.1007/s12250-020-00219-0.

PMID- 32239445
OWN - NLM
STAT- Publisher
LR  - 20200402
IS  - 1995-820X (Electronic)
IS  - 1995-820X (Linking)
DP  - 2020 Apr 1
TI  - Development of a Novel Reverse Transcription Loop-Mediated Isothermal
      Amplification Method for Rapid Detection of SARS-CoV-2.
LID - 10.1007/s12250-020-00218-1 [doi]
FAU - Lu, Renfei
AU  - Lu R
AD  - Clinical Laboratory, Nantong Third Hospital Affiliated to Nantong University,
      Nantong, 226006, China.
FAU - Wu, Xiuming
AU  - Wu X
AD  - Pathogen Discovery and Evolution Unit, Institut Pasteur of Shanghai, Chinese
      Academy of Sciences, Shanghai, 200031, China.
FAU - Wan, Zhenzhou
AU  - Wan Z
AD  - Medical Laboratory of Taizhou Fourth People's Hospital, Taizhou, 225300, China.
FAU - Li, Yingxue
AU  - Li Y
AD  - Pathogen Discovery and Evolution Unit, Institut Pasteur of Shanghai, Chinese
      Academy of Sciences, Shanghai, 200031, China.
FAU - Zuo, Lulu
AU  - Zuo L
AD  - Pathogen Discovery and Evolution Unit, Institut Pasteur of Shanghai, Chinese
      Academy of Sciences, Shanghai, 200031, China.
FAU - Qin, Jianru
AU  - Qin J
AD  - Pathogen Discovery and Evolution Unit, Institut Pasteur of Shanghai, Chinese
      Academy of Sciences, Shanghai, 200031, China.
AD  - College of Life Sciences, Henan Normal University, Xinxiang, 453007, China.
FAU - Jin, Xia
AU  - Jin X
AD  - Shanghai Public Health Clinical Center, Fudan University, Jinshan District,
      Shanghai, 201508, China.
FAU - Zhang, Chiyu
AU  - Zhang C
AUID- ORCID: http://orcid.org/0000-0001-8735-9857
AD  - Pathogen Discovery and Evolution Unit, Institut Pasteur of Shanghai, Chinese
      Academy of Sciences, Shanghai, 200031, China. zhangcy1999@ips.ac.cn.
LA  - eng
PT  - Letter
DEP - 20200401
PL  - China
TA  - Virol Sin
JT  - Virologica Sinica
JID - 101514185
SB  - IM
EDAT- 2020/04/03 06:00
MHDA- 2020/04/03 06:00
CRDT- 2020/04/03 06:00
PHST- 2020/02/19 00:00 [received]
PHST- 2020/03/22 00:00 [accepted]
PHST- 2020/04/03 06:00 [entrez]
PHST- 2020/04/03 06:00 [pubmed]
PHST- 2020/04/03 06:00 [medline]
AID - 10.1007/s12250-020-00218-1 [doi]
AID - 10.1007/s12250-020-00218-1 [pii]
PST - aheadofprint
SO  - Virol Sin. 2020 Apr 1. pii: 10.1007/s12250-020-00218-1. doi:
      10.1007/s12250-020-00218-1.

PMID- 32239142
OWN - NLM
STAT- Publisher
LR  - 20200402
IS  - 1367-4811 (Electronic)
IS  - 1367-4803 (Linking)
DP  - 2020 Apr 1
TI  - Potential covalent drugs targeting the main protease of the SARS-CoV-2
      coronavirus.
LID - btaa224 [pii]
LID - 10.1093/bioinformatics/btaa224 [doi]
AB  - MOTIVATION: Since December 2019, the newly identified coronavirus SARS-CoV-2 has 
      caused a massive health crisis worldwide and resulted in over 70,000 COVID-19
      infections so far. Clinical drugs targeting SARS-CoV-2 are urgently needed to
      decrease the high fatality rate of confirmed COVID-19 patients. Traditional de
      novo drug discovery needs more than 10 years, so drug repurposing seems the best 
      option currently to find potential drugs for treating COVID-19. RESULTS: Compared
      with traditional non-covalent drugs, covalent drugs have attracted escalating
      attention recent years due to their advantages in potential specificity upon
      careful design, efficiency, and patient burden. We recently developed a
      computational protocol named as SCAR for discovering covalent drugs. In this
      work, we used the SCAR protocol to identify possible covalent drugs (approved or 
      clinically tested) targeting the main protease (3CLpro) of SARS-CoV-2. We
      identified 11 potential hits, among which at least 6 hits were exclusively
      enriched by the SCAR protocol. Since the preclinical or clinical information of
      these identified drugs is already available, they might be ready for being
      clinically tested in the treatment of COVID-19.
CI  - (c) The Author(s) (2020). Published by Oxford University Press. All rights
      reserved. For Permissions, please email: journals.permissions@oup.com.
FAU - Liu, Sen
AU  - Liu S
AD  - National "111" Center for Cellular Regulation and Molecular Pharmaceutics, Key
      Laboratory of Industrial Fermentation (Ministry of Education), Hubei University
      of Technology, Wuhan, China.
AD  - Institute of Biomedical and Pharmaceutical Sciences, Hubei Key Laboratory of
      Industrial Microbiology, Hubei University of Technology, Wuhan, China.
FAU - Zheng, Qiang
AU  - Zheng Q
AD  - National "111" Center for Cellular Regulation and Molecular Pharmaceutics, Key
      Laboratory of Industrial Fermentation (Ministry of Education), Hubei University
      of Technology, Wuhan, China.
AD  - Institute of Biomedical and Pharmaceutical Sciences, Hubei Key Laboratory of
      Industrial Microbiology, Hubei University of Technology, Wuhan, China.
FAU - Wang, Zhiying
AU  - Wang Z
AD  - National "111" Center for Cellular Regulation and Molecular Pharmaceutics, Key
      Laboratory of Industrial Fermentation (Ministry of Education), Hubei University
      of Technology, Wuhan, China.
AD  - Institute of Biomedical and Pharmaceutical Sciences, Hubei Key Laboratory of
      Industrial Microbiology, Hubei University of Technology, Wuhan, China.
LA  - eng
PT  - Journal Article
DEP - 20200401
PL  - England
TA  - Bioinformatics
JT  - Bioinformatics (Oxford, England)
JID - 9808944
SB  - IM
EDAT- 2020/04/03 06:00
MHDA- 2020/04/03 06:00
CRDT- 2020/04/03 06:00
PHST- 2020/02/21 00:00 [received]
PHST- 2020/03/15 00:00 [revised]
PHST- 2020/03/25 00:00 [accepted]
PHST- 2020/04/03 06:00 [entrez]
PHST- 2020/04/03 06:00 [pubmed]
PHST- 2020/04/03 06:00 [medline]
AID - 5814924 [pii]
AID - 10.1093/bioinformatics/btaa224 [doi]
PST - aheadofprint
SO  - Bioinformatics. 2020 Apr 1. pii: 5814924. doi: 10.1093/bioinformatics/btaa224.

PMID- 32239127
OWN - NLM
STAT- Publisher
LR  - 20200402
IS  - 1537-6591 (Electronic)
IS  - 1058-4838 (Linking)
DP  - 2020 Apr 2
TI  - Clinical Features and Short-term Outcomes of 102 Patients with Corona Virus
      Disease 2019 in Wuhan, China.
LID - ciaa243 [pii]
LID - 10.1093/cid/ciaa243 [doi]
AB  - OBJECTIVE: In December, 2019, a series of pneumonia cases of unknown cause
      emerged in Wuhan, Hubei, China. In this study, we investigate clinical and
      laboratory features and short-term outcomes of patients with Corona Virus Disease
      2019(COVID-19). METHODS: All patients with COVID-19 admitted to Wuhan University 
      Zhongnan Hospital in Wuhan, China, between January 3 and February 1, 2020 were
      included. All those patients were with laboratory-confirmed infection.
      Epidemiological, clinical, radiological characteristics, underlying diseases,
      laboratory tests treatment, complications and outcomes data were collected.
      Outcomes were followed up at discharge until Feb 15, 2020. RESULTS: The study
      cohort included 102 adult patients. The median (IQR) age was 54 years
      (37-67years) and 48.0% were female. A total of 34 patients (33.3%) were exposed
      to source of transmission in the hospital setting (as health care workers,
      patients, or visitors) and 10 patients (9.8%) had a familial cluster. Eighteen
      patients (17.6%) were admitted to the ICU, and 17 patients died (mortality,
      16.7%; 95% confidence interval [CI], 9.4%-23.9%). Among patients who survived,
      they were younger, more likely were health care workers and less likely suffered 
      from comorbidities. They were also less likely suffered from complications. There
      was no difference in drug treatment rates between the survival and non-survival
      groups. Patients who survived less likely required admission to the intensive
      care unit (14.1% vs. 35.3%). Chest imaging examination showed that death patients
      more likely had ground-glass opacity (41.2% vs. 12.9%). CONCLUSIONS: The
      mortality rate was high among the COVID-19 patients described in our cohort who
      met our criteria for inclusion in this analysis. Patient characteristics seen
      more frequently in those who died were development of systemic complications
      following onset of the illness and the severity of disease requiring admission to
      the ICU. Our data support those described by others that COVID-19 infection
      results from human-to-human transmission, including familial clustering of cases,
      and nosocomial transmission. There were no differences in mortality among those
      who did or did not receive antimicrobial or glucocorticoid drug treatment.
CI  - (c) The Author(s) 2020. Published by Oxford University Press for the Infectious
      Diseases Society of America. All rights reserved. For permissions, e-mail:
      journals.permissions@oup.com.
FAU - Cao, Jianlei
AU  - Cao J
AD  - Department of Cardiology, Zhongnan Hospital, Wuhan University, Wuhan, China.
FAU - Tu, Wen-Jun
AU  - Tu WJ
AD  - Institute of Radiation Medicine, China Academy of Medical Science & Peking Union 
      Medical College, Tianjin, China.
FAU - Cheng, Wenlin
AU  - Cheng W
AD  - Department of Cardiology, Zhongnan Hospital, Wuhan University, Wuhan, China.
FAU - Yu, Lei
AU  - Yu L
AD  - Department of Infectious Diseases, The Fourth Affiliated Hospital of Harbin
      Medical University, Harbin, China.
FAU - Liu, Ya-Kun
AU  - Liu YK
AD  - Qilu Hospital of Shandong University, Jinan, China.
FAU - Hu, Xiaoyong
AU  - Hu X
AD  - Department of Cardiology, Zhongnan Hospital, Wuhan University, Wuhan, China.
FAU - Liu, Qiang
AU  - Liu Q
AD  - Institute of Radiation Medicine, China Academy of Medical Science & Peking Union 
      Medical College, Tianjin, China.
LA  - eng
PT  - Journal Article
DEP - 20200402
PL  - United States
TA  - Clin Infect Dis
JT  - Clinical infectious diseases : an official publication of the Infectious Diseases
      Society of America
JID - 9203213
SB  - IM
OTO - NOTNLM
OT  - COVID-19
OT  - SARS-CoV-2
OT  - human-to-human transmission
OT  - nosocomial infections
OT  - outcome
EDAT- 2020/04/03 06:00
MHDA- 2020/04/03 06:00
CRDT- 2020/04/03 06:00
PHST- 2020/02/18 00:00 [received]
PHST- 2020/04/03 06:00 [entrez]
PHST- 2020/04/03 06:00 [pubmed]
PHST- 2020/04/03 06:00 [medline]
AID - 5814897 [pii]
AID - 10.1093/cid/ciaa243 [doi]
PST - aheadofprint
SO  - Clin Infect Dis. 2020 Apr 2. pii: 5814897. doi: 10.1093/cid/ciaa243.

PMID- 32239125
OWN - NLM
STAT- Publisher
LR  - 20200402
IS  - 1988-9518 (Electronic)
IS  - 0214-3429 (Linking)
DP  - 2020 Apr 1
TI  - [Remdesivir, the antiviral hope against SARS-CoV-2].
LID - reina01apr2020 [pii]
LID - 10.37201/req/098.2020 [doi]
AB  - On December 31, 2019 a pneumonia outbreak caused by a new coronavirus
      (SARS-CoV-2) was detected in the city of Wuhan (China). Due to the high capacity 
      of diffusion and human infection it has become a new zoonotic pandemic. The
      absence of a vaccine has determined the search for antiviral drugs with the
      capacity to inhibit the replication of the new virus. Among them, remdesivir, an 
      analogue of adenosine, is what seems to have a more promising future. This drug
      has shown in vitro and in animals a high capacity to block infection and viral
      replication with attainable concentrations in human plasma. Although all studies 
      have been carried out with SARS-CoV and MERS-CoV, it seems that by virological
      and functional analogy, remdesivir is one of the few antiviral drugs with proven 
      efficacy. However, studies and clinical trials in humans are required to know the
      result of their application in them.
CI  - (c)The Author 2020. Published by Sociedad Espanola de Quimioterapia. This article
      is distributed under the terms of the Creative Commons Attribution-NonCommercial 
      4.0 International (CC BY-NC
      4.0)(https://creativecommons.org/licenses/by-nc/4.0/).
FAU - Reina, J
AU  - Reina J
AD  - Jordi Reina, Unidad de Virologia, Servicio de Microbiologia, Hospital
      Universitario Son Espases, Facultad de Medicina (UIB). Carretera Valldemossa 79, 
      07120 Palma de Mallorca. Spain. jorge.reina@ssib.es.
LA  - spa
PT  - English Abstract
PT  - Journal Article
PT  - Review
TT  - Remdesivir, la esperanza antiviral frente al SARS-CoV-2.
DEP - 20200401
PL  - Spain
TA  - Rev Esp Quimioter
JT  - Revista espanola de quimioterapia : publicacion oficial de la Sociedad Espanola
      de Quimioterapia
JID - 9108821
SB  - IM
OTO - NOTNLM
OT  - SARS-CoV-2
OT  - remdesivir
OT  - treatment
EDAT- 2020/04/03 06:00
MHDA- 2020/04/03 06:00
CRDT- 2020/04/03 06:00
PHST- 2020/04/03 06:00 [entrez]
PHST- 2020/04/03 06:00 [pubmed]
PHST- 2020/04/03 06:00 [medline]
AID - 10.37201/req/098.2020 [doi]
PST - aheadofprint
SO  - Rev Esp Quimioter. 2020 Apr 1. doi: 10.37201/req/098.2020.

PMID- 32238897
OWN - NLM
STAT- Publisher
LR  - 20200402
IS  - 1476-4687 (Electronic)
IS  - 0028-0836 (Linking)
DP  - 2020 Apr 1
TI  - Coronavirus can infect cats - dogs, not so much.
LID - 10.1038/d41586-020-00984-8 [doi]
FAU - Mallapaty, Smriti
AU  - Mallapaty S
LA  - eng
PT  - News
DEP - 20200401
PL  - England
TA  - Nature
JT  - Nature
JID - 0410462
SB  - IM
OTO - NOTNLM
OT  - Diseases
OT  - SARS-CoV-2
OT  - Virology
EDAT- 2020/04/03 06:00
MHDA- 2020/04/03 06:00
CRDT- 2020/04/03 06:00
PHST- 2020/04/03 06:00 [entrez]
PHST- 2020/04/03 06:00 [pubmed]
PHST- 2020/04/03 06:00 [medline]
AID - 10.1038/d41586-020-00984-8 [doi]
AID - 10.1038/d41586-020-00984-8 [pii]
PST - aheadofprint
SO  - Nature. 2020 Apr 1. pii: 10.1038/d41586-020-00984-8. doi:
      10.1038/d41586-020-00984-8.

PMID- 32238757
OWN - NLM
STAT- Publisher
LR  - 20200402
IS  - 1738-8872 (Electronic)
IS  - 1017-7825 (Linking)
VI  - 30
IP  - 3
DP  - 2020 Mar 28
TI  - Current Status of Epidemiology, Diagnosis, Therapeutics, and Vaccines for Novel
      Coronavirus Disease 2019 (COVID-19).
PG  - 313-324
LID - 10.4014/jmb.2003.03011 [doi]
AB  - Coronavirus disease 2019 (COVID-19), which causes serious respiratory illness
      such as pneumonia and lung failure, was first reported in Wuhan, the capital of
      Hubei, China. The etiological agent of COVID-19 has been confirmed as a novel
      coronavirus, now known as severe acute respiratory syndrome coronavirus 2
      (SARS-CoV-2), which is most likely originated from zoonotic coronaviruses, like
      SARS-CoV, which emerged in 2002. Within a few months of the first report,
      SARS-CoV-2 had spread across China and worldwide, reaching a pandemic level. As
      COVID-19 has triggered enormous human casualties and serious economic loss posing
      global threat, an understanding of the ongoing situation and the development of
      strategies to contain the virus's spread are urgently needed. Currently, various 
      diagnostic kits to test for COVID-19 are available and several repurposing
      therapeutics for COVID-19 have shown to be clinically effective. In addition,
      global institutions and companies have begun to develop vaccines for the
      prevention of COVID-19. Here, we review the current status of epidemiology,
      diagnosis, treatment, and vaccine development for COVID-19.
FAU - Ahn, Dae-Gyun
AU  - Ahn DG
AD  - Center for Convergent Research of Emerging Virus Infection, Korea Research
      Institute of Chemical Technology, Daejeon 34114, Republic of Korea.
FAU - Shin, Hye-Jin
AU  - Shin HJ
AD  - Center for Convergent Research of Emerging Virus Infection, Korea Research
      Institute of Chemical Technology, Daejeon 34114, Republic of Korea.
FAU - Kim, Mi-Hwa
AU  - Kim MH
AD  - Center for Convergent Research of Emerging Virus Infection, Korea Research
      Institute of Chemical Technology, Daejeon 34114, Republic of Korea.
AD  - Bioenvironmental Science and Toxicology Division, Gyeongnam Branch Institute,
      Korea Institute of Toxicology, Jinju 52834, Republic of Korea.
FAU - Lee, Sunhee
AU  - Lee S
AD  - Center for Convergent Research of Emerging Virus Infection, Korea Research
      Institute of Chemical Technology, Daejeon 34114, Republic of Korea.
FAU - Kim, Hae-Soo
AU  - Kim HS
AD  - Center for Convergent Research of Emerging Virus Infection, Korea Research
      Institute of Chemical Technology, Daejeon 34114, Republic of Korea.
FAU - Myoung, Jinjong
AU  - Myoung J
AD  - Korea Zoonosis Research Institute and Genetic Engineering Research Institute,
      Jeonbuk National University, Jeollabuk-do 54896, Republic of Korea.
FAU - Kim, Bum-Tae
AU  - Kim BT
AD  - Center for Convergent Research of Emerging Virus Infection, Korea Research
      Institute of Chemical Technology, Daejeon 34114, Republic of Korea.
FAU - Kim, Seong-Jun
AU  - Kim SJ
AD  - Center for Convergent Research of Emerging Virus Infection, Korea Research
      Institute of Chemical Technology, Daejeon 34114, Republic of Korea.
LA  - eng
PT  - Journal Article
PT  - Review
PL  - Korea (South)
TA  - J Microbiol Biotechnol
JT  - Journal of microbiology and biotechnology
JID - 9431852
SB  - IM
OTO - NOTNLM
OT  - 2019-nCoV
OT  - COVID-19
OT  - SARS-CoV-2
OT  - coronavirus
OT  - outbreak
EDAT- 2020/04/03 06:00
MHDA- 2020/04/03 06:00
CRDT- 2020/04/03 06:00
PHST- 2020/04/03 06:00 [entrez]
PHST- 2020/04/03 06:00 [pubmed]
PHST- 2020/04/03 06:00 [medline]
AID - 10.4014/jmb.2003.03011 [pii]
AID - 10.4014/jmb.2003.03011 [doi]
PST - ppublish
SO  - J Microbiol Biotechnol. 2020 Mar 28;30(3):313-324. doi: 10.4014/jmb.2003.03011.

PMID- 32238614
OWN - NLM
STAT- Publisher
LR  - 20200402
IS  - 0974-7559 (Electronic)
IS  - 0019-6061 (Linking)
DP  - 2020 Mar 29
TI  - Measles Immunization: Worth Considering Containment Strategy for SARS-CoV-2
      Global Outbreak.
LID - S097475591600153 [pii]
FAU - Shanker, Varnit
AU  - Shanker V
AD  - Consultant Pediatricain and Neonatologist, DACH, Shastri Nagar Road, Jaipur,
      302016, India. vas500@g.harvard.edu.
LA  - eng
PT  - Journal Article
DEP - 20200329
PL  - India
TA  - Indian Pediatr
JT  - Indian pediatrics
JID - 2985062R
SB  - IM
EDAT- 2020/04/03 06:00
MHDA- 2020/04/03 06:00
CRDT- 2020/04/03 06:00
PHST- 2020/04/03 06:00 [entrez]
PHST- 2020/04/03 06:00 [pubmed]
PHST- 2020/04/03 06:00 [medline]
AID - S097475591600153 [pii]
PST - aheadofprint
SO  - Indian Pediatr. 2020 Mar 29. pii: S097475591600153.

PMID- 32238585
OWN - NLM
STAT- Publisher
LR  - 20200402
IS  - 1098-5514 (Electronic)
IS  - 0022-538X (Linking)
DP  - 2020 Apr 1
TI  - Isolation and full-length genome characterization of SARS-CoV-2 from COVID-19
      cases in Northern Italy.
LID - JVI.00543-20 [pii]
LID - 10.1128/JVI.00543-20 [doi]
AB  - In December 2019, the novel coronavirus Severe Acquired Respiratory Syndrome
      SARS-CoV-2 emerged in the city of Wuhan in the Hubei province, People's Republic 
      of China, as the etiologic agent of coronavirus disease 2019 (COVID-19), which
      has hence spread worldwide causing a global pandemic (1-3).....
CI  - Copyright (c) 2020 American Society for Microbiology.
FAU - Licastro, Danilo
AU  - Licastro D
AD  - ARGO Open Lab Platform for Genome sequencing, AREA Science Park, Padriciano, 99, 
      34149, Trieste, Italy.
FAU - Rajasekharan, Sreejith
AU  - Rajasekharan S
AD  - Laboratory of Molecular Virology, International Centre for Genetic Engineering
      and Biotechnology (ICGEB), Padriciano, 99, 34149, Trieste, Italy.
FAU - Dal Monego, Simeone
AU  - Dal Monego S
AD  - ARGO Open Lab Platform for Genome sequencing, AREA Science Park, Padriciano, 99, 
      34149, Trieste, Italy.
FAU - Segat, Ludovica
AU  - Segat L
AD  - Laboratorio di riferimento per SARS-CoV-2, Regione Friuli-Venezia Giulia, Azienda
      Sanitaria Universitaria Integrata Giuliano Isontina (ASUGI), UCO Igiene e Sanita 
      Pubblica, Dipartimento di Scienze Mediche Chirurgiche e della Salute, Universita 
      di Trieste, Via della Pieta,2/2, 34129 Trieste, Italy.
FAU - D'Agaro, Pierlanfranco
AU  - D'Agaro P
AD  - Laboratorio di riferimento per SARS-CoV-2, Regione Friuli-Venezia Giulia, Azienda
      Sanitaria Universitaria Integrata Giuliano Isontina (ASUGI), UCO Igiene e Sanita 
      Pubblica, Dipartimento di Scienze Mediche Chirurgiche e della Salute, Universita 
      di Trieste, Via della Pieta,2/2, 34129 Trieste, Italy. marcello@icgeb.org
      pdagaro@units.it.
FAU - Marcello, Alessandro
AU  - Marcello A
AD  - Laboratory of Molecular Virology, International Centre for Genetic Engineering
      and Biotechnology (ICGEB), Padriciano, 99, 34149, Trieste, Italy.
      marcello@icgeb.org pdagaro@units.it.
CN  - Regione FVG Laboratory Group on COVID-19
LA  - eng
PT  - Letter
DEP - 20200401
PL  - United States
TA  - J Virol
JT  - Journal of virology
JID - 0113724
SB  - IM
EDAT- 2020/04/03 06:00
MHDA- 2020/04/03 06:00
CRDT- 2020/04/03 06:00
PHST- 2020/04/03 06:00 [entrez]
PHST- 2020/04/03 06:00 [pubmed]
PHST- 2020/04/03 06:00 [medline]
AID - JVI.00543-20 [pii]
AID - 10.1128/JVI.00543-20 [doi]
PST - aheadofprint
SO  - J Virol. 2020 Apr 1. pii: JVI.00543-20. doi: 10.1128/JVI.00543-20.

PMID- 32238584
OWN - NLM
STAT- Publisher
LR  - 20200402
IS  - 1098-5514 (Electronic)
IS  - 0022-538X (Linking)
DP  - 2020 Apr 1
TI  - Computational inference of selection underlying the evolution of the novel
      coronavirus, SARS-CoV-2.
LID - JVI.00411-20 [pii]
LID - 10.1128/JVI.00411-20 [doi]
AB  - The novel coronavirus (SARS-CoV-2) recently emerged in China is thought to have a
      bat origin, as its closest known relative (BatCoV RaTG13) was described in
      horseshoe bats. We analyzed the selective events that accompanied the divergence 
      of SARS-CoV-2 from BatCoV RaTG13. To this aim, we applied a population
      genetics-phylogenetics approach, which leverages within-population variation and 
      divergence from an outgroup. Results indicated that most sites in the viral ORFs 
      evolved under strong to moderate purifying selection. The most constrained
      sequences corresponded to some non-structural proteins (nsps) and to the M
      protein. Conversely, nsp1 and accessory ORFs, particularly ORF8, had a
      non-negligible proportion of codons evolving under very weak purifying selection 
      or close to selective neutrality. Overall, limited evidence of positive selection
      was detected. The 6 bona fide positively selected sites were located in the N
      protein, in ORF8, and in nsp1. A signal of positive selection was also detected
      in the receptor-binding motif (RBM) of the spike protein but most likely resulted
      from a recombination event that involved the BatCoV RaTG13 sequence. In line with
      previous data, we suggest that the common ancestor of SARS-CoV-2 and BatCoV
      RaTG13 encoded/encodes an RBM similar to that observed in SARS-CoV-2 itself and
      in some pangolin viruses. It is presently unknown whether the common ancestor
      still exists and which animals it infects. Our data however indicate that
      divergence of SARS-CoV-2 from BatCoV RaTG13 was accompanied by limited episodes
      of positive selection, suggesting that the common ancestor of the two viruses was
      poised for human infection.IMPORTANCE Coronaviruses are dangerous zoonotic
      pathogens: in the last two decades three coronaviruses have crossed the species
      barrier and caused human epidemics. One of these is the recently emerged
      SARS-CoV-2. We investigated how, since its divergence from a closely related bat 
      virus, natural selection shaped the genome of SARS-CoV-2. We found that distinct 
      coding regions in the SARS-CoV-2 genome evolve under different degrees of
      constraint and are consequently more or less prone to tolerate amino acid
      substitutions. In practical terms, the level of constraint provides indications
      about which proteins/protein regions are better suited as possible targets for
      the development of antivirals or vaccines. We also detected limited signals of
      positive selection in three viral ORFs. However, we warn that, in the absence of 
      knowledge about the chain of events that determined the human spill-over, these
      signals should not be necessarily interpreted as evidence of an adaptation to our
      species.
CI  - Copyright (c) 2020 American Society for Microbiology.
FAU - Cagliani, Rachele
AU  - Cagliani R
AD  - Scientific Institute IRCCS E. MEDEA, Bioinformatics, Bosisio Parini, Italy
      rachele.cagliani@lanostrafamiglia.it.
FAU - Forni, Diego
AU  - Forni D
AD  - Scientific Institute IRCCS E. MEDEA, Bioinformatics, Bosisio Parini, Italy.
FAU - Clerici, Mario
AU  - Clerici M
AD  - Department of Physiopathology and Transplantation, University of Milan, Milan,
      Italy.
AD  - Don C. Gnocchi Foundation ONLUS, IRCCS, Milan, Italy.
FAU - Sironi, Manuela
AU  - Sironi M
AD  - Scientific Institute IRCCS E. MEDEA, Bioinformatics, Bosisio Parini, Italy.
LA  - eng
PT  - Journal Article
DEP - 20200401
PL  - United States
TA  - J Virol
JT  - Journal of virology
JID - 0113724
SB  - IM
EDAT- 2020/04/03 06:00
MHDA- 2020/04/03 06:00
CRDT- 2020/04/03 06:00
PHST- 2020/04/03 06:00 [entrez]
PHST- 2020/04/03 06:00 [pubmed]
PHST- 2020/04/03 06:00 [medline]
AID - JVI.00411-20 [pii]
AID - 10.1128/JVI.00411-20 [doi]
PST - aheadofprint
SO  - J Virol. 2020 Apr 1. pii: JVI.00411-20. doi: 10.1128/JVI.00411-20.

PMID- 32238429
OWN - NLM
STAT- Publisher
LR  - 20200402
IS  - 1535-5667 (Electronic)
IS  - 0161-5505 (Linking)
DP  - 2020 Apr 1
TI  - INCIDENTAL FINDINGS SUGGESTIVE OF COVID-19 IN ASYMPTOMATIC PATIENTS UNDERGOING
      NUCLEAR MEDICINE PROCEDURES IN A HIGH PREVALENCE REGION.
LID - jnumed.120.246256 [pii]
LID - 10.2967/jnumed.120.246256 [doi]
AB  - Infection with the novel coronavirus SARS-CoV-2 may remain asymptomatic, leading 
      to under-recognition of the related disease, COVID-19, and to incidental findings
      in nuclear imaging procedures performed for standard clinical indications. Here, 
      we report about our local experience in a region with high COVID-19 prevalence
      and dynamically increasing infection rates. Methods: Within the 8 day period of
      March 16-24, 2020, hybrid imaging studies of asymptomatic patients who underwent 
      (18)F-FDG-PET/CT or (131)I-SPECT/CT for standard oncologic indications at our
      institution in Brescia, Italy, were analyzed for findings suggestive of COVID-19.
      Presence, radiological features and metabolic activity of interstitial pneumonia 
      were identified, correlated with subsequent short-term clinical course and
      described in a case series. Results: Six of 65 patients (9%) that underwent
      PET/CT for various malignancies showed unexpected signs of interstitial pneumonia
      on CT and elevated regional FDG-avidity. Additionally, 1 of 12 patients who
      received radioiodine for differentiated thyroid carcinoma also showed
      interstitial pneumonia on SPECT/CT. 5/7 patients had subsequent proof of COVID-19
      by RT-PCR. The remaining 2 patients were not tested immediately but underwent
      quarantine and careful monitoring. Conclusion: Incidental findings suggestive of 
      COVID-19 may not be infrequent in hybrid imaging of asymptomatic patients, in
      regions with expansive spread of SARS-CoV-2. Nuclear medicine services should
      prepare accordingly.
CI  - Copyright (c) 2020 by the Society of Nuclear Medicine and Molecular Imaging, Inc.
FAU - Albano, Domenico
AU  - Albano D
AD  - Nuclear Medicine, University of Brescia and Spedali Civili Brescia, Brescia,
      Italy, Italy.
FAU - Bertagna, Francesco
AU  - Bertagna F
AD  - Nuclear Medicine, University of Brescia and Spedali Civili Brescia, Brescia,
      Italy, Italy.
FAU - Bertolia, Mattia
AU  - Bertolia M
AD  - Nuclear Medicine, Spedali Civili Brescia, Brescia, Italy, Italy.
FAU - Bosio, Giovanni
AU  - Bosio G
AD  - Nuclear Medicine, Spedali Civili Brescia, Brescia, Italy, Italy.
FAU - Lucchini, Silvia
AU  - Lucchini S
AD  - Nuclear Medicine, Spedali Civili Brescia, Brescia, Italy, Italy.
FAU - Motta, Federica
AU  - Motta F
AD  - Nuclear Medicine, Spedali Civili Brescia, Brescia, Italy, Italy.
FAU - Panarotto, Maria Beatrice
AU  - Panarotto MB
AD  - Nuclear Medicine, Spedali Civili Brescia, Brescia, Italy, Italy.
FAU - Peli, Alessia
AU  - Peli A
AD  - Nuclear Medicine, Spedali Civili Brescia, Brescia, Italy, Italy.
FAU - Camoni, Luca
AU  - Camoni L
AD  - Nuclear Medicine, Spedali Civili Brescia, Brescia, Italy, Italy.
FAU - Bengel, Frank M
AU  - Bengel FM
AD  - Department of Nuclear Medicine, Hannover Medical School, Hannover, Germany.
FAU - Giubbini, Raffaele
AU  - Giubbini R
AD  - Nuclear Medicine, University of Brescia and Spedali Civili Brescia, Brescia,
      Italy, Italy.
LA  - eng
PT  - Journal Article
DEP - 20200401
PL  - United States
TA  - J Nucl Med
JT  - Journal of nuclear medicine : official publication, Society of Nuclear Medicine
JID - 0217410
SB  - IM
OTO - NOTNLM
OT  - COVID-19
OT  - Infectious Disease
OT  - PET/CT
OT  - Respiratory
OT  - nuclear medicine
OT  - pneumonia
EDAT- 2020/04/03 06:00
MHDA- 2020/04/03 06:00
CRDT- 2020/04/03 06:00
PHST- 2020/03/31 00:00 [received]
PHST- 2020/03/31 00:00 [accepted]
PHST- 2020/04/03 06:00 [entrez]
PHST- 2020/04/03 06:00 [pubmed]
PHST- 2020/04/03 06:00 [medline]
AID - jnumed.120.246256 [pii]
AID - 10.2967/jnumed.120.246256 [doi]
PST - aheadofprint
SO  - J Nucl Med. 2020 Apr 1. pii: jnumed.120.246256. doi: 10.2967/jnumed.120.246256.

PMID- 32238336
OWN - NLM
STAT- Publisher
LR  - 20200402
IS  - 2369-2960 (Electronic)
IS  - 2369-2960 (Linking)
VI  - 6
IP  - 2
DP  - 2020 Apr 2
TI  - Global Telemedicine Implementation and Integration Within Health Systems to Fight
      the COVID-19 Pandemic: A Call to Action.
PG  - e18810
LID - 10.2196/18810 [doi]
AB  - On March 11, 2020, the World Health Organization declared the coronavirus disease
      2019 (COVID-19) outbreak as a pandemic, with over 720,000 cases reported in more 
      than 203 countries as of 31 March. The response strategy included early
      diagnosis, patient isolation, symptomatic monitoring of contacts as well as
      suspected and confirmed cases, and public health quarantine. In this context,
      telemedicine, particularly video consultations, has been promoted and scaled up
      to reduce the risk of transmission, especially in the United Kingdom and the
      United States of America. Based on a literature review, the first conceptual
      framework for telemedicine implementation during outbreaks was published in 2015.
      An updated framework for telemedicine in the COVID-19 pandemic has been defined. 
      This framework could be applied at a large scale to improve the national public
      health response. Most countries, however, lack a regulatory framework to
      authorize, integrate, and reimburse telemedicine services, including in emergency
      and outbreak situations. In this context, Italy does not include telemedicine in 
      the essential levels of care granted to all citizens within the National Health
      Service, while France authorized, reimbursed, and actively promoted the use of
      telemedicine. Several challenges remain for the global use and integration of
      telemedicine into the public health response to COVID-19 and future outbreaks.
      All stakeholders are encouraged to address the challenges and collaborate to
      promote the safe and evidence-based use of telemedicine during the current
      pandemic and future outbreaks. For countries without integrated telemedicine in
      their national health care system, the COVID-19 pandemic is a call to adopt the
      necessary regulatory frameworks for supporting wide adoption of telemedicine.
CI  - (c)Robin Ohannessian, Tu Anh Duong, Anna Odone. Originally published in JMIR
      Public Health and Surveillance (http://publichealth.jmir.org), 02.04.2020.
FAU - Ohannessian, Robin
AU  - Ohannessian R
AUID- ORCID: https://orcid.org/0000-0003-1999-7683
AD  - Telemedecine 360, TLM360, Paris, France.
FAU - Duong, Tu Anh
AU  - Duong TA
AUID- ORCID: https://orcid.org/0000-0003-2221-9903
AD  - Dermatology Department, AP-HP, Henri Mondor Hospital, Creteil, France.
AD  - Chaire Avenir Sante numerique, equipe 8 IMRB, Inserm, Creteil, France.
FAU - Odone, Anna
AU  - Odone A
AUID- ORCID: https://orcid.org/0000-0002-5657-9774
AD  - School of Public Health, Faculty of Medicine, University Vita-Salute San
      Raffaele, Milan, Italy.
AD  - Clinical Epidemiology and HTA, IRCCS San Raffaele Scientific Institute, Milan,
      Italy.
AD  - Digital Health Section, European Public Health Association, Milan, Italy.
LA  - eng
PT  - Journal Article
DEP - 20200402
PL  - Canada
TA  - JMIR Public Health Surveill
JT  - JMIR public health and surveillance
JID - 101669345
SB  - H
SB  - IM
OTO - NOTNLM
OT  - COVID-19
OT  - SARS-CoV-2
OT  - coronavirus
OT  - digital health
OT  - digital medicine
OT  - outbreak
OT  - pandemic
OT  - public health
OT  - surveillance
OT  - telehealth
OT  - telemedicine
EDAT- 2020/04/03 06:00
MHDA- 2020/04/03 06:00
CRDT- 2020/04/03 06:00
PHST- 2020/03/19 00:00 [received]
PHST- 2020/03/27 00:00 [accepted]
PHST- 2020/03/27 00:00 [revised]
PHST- 2020/04/03 06:00 [entrez]
PHST- 2020/04/03 06:00 [pubmed]
PHST- 2020/04/03 06:00 [medline]
AID - v6i2e18810 [pii]
AID - 10.2196/18810 [doi]
PST - epublish
SO  - JMIR Public Health Surveill. 2020 Apr 2;6(2):e18810. doi: 10.2196/18810.

PMID- 32238223
OWN - NLM
STAT- Publisher
LR  - 20200402
IS  - 1476-1645 (Electronic)
IS  - 0002-9637 (Linking)
DP  - 2020 Apr 1
TI  - Case Report: Walking Pneumonia in Novel Coronavirus Disease (COVID-19): Mild
      Symptoms with Marked Abnormalities on Chest Imaging.
LID - 10.4269/ajtmh.20-0203 [doi]
AB  - This case report underlines the appearance of a "walking pneumonia" in a novel
      coronavirus disease (COVID-19) patient, with evidence of progressive lung
      involvement on chest imaging studies. The patient traveled from Wuhan, Hubei,
      China, to Thailand in January 2020. One of her family members was diagnosed with 
      COVID-19. She presented to the hospital because of her concern, but she was
      without fever or any respiratory symptoms. Three days earlier, her nasopharyngeal
      and throat swabs revealed a negative severe acute respiratory syndrome
      coronavirus 2 (SARS-CoV-2) test by real-time reverse transcriptase polymerase
      chain reaction (RT-PCR). Her initial chest radiography was abnormal, and her
      first sputum SARS-CoV-2 test yielded inconclusive results. A subsequent sputum
      test was positive for SARS-CoV-2. Diagnosis in this patient was facilitated by
      chest imaging and repeat viral testing. Thus, chest imaging studies might enhance
      capabilities for early diagnosis of COVID-19 pneumonia.
FAU - Sivakorn, Chaisith
AU  - Sivakorn C
AD  - Department of Clinical Tropical Medicine, Faculty of Tropical Medicine, Mahidol
      University, Bangkok, Thailand.
FAU - Luvira, Viravarn
AU  - Luvira V
AD  - Department of Clinical Tropical Medicine, Faculty of Tropical Medicine, Mahidol
      University, Bangkok, Thailand.
FAU - Muangnoicharoen, Sant
AU  - Muangnoicharoen S
AD  - Department of Clinical Tropical Medicine, Faculty of Tropical Medicine, Mahidol
      University, Bangkok, Thailand.
FAU - Piroonamornpun, Pittaya
AU  - Piroonamornpun P
AD  - Hospital for Tropical Diseases, Faculty of Tropical Medicine, Mahidol University,
      Bangkok, Thailand.
FAU - Ouppapong, Tharawit
AU  - Ouppapong T
AD  - Division of Epidemiology, Department of Disease Control, Ministry of Public
      Health, Nonthaburi, Thailand.
FAU - Mungaomklang, Anek
AU  - Mungaomklang A
AD  - Department of Disease Control, Institution for Urban Disease Control and
      Prevention, Ministry of Public Health, Nonthaburi, Thailand.
FAU - Iamsirithaworn, Sopon
AU  - Iamsirithaworn S
AD  - Division of Communicable Diseases, Department of Disease Control, Ministry of
      Public Health, Nonthaburi, Thailand.
LA  - eng
PT  - Journal Article
DEP - 20200401
PL  - United States
TA  - Am J Trop Med Hyg
JT  - The American journal of tropical medicine and hygiene
JID - 0370507
SB  - AIM
SB  - IM
EDAT- 2020/04/03 06:00
MHDA- 2020/04/03 06:00
CRDT- 2020/04/03 06:00
PHST- 2020/04/03 06:00 [entrez]
PHST- 2020/04/03 06:00 [pubmed]
PHST- 2020/04/03 06:00 [medline]
AID - 10.4269/ajtmh.20-0203 [doi]
PST - aheadofprint
SO  - Am J Trop Med Hyg. 2020 Apr 1. doi: 10.4269/ajtmh.20-0203.

PMID- 32238216
OWN - NLM
STAT- Publisher
LR  - 20200402
IS  - 1559-6834 (Electronic)
IS  - 0899-823X (Linking)
DP  - 2020 Apr 2
TI  - Forecasting the Cumulative Number of COVID-19 Deaths in China: a Boltzmann
      Function-based Modeling Study.
PG  - 1-16
LID - 10.1017/ice.2020.101 [doi]
AB  - The COVID-19 outbreak is on-going in China. Here Boltzmann function-based
      analyses reveal the potential total numbers of COVID-19 deaths in China, Hubei
      Province, outside Hubei, Wuhan City and outside Wuhan, being 3260 (95% CI 3187,
      3394), 110 (109, 112), 3174 (3095, 3270), 2550 (2494, 2621) and 617 (607, 632),
      respectively.
FAU - Gao, Yuanyuan
AU  - Gao Y
AD  - Provincial University Key Laboratory of Cellular Stress Response and Metabolic
      Regulation, College of Life Sciences, Fujian Normal University, Fuzhou City,
      Fujian Province350117, China.
FAU - Zhang, Zuqin
AU  - Zhang Z
AD  - Provincial University Key Laboratory of Cellular Stress Response and Metabolic
      Regulation, College of Life Sciences, Fujian Normal University, Fuzhou City,
      Fujian Province350117, China.
FAU - Yao, Wei
AU  - Yao W
AD  - Provincial University Key Laboratory of Cellular Stress Response and Metabolic
      Regulation, College of Life Sciences, Fujian Normal University, Fuzhou City,
      Fujian Province350117, China.
FAU - Ying, Qi
AU  - Ying Q
AD  - Department of Civil and Environmental Engineering, Texas A&M University, College 
      Station, TX77843, USA.
FAU - Long, Cheng
AU  - Long C
AD  - Department of Orthopaedic,Sichuan University West China Hospital, Chengdu City,
      Sichuan Province, China.
FAU - Fu, Xinmiao
AU  - Fu X
AUID- ORCID: https://orcid.org/0000-0003-3361-6904
AD  - Provincial University Key Laboratory of Cellular Stress Response and Metabolic
      Regulation, College of Life Sciences, Fujian Normal University, Fuzhou City,
      Fujian Province350117, China.
LA  - eng
PT  - Journal Article
DEP - 20200402
PL  - United States
TA  - Infect Control Hosp Epidemiol
JT  - Infection control and hospital epidemiology
JID - 8804099
SB  - IM
SB  - N
OTO - NOTNLM
OT  - Boltzmann function
OT  - COVID-19
OT  - SARS-CoV-2
OT  - coronavirus
OT  - death
OT  - epidemic
EDAT- 2020/04/03 06:00
MHDA- 2020/04/03 06:00
CRDT- 2020/04/03 06:00
PHST- 2020/04/03 06:00 [entrez]
PHST- 2020/04/03 06:00 [pubmed]
PHST- 2020/04/03 06:00 [medline]
AID - S0899823X20001014 [pii]
AID - 10.1017/ice.2020.101 [doi]
PST - aheadofprint
SO  - Infect Control Hosp Epidemiol. 2020 Apr 2:1-16. doi: 10.1017/ice.2020.101.

PMID- 32238094
OWN - NLM
STAT- Publisher
LR  - 20200402
IS  - 1538-0254 (Electronic)
IS  - 0739-1102 (Linking)
DP  - 2020 Apr 2
TI  - Identification of Chymotrypsin-like Protease Inhibitors of SARS-CoV-2 Via
      Integrated Computational Approach.
PG  - 1-13
LID - 10.1080/07391102.2020.1751298 [doi]
AB  - Recently, the world has witnessed outbreak of a novel Coronavirus (SARS-CoV-2),
      the virus which initially emerged in Wuhan, China has now made its way to a large
      part of the world, resulting in a public emergency of international concern. The 
      functional importance of Chymotrypsin-like protease (3CL(pro)) in viral
      replication and maturation turns it into an attractive target for the development
      of effective antiviral drugs against SARS and other coronaviruses. At present,
      there is no standard drug regime nor any vaccine available against the infection.
      The rapid development and identification of efficient interventions against
      SARS-CoV-2 remains a major challenge. Based on the available knowledge of closely
      related coronavirus and their safety profiles, repurposing of existing antiviral 
      drugs and screening of available databases is considered a near term strategic
      and economic way to contain the SARS-CoV-2 pandemic. Herein, we applied
      computational drug design methods to identify Chymotrypsin-like protease
      inhibitors from FDA approved antiviral drugs and our in-house database of natural
      and drug-like compounds of synthetic origin. As a result three FDA approved drugs
      ( Remdesivir, Saquinavir and Darunavir) and two natural compounds (. flavone and 
      coumarine derivatives) were identified as promising hits. Further, MD simulation 
      and binding free energy calculations were performed to evaluate the dynamic
      behavior, stability of protein-ligand contact, and binding affinity of the hit
      compounds. Our results indicate that the identified compounds can inhibit the
      function of Chymotrypsin-like protease (3CL(pro)) of Coronavirus. Considering the
      severity of the spread of coronavirus, the current study is in-line with the
      concept of finding the new inhibitors against the vital pathway of the corona
      virus to expedite the process of drug discovery.
FAU - Khan, Salman Ali
AU  - Khan SA
AD  - Dr. Panjwani Center for Molecular Medicine and Drug Research, International
      Center for Chemical and Biological Sciences, University of Karachi,
      Karachi-75270, Pakistan.
FAU - Zia, Komal
AU  - Zia K
AD  - Dr. Panjwani Center for Molecular Medicine and Drug Research, International
      Center for Chemical and Biological Sciences, University of Karachi,
      Karachi-75270, Pakistan.
FAU - Ashraf, Sajda
AU  - Ashraf S
AD  - Dr. Panjwani Center for Molecular Medicine and Drug Research, International
      Center for Chemical and Biological Sciences, University of Karachi,
      Karachi-75270, Pakistan.
FAU - Uddin, Reaz
AU  - Uddin R
AD  - Dr. Panjwani Center for Molecular Medicine and Drug Research, International
      Center for Chemical and Biological Sciences, University of Karachi,
      Karachi-75270, Pakistan.
FAU - Ul-Haq, Zaheer
AU  - Ul-Haq Z
AUID- ORCID: http://orcid.org/0000-0002-8530-8711
AD  - Dr. Panjwani Center for Molecular Medicine and Drug Research, International
      Center for Chemical and Biological Sciences, University of Karachi,
      Karachi-75270, Pakistan.
AD  - H.E.J Research Institute of Chemistry, International Center for Chemical and
      Biological Sciences, University of Karachi, Karachi-75270, Pakistan.
LA  - eng
PT  - Journal Article
DEP - 20200402
PL  - England
TA  - J Biomol Struct Dyn
JT  - Journal of biomolecular structure & dynamics
JID - 8404176
SB  - IM
OTO - NOTNLM
OT  - 3CLpro
OT  - Drug Repurposing
OT  - MD Simulation
OT  - Remdesivir
OT  - SARS-CoV-2
OT  - virtual screening,corona viru
EDAT- 2020/04/03 06:00
MHDA- 2020/04/03 06:00
CRDT- 2020/04/03 06:00
PHST- 2020/04/03 06:00 [entrez]
PHST- 2020/04/03 06:00 [pubmed]
PHST- 2020/04/03 06:00 [medline]
AID - 10.1080/07391102.2020.1751298 [doi]
PST - aheadofprint
SO  - J Biomol Struct Dyn. 2020 Apr 2:1-13. doi: 10.1080/07391102.2020.1751298.

PMID- 32238024
OWN - NLM
STAT- Publisher
LR  - 20200402
IS  - 2374-4243 (Electronic)
IS  - 2374-4243 (Linking)
DP  - 2020 Apr 2
TI  - A case of imported COVID-19 diagnosed by PCR-positive lower respiratory specimen 
      but with PCR-negative throat swabs.
PG  - 1-4
LID - 10.1080/23744235.2020.1744711 [doi]
AB  - A 35-year-old woman presented with fever and mild diarrhoea without any
      respiratory symptoms 9 days after travelling to Japan from Wuhan, China. Her
      computed tomography scan revealed pneumonia. The first polymerase chain reaction 
      (PCR) test on throat swab for the novel corona virus upon admission was negative.
      Therefore, she was treated for community-acquired pneumonia, but fever persisted.
      On hospital day 5, PCR test on induced sputum was positive, but a second
      polymerase chain reaction test on throat swab remained negative. She was
      discharged, fully recovered, on hospital day 12. A lower respiratory tract
      specimen should be obtained for better diagnosis of corona virus disease 2019,
      even in the absence of respiratory symptoms for patients with significant travel 
      or exposure history.
FAU - Hase, Ryota
AU  - Hase R
AD  - Department of Infectious Diseases, Japanese Red Cross Narita Hospital, Narita,
      Chiba, Japan.
AD  - Department of Infectious Diseases, Kameda Medical Center, Kamogawa, Chiba, Japan.
FAU - Kurita, Takashi
AU  - Kurita T
AD  - Department of Infectious Diseases, Japanese Red Cross Narita Hospital, Narita,
      Chiba, Japan.
FAU - Muranaka, Emiri
AU  - Muranaka E
AD  - Department of Infectious Diseases, Japanese Red Cross Narita Hospital, Narita,
      Chiba, Japan.
AD  - Department of Infectious Diseases, Kameda Medical Center, Kamogawa, Chiba, Japan.
FAU - Sasazawa, Hiroki
AU  - Sasazawa H
AD  - Department of Infectious Diseases, Japanese Red Cross Narita Hospital, Narita,
      Chiba, Japan.
AD  - Department of Infectious Diseases, Kameda Medical Center, Kamogawa, Chiba, Japan.
FAU - Mito, Haruki
AU  - Mito H
AD  - Department of Infectious Diseases, Japanese Red Cross Narita Hospital, Narita,
      Chiba, Japan.
FAU - Yano, Yudai
AU  - Yano Y
AD  - Department of Infectious Diseases, Japanese Red Cross Narita Hospital, Narita,
      Chiba, Japan.
LA  - eng
PT  - Journal Article
DEP - 20200402
PL  - England
TA  - Infect Dis (Lond)
JT  - Infectious diseases (London, England)
JID - 101650235
SB  - IM
OTO - NOTNLM
OT  - Coronavirus disease 2019 (COVID-19)
OT  - real-time reverse transcription-polymerase chain reaction (RT-PCR) assay
OT  - the novel corona virus (SARS-CoV-2)
EDAT- 2020/04/03 06:00
MHDA- 2020/04/03 06:00
CRDT- 2020/04/03 06:00
PHST- 2020/04/03 06:00 [entrez]
PHST- 2020/04/03 06:00 [pubmed]
PHST- 2020/04/03 06:00 [medline]
AID - 10.1080/23744235.2020.1744711 [doi]
PST - aheadofprint
SO  - Infect Dis (Lond). 2020 Apr 2:1-4. doi: 10.1080/23744235.2020.1744711.

PMID- 32237288
OWN - NLM
STAT- Publisher
LR  - 20200402
IS  - 2234-3814 (Electronic)
IS  - 2234-3806 (Linking)
DP  - 2020 Mar 31
TI  - Guidelines for Laboratory Diagnosis of Coronavirus Disease 2019 (COVID-19) in
      Korea.
AB  - The outbreak of coronavirus disease 2019 (COVID-19), which began in December
      2019, is still ongoing in Korea, with >9,000 confirmed cases as of March 25,
      2020. COVID-19 is a severe acute respiratory syndrome Coronavirus 2 (SARS-CoV-2) 
      infection, and real-time reverse transcription-PCR is currently the most reliable
      diagnostic method for COVID-19 around the world. Korean Society for Laboratory
      Medicine and the Korea Centers for Disease Prevention and Control propose
      guidelines for diagnosing COVID-19 in clinical laboratories in Korea. These
      guidelines are based on other related domestic and international guidelines, as
      well as expert opinions and include the selection of test subjects, selection of 
      specimens, diagnostic methods, interpretation of test results, and biosafety.
CI  - (c) The Korean Society for Laboratory Medicine.
FAU - Hong, Ki Ho
AU  - Hong KH
AUID- ORCID: https://orcid.org/0000-0002-5700-9036
AD  - Department of Laboratory Medicine, Seoul Medical Center, Seoul, Korea.
FAU - Lee, Sang Won
AU  - Lee SW
AUID- ORCID: https://orcid.org/0000-0003-0027-0134
AD  - Center for Laboratory Control of Infectious Diseases, Centers for Disease Control
      and Prevention, Osong, Korea.
FAU - Kim, Taek Soo
AU  - Kim TS
AUID- ORCID: https://orcid.org/0000-0002-2093-1721
AD  - Department of Laboratory Medicine, Seoul National University Hospital, Seoul,
      Korea.
FAU - Huh, Hee Jae
AU  - Huh HJ
AUID- ORCID: https://orcid.org/0000-0001-8999-7561
AD  - Deopartment of Laboratory Medicine and Genetics, Samsung Medical Center,
      Sungkyunkwan University School of Medicine, Seoul, Korea.
FAU - Lee, Jaehyeon
AU  - Lee J
AUID- ORCID: https://orcid.org/0000-0003-3211-8903
AD  - Department of Laboratory Medicine, Jeonbuk National University Medical School and
      Hospital, Jeonju, Korea.
FAU - Kim, So Yeon
AU  - Kim SY
AUID- ORCID: https://orcid.org/0000-0003-1774-0382
AD  - Department of Laboratory Medicine, National Medical Center, Seoul, Korea.
FAU - Park, Jae Sun
AU  - Park JS
AUID- ORCID: https://orcid.org/0000-0002-2746-9162
AD  - Center for Laboratory Control of Infectious Diseases, Centers for Disease Control
      and Prevention, Osong, Korea.
FAU - Kim, Gab Jeong
AU  - Kim GJ
AUID- ORCID: https://orcid.org/0000-0002-6284-428X
AD  - Center for Laboratory Control of Infectious Diseases, Centers for Disease Control
      and Prevention, Osong, Korea.
FAU - Sung, Heungsup
AU  - Sung H
AUID- ORCID: https://orcid.org/0000-0002-6062-4451
AD  - Department of Laboratory Medicine, Asan Medical Center and University of Ulsan
      College of Medicine, Seoul, Korea.
FAU - Roh, Kyoung Ho
AU  - Roh KH
AUID- ORCID: https://orcid.org/0000-0002-6291-9229
AD  - Department of Laboratory Medicine, National Health Insurance Service, Ilsan
      Hospital, Goyang, Korea.
FAU - Kim, Jae Seok
AU  - Kim JS
AUID- ORCID: https://orcid.org/0000-0001-6025-0341
AD  - Department of Laboratory Medicine, Hallym University College of Medicine,
      Chuncheon, Korea.
FAU - Kim, Hyun Soo
AU  - Kim HS
AUID- ORCID: https://orcid.org/0000-0002-7026-6715
AD  - Department of Laboratory Medicine, Hallym University College of Medicine,
      Chuncheon, Korea.
FAU - Lee, Seung Tae
AU  - Lee ST
AUID- ORCID: https://orcid.org/0000-0003-1047-1415
AD  - Department of Laboratory Medicine, Yonsei University College of Medicine, Seoul, 
      Korea.
FAU - Seong, Moon Woo
AU  - Seong MW
AUID- ORCID: https://orcid.org/0000-0003-2954-3677
AD  - Department of Laboratory Medicine, Seoul National University Hospital, Seoul,
      Korea.
FAU - Ryoo, Namhee
AU  - Ryoo N
AUID- ORCID: https://orcid.org/0000-0001-8383-709X
AD  - Department of Laboratory Medicine, Keimyung University School of Medicine, Daegu,
      Korea.
FAU - Lee, Hyukmin
AU  - Lee H
AUID- ORCID: https://orcid.org/0000-0002-8523-4126
AD  - Department of Laboratory Medicine, Yonsei University College of Medicine, Seoul, 
      Korea. HMLEE71@yuhs.ac.
FAU - Kwon, Kye Chul
AU  - Kwon KC
AUID- ORCID: https://orcid.org/0000-0002-4886-0590
AD  - Department of Laboratory Medicine, College of Medicine, Chungnam National
      University, Daejeon, Korea.
FAU - Yoo, Cheon Kwon
AU  - Yoo CK
AUID- ORCID: https://orcid.org/0000-0002-8444-3620
AD  - Center for Laboratory Control of Infectious Diseases, Centers for Disease Control
      and Prevention, Osong, Korea. ckyoo@korea.kr.
CN  - Korean Society for Laboratory Medicine, COVID-19 Task Force and the Center for
      Laboratory Control of Infectious Diseases, the Korea Centers for Disease Control 
      and Prevention
LA  - eng
PT  - Journal Article
PT  - Review
DEP - 20200331
PL  - Korea (South)
TA  - Ann Lab Med
JT  - Annals of laboratory medicine
JID - 101571172
SB  - IM
OTO - NOTNLM
OT  - COVID-19
OT  - Guidelines
OT  - Korea
OT  - Laboratory diagnosis
OT  - Outbreak
COIS- No potential conflicts of interest relevant to this article were reported.
EDAT- 2020/04/03 06:00
MHDA- 2020/04/03 06:00
CRDT- 2020/04/03 06:00
PHST- 2020/03/16 00:00 [received]
PHST- 2020/03/17 00:00 [revised]
PHST- 2020/03/25 00:00 [accepted]
PHST- 2020/04/03 06:00 [entrez]
PHST- 2020/04/03 06:00 [pubmed]
PHST- 2020/04/03 06:00 [medline]
AID - 40.351 [pii]
PST - aheadofprint
SO  - Ann Lab Med. 2020 Mar 31. pii: 40.351.

PMID- 32237287
OWN - NLM
STAT- Publisher
LR  - 20200402
IS  - 2234-3814 (Electronic)
IS  - 2234-3806 (Linking)
DP  - 2020 Mar 31
TI  - COVID-19 Testing in South Korea: Current Status and the Need for Faster
      Diagnostics.
FAU - Kim, Young Jin
AU  - Kim YJ
AUID- ORCID: https://orcid.org/0000-0001-8182-2433
AD  - Department of Laboratory Medicine, Kyung Hee University Hospital, Kyung Hee
      University School of Medicine, Seoul, Korea.
FAU - Sung, Heungsup
AU  - Sung H
AUID- ORCID: https://orcid.org/0000-0002-6062-4451
AD  - Department of Laboratory Medicine, University of Ulsan, College of Medicine and
      Asan Medical Center, Seoul, Korea.
FAU - Ki, Chang Seok
AU  - Ki CS
AUID- ORCID: https://orcid.org/0000-0001-7679-8731
AD  - GC Genome, Yongin, Korea.
FAU - Hur, Mina
AU  - Hur M
AUID- ORCID: https://orcid.org/0000-0002-4429-9978
AD  - Department of Laboratory Medicine, Konkuk University School of Medicine, Seoul,
      Korea. dearmina@hanmail.net.
LA  - eng
PT  - Editorial
DEP - 20200331
PL  - Korea (South)
TA  - Ann Lab Med
JT  - Annals of laboratory medicine
JID - 101571172
SB  - IM
OTO - NOTNLM
OT  - COVID-19
OT  - Diagnostic testing
OT  - Emergency use authorization
OT  - Korea
OT  - Outbreak
OT  - SARS-CoV-2
COIS- No potential conflicts of interest relevant to this article were reported.
EDAT- 2020/04/03 06:00
MHDA- 2020/04/03 06:00
CRDT- 2020/04/03 06:00
PHST- 2020/04/03 06:00 [entrez]
PHST- 2020/04/03 06:00 [pubmed]
PHST- 2020/04/03 06:00 [medline]
AID - 40.349 [pii]
PST - aheadofprint
SO  - Ann Lab Med. 2020 Mar 31. pii: 40.349.

PMID- 32237278
OWN - NLM
STAT- Publisher
LR  - 20200402
IS  - 1326-5377 (Electronic)
IS  - 0025-729X (Linking)
DP  - 2020 Apr 1
TI  - Isolation and rapid sharing of the 2019 novel coronavirus (SAR-CoV-2) from the
      first patient diagnosed with COVID-19 in Australia.
LID - 10.5694/mja2.50569 [doi]
AB  - OBJECTIVES: To describe the first isolation and sequencing of SARS-CoV-2 in
      Australia and rapid sharing of the isolate. SETTING: SARS-CoV-2 was isolated from
      a 58-year-old man from Wuhan, China who arrived in Melbourne on 19 January 2020
      and was admitted to the Monash Medical Centre, Melbourne from the emergency
      department on 24 January 2020 with fever, cough, and progressive dyspnoea. MAJOR 
      OUTCOMES: Clinical course and laboratory features of the first reported case of
      COVID-19 (the illness caused by SARS-CoV-2) in Australia; isolation, whole genome
      sequencing, imaging, and rapid sharing of virus from the patient. RESULTS: A
      nasopharyngeal swab and sputum collected when the patient presented to hospital
      were each positive for SARS-CoV-2 (reverse transcription polymerase chain
      reaction). Inoculation of Vero/hSLAM cells with material from the nasopharyngeal 
      swab led to the isolation of SARS-CoV-2 virus in culture. Electron microscopy of 
      the supernatant confirmed the presence of virus particles with morphology
      characteristic of viruses of the family Coronaviridae. Whole genome sequencing of
      the viral isolate and phylogenetic analysis indicated the isolate exhibited
      greater than 99.99% sequence identity with other publicly available SARS-CoV-2
      genomes. Within 24 hours of isolation, the first Australian SARS-CoV-2 isolate
      was shared with local and overseas reference laboratories and major North
      American and European culture collections. CONCLUSIONS: The ability to rapidly
      identify, propagate, and internationally share our SARS-CoV-2 isolate is an
      important step in collaborative scientific efforts to deal effectively with this 
      international public health emergency by developing better diagnostic procedures,
      vaccine candidates, and antiviral agents.
CI  - (c) 2020 AMPCo Pty Ltd.
FAU - Caly, Leon
AU  - Caly L
AD  - Victorian Infectious Diseases Reference Laboratory, Melbourne Health at the Peter
      Doherty Institute for Infection and Immunity, Melbourne, VIC.
FAU - Druce, Julian
AU  - Druce J
AD  - Victorian Infectious Diseases Reference Laboratory, Melbourne Health at the Peter
      Doherty Institute for Infection and Immunity, Melbourne, VIC.
FAU - Roberts, Jason
AU  - Roberts J
AD  - Victorian Infectious Diseases Reference Laboratory, Melbourne Health at the Peter
      Doherty Institute for Infection and Immunity, Melbourne, VIC.
FAU - Bond, Katherine
AU  - Bond K
AD  - Victorian Infectious Diseases Reference Laboratory, Melbourne Health at the Peter
      Doherty Institute for Infection and Immunity, Melbourne, VIC.
FAU - Tran, Thomas
AU  - Tran T
AD  - Victorian Infectious Diseases Reference Laboratory, Melbourne Health at the Peter
      Doherty Institute for Infection and Immunity, Melbourne, VIC.
FAU - Kostecki, Renata
AU  - Kostecki R
AD  - Victorian Infectious Diseases Reference Laboratory, Melbourne Health at the Peter
      Doherty Institute for Infection and Immunity, Melbourne, VIC.
FAU - Yoga, Yano
AU  - Yoga Y
AD  - Victorian Infectious Diseases Reference Laboratory, Melbourne Health at the Peter
      Doherty Institute for Infection and Immunity, Melbourne, VIC.
FAU - Naughton, William
AU  - Naughton W
AD  - Monash Medical Centre, Melbourne, VIC.
FAU - Taiaroa, George
AU  - Taiaroa G
AD  - Peter Doherty Institute for Infection and Immunity, University of Melbourne and
      Royal Melbourne Hospital, Melbourne, VIC.
FAU - Seemann, Torsten
AU  - Seemann T
AD  - Microbiological Diagnostic Unit Public Health Laboratory, University of Melbourne
      at the Peter Doherty Institute for Infection and Immunity, Melbourne, VIC.
FAU - Schultz, Mark B
AU  - Schultz MB
AD  - Microbiological Diagnostic Unit Public Health Laboratory, University of Melbourne
      at the Peter Doherty Institute for Infection and Immunity, Melbourne, VIC.
FAU - Howden, Benjamin P
AU  - Howden BP
AD  - Microbiological Diagnostic Unit Public Health Laboratory, University of Melbourne
      at the Peter Doherty Institute for Infection and Immunity, Melbourne, VIC.
FAU - Korman, Tony M
AU  - Korman TM
AD  - Monash Medical Centre, Melbourne, VIC.
FAU - Lewin, Sharon R
AU  - Lewin SR
AD  - Peter Doherty Institute for Infection and Immunity, University of Melbourne and
      Royal Melbourne Hospital, Melbourne, VIC.
AD  - The Alfred, Melbourne, VIC.
FAU - Williamson, Deborah A
AU  - Williamson DA
AUID- ORCID: https://orcid.org/0000-0001-7363-6665
AD  - Microbiological Diagnostic Unit Public Health Laboratory, University of Melbourne
      at the Peter Doherty Institute for Infection and Immunity, Melbourne, VIC.
AD  - Melbourne Health, Melbourne, VIC.
FAU - Catton, Mike G
AU  - Catton MG
AD  - Victorian Infectious Diseases Reference Laboratory, Melbourne Health at the Peter
      Doherty Institute for Infection and Immunity, Melbourne, VIC.
LA  - eng
SI  - GENBANK/NC_045512.3
SI  - GENBANK/MT007544.1
SI  - GENBANK/EPI_ISL_406844
GR  - NHMRC
GR  - Victorian Department of Health and Human Services
GR  - University of Wisconsin Medical Foundation
PT  - Journal Article
DEP - 20200401
PL  - Australia
TA  - Med J Aust
JT  - The Medical journal of Australia
JID - 0400714
SB  - IM
OTO - NOTNLM
OT  - Public health
OT  - Virus diseases
EDAT- 2020/04/03 06:00
MHDA- 2020/04/03 06:00
CRDT- 2020/04/03 06:00
PHST- 2020/02/25 00:00 [received]
PHST- 2020/03/05 00:00 [accepted]
PHST- 2020/04/03 06:00 [entrez]
PHST- 2020/04/03 06:00 [pubmed]
PHST- 2020/04/03 06:00 [medline]
AID - 10.5694/mja2.50569 [doi]
PST - aheadofprint
SO  - Med J Aust. 2020 Apr 1. doi: 10.5694/mja2.50569.

PMID- 32237160
OWN - NLM
STAT- Publisher
LR  - 20200402
IS  - 1096-9071 (Electronic)
IS  - 0146-6615 (Linking)
DP  - 2020 Apr 1
TI  - Epidemiological analysis of COVID-19 and practical experience from China.
LID - 10.1002/jmv.25813 [doi]
AB  - The rapid spread of the epidemic has aroused widespread concern in the
      international community. SARS-COV-2 originated from Wuhan's Huanan wholesale
      seafood market, with bats as the likely original hosts and pangolins as potential
      intermediate hosts. The current source of the disease is mainly patients infected
      with SARS-COV-2. Patients in the incubation period may also become sources of
      infection. The virus is mainly transmitted via respiratory droplets and contact, 
      and the population is generally susceptible. The epidemic has progressed through 
      the local outbreak stage and community transmission stage due to exposure at
      Wuhan's Huanan wholesale seafood market and is now in the stage of large-scale
      transmission due to the spread of the epidemic. The basic productive number (R0) 
      at the beginning of the epidemic was 2.2, with an average incubation period of
      5.2 days. The proportion of critically ill patients was 23.4%, the mortality rate
      was lower than those of SARS and MERS, and 96.5% of deaths occurred in Hubei
      Province, where the outbreak occurred first. Among them, elderly men with
      underlying diseases had a higher mortality rate. Chinese medical staff have
      summarized a set of effective strategies and methods in the diagnosis and
      treatment of this disease that are worthy of reference for their international
      counterparts. With powerful government intervention and the efforts of Chinese
      medical staff, China's outbreak has gradually improved. This article is protected
      by copyright. All rights reserved.
CI  - This article is protected by copyright. All rights reserved.
FAU - Ye, Qing
AU  - Ye Q
AD  - National Clinical Research Center for Child Health, National Children's Regional 
      Medical Center, the Children's Hospital, Zhejiang University School of Medicine, 
      Hangzhou, 310052, China.
FAU - Wang, Bili
AU  - Wang B
AD  - National Clinical Research Center for Child Health, National Children's Regional 
      Medical Center, the Children's Hospital, Zhejiang University School of Medicine, 
      Hangzhou, 310052, China.
FAU - Mao, Jianhua
AU  - Mao J
AD  - National Clinical Research Center for Child Health, National Children's Regional 
      Medical Center, the Children's Hospital, Zhejiang University School of Medicine, 
      Hangzhou, 310052, China.
FAU - Fu, Junfen
AU  - Fu J
AD  - National Clinical Research Center for Child Health, National Children's Regional 
      Medical Center, the Children's Hospital, Zhejiang University School of Medicine, 
      Hangzhou, 310052, China.
FAU - Shang, Shiqiang
AU  - Shang S
AD  - National Clinical Research Center for Child Health, National Children's Regional 
      Medical Center, the Children's Hospital, Zhejiang University School of Medicine, 
      Hangzhou, 310052, China.
FAU - Shu, Qiang
AU  - Shu Q
AUID- ORCID: http://orcid.org/0000-0002-5614-2695
AD  - National Clinical Research Center for Child Health, National Children's Regional 
      Medical Center, the Children's Hospital, Zhejiang University School of Medicine, 
      Hangzhou, 310052, China.
FAU - Zhang, Ting
AU  - Zhang T
AD  - College of Medical Technology, Zhejiang Chinese Medical University, Hangzhou,
      310053, China.
LA  - eng
PT  - Journal Article
PT  - Review
DEP - 20200401
PL  - United States
TA  - J Med Virol
JT  - Journal of medical virology
JID - 7705876
SB  - IM
OTO - NOTNLM
OT  - COVID-19
OT  - epidemic
OT  - mortality
OT  - treatment
OT  - virus pneumonia
EDAT- 2020/04/03 06:00
MHDA- 2020/04/03 06:00
CRDT- 2020/04/03 06:00
PHST- 2020/04/03 06:00 [entrez]
PHST- 2020/04/03 06:00 [pubmed]
PHST- 2020/04/03 06:00 [medline]
AID - 10.1002/jmv.25813 [doi]
PST - aheadofprint
SO  - J Med Virol. 2020 Apr 1. doi: 10.1002/jmv.25813.

PMID- 32237159
OWN - NLM
STAT- Publisher
LR  - 20200402
IS  - 1099-1751 (Electronic)
IS  - 0749-6753 (Linking)
DP  - 2020 Apr 1
TI  - SARS-CoV-2 pandemics: The lack of critical reflection addressing short- and
      long-term challenges.
LID - 10.1002/hpm.2977 [doi]
FAU - Correia, Tiago
AU  - Correia T
AD  - Global Health and Tropical Medicine, GHTM, Instituto de Higiene e Medicina
      Tropical, IHMT, Universidade Nova de Lisboa, Lisboa, Portugal.
AD  - CIES-Instituto Universitario de Lisboa, Lisboa, Portugal.
LA  - eng
GR  - UID/SOC/03126/2019/Fundacao para a Ciencia e a Tecnologia
PT  - Editorial
DEP - 20200401
PL  - England
TA  - Int J Health Plann Manage
JT  - The International journal of health planning and management
JID - 8605825
SB  - H
EDAT- 2020/04/03 06:00
MHDA- 2020/04/03 06:00
CRDT- 2020/04/03 06:00
PHST- 2020/04/03 06:00 [entrez]
PHST- 2020/04/03 06:00 [pubmed]
PHST- 2020/04/03 06:00 [medline]
AID - 10.1002/hpm.2977 [doi]
PST - aheadofprint
SO  - Int J Health Plann Manage. 2020 Apr 1. doi: 10.1002/hpm.2977.

PMID- 32237148
OWN - NLM
STAT- Publisher
LR  - 20200402
IS  - 1096-9071 (Electronic)
IS  - 0146-6615 (Linking)
DP  - 2020 Apr 1
TI  - Differences between COVID-19 and suspected then confirmed SARS-CoV-2-negative
      pneumonia: a retrospective study from a single center.
LID - 10.1002/jmv.25810 [doi]
AB  - Coronavirus disease 2019 (COVID-19) broke out in Wuhan, Hubei, China in December 
      2019. Tens thousands of people have been infected with the disease. Our aim was
      to distinguish severe acute respiratory syndrome coronavirus 2
      (SARS-CoV-2)-positive patients from SARS-CoV-2-negative patients. We
      retrospectively compared the data of COVID-19 patients with those of suspected
      and confirmed SARS-CoV-2-negative patients (control patients). There were 78
      COVID-19 patients and 26 control patients, whose median ages were significantly
      different (P=0.001). The percentage of COVID-19 patients admitting exposure to
      Wuhan was obviously higher than that of control patients (X(2) =29.130, P<0.001).
      Fever and cough appeared more frequently in COVID-19 patients than in the control
      patients. The routine blood work-up parameters of COVID-19 patients did not
      change much and their mean counts were in normal range. There were 38.5% of
      control patients had higher procalcitonin (PCT) levels than 0.5ng/ml, which was
      significantly higher than that percentage of COVID-19 patients (X(2) =22.636, P
      <0.05), and COVID-19 patients were also more likely to have decreased or normal
      urea and creatinine levels than control patients (X(2) =24.930, 8.480, P
      <0.05).Younger age, exposure to Wuhan, fever, cough, and slight changes in
      routine blood work-up parameters, urea and creatinine were important features
      discriminating COVID-19 from control patients. Slightly increased, but far less
      than 0.5ng/ml, PCT levels also differentiated COVID-19 patients from control
      patients This article is protected by copyright. All rights reserved.
CI  - This article is protected by copyright. All rights reserved.
FAU - Chen, Xinyi
AU  - Chen X
AUID- ORCID: http://orcid.org/0000-0002-2745-7233
AD  - Department of Pathology, Qingdao Central Hospital, The Second Affiliated Hospital
      of Qingdao University Medical College, Qingdao, China.
FAU - Yang, Yi
AU  - Yang Y
AD  - Department of Hematology, Chongqing Three Gorges Central Hospital, Chongqing,
      China.
FAU - Huang, Min
AU  - Huang M
AD  - Department of Internal Medicine, Baian Branch Hospital, Chongqing Three Gorges
      Central Hospital, Chongqing, China.
FAU - Liu, Lili
AU  - Liu L
AD  - Department of Pathology, Qingdao Central Hospital, The Second Affiliated Hospital
      of Qingdao University Medical College, Qingdao, China.
FAU - Zhang, Xianxiang
AU  - Zhang X
AD  - The Director of Chongqing Three Gorges Central Hospital, Chongqing, China.
FAU - Xu, Jing
AU  - Xu J
AD  - Department of Pathology, Qingdao Central Hospital, The Second Affiliated Hospital
      of Qingdao University Medical College, Qingdao, China.
FAU - Geng, Shaoqing
AU  - Geng S
AD  - Department of Pathology, Qingdao Central Hospital, The Second Affiliated Hospital
      of Qingdao University Medical College, Qingdao, China.
FAU - Han, Bo
AU  - Han B
AD  - The Key Laboratory of Experimental Teratology, Ministry of Education and
      Department of Pathology, Shandong University, School of Basic Medical Sciences,
      Jinan, China.
FAU - Xiao, Jiangfeng
AU  - Xiao J
AD  - Department of Loemology, Chongqing Three Gorges Central Hospital, Chongqing,
      China.
FAU - Wan, Yanyun
AU  - Wan Y
AD  - Department of Internal Medicine, Baian Branch Hospital, Chongqing Three Gorges
      Central Hospital, Chongqing, China.
LA  - eng
PT  - Journal Article
DEP - 20200401
PL  - United States
TA  - J Med Virol
JT  - Journal of medical virology
JID - 7705876
SB  - IM
OTO - NOTNLM
OT  - Coronavirus disease 2019 (COVID-19)
OT  - laboratory test
OT  - procalcitonin
OT  - suspected then confirmed SARS-CoV-2-negative pneumonia
OT  - symptoms
EDAT- 2020/04/03 06:00
MHDA- 2020/04/03 06:00
CRDT- 2020/04/03 06:00
PHST- 2020/04/03 06:00 [entrez]
PHST- 2020/04/03 06:00 [pubmed]
PHST- 2020/04/03 06:00 [medline]
AID - 10.1002/jmv.25810 [doi]
PST - aheadofprint
SO  - J Med Virol. 2020 Apr 1. doi: 10.1002/jmv.25810.

PMID- 32236490
OWN - NLM
STAT- Publisher
LR  - 20200402
IS  - 1539-3704 (Electronic)
IS  - 0003-4819 (Linking)
DP  - 2020 Apr 1
TI  - Environment and Personal Protective Equipment Tests for SARS-CoV-2 in the
      Isolation Room of an Infant With Infection.
LID - 10.7326/M20-0942 [doi]
FAU - Yung, Chee Fu
AU  - Yung CF
AD  - Infectious Disease Service, KK Women's and Children's Hospital, Duke-NUS Medical 
      School, and Lee Kong Chian School of Medicine, Nanyang Technological University, 
      Singapore (C.F.Y.).
FAU - Kam, Kai-Qian
AU  - Kam KQ
AD  - Infectious Disease Service, KK Women's and Children's Hospital, Singapore (K.K., 
      K.C.T.).
FAU - Wong, Michelle S Y
AU  - Wong MSY
AD  - Verification and Attribution Laboratory, DSO National Laboratories, Singapore
      (M.S.W., Y.K.T.).
FAU - Maiwald, Matthias
AU  - Maiwald M
AD  - KK Women's and Children's Hospital, Singapore (M.M.).
FAU - Tan, Yian Kim
AU  - Tan YK
AD  - Verification and Attribution Laboratory, DSO National Laboratories, Singapore
      (M.S.W., Y.K.T.).
FAU - Tan, Boon Huan
AU  - Tan BH
AD  - Biological Defence Programme, DSO National Laboratories, Singapore (B.H.T.).
FAU - Thoon, Koh Cheng
AU  - Thoon KC
AD  - Infectious Disease Service, KK Women's and Children's Hospital, Singapore (K.K., 
      K.C.T.).
LA  - eng
PT  - Journal Article
DEP - 20200401
PL  - United States
TA  - Ann Intern Med
JT  - Annals of internal medicine
JID - 0372351
SB  - AIM
SB  - IM
EDAT- 2020/04/03 06:00
MHDA- 2020/04/03 06:00
CRDT- 2020/04/03 06:00
PHST- 2020/04/03 06:00 [entrez]
PHST- 2020/04/03 06:00 [pubmed]
PHST- 2020/04/03 06:00 [medline]
AID - 2764249 [pii]
AID - 10.7326/M20-0942 [doi]
PST - aheadofprint
SO  - Ann Intern Med. 2020 Apr 1. pii: 2764249. doi: 10.7326/M20-0942.

PMID- 32236089
OWN - NLM
STAT- MEDLINE
DCOM- 20200402
LR  - 20200402
IS  - 1122-0643 (Print)
IS  - 1122-0643 (Linking)
VI  - 90
IP  - 1
DP  - 2020 Mar 26
TI  - Respiratory physiotherapy in patients with COVID-19 infection in acute setting: a
      Position Paper of the Italian Association of Respiratory Physiotherapists (ARIR).
LID - 10.4081/monaldi.2020.1285 [doi]
AB  - Respiratory physiotherapy in patients with COVID-19 infection in acute setting: a
      Position Paper of the Italian Association of Respiratory Physiotherapists (ARIR) 
      On February 2020, Italy, especially the northern regions, was hit by an epidemic 
      of the new SARS-Cov-2 coronavirus that spread from China between December 2019
      and January 2020. The entire healthcare system had to respond promptly in a very 
      short time to an exponential growth of the number of subjects affected by
      COVID-19 (Coronavirus disease 2019) with the need of semi-intensive and intensive
      care units.
FAU - Lazzeri, Marta
AU  - Lazzeri M
AD  - Department of Cardiothoracic and Vascular Surgery, ASST Grande Ospedale
      Metropolitano Niguarda, Milan. marta.lazzeri@ospedaleniguarda.it.
FAU - Lanza, Andrea
AU  - Lanza A
AD  - Department of Neuroscience, Sleep Medicine Center, ASST Grande Ospedale
      Metropolitano Niguarda, Milan. office@pagepress.org.
FAU - Bellini, Raffaella
AU  - Bellini R
AD  - Department of Rehabilitation, Azienda Ospedaliera Universitaria Integrata,
      Verona. office@pagepress.org.
FAU - Bellofiore, Angela
AU  - Bellofiore A
AD  - Health Professions Department Unit, Fondazione Ca Granda Ospedale Maggiore
      Policlinico, Milan. office@pagepress.org.
FAU - Cecchetto, Simone
AU  - Cecchetto S
AD  - Direction of Health Professions, APSS Trento. office@pagepress.org.
FAU - Colombo, Alessia
AU  - Colombo A
AD  - Health Professions Department Unit, Fondazione Ca Granda Ospedale Maggiore
      Policlinico, Milan. office@pagepress.org.
FAU - D'Abrosca, Francesco
AU  - D'Abrosca F
AD  - Italian Association of Respiratory Physiotherapists (ARIR), Unita Spinale ASST
      Grande Ospedale Metropolitano Niguarda, Milan. office@pagepress.org.
FAU - Del Monaco, Cesare
AU  - Del Monaco C
AD  - Respiratory Unit and Adult Cystic Fibrosis Center, Fondazione IRCCS Ca Granda
      Ospedale Maggiore Policlinico, Milan. office@pagepress.org.
FAU - Gaudiello, Giuseppe
AU  - Gaudiello G
AD  - Italian Association of Respiratory Physiotherapists (ARIR), Unita Spinale ASST
      Grande Ospedale Metropolitano Niguarda, Milan. office@pagepress.org.
FAU - Paneroni, Mara
AU  - Paneroni M
AD  - Respiratory Rehabilitation Departement, ICS Maugeri, Lumezzane (BS).
      mara.paneroni@gmail.com.
FAU - Privitera, Emilia
AU  - Privitera E
AD  - Health Professions Department Unit, Fondazione Ca Granda Ospedale Maggiore
      Policlinico, Milan. office@pagepress.org.
FAU - Retucci, Mariangela
AU  - Retucci M
AD  - Respiratory Unit and Adult Cystic Fibrosis Center, Fondazione IRCCS Ca Granda
      Ospedale Maggiore Policlinico, Milan. office@pagepress.org.
FAU - Rossi, Veronica
AU  - Rossi V
AD  - Health Professions Department Unit, Fondazione Ca Granda Ospedale Maggiore
      Policlinico, Milan. office@pagepress.org.
FAU - Santambrogio, Martina
AU  - Santambrogio M
AD  - Respiratory Unit and Adult Cystic Fibrosis Center, Fondazione IRCCS Ca Granda
      Ospedale Maggiore Policlinico, Milan. office@pagepress.org.
FAU - Sommariva, Maurizio
AU  - Sommariva M
AD  - Emergency Department, ASST Grande Ospedale Metropolitano Niguarda, Milan.
      office@pagepress.org.
FAU - Frigerio, Pamela
AU  - Frigerio P
AD  - Maternal and Pediatric Department, ASST Grande Ospedale Metropolitano Niguarda,
      Milan. office@pagepress.org.
LA  - eng
PT  - Journal Article
PT  - Practice Guideline
DEP - 20200326
PL  - Italy
TA  - Monaldi Arch Chest Dis
JT  - Monaldi archives for chest disease = Archivio Monaldi per le malattie del torace
JID - 9307314
RN  - COVID-19
RN  - severe acute respiratory syndrome coronavirus 2
SB  - IM
MH  - *Betacoronavirus
MH  - Coronavirus Infections/rehabilitation/*therapy
MH  - Critical Care
MH  - Dyspnea/etiology
MH  - Humans
MH  - Hypoxia/complications/etiology
MH  - Infection Control/*methods/standards
MH  - Infectious Disease Transmission, Patient-to-Professional/prevention & control
MH  - Italy
MH  - Noninvasive Ventilation/*methods/standards
MH  - Pandemics
MH  - *Physical Therapy Modalities
MH  - Pneumonia, Viral/*etiology/rehabilitation/therapy
MH  - Pronation
MH  - Respiration, Artificial/*methods/standards
MH  - Respiratory Distress Syndrome, Adult/etiology/rehabilitation/*therapy
MH  - Respiratory Insufficiency/etiology/rehabilitation/*therapy
MH  - Respiratory Protective Devices
MH  - Respiratory Therapy/*methods/standards
EDAT- 2020/04/03 06:00
MHDA- 2020/04/03 06:01
CRDT- 2020/04/03 06:00
PHST- 2020/03/25 00:00 [received]
PHST- 2020/03/25 00:00 [accepted]
PHST- 2020/04/03 06:00 [entrez]
PHST- 2020/04/03 06:00 [pubmed]
PHST- 2020/04/03 06:01 [medline]
AID - 10.4081/monaldi.2020.1285 [doi]
PST - epublish
SO  - Monaldi Arch Chest Dis. 2020 Mar 26;90(1). doi: 10.4081/monaldi.2020.1285.

PMID- 32235685
OWN - NLM
STAT- In-Data-Review
LR  - 20200402
IS  - 1660-4601 (Electronic)
IS  - 1660-4601 (Linking)
VI  - 17
IP  - 6
DP  - 2020 Mar 22
TI  - COVID-19 Outbreak: An Overview on Dentistry.
LID - E2094 [pii]
LID - 10.3390/ijerph17062094 [doi]
AB  - Coronavirus disease 2019, also called COVID-19, is the latest infectious disease 
      to rapidly develop worldwide [...].
FAU - Spagnuolo, Gianrico
AU  - Spagnuolo G
AUID- ORCID: 0000-0003-3769-9786
AD  - Department of Neurosciences, Reproductive and Odontostomatological Sciences,
      University of Naples "Federico II", Via Pansini 5, 80131 Naples, Italy.
FAU - De Vito, Danila
AU  - De Vito D
AD  - Department of Basic Medical Sciences, Neurosciences and Sense Organs, University 
      of Bari "Aldo Moro", 70124 Bari, Italy.
FAU - Rengo, Sandro
AU  - Rengo S
AD  - Department of Basic Medical Sciences, Neurosciences and Sense Organs, University 
      of Bari "Aldo Moro", 70124 Bari, Italy.
FAU - Tatullo, Marco
AU  - Tatullo M
AUID- ORCID: 0000-0001-7340-0708
AD  - Department of Basic Medical Sciences, Neurosciences and Sense Organs, University 
      of Bari "Aldo Moro", 70124 Bari, Italy.
AD  - Marrelli Health-Tecnologica Research Institute, Biomedical Section, Street E.
      Fermi, 88900 Crotone, Italy.
LA  - eng
PT  - Editorial
DEP - 20200322
PL  - Switzerland
TA  - Int J Environ Res Public Health
JT  - International journal of environmental research and public health
JID - 101238455
SB  - IM
OTO - NOTNLM
OT  - COVID-19
OT  - SARS-CoV-2
OT  - coronavirus
OT  - dentistry
OT  - infection
EDAT- 2020/04/03 06:00
MHDA- 2020/04/03 06:00
CRDT- 2020/04/03 06:00
PHST- 2020/03/18 00:00 [received]
PHST- 2020/03/20 00:00 [accepted]
PHST- 2020/04/03 06:00 [entrez]
PHST- 2020/04/03 06:00 [pubmed]
PHST- 2020/04/03 06:00 [medline]
AID - ijerph17062094 [pii]
AID - 10.3390/ijerph17062094 [doi]
PST - epublish
SO  - Int J Environ Res Public Health. 2020 Mar 22;17(6). pii: ijerph17062094. doi:
      10.3390/ijerph17062094.

PMID- 32235575
OWN - NLM
STAT- In-Data-Review
LR  - 20200402
IS  - 1660-4601 (Electronic)
IS  - 1660-4601 (Linking)
VI  - 17
IP  - 7
DP  - 2020 Mar 30
TI  - The First 75 Days of Novel Coronavirus (SARS-CoV-2) Outbreak: Recent Advances,
      Prevention, and Treatment.
LID - E2323 [pii]
LID - 10.3390/ijerph17072323 [doi]
AB  - The recent severe acute respiratory syndrome coronavirus 2 (SARS-CoV-2,
      previously known as 2019-nCoV) outbreak has engulfed an unprepared world amidst a
      festive season. The zoonotic SARS-CoV-2, believed to have originated from
      infected bats, is the seventh member of enveloped RNA coronavirus. Specifically, 
      the overall genome sequence of the SARS-CoV-2 is 96.2% identical to that of bat
      coronavirus termed BatCoV RaTG13. Although the current mortality rate of 2% is
      significantly lower than that of SARS (9.6%) and Middle East respiratory syndrome
      (MERS) (35%), SARS-CoV-2 is highly contagious and transmissible from human to
      human with an incubation period of up to 24 days. Some statistical studies have
      shown that, on average, one infected patient may lead to a subsequent 5.7
      confirmed cases. Since the first reported case of coronavirus disease 2019
      (COVID-19) caused by the SARS-CoV-2 on December 1, 2019, in Wuhan, China, there
      has been a total of 60,412 confirmed cases with 1370 fatalities reported in 25
      different countries as of February 13, 2020. The outbreak has led to severe
      impacts on social health and the economy at various levels. This paper is a
      review of the significant, continuous global effort that was made to respond to
      the outbreak in the first 75 days. Although no vaccines have been discovered yet,
      a series of containment measures have been implemented by various governments,
      especially in China, in the effort to prevent further outbreak, whilst various
      medical treatment approaches have been used to successfully treat infected
      patients. On the basis of current studies, it would appear that the combined
      antiviral treatment has shown the highest success rate. This review aims to
      critically summarize the most recent advances in understanding the coronavirus,
      as well as the strategies in prevention and treatment.
FAU - Yan, Yuxin
AU  - Yan Y
AD  - Faculty of Science and Engineering, University of Nottingham Ningbo China, Ningbo
      315100, China.
FAU - Shin, Woo In
AU  - Shin WI
AD  - Faculty of Science and Engineering, University of Nottingham Malaysia Campus,
      Selangor 43500, Malaysia.
FAU - Pang, Yoong Xin
AU  - Pang YX
AD  - Faculty of Science and Engineering, University of Nottingham Ningbo China, Ningbo
      315100, China.
FAU - Meng, Yang
AU  - Meng Y
AD  - Ningbo New Materials Institute, University of Nottingham, Ningbo 315042, China.
FAU - Lai, Jianchen
AU  - Lai J
AUID- ORCID: 0000-0002-1285-8501
AD  - Ningbo New Materials Institute, University of Nottingham, Ningbo 315042, China.
FAU - You, Chong
AU  - You C
AD  - Beijing International Center for Mathematical Research, Peking University,
      Beijing 100871, China.
FAU - Zhao, Haitao
AU  - Zhao H
AD  - MITMECHE, Massachusetts Institute of Technology, Cambridge, MA 02139, USA.
FAU - Lester, Edward
AU  - Lester E
AUID- ORCID: 0000-0003-1060-103X
AD  - Faculty of Engineering, University of Nottingham, University Park, Nottingham NG7
      2RD, UK.
FAU - Wu, Tao
AU  - Wu T
AUID- ORCID: 0000-0001-6469-9613
AD  - Ningbo New Materials Institute, University of Nottingham, Ningbo 315042, China.
AD  - Key Laboratory for Carbonaceous Wastes Processing and Process Intensification
      Research of Zhejiang Province, The University of Nottingham Ningbo China, Ningbo 
      315100, China.
FAU - Pang, Cheng Heng
AU  - Pang CH
AUID- ORCID: 0000-0003-1616-6614
AD  - Faculty of Science and Engineering, University of Nottingham Ningbo China, Ningbo
      315100, China.
AD  - Key Laboratory for Carbonaceous Wastes Processing and Process Intensification
      Research of Zhejiang Province, The University of Nottingham Ningbo China, Ningbo 
      315100, China.
LA  - eng
PT  - Journal Article
PT  - Review
DEP - 20200330
PL  - Switzerland
TA  - Int J Environ Res Public Health
JT  - International journal of environmental research and public health
JID - 101238455
SB  - IM
OTO - NOTNLM
OT  - COVID-19
OT  - SARS-CoV-2
OT  - coronavirus
OT  - coronavirus-infected pneumonia
OT  - novel coronavirus pneumonia
OT  - zoonotic pathogen
EDAT- 2020/04/03 06:00
MHDA- 2020/04/03 06:00
CRDT- 2020/04/03 06:00
PHST- 2020/02/14 00:00 [received]
PHST- 2020/03/05 00:00 [revised]
PHST- 2020/03/25 00:00 [accepted]
PHST- 2020/04/03 06:00 [entrez]
PHST- 2020/04/03 06:00 [pubmed]
PHST- 2020/04/03 06:00 [medline]
AID - ijerph17072323 [pii]
AID - 10.3390/ijerph17072323 [doi]
PST - epublish
SO  - Int J Environ Res Public Health. 2020 Mar 30;17(7). pii: ijerph17072323. doi:
      10.3390/ijerph17072323.

PMID- 32235486
OWN - NLM
STAT- PubMed-not-MEDLINE
LR  - 20200402
IS  - 2077-0383 (Print)
IS  - 2077-0383 (Linking)
VI  - 9
IP  - 4
DP  - 2020 Mar 30
TI  - Novel Coronavirus Infection (COVID-19) in Humans: A Scoping Review and
      Meta-Analysis.
LID - E941 [pii]
LID - 10.3390/jcm9040941 [doi]
AB  - A growing body of literature on the 2019 novel coronavirus (SARS-CoV-2) is
      becoming available, but a synthesis of available data has not been conducted. We 
      performed a scoping review of currently available clinical, epidemiological,
      laboratory, and chest imaging data related to the SARS-CoV-2 infection. We
      searched MEDLINE, Cochrane CENTRAL, EMBASE, Scopus and LILACS from 01 January
      2019 to 24 February 2020. Study selection, data extraction and risk of bias
      assessment were performed by two independent reviewers. Qualitative synthesis and
      meta-analysis were conducted using the clinical and laboratory data, and
      random-effects models were applied to estimate pooled results. A total of 61
      studies were included (59,254 patients). The most common disease-related symptoms
      were fever (82%, 95% confidence interval (CI) 56%-99%; n = 4410), cough (61%, 95%
      CI 39%-81%; n = 3985), muscle aches and/or fatigue (36%, 95% CI 18%-55%; n =
      3778), dyspnea (26%, 95% CI 12%-41%; n = 3700), headache in 12% (95% CI 4%-23%, n
      = 3598 patients), sore throat in 10% (95% CI 5%-17%, n = 1387) and
      gastrointestinal symptoms in 9% (95% CI 3%-17%, n = 1744). Laboratory findings
      were described in a lower number of patients and revealed lymphopenia (0.93 x
      10(9)/L, 95% CI 0.83-1.03 x 10(9)/L, n = 464) and abnormal C-reactive protein
      (33.72 mg/dL, 95% CI 21.54-45.91 mg/dL; n = 1637). Radiological findings varied, 
      but mostly described ground-glass opacities and consolidation. Data on treatment 
      options were limited. All-cause mortality was 0.3% (95% CI 0.0%-1.0%; n =
      53,631). Epidemiological studies showed that mortality was higher in males and
      elderly patients. The majority of reported clinical symptoms and laboratory
      findings related to SARS-CoV-2 infection are non-specific. Clinical suspicion,
      accompanied by a relevant epidemiological history, should be followed by early
      imaging and virological assay.
FAU - Borges do Nascimento, Israel Junior
AU  - Borges do Nascimento IJ
AUID- ORCID: 0000-0001-5240-0493
AD  - University Hospital and School of Medicine, Universidade Federal de Minas Gerais,
      Belo Horizonte, Minas Gerais 30130-100, Brazil.
FAU - Cacic, Nensi
AU  - Cacic N
AD  - Cochrane Croatia, University of Split School of Medicine, Split 21000, Croatia.
FAU - Abdulazeem, Hebatullah Mohamed
AU  - Abdulazeem HM
AUID- ORCID: 0000-0002-4529-7114
AD  - Department of Sport and Health Science, Technische Universitat Munchen, 80333
      Munich, Germany.
FAU - von Groote, Thilo Caspar
AU  - von Groote TC
AD  - Department of Anaesthesiology, Intensive Care and Pain Medicine, University of
      Munster, 48149 Munster, Germany.
FAU - Jayarajah, Umesh
AU  - Jayarajah U
AUID- ORCID: 0000-0002-0398-5197
AD  - Department of Surgery, Faculty of Medicine, University of Colombo, Colombo 00700,
      Sri Lanka.
FAU - Weerasekara, Ishanka
AU  - Weerasekara I
AUID- ORCID: 0000-0002-8195-5057
AD  - School of Health Sciences, Faculty of Health and Medicine, The University of
      Newcastle, Callaghan 2308, Australia.
AD  - Department of Physiotherapy, Faculty of Allied Health Sciences, University of
      Peradeniya, Peradeniya 20400, Sri Lanka.
FAU - Esfahani, Meisam Abdar
AU  - Esfahani MA
AUID- ORCID: 0000-0001-6082-9169
AD  - Cochrane Iran Associate Centre, National Institute for Medical Research
      Development, Tehran 16846, Iran.
FAU - Civile, Vinicius Tassoni
AU  - Civile VT
AUID- ORCID: 0000-0002-1718-6281
AD  - Cochrane Brazil, Evidence-Based Health Program, Universidade Federal de Sao
      Paulo, Sao Paulo 04021-001, Brazil.
FAU - Marusic, Ana
AU  - Marusic A
AUID- ORCID: 0000-0001-6272-0917
AD  - Cochrane Croatia, University of Split School of Medicine, Split 21000, Croatia.
FAU - Jeroncic, Ana
AU  - Jeroncic A
AD  - Cochrane Croatia, University of Split School of Medicine, Split 21000, Croatia.
FAU - Carvas Junior, Nelson
AU  - Carvas Junior N
AD  - Cochrane Brazil, Universidade Paulista, Sao Paulo 04057-000, Brazil.
FAU - Pericic, Tina Poklepovic
AU  - Pericic TP
AUID- ORCID: 0000-0002-9686-5062
AD  - Cochrane Croatia, University of Split School of Medicine, Split 21000, Croatia.
FAU - Zakarija-Grkovic, Irena
AU  - Zakarija-Grkovic I
AUID- ORCID: 0000-0002-3618-6017
AD  - Cochrane Croatia, University of Split School of Medicine, Split 21000, Croatia.
FAU - Meirelles Guimaraes, Silvana Mangeon
AU  - Meirelles Guimaraes SM
AD  - University Hospital and School of Medicine, Universidade Federal de Minas Gerais,
      Belo Horizonte, Minas Gerais 30130-100, Brazil.
FAU - Luigi Bragazzi, Nicola
AU  - Luigi Bragazzi N
AUID- ORCID: 0000-0001-8409-868X
AD  - Laboratory for Industrial and Applied Mathematics (LIAM), Department of
      Mathematics and Statistics, York University, Toronto, ON M3J 1P3, Canada.
FAU - Bjorklund, Maria
AU  - Bjorklund M
AUID- ORCID: 0000-0001-8027-1297
AD  - Faculty of Medicine, Lund University, SE-221-00 Lund, Sweden.
FAU - Sofi-Mahmudi, Ahmad
AU  - Sofi-Mahmudi A
AUID- ORCID: 0000-0001-6829-0823
AD  - Cochrane Iran Associate Centre, National Institute for Medical Research
      Development, Tehran 16846, Iran.
FAU - Altujjar, Mohammad
AU  - Altujjar M
AD  - Department of Internal Medicine, University of Toledo, Toledo, OH 43606, USA.
FAU - Tian, Maoyi
AU  - Tian M
AD  - The George Institute for Global Health, University of New South Wales, Sydney,
      New South Wales 2052, Australia.
AD  - The George Institute for Global Health, Peking University Health Science Center, 
      Beijing 100088, China.
FAU - Arcani, Diana Maria Cespedes
AU  - Arcani DMC
AUID- ORCID: 0000-0003-1979-9214
AD  - Department of Cardiovascular and Thoracic Surgery, Zhongnan Hospital, Wuhan
      University, Wuhan 430070, China.
FAU - O'Mathuna, Donal P
AU  - O'Mathuna DP
AUID- ORCID: 0000-0003-4278-3771
AD  - Helene Fuld Health Trust National Institute for Evidence-based Practice in
      Nursing and Healthcare, College of Nursing, The Ohio State University, Columbus, 
      OH 43210, USA.
AD  - School of Nursing, Psychotherapy and Community Health, Dublin City University,
      D04V1W8 Dublin, Ireland.
FAU - Marcolino, Milena Soriano
AU  - Marcolino MS
AUID- ORCID: 0000-0001-5331-3340
AD  - University Hospital and School of Medicine, Universidade Federal de Minas Gerais,
      Belo Horizonte, Minas Gerais 30130-100, Brazil.
LA  - eng
PT  - Journal Article
PT  - Review
DEP - 20200330
PL  - Switzerland
TA  - J Clin Med
JT  - Journal of clinical medicine
JID - 101606588
OTO - NOTNLM
OT  - COVID-19
OT  - SARS-CoV-2
OT  - meta-analysis
OT  - novel coronavirus
OT  - scoping review
EDAT- 2020/04/03 06:00
MHDA- 2020/04/03 06:01
CRDT- 2020/04/03 06:00
PHST- 2020/03/05 00:00 [received]
PHST- 2020/03/18 00:00 [revised]
PHST- 2020/03/23 00:00 [accepted]
PHST- 2020/04/03 06:00 [entrez]
PHST- 2020/04/03 06:00 [pubmed]
PHST- 2020/04/03 06:01 [medline]
AID - jcm9040941 [pii]
AID - 10.3390/jcm9040941 [doi]
PST - epublish
SO  - J Clin Med. 2020 Mar 30;9(4). pii: jcm9040941. doi: 10.3390/jcm9040941.

PMID- 32235387
OWN - NLM
STAT- PubMed-not-MEDLINE
LR  - 20200402
IS  - 2076-393X (Print)
IS  - 2076-393X (Linking)
VI  - 8
IP  - 2
DP  - 2020 Mar 29
TI  - Progress and Prospects on Vaccine Development against SARS-CoV-2.
LID - E153 [pii]
LID - 10.3390/vaccines8020153 [doi]
AB  - In December 2019, the outbreak of pneumonia caused by a novel coronavirus, severe
      acute respiratory syndrome coronavirus 2 (SARS-CoV-2), has led to a serious
      pandemic in China and other countries worldwide. So far, more than 460,000
      confirmed cases were diagnosed in nearly 190 countries, causing globally over
      20,000 deaths. Currently, the epidemic is still spreading and there is no
      effective means to prevent the infection. Vaccines are proved to be the most
      effective and economical means to prevent and control infectious diseases.
      Several countries, companies, and institutions announced their programs and
      progress on vaccine development against the virus. While most of the vaccines are
      under design and preparation, there are some that have entered efficacy
      evaluation in animals and initial clinical trials. This review mainly focused on 
      the progress and our prospects on field of vaccine development against
      SARS-CoV-2.
FAU - Zhang, Jinyong
AU  - Zhang J
AD  - National Engineering Research Center of Immunological Products, Department of
      Microbiology and Biochemical Pharmacy, College of Pharmacy and Laboratory
      Medicine, Third Military Medical University, Chongqing, 400038, China.
FAU - Zeng, Hao
AU  - Zeng H
AD  - National Engineering Research Center of Immunological Products, Department of
      Microbiology and Biochemical Pharmacy, College of Pharmacy and Laboratory
      Medicine, Third Military Medical University, Chongqing, 400038, China.
FAU - Gu, Jiang
AU  - Gu J
AD  - National Engineering Research Center of Immunological Products, Department of
      Microbiology and Biochemical Pharmacy, College of Pharmacy and Laboratory
      Medicine, Third Military Medical University, Chongqing, 400038, China.
FAU - Li, Haibo
AU  - Li H
AD  - National Engineering Research Center of Immunological Products, Department of
      Microbiology and Biochemical Pharmacy, College of Pharmacy and Laboratory
      Medicine, Third Military Medical University, Chongqing, 400038, China.
FAU - Zheng, Lixin
AU  - Zheng L
AD  - Laboratory of the Immune System Biology, National Institute of Allergy and
      Infectious Diseases, National Institutes of Health, Bethesda, MD 20892, USA.
FAU - Zou, Quanming
AU  - Zou Q
AD  - National Engineering Research Center of Immunological Products, Department of
      Microbiology and Biochemical Pharmacy, College of Pharmacy and Laboratory
      Medicine, Third Military Medical University, Chongqing, 400038, China.
LA  - eng
PT  - Journal Article
PT  - Review
DEP - 20200329
PL  - Switzerland
TA  - Vaccines (Basel)
JT  - Vaccines
JID - 101629355
OTO - NOTNLM
OT  - SARS-CoV-2
OT  - adjuvant
OT  - animal model
OT  - vaccine
EDAT- 2020/04/03 06:00
MHDA- 2020/04/03 06:01
CRDT- 2020/04/03 06:00
PHST- 2020/03/11 00:00 [received]
PHST- 2020/03/26 00:00 [revised]
PHST- 2020/03/26 00:00 [accepted]
PHST- 2020/04/03 06:00 [entrez]
PHST- 2020/04/03 06:00 [pubmed]
PHST- 2020/04/03 06:01 [medline]
AID - vaccines8020153 [pii]
AID - 10.3390/vaccines8020153 [doi]
PST - epublish
SO  - Vaccines (Basel). 2020 Mar 29;8(2). pii: vaccines8020153. doi:
      10.3390/vaccines8020153.

PMID- 32235161
OWN - NLM
STAT- Publisher
LR  - 20200402
IS  - 1536-4801 (Electronic)
IS  - 0277-2116 (Linking)
DP  - 2020 Mar 31
TI  - COVID-19 and Paediatric Inflammatory Bowel Diseases: Global Experience and
      Provisional Guidance (March 2020) from the Paediatric IBD Porto group of ESPGHAN.
LID - 10.1097/MPG.0000000000002729 [doi]
AB  - INTRODUCTION: With the current COVID-19 pandemic, concerns have been raised about
      the risk to children with inflammatory bowel diseases (IBD). We aimed to collate 
      global experience and provide provisional guidance for managing paediatric IBD
      (PIBD) in the era of COVID-19. METHODS: An electronic reporting system of
      children with IBD infected with SARS-CoV-2 has been circulated among 102 PIBD
      centres affiliated with the Porto and Interest-group of ESPGHAN. A survey has
      been completed by major PIBD centres in China and South-Korea to explore
      management during the pandemic. A third survey collected current practice of PIBD
      treatment. Finally guidance points for practice have been formulated and voted
      upon by 37 PIBD authors and Porto group members. RESULTS: Eight PIBD children had
      COVID-19 globally, all with mild infection without needing hospitalization
      despite treatment with immunomodulators and/or biologics. No cases have been
      reported in China and South Korea but biologic treatment has been delayed in 79
      children, of whom 17 (22%) had exacerbation of their IBD. Among the Porto group
      members, face-to-face appointments were often replaced by remote consultations
      but almost all did not change current IBD treatment. Ten guidance points for
      clinicians caring for PIBD patients in epidemic areas have been endorsed with
      consensus rate of 92-100%. CONCLUSIONS: Preliminary data for PIBD patients during
      COVID-19 outbreak are reassuring. Standard IBD treatments including biologics
      should continue at present through the pandemic, especially in children who
      generally have more severe IBD course on one hand, and milder SARS-CoV-2
      infection on the other.
FAU - Turner, Dan
AU  - Turner D
AD  - Shaare Zedek Medical Center, The Hebrew University of Jerusalem, Israel.
FAU - Huang, Ying
AU  - Huang Y
AD  - Department of Gastroenterology, National Children's Medical Center, Children's
      Hospital of Fudan University, Shanghai, China.
FAU - Martin-de-Carpi, Javier
AU  - Martin-de-Carpi J
AD  - Hospital Sant Joan de Deu, Barcelona, Spain.
FAU - Aloi, Marina
AU  - Aloi M
AD  - Pediatric Gastroenterology and Liver Unit, Sapienza University of Rome, Italy.
FAU - Focht, Gili
AU  - Focht G
AD  - Shaare Zedek Medical Center, The Hebrew University of Jerusalem, Israel.
FAU - Kang, Ben
AU  - Kang B
AD  - Kyungpook National University Children's Hospital, School of Medicine, Kyungpook 
      National University, Daegu, Korea.
FAU - Zhou, Ying
AU  - Zhou Y
AD  - Department of Gastroenterology, National Children's Medical Center, Children's
      Hospital of Fudan University, Shanghai, China.
FAU - Sanchez, Cesar
AU  - Sanchez C
AD  - Pediatric Gastrointestinal Unit H.G.U. Gregorio Maranon, Madrid, Spain.
FAU - Kappelman, Michael D
AU  - Kappelman MD
AD  - Pediatric Gastroenterology, University of North Carolina at Chapel Hill, Chapel
      Hill, NC, USA.
FAU - Uhlig, Holm H
AU  - Uhlig HH
AD  - Translational Gastroenterology Unit, University of Oxford, Department of
      Paediatrics, John Radcliffe Hospital, University of Oxford, Biomedical Research
      Center Oxford, UK.
FAU - Pujol-Muncunill, Gemma
AU  - Pujol-Muncunill G
AD  - Hospital Sant Joan de Deu, Barcelona, Spain.
FAU - Ledder, Oren
AU  - Ledder O
AD  - Shaare Zedek Medical Center, The Hebrew University of Jerusalem, Israel.
FAU - Lionetti, Paolo
AU  - Lionetti P
AD  - Departement NEUROFARBA- University of Florence - Meyer children's Hospital-
      Florence, Italy.
FAU - Dias, Jorge Amil
AU  - Dias JA
AD  - Pediatric Gastroenterology, Centro Hospitalar Universitario S. Joao, Porto,
      Portugal.
FAU - Ruemmele, Frank M
AU  - Ruemmele FM
AD  - Universite Paris Descartes, Sorbonne Paris Cite, APHP, Hopital Necker Enfants
      Malades, Paris, France.
FAU - Russell, Richard K
AU  - Russell RK
AD  - Department of Paediatric Gastroenterology, The Royal Hospital for Sick Children, 
      Edinburgh.
CN  - Paediatric IBD Porto group of ESPGHAN
LA  - eng
PT  - Journal Article
DEP - 20200331
PL  - United States
TA  - J Pediatr Gastroenterol Nutr
JT  - Journal of pediatric gastroenterology and nutrition
JID - 8211545
SB  - IM
EDAT- 2020/04/03 06:00
MHDA- 2020/04/03 06:00
CRDT- 2020/04/03 06:00
PHST- 2020/04/03 06:00 [entrez]
PHST- 2020/04/03 06:00 [pubmed]
PHST- 2020/04/03 06:00 [medline]
AID - 10.1097/MPG.0000000000002729 [doi]
PST - aheadofprint
SO  - J Pediatr Gastroenterol Nutr. 2020 Mar 31. doi: 10.1097/MPG.0000000000002729.

PMID- 32235086
OWN - NLM
STAT- In-Data-Review
LR  - 20200402
IS  - 1972-2680 (Electronic)
IS  - 1972-2680 (Linking)
VI  - 14
IP  - 3
DP  - 2020 Mar 31
TI  - As COVID-19 cases, deaths and fatality rates surge in Italy, underlying causes
      require investigation.
PG  - 265-267
LID - 10.3855/jidc.12734 [doi]
AB  - COVID-19 case fatalities surged during the month of March 2020 in Italy, reaching
      over 10,000 by 28 March 2020. This number exceeds the number of fatalities in
      China (3,301) recorded from January to March, even though the number of diagnosed
      cases was similar (85,000 Italy vs. 80,000 China). Case Fatality Rates (CFR)
      could be somewhat unreliable because the estimation of total case numbers is
      limited by several factors, including insufficient testing and limitations in
      test kits and materials, such as NP swabs and PPE for testers. Sero prevalence of
      SARS-CoV-2 antibodies may help in more accurate estimations of the total number
      of cases. Nevertheless, the disparity in the differences in the total number of
      fatalities between Italy and China suggests investigation into several factors,
      such as demographics, sociological interactions, availability of medical
      equipment (ICU beds and PPE), variants in immune proteins (e.g., HLA, IFNs), past
      immunity to related CoVs, and mutations in SARS-CoV-2, could impact survival of
      severe COVID-19 illness survival and the number of case fatalities.
CI  - Copyright (c) 2020 Salvatore Rubino, Nikki Kelvin, Jesus F Bermejo-Martin, David 
      Kelvin.
FAU - Rubino, Salvatore
AU  - Rubino S
AD  - Dipartimento di Scienze Biomediche, Universita degli Studi di Sassari, Sassari,
      Italy. rubino@uniss.it.
FAU - Kelvin, Nikki
AU  - Kelvin N
AD  - Department of Microbiology and Immunology, Dalhousie University, Halifax, NS,
      Canada. nkelvin@jidc.org.
FAU - Bermejo-Martin, Jesus F
AU  - Bermejo-Martin JF
AD  - Group for Biomedical Research in Sepsis (BioSepsis), Instituto de Investigacion
      Biomedica de Salamanca (IBSAL), Paseo de San Vicente, Salamanca, Spain.
      jfbermejo@saludcastillayleon.es.
FAU - Kelvin, David
AU  - Kelvin D
AD  - Department of Microbiology and Immunology, Dalhousie University, Halifax, NS,
      Canada. dkelvin@jidc.org.
LA  - eng
PT  - Journal Article
DEP - 20200331
PL  - Italy
TA  - J Infect Dev Ctries
JT  - Journal of infection in developing countries
JID - 101305410
SB  - IM
OTO - NOTNLM
OT  - COVID-19
OT  - Case Fatality Rates
OT  - Immunity
OT  - Italy
OT  - Novel coronavirus
OT  - SARS-CoV-19
COIS- No Conflict of Interest is declared
EDAT- 2020/04/03 06:00
MHDA- 2020/04/03 06:00
CRDT- 2020/04/03 06:00
PHST- 2020/03/30 00:00 [received]
PHST- 2020/03/30 00:00 [accepted]
PHST- 2020/04/03 06:00 [entrez]
PHST- 2020/04/03 06:00 [pubmed]
PHST- 2020/04/03 06:00 [medline]
AID - 10.3855/jidc.12734 [doi]
PST - epublish
SO  - J Infect Dev Ctries. 2020 Mar 31;14(3):265-267. doi: 10.3855/jidc.12734.

PMID- 32235085
OWN - NLM
STAT- In-Data-Review
LR  - 20200402
IS  - 1972-2680 (Electronic)
IS  - 1972-2680 (Linking)
VI  - 14
IP  - 3
DP  - 2020 Mar 31
TI  - The novel zoonotic COVID-19 pandemic: An expected global health concern.
PG  - 254-264
LID - 10.3855/jidc.12671 [doi]
AB  - 18 years ago, in 2002, the world was astonished by the appearance of Severe Acute
      Respiratory Syndrome (SARS), supported by a zoonotic coronavirus, called
      SARS-CoV, from the Guangdong Province of southern China. After about 10 years, in
      2012, another similar coronavirus triggered the Middle East Respiratory Syndrome 
      (MERS-CoV) in Saudi Arabia. Both caused severe pneumonia killing 774 and 858
      people with 8700 cases of confirmed infection for the former, and 2494 for the
      latter, causing significant economic losses. 8 years later, despite the MERS
      outbreak remaining in certain parts of the world, at the end of 2019, a new
      zoonotic coronavirus (SARS-CoV-2) and responsible of coronavirus Disease
      (COVID-19), arose from Wuhan, Hubei Province, China. It spread rapidly and to
      date has killed 3,242 persons with more than 81,000 cases of infection in China
      and causing over 126,000 global cases and 5,414 deaths in 166 other countries
      around the world, especially Italy. SARS-CoV-2 would seem to have come from a
      bat, but the intermediate reservoir continues to be unknown. Nonetheless, as for 
      SARS-CoV and MERS CoV, the Spillover effect linked to animal-human promiscuity,
      human activities including deforestation, illegal bush-trafficking and bushmeat, 
      cannot be excluded. Recently, however, evidence of inter-human only transmission 
      of SARS-CoV-2 has been accumulated and thus, the outbreak seems to be spreading
      by human-to-human transmission throughout a large part of the world. Herein we
      will provide with an update on the main features of COVID-19 and suggest possible
      solutions how to halt the expansion of this novel pandemic.
CI  - Copyright (c) 2020 Carlo Contini, Mariachiara Di Nuzzo, Nicole Barp, Aurora
      Bonazza, Roberto De Giorgio, Mauro Tognon, Salvatore Rubino.
FAU - Contini, Carlo
AU  - Contini C
AD  - Infectious Diseases and Dermatology Section, Department of Medical Sciences,
      University of Ferrara, Ferrara, Italy. cnc@unife.it.
FAU - Di Nuzzo, Mariachiara
AU  - Di Nuzzo M
AD  - Infectious Diseases and Dermatology Section, Department of Medical Sciences,
      University of Ferrara, Ferrara, Italy. mariachiara.dinuzzo@student.unife.it.
FAU - Barp, Nicole
AU  - Barp N
AD  - Infectious Diseases and Dermatology Section, Department of Medical Sciences,
      University of Ferrara, Ferrara, Italy. nicole.barp@student.unife.it.
FAU - Bonazza, Aurora
AU  - Bonazza A
AD  - Infectious Diseases and Dermatology Section, Department of Medical Sciences,
      University of Ferrara, Ferrara, Italy. aurora.bonazza@student.unife.it.
FAU - De Giorgio, Roberto
AU  - De Giorgio R
AD  - Internal Medicine Unit, Department of Morphology, Surgery and Experimental
      Medicine; University of Ferrara, Ferrara, Italy. dgrrrt@unife.it.
FAU - Tognon, Mauro
AU  - Tognon M
AD  - Pathology, Oncology and Experimental Biology Section, Department of Medical
      Sciences, University of Ferrara, Ferrara, Italy. tgm@unife.it.
FAU - Rubino, Salvatore
AU  - Rubino S
AD  - Department of Biomedical Sciences, Microbiology, University of Sassari, Sassari, 
      Italy. srubino@jidc.org.
LA  - eng
PT  - Journal Article
DEP - 20200331
PL  - Italy
TA  - J Infect Dev Ctries
JT  - Journal of infection in developing countries
JID - 101305410
SB  - IM
OTO - NOTNLM
OT  - COVID-19
OT  - MERS CoV
OT  - SARS CoV
OT  - SARS-CoV-2
OT  - drugs
OT  - spillover
COIS- No Conflict of Interest is declared
EDAT- 2020/04/03 06:00
MHDA- 2020/04/03 06:00
CRDT- 2020/04/03 06:00
PHST- 2020/03/15 00:00 [received]
PHST- 2020/03/17 00:00 [accepted]
PHST- 2020/04/03 06:00 [entrez]
PHST- 2020/04/03 06:00 [pubmed]
PHST- 2020/04/03 06:00 [medline]
AID - 10.3855/jidc.12671 [doi]
PST - epublish
SO  - J Infect Dev Ctries. 2020 Mar 31;14(3):254-264. doi: 10.3855/jidc.12671.

PMID- 32234805
OWN - NLM
STAT- Publisher
LR  - 20200402
IS  - 1095-9203 (Electronic)
IS  - 0036-8075 (Linking)
DP  - 2020 Mar 31
TI  - Quantifying SARS-CoV-2 transmission suggests epidemic control with digital
      contact tracing.
LID - eabb6936 [pii]
LID - 10.1126/science.abb6936 [doi]
AB  - The newly emergent human virus SARS-CoV-2 is resulting in high fatality rates and
      incapacitated health systems. Preventing further transmission is a priority. We
      analyzed key parameters of epidemic spread to estimate the contribution of
      different transmission routes and determine requirements for case isolation and
      contact-tracing needed to stop the epidemic. We conclude that viral spread is too
      fast to be contained by manual contact tracing, but could be controlled if this
      process was faster, more efficient and happened at scale. A contact-tracing App
      which builds a memory of proximity contacts and immediately notifies contacts of 
      positive cases can achieve epidemic control if used by enough people. By
      targeting recommendations to only those at risk, epidemics could be contained
      without need for mass quarantines ('lock-downs') that are harmful to society. We 
      discuss the ethical requirements for an intervention of this kind.
CI  - Copyright (c) 2020 The Authors, some rights reserved; exclusive licensee American
      Association for the Advancement of Science. No claim to original U.S. Government 
      Works.
FAU - Ferretti, Luca
AU  - Ferretti L
AUID- ORCID: https://orcid.org/0000-0001-7578-7301
AD  - Big Data Institute, Li Ka Shing Centre for Health Information and Discovery,
      University of Oxford, Oxford, UK.
FAU - Wymant, Chris
AU  - Wymant C
AUID- ORCID: https://orcid.org/0000-0002-9847-8226
AD  - Big Data Institute, Li Ka Shing Centre for Health Information and Discovery,
      University of Oxford, Oxford, UK.
FAU - Kendall, Michelle
AU  - Kendall M
AUID- ORCID: https://orcid.org/0000-0001-7344-7071
AD  - Big Data Institute, Li Ka Shing Centre for Health Information and Discovery,
      University of Oxford, Oxford, UK.
FAU - Zhao, Lele
AU  - Zhao L
AUID- ORCID: https://orcid.org/0000-0002-2807-1914
AD  - Big Data Institute, Li Ka Shing Centre for Health Information and Discovery,
      University of Oxford, Oxford, UK.
FAU - Nurtay, Anel
AU  - Nurtay A
AUID- ORCID: https://orcid.org/0000-0001-7107-1656
AD  - Big Data Institute, Li Ka Shing Centre for Health Information and Discovery,
      University of Oxford, Oxford, UK.
FAU - Abeler-Dorner, Lucie
AU  - Abeler-Dorner L
AUID- ORCID: https://orcid.org/0000-0003-3662-4192
AD  - Big Data Institute, Li Ka Shing Centre for Health Information and Discovery,
      University of Oxford, Oxford, UK.
FAU - Parker, Michael
AU  - Parker M
AD  - Wellcome Centre for Ethics and the Humanities and Ethox Centre, University of
      Oxford, Oxford, UK.
FAU - Bonsall, David
AU  - Bonsall D
AUID- ORCID: https://orcid.org/0000-0003-2187-0550
AD  - Big Data Institute, Li Ka Shing Centre for Health Information and Discovery,
      University of Oxford, Oxford, UK.
AD  - Oxford University NHS Trust, University of Oxford, Oxford, UK.
FAU - Fraser, Christophe
AU  - Fraser C
AUID- ORCID: https://orcid.org/0000-0003-2399-9657
AD  - Big Data Institute, Li Ka Shing Centre for Health Information and Discovery,
      University of Oxford, Oxford, UK. christophe.fraser@bdi.ox.ac.uk.
AD  - Wellcome Centre for Human Genetics, University of Oxford, Oxford, UK.
LA  - eng
PT  - Journal Article
DEP - 20200331
PL  - United States
TA  - Science
JT  - Science (New York, N.Y.)
JID - 0404511
SB  - IM
EDAT- 2020/04/03 06:00
MHDA- 2020/04/03 06:00
CRDT- 2020/04/03 06:00
PHST- 2020/03/11 00:00 [received]
PHST- 2020/03/27 00:00 [accepted]
PHST- 2020/04/03 06:00 [entrez]
PHST- 2020/04/03 06:00 [pubmed]
PHST- 2020/04/03 06:00 [medline]
AID - science.abb6936 [pii]
AID - 10.1126/science.abb6936 [doi]
PST - aheadofprint
SO  - Science. 2020 Mar 31. pii: science.abb6936. doi: 10.1126/science.abb6936.

PMID- 32234468
OWN - NLM
STAT- Publisher
LR  - 20200402
IS  - 1872-7913 (Electronic)
IS  - 0924-8579 (Linking)
DP  - 2020 Mar 28
TI  - The epidemiology, diagnosis and treatment of COVID-19.
PG  - 105955
LID - S0924-8579(20)30105-9 [pii]
LID - 10.1016/j.ijantimicag.2020.105955 [doi]
AB  - In December 2019, the outbreak of the 2019 novel coronavirus disease (COVID-19)
      in China spread worldwide, becoming an emergency of major international concern. 
      SARS-CoV-2 infection causes clusters of severe respiratory illness similar to
      severe acute respiratory syndrome coronavirus. Human-to-human transmission has
      been described with incubation times between 2-14 days, facilitating its spread
      via droplets, contaminated hands or surfaces. Early diagnosis, quarantine, and
      supportive treatments are essential to cure patients. We therefore reviewed the
      literature on all available information about the epidemiology, diagnosis,
      isolation and treatments of COVID-19. Treatments, including antiviral agents,
      chloroquine and hydroxychloroquine, corticosteroids, antibodies, convalescent
      plasma transfusion and vaccines, will be discussed in this article. Additionally,
      registered trials about treatment were listed to develop approaches for the
      current urgent demand for therapy.
CI  - Copyright (c) 2020. Published by Elsevier B.V.
FAU - Zhai, Pan
AU  - Zhai P
AD  - Department of Neurology, Hubei Provincial Hospital of Traditional Chinese
      Medicine, Wuhan, 430073, Hubei.
FAU - Ding, Yanbing
AU  - Ding Y
AD  - Department of Neurology, Hubei Provincial Hospital of Traditional Chinese
      Medicine, Wuhan, 430073, Hubei.
FAU - Wu, Xia
AU  - Wu X
AD  - Department of respiratory medicine, Hubei Provincial Hospital of Traditional
      Chinese Medicine, Wuhan, 430073, Hubei.
FAU - Long, Junke
AU  - Long J
AD  - Department of Cardiovascular Medicine, The Second Xiangya Hospital, Central South
      University, Changsha, Hunan, 410011, China.
FAU - Zhong, Yanjun
AU  - Zhong Y
AD  - ICU Center, The Second Xiangya Hospital, Central South University, Furong,
      Changsha, Hunan, 41001, China.
FAU - Li, Yiming
AU  - Li Y
AD  - Department of Critical Care Medicine, Zhongnan Hospital of Wuhan University,
      Wuhan, Hubei, 430071, China. Electronic address: lym-fly@whu.edu.cn.
LA  - eng
PT  - Journal Article
DEP - 20200328
PL  - Netherlands
TA  - Int J Antimicrob Agents
JT  - International journal of antimicrobial agents
JID - 9111860
SB  - IM
OTO - NOTNLM
OT  - COVID-19
OT  - Clinical trials
OT  - Diagnosis
OT  - Isolation
OT  - Pandemic
OT  - Remdesivir
COIS- Declaration of Competing Interest The authors declare no competing interests.
EDAT- 2020/04/03 06:00
MHDA- 2020/04/03 06:00
CRDT- 2020/04/03 06:00
PHST- 2020/02/27 00:00 [received]
PHST- 2020/03/16 00:00 [revised]
PHST- 2020/03/19 00:00 [accepted]
PHST- 2020/04/03 06:00 [entrez]
PHST- 2020/04/03 06:00 [pubmed]
PHST- 2020/04/03 06:00 [medline]
AID - S0924-8579(20)30105-9 [pii]
AID - 10.1016/j.ijantimicag.2020.105955 [doi]
PST - aheadofprint
SO  - Int J Antimicrob Agents. 2020 Mar 28:105955. doi:
      10.1016/j.ijantimicag.2020.105955.

PMID- 32234457
OWN - NLM
STAT- Publisher
LR  - 20200402
IS  - 1873-0442 (Electronic)
IS  - 1477-8939 (Linking)
DP  - 2020 Mar 28
TI  - COVID-19 in children: More than meets the eye.
PG  - 101649
LID - S1477-8939(20)30117-4 [pii]
LID - 10.1016/j.tmaid.2020.101649 [doi]
FAU - Hagmann, Stefan H F
AU  - Hagmann SHF
AD  - Steven and Alexandra Cohen Children's Medical Center of New York, Northwell
      Health, Division of Pediatric Infectious Diseases, New Hyde Park, NY, United
      States; Donald and Barbara Zucker School of Medicine/Hofstra Northwell, New
      Hempstead, NY, United States. Electronic address: shagmann@northwell.edu.
LA  - eng
PT  - Editorial
DEP - 20200328
PL  - Netherlands
TA  - Travel Med Infect Dis
JT  - Travel medicine and infectious disease
JID - 101230758
SB  - IM
OTO - NOTNLM
OT  - COVID-19
OT  - Children
OT  - Morbidity
OT  - SARS-CoV-2
EDAT- 2020/04/03 06:00
MHDA- 2020/04/03 06:00
CRDT- 2020/04/03 06:00
PHST- 2020/03/25 00:00 [received]
PHST- 2020/03/26 00:00 [accepted]
PHST- 2020/04/03 06:00 [entrez]
PHST- 2020/04/03 06:00 [pubmed]
PHST- 2020/04/03 06:00 [medline]
AID - S1477-8939(20)30117-4 [pii]
AID - 10.1016/j.tmaid.2020.101649 [doi]
PST - aheadofprint
SO  - Travel Med Infect Dis. 2020 Mar 28:101649. doi: 10.1016/j.tmaid.2020.101649.

PMID- 32234453
OWN - NLM
STAT- Publisher
LR  - 20200402
IS  - 1469-0691 (Electronic)
IS  - 1198-743X (Linking)
DP  - 2020 Mar 28
TI  - Follow-up of the asymptomatic patients with SARS-CoV-2 infection.
LID - S1198-743X(20)30169-5 [pii]
LID - 10.1016/j.cmi.2020.03.024 [doi]
FAU - Zhou, Xian
AU  - Zhou X
AD  - Departments of Infectious Diseases, Huashan Hospital, Fudan University, Shanghai,
      200040, China.
FAU - Li, Yang
AU  - Li Y
AD  - Departments of Infectious Diseases, Huashan Hospital, Fudan University, Shanghai,
      200040, China.
FAU - Li, Tao
AU  - Li T
AD  - Shanghai Public Health Clinical Center, Fudan University, Shanghai, China.
FAU - Zhang, Wenhong
AU  - Zhang W
AD  - Departments of Infectious Diseases, Huashan Hospital, Fudan University, Shanghai,
      200040, China. Electronic address: zhangwenhong@fudan.edu.cn.
LA  - eng
PT  - Letter
DEP - 20200328
PL  - England
TA  - Clin Microbiol Infect
JT  - Clinical microbiology and infection : the official publication of the European
      Society of Clinical Microbiology and Infectious Diseases
JID - 9516420
SB  - IM
EDAT- 2020/04/03 06:00
MHDA- 2020/04/03 06:00
CRDT- 2020/04/03 06:00
PHST- 2020/03/05 00:00 [received]
PHST- 2020/03/17 00:00 [revised]
PHST- 2020/03/21 00:00 [accepted]
PHST- 2020/04/03 06:00 [entrez]
PHST- 2020/04/03 06:00 [pubmed]
PHST- 2020/04/03 06:00 [medline]
AID - S1198-743X(20)30169-5 [pii]
AID - 10.1016/j.cmi.2020.03.024 [doi]
PST - aheadofprint
SO  - Clin Microbiol Infect. 2020 Mar 28. pii: S1198-743X(20)30169-5. doi:
      10.1016/j.cmi.2020.03.024.

PMID- 32234451
OWN - NLM
STAT- Publisher
LR  - 20200402
IS  - 1469-0691 (Electronic)
IS  - 1198-743X (Linking)
DP  - 2020 Mar 28
TI  - COVID-19, SARS and MERS: are they closely related?
LID - S1198-743X(20)30171-3 [pii]
LID - 10.1016/j.cmi.2020.03.026 [doi]
AB  - BACKGROUND: The 2019 novel coronavirus (SARS-CoV-2) is a new human coronavirus
      which is spreading with epidemic features in China and other Asian countries with
      cases reported worldwide. This novel Coronavirus Disease (COVID-19) is associated
      with a respiratory illness that may cause severe pneumonia and acute respiratory 
      distress syndrome (ARDS). Although related to the Severe Acute Respiratory
      Syndrome (SARS) and the Middle East Respiratory Syndrome (MERS), COVID-19 shows
      some peculiar pathogenetic, epidemiological and clinical features which have not 
      been completely understood to date. OBJECTIVES: We provide a review of the
      differences in terms of pathogenesis, epidemiology and clinical features between 
      COVID-19, SARS and MERS. SOURCES: The most recent literature in English language 
      regarding COVID-19 has been reviewed and extracted data have been compared with
      the current scientific evidence about SARS and MERS epidemics. CONTENT: COVID-19 
      seems not to be very different from SARS regarding its clinical features.
      However, it has a fatality rate of 2.3%, lower than SARS (9.5%) and much lower
      than MERS (34.4%). It cannot be excluded that because of the COVID-19 less severe
      clinical picture it can spread in the community more easily than MERS and SARS.
      The actual basic reproductive number (R0) of COVID-19 (2-2.5) is still
      controversial. It is probably slightly higher than the R0 of SARS (1.7-1.9) and
      higher than MERS (<1),. The gastrointestinal route of transmission of SARS-CoV-2,
      which has been also assumed for SARS-CoV and MERS-CoV, cannot be ruled out and
      needs to be further investigated. IMPLICATIONS: There is still much more to know 
      about COVID-19, especially as concerns mortality and capacity of spreading on a
      pandemic level. Nonetheless, all of the lessons we learned in the past from SARS 
      and MERS epidemics are the best cultural weapons to face this new global threat.
CI  - Copyright (c) 2020. Published by Elsevier Ltd.
FAU - Petrosillo, Nicola
AU  - Petrosillo N
AD  - National Institute for Infectious Diseases "L. Spallanzani", IRCCS, Rome, Italy. 
      Electronic address: nicola.petrosillo@inmi.it.
FAU - Viceconte, Giulio
AU  - Viceconte G
AD  - University "Federico II", Department of Clinical Medicine and Surgery, Naples,
      Italy.
FAU - Ergonul, Onder
AU  - Ergonul O
AD  - Koc University, School of Medicine, Istanbul, Turkey; ESCMID Executive Committee.
FAU - Ippolito, Giuseppe
AU  - Ippolito G
AD  - National Institute for Infectious Diseases "L. Spallanzani", IRCCS, Rome, Italy.
FAU - Petersen, Eskild
AU  - Petersen E
AD  - Directorate General for Disease Surveillance and Control, Min of Health, Muscat, 
      Oman; ESCMID Emerging Infections Task Force, ESCMID, Basel; Institute for
      Clinical Medicine, Faculty of Health Sciences, University of Aarhus, Denmark.
LA  - eng
PT  - Journal Article
PT  - Review
DEP - 20200328
PL  - England
TA  - Clin Microbiol Infect
JT  - Clinical microbiology and infection : the official publication of the European
      Society of Clinical Microbiology and Infectious Diseases
JID - 9516420
SB  - IM
OTO - NOTNLM
OT  - COVID-19
OT  - Coronavirus
OT  - Emerging infections
OT  - MERS
OT  - SARS
EDAT- 2020/04/03 06:00
MHDA- 2020/04/03 06:00
CRDT- 2020/04/03 06:00
PHST- 2020/02/16 00:00 [received]
PHST- 2020/03/09 00:00 [revised]
PHST- 2020/03/21 00:00 [accepted]
PHST- 2020/04/03 06:00 [entrez]
PHST- 2020/04/03 06:00 [pubmed]
PHST- 2020/04/03 06:00 [medline]
AID - S1198-743X(20)30171-3 [pii]
AID - 10.1016/j.cmi.2020.03.026 [doi]
PST - aheadofprint
SO  - Clin Microbiol Infect. 2020 Mar 28. pii: S1198-743X(20)30171-3. doi:
      10.1016/j.cmi.2020.03.026.

PMID- 32234449
OWN - NLM
STAT- Publisher
LR  - 20200402
IS  - 1469-0691 (Electronic)
IS  - 1198-743X (Linking)
DP  - 2020 Mar 28
TI  - Molecular characterization of SARS-CoV-2 in the first COVID-19 cluster in France 
      reveals an amino-acid deletion in nsp2 (Asp268Del).
LID - S1198-743X(20)30165-8 [pii]
LID - 10.1016/j.cmi.2020.03.020 [doi]
FAU - Bal, Antonin
AU  - Bal A
AD  - Centre National de Reference des Virus respiratoires, Hospices Civils de Lyon,
      Lyon, France; Laboratoire de Virologie, Institut des Agents Infectieux, Hopital
      de la Croix-Rousse, Hospices Civils de Lyon, Lyon, France; Universite Lyon 1,
      Faculte de Medecine Lyon Est, CIRI, Inserm U1111 CNRS UMR5308, Virpath, Lyon,
      France; Laboratoire Commun de Recherche Hospices Civils de Lyon-bioMerieux,
      Centre Hospitalier Lyon Sud, Pierre-Benite, France.
FAU - Destras, Gregory
AU  - Destras G
AD  - Centre National de Reference des Virus respiratoires, Hospices Civils de Lyon,
      Lyon, France; Laboratoire de Virologie, Institut des Agents Infectieux, Hopital
      de la Croix-Rousse, Hospices Civils de Lyon, Lyon, France; Universite Lyon 1,
      Faculte de Medecine Lyon Est, CIRI, Inserm U1111 CNRS UMR5308, Virpath, Lyon,
      France.
FAU - Gaymard, Alexandre
AU  - Gaymard A
AD  - Centre National de Reference des Virus respiratoires, Hospices Civils de Lyon,
      Lyon, France; Laboratoire de Virologie, Institut des Agents Infectieux, Hopital
      de la Croix-Rousse, Hospices Civils de Lyon, Lyon, France; Universite Lyon 1,
      Faculte de Medecine Lyon Est, CIRI, Inserm U1111 CNRS UMR5308, Virpath, Lyon,
      France.
FAU - Bouscambert-Duchamp, Maude
AU  - Bouscambert-Duchamp M
AD  - Centre National de Reference des Virus respiratoires, Hospices Civils de Lyon,
      Lyon, France; Laboratoire de Virologie, Institut des Agents Infectieux, Hopital
      de la Croix-Rousse, Hospices Civils de Lyon, Lyon, France.
FAU - Valette, Martine
AU  - Valette M
AD  - Centre National de Reference des Virus respiratoires, Hospices Civils de Lyon,
      Lyon, France; Laboratoire de Virologie, Institut des Agents Infectieux, Hopital
      de la Croix-Rousse, Hospices Civils de Lyon, Lyon, France.
FAU - Escuret, Vanessa
AU  - Escuret V
AD  - Centre National de Reference des Virus respiratoires, Hospices Civils de Lyon,
      Lyon, France; Laboratoire de Virologie, Institut des Agents Infectieux, Hopital
      de la Croix-Rousse, Hospices Civils de Lyon, Lyon, France; Universite Lyon 1,
      Faculte de Medecine Lyon Est, CIRI, Inserm U1111 CNRS UMR5308, Virpath, Lyon,
      France.
FAU - Frobert, Emilie
AU  - Frobert E
AD  - Centre National de Reference des Virus respiratoires, Hospices Civils de Lyon,
      Lyon, France; Laboratoire de Virologie, Institut des Agents Infectieux, Hopital
      de la Croix-Rousse, Hospices Civils de Lyon, Lyon, France; Universite Lyon 1,
      Faculte de Medecine Lyon Est, CIRI, Inserm U1111 CNRS UMR5308, Virpath, Lyon,
      France.
FAU - Billaud, Genevieve
AU  - Billaud G
AD  - Centre National de Reference des Virus respiratoires, Hospices Civils de Lyon,
      Lyon, France; Laboratoire de Virologie, Institut des Agents Infectieux, Hopital
      de la Croix-Rousse, Hospices Civils de Lyon, Lyon, France.
FAU - Trouillet-Assant, Sophie
AU  - Trouillet-Assant S
AD  - Universite Lyon 1, Faculte de Medecine Lyon Est, CIRI, Inserm U1111 CNRS UMR5308,
      Virpath, Lyon, France; Laboratoire Commun de Recherche Hospices Civils de
      Lyon-bioMerieux, Centre Hospitalier Lyon Sud, Pierre-Benite, France.
FAU - Cheynet, Valerie
AU  - Cheynet V
AD  - Laboratoire Commun de Recherche Hospices Civils de Lyon-bioMerieux, Centre
      Hospitalier Lyon Sud, Pierre-Benite, France.
FAU - Brengel-Pesce, Karen
AU  - Brengel-Pesce K
AD  - Laboratoire Commun de Recherche Hospices Civils de Lyon-bioMerieux, Centre
      Hospitalier Lyon Sud, Pierre-Benite, France.
FAU - Morfin, Florence
AU  - Morfin F
AD  - Centre National de Reference des Virus respiratoires, Hospices Civils de Lyon,
      Lyon, France; Laboratoire de Virologie, Institut des Agents Infectieux, Hopital
      de la Croix-Rousse, Hospices Civils de Lyon, Lyon, France; Universite Lyon 1,
      Faculte de Medecine Lyon Est, CIRI, Inserm U1111 CNRS UMR5308, Virpath, Lyon,
      France.
FAU - Lina, Bruno
AU  - Lina B
AD  - Centre National de Reference des Virus respiratoires, Hospices Civils de Lyon,
      Lyon, France; Laboratoire de Virologie, Institut des Agents Infectieux, Hopital
      de la Croix-Rousse, Hospices Civils de Lyon, Lyon, France; Universite Lyon 1,
      Faculte de Medecine Lyon Est, CIRI, Inserm U1111 CNRS UMR5308, Virpath, Lyon,
      France.
FAU - Josset, Laurence
AU  - Josset L
AD  - Centre National de Reference des Virus respiratoires, Hospices Civils de Lyon,
      Lyon, France; Laboratoire de Virologie, Institut des Agents Infectieux, Hopital
      de la Croix-Rousse, Hospices Civils de Lyon, Lyon, France; Universite Lyon 1,
      Faculte de Medecine Lyon Est, CIRI, Inserm U1111 CNRS UMR5308, Virpath, Lyon,
      France. Electronic address: laurence.josset@chu-lyon.fr.
LA  - eng
PT  - Letter
DEP - 20200328
PL  - England
TA  - Clin Microbiol Infect
JT  - Clinical microbiology and infection : the official publication of the European
      Society of Clinical Microbiology and Infectious Diseases
JID - 9516420
SB  - IM
EDAT- 2020/04/03 06:00
MHDA- 2020/04/03 06:00
CRDT- 2020/04/03 06:00
PHST- 2020/03/20 00:00 [received]
PHST- 2020/03/21 00:00 [accepted]
PHST- 2020/04/03 06:00 [entrez]
PHST- 2020/04/03 06:00 [pubmed]
PHST- 2020/04/03 06:00 [medline]
AID - S1198-743X(20)30165-8 [pii]
AID - 10.1016/j.cmi.2020.03.020 [doi]
PST - aheadofprint
SO  - Clin Microbiol Infect. 2020 Mar 28. pii: S1198-743X(20)30165-8. doi:
      10.1016/j.cmi.2020.03.020.

PMID- 32234303
OWN - NLM
STAT- Publisher
LR  - 20200402
IS  - 1528-0012 (Electronic)
IS  - 0016-5085 (Linking)
DP  - 2020 Mar 28
TI  - Multi-omics Evaluation of Gastrointestinal and Other Clinical Characteristics of 
      SARS-CoV-2 and COVID-19.
LID - S0016-5085(20)30399-1 [pii]
LID - 10.1053/j.gastro.2020.03.045 [doi]
FAU - Du, Mulong
AU  - Du M
AD  - Department of Biostatistics, Center for Global Health, School of Public Health,
      Nanjing Medical University, Nanjing 211166, China; China International
      Cooperation Center for Environment and Human Health, Nanjing Medical University, 
      Nanjing 211166, China; Departments of Environmental Health, Harvard T.H. Chan
      School of Public Health, Boston, MA 02115, USA.
FAU - Cai, Guoshuai
AU  - Cai G
AD  - Department of Environmental Health Sciences, Arnold School of Public Health,
      University of South Carolina, Columbia, SC 29208, USA.
FAU - Chen, Feng
AU  - Chen F
AD  - Department of Biostatistics, Center for Global Health, School of Public Health,
      Nanjing Medical University, Nanjing 211166, China; China International
      Cooperation Center for Environment and Human Health, Nanjing Medical University, 
      Nanjing 211166, China.
FAU - Christiani, David C
AU  - Christiani DC
AD  - Departments of Environmental Health, Harvard T.H. Chan School of Public Health,
      Boston, MA 02115, USA; Department of Medicine, Massachusetts General Hospital,
      Boston, MA 02114, USA.
FAU - Zhang, Zhengdong
AU  - Zhang Z
AD  - Department of Environmental Genomics, Jiangsu Key Laboratory of Cancer
      Biomarkers, Prevention and Treatment, Collaborative Innovation Center for Cancer 
      Personalized Medicine, Nanjing Medical University, Nanjing 211166, China;
      Department of Genetic Toxicology, The Key Laboratory of Modern Toxicology of
      Ministry of Education, Center for Global Health, School of Public Health, Nanjing
      Medical University, Nanjing 211166, China. Electronic address:
      drzdzhang@njmu.edu.cn.
FAU - Wang, Meilin
AU  - Wang M
AD  - Department of Environmental Genomics, Jiangsu Key Laboratory of Cancer
      Biomarkers, Prevention and Treatment, Collaborative Innovation Center for Cancer 
      Personalized Medicine, Nanjing Medical University, Nanjing 211166, China;
      Department of Genetic Toxicology, The Key Laboratory of Modern Toxicology of
      Ministry of Education, Center for Global Health, School of Public Health, Nanjing
      Medical University, Nanjing 211166, China. Electronic address: mwang@njmu.edu.cn.
LA  - eng
PT  - Journal Article
DEP - 20200328
PL  - United States
TA  - Gastroenterology
JT  - Gastroenterology
JID - 0374630
SB  - AIM
SB  - IM
EDAT- 2020/04/03 06:00
MHDA- 2020/04/03 06:00
CRDT- 2020/04/03 06:00
PHST- 2020/03/13 00:00 [received]
PHST- 2020/03/17 00:00 [accepted]
PHST- 2020/04/03 06:00 [entrez]
PHST- 2020/04/03 06:00 [pubmed]
PHST- 2020/04/03 06:00 [medline]
AID - S0016-5085(20)30399-1 [pii]
AID - 10.1053/j.gastro.2020.03.045 [doi]
PST - aheadofprint
SO  - Gastroenterology. 2020 Mar 28. pii: S0016-5085(20)30399-1. doi:
      10.1053/j.gastro.2020.03.045.

PMID- 32234117
OWN - NLM
STAT- In-Data-Review
LR  - 20200402
IS  - 1560-7917 (Electronic)
IS  - 1025-496X (Linking)
VI  - 25
IP  - 12
DP  - 2020 Mar
TI  - Potential short-term outcome of an uncontrolled COVID-19 epidemic in Lombardy,
      Italy, February to March 2020.
LID - 10.2807/1560-7917.ES.2020.25.12.2000293 [doi]
AB  - Sustained coronavirus disease (COVID-19) transmission is ongoing in Italy, with
      7,375 reported cases and 366 deaths by 8 March 2020. We provide a model-based
      evaluation of patient records from Lombardy, predicting the impact of an
      uncontrolled epidemic on the healthcare system. It has the potential to cause
      more than 250,039 (95% credible interval (CrI): 147,717-459,890) cases within 3
      weeks, including 37,194 (95% CrI: 22,250-67,632) patients requiring intensive
      care. Aggressive containment strategies are required.
FAU - Guzzetta, Giorgio
AU  - Guzzetta G
AD  - Bruno Kessler Foundation, Trento, Italy.
FAU - Poletti, Piero
AU  - Poletti P
AD  - Bruno Kessler Foundation, Trento, Italy.
FAU - Ajelli, Marco
AU  - Ajelli M
AD  - Bruno Kessler Foundation, Trento, Italy.
FAU - Trentini, Filippo
AU  - Trentini F
AD  - Bruno Kessler Foundation, Trento, Italy.
FAU - Marziano, Valentina
AU  - Marziano V
AD  - Bruno Kessler Foundation, Trento, Italy.
FAU - Cereda, Danilo
AU  - Cereda D
AD  - Lombardy Region, Directorate General for Health, UO Prevenzione, Milan, Italy.
FAU - Tirani, Marcello
AU  - Tirani M
AD  - Health Protection Agency of Pavia, Department of Hygiene and Preventive Medicine,
      Pavia, Italy.
AD  - Lombardy Region, Directorate General for Health, UO Prevenzione, Milan, Italy.
FAU - Diurno, Giulio
AU  - Diurno G
AD  - Lombardy Region, Directorate General for Health, UO Prevenzione, Milan, Italy.
FAU - Bodina, Annalisa
AU  - Bodina A
AD  - Lombardy Region, Directorate General for Health, UO Prevenzione, Milan, Italy.
FAU - Barone, Antonio
AU  - Barone A
AD  - Lombardy Region, Directorate General for Health, UO Prevenzione, Milan, Italy.
FAU - Crottogini, Lucia
AU  - Crottogini L
AD  - Lombardy Region, Directorate General for Health, UO Prevenzione, Milan, Italy.
FAU - Gramegna, Maria
AU  - Gramegna M
AD  - Lombardy Region, Directorate General for Health, UO Prevenzione, Milan, Italy.
FAU - Melegaro, Alessia
AU  - Melegaro A
AD  - These authors are joint senior authors and contributed equally to this work.
AD  - Bocconi University, Dondena Centre for Research on Social Dynamics and Public
      Policy, Milan, Italy.
FAU - Merler, Stefano
AU  - Merler S
AD  - These authors are joint senior authors and contributed equally to this work.
AD  - Bruno Kessler Foundation, Trento, Italy.
LA  - eng
PT  - Journal Article
PL  - Sweden
TA  - Euro Surveill
JT  - Euro surveillance : bulletin Europeen sur les maladies transmissibles = European 
      communicable disease bulletin
JID - 100887452
SB  - IM
OTO - NOTNLM
OT  - COVID-19
OT  - Coronavirus
OT  - Lombardy outbreak
OT  - SARS-CoV-2
OT  - modelling
EDAT- 2020/04/03 06:00
MHDA- 2020/04/03 06:00
CRDT- 2020/04/03 06:00
PHST- 2020/04/03 06:00 [entrez]
PHST- 2020/04/03 06:00 [pubmed]
PHST- 2020/04/03 06:00 [medline]
AID - 10.2807/1560-7917.ES.2020.25.12.2000293 [doi]
PST - ppublish
SO  - Euro Surveill. 2020 Mar;25(12). doi: 10.2807/1560-7917.ES.2020.25.12.2000293.

PMID- 32234115
OWN - NLM
STAT- In-Data-Review
LR  - 20200402
IS  - 1560-7917 (Electronic)
IS  - 1025-496X (Linking)
VI  - 25
IP  - 12
DP  - 2020 Mar
TI  - Rapid assessment of regional SARS-CoV-2 community transmission through a
      convenience sample of healthcare workers, the Netherlands, March 2020.
LID - 10.2807/1560-7917.ES.2020.25.12.2000334 [doi]
AB  - To rapidly assess possible community transmission in Noord-Brabant, the
      Netherlands, healthcare workers (HCW) with mild respiratory complaints and
      without epidemiological link (contact with confirmed case or visited areas with
      active circulation) were tested for severe acute respiratory syndrome coronavirus
      2 (SARS-CoV-2). Within 2 days, 1,097 HCW in nine hospitals were tested; 45 (4.1%)
      were positive. Of six hospitals with positive HCW, two accounted for 38 positive 
      HCW. The results informed local and national risk management.
FAU - Reusken, Chantal B
AU  - Reusken CB
AD  - Erasmus MC, Rotterdam, the Netherlands.
AD  - These authors contributed equally to this work.
AD  - Centre for Infectious Disease Control-National Institute for Public Health and
      the Environment, Bilthoven, the Netherlands.
FAU - Buiting, Anton
AU  - Buiting A
AD  - Elisabeth-Tweesteden hospital, Tilburg and Waalwijk, the Netherlands.
FAU - Bleeker-Rovers, Chantal
AU  - Bleeker-Rovers C
AD  - Radboudumc, Nijmegen, the Netherlands.
FAU - Diederen, Bram
AU  - Diederen B
AD  - Bravis hospital, Roosendaal and Bergen-op-Zoom, the Netherlands.
FAU - Hooiveld, Mariette
AU  - Hooiveld M
AD  - Nivel, Netherlands institute for health services research, Utrecht, the
      Netherlands.
FAU - Friesema, Ingrid
AU  - Friesema I
AD  - Centre for Infectious Disease Control-National Institute for Public Health and
      the Environment, Bilthoven, the Netherlands.
FAU - Koopmans, Marion
AU  - Koopmans M
AD  - Erasmus MC, Rotterdam, the Netherlands.
FAU - Kortbeek, Titia
AU  - Kortbeek T
AD  - Centre for Infectious Disease Control-National Institute for Public Health and
      the Environment, Bilthoven, the Netherlands.
FAU - Lutgens, Suzanne Pm
AU  - Lutgens SP
AD  - Jeroen Bosch Hospital, 's-Hertogenbosch, the Netherlands.
FAU - Meijer, Adam
AU  - Meijer A
AD  - Centre for Infectious Disease Control-National Institute for Public Health and
      the Environment, Bilthoven, the Netherlands.
FAU - Murk, Jean-Luc
AU  - Murk JL
AD  - Elisabeth-Tweesteden hospital, Tilburg and Waalwijk, the Netherlands.
FAU - Overdevest, Ilse
AU  - Overdevest I
AD  - Catharina hospital, Eindhoven, the Netherlands.
FAU - Trienekens, Thera
AU  - Trienekens T
AD  - VieCuri hospital, Venlo, the Netherlands.
FAU - Timen, Aura
AU  - Timen A
AD  - Centre for Infectious Disease Control-National Institute for Public Health and
      the Environment, Bilthoven, the Netherlands.
FAU - Van den Bijllaardt, Wouter
AU  - Van den Bijllaardt W
AD  - Amphia hospital, Breda, the Netherlands.
FAU - Van Dissel, Jaap
AU  - Van Dissel J
AD  - Centre for Infectious Disease Control-National Institute for Public Health and
      the Environment, Bilthoven, the Netherlands.
FAU - Van Gageldonk-Lafeber, Arianne
AU  - Van Gageldonk-Lafeber A
AD  - Centre for Infectious Disease Control-National Institute for Public Health and
      the Environment, Bilthoven, the Netherlands.
FAU - Van der Vegt, Dewi
AU  - Van der Vegt D
AD  - Elkerliek hospital, Helmond, the Netherlands.
FAU - Wever, Peter C
AU  - Wever PC
AD  - Bernhoven hospital, Uden, the Netherlands.
FAU - Van der Hoek, Wim
AU  - Van der Hoek W
AD  - These authors contributed equally to this work.
AD  - Centre for Infectious Disease Control-National Institute for Public Health and
      the Environment, Bilthoven, the Netherlands.
FAU - Kluytmans, Jan
AU  - Kluytmans J
AD  - Amphia hospital, Breda, the Netherlands.
LA  - eng
PT  - Journal Article
PL  - Sweden
TA  - Euro Surveill
JT  - Euro surveillance : bulletin Europeen sur les maladies transmissibles = European 
      communicable disease bulletin
JID - 100887452
SB  - IM
OTO - NOTNLM
OT  - COVID-19
OT  - SARS-CoV-2
OT  - community transmission
OT  - healthcare worker
OT  - public health response
OT  - respiratory disease
EDAT- 2020/04/03 06:00
MHDA- 2020/04/03 06:00
CRDT- 2020/04/03 06:00
PHST- 2020/04/03 06:00 [entrez]
PHST- 2020/04/03 06:00 [pubmed]
PHST- 2020/04/03 06:00 [medline]
AID - 10.2807/1560-7917.ES.2020.25.12.2000334 [doi]
PST - ppublish
SO  - Euro Surveill. 2020 Mar;25(12). doi: 10.2807/1560-7917.ES.2020.25.12.2000334.

PMID- 32234108
OWN - NLM
STAT- Publisher
LR  - 20200402
IS  - 1938-744X (Electronic)
IS  - 1935-7893 (Linking)
DP  - 2020 Apr 1
TI  - How to surge to face SARS-CoV-2 outbreak. Lessons learned from Lumbardy, Italy.
PG  - 1-7
LID - 10.1017/dmp.2020.64 [doi]
AB  - Italy is fighting against one of the worst medical emergency since the 1918
      Spanish Flu. Pressure on the hospitals is tremendous as for official data on
      March 14th: 8372 admitted in hospitals, 1518 in ICU, 1441 deaths (175 more than
      the day before). Unfortunately hospitals are not prepared: even where a plan for 
      massive influx of patients is present, it usually focuses on sudden onset
      disaster trauma victims (the most probable case scenario), and it has not been
      tested, validated or propagated to the staff. Despite this, the All Hazards
      Approach (AHA) for management of major incidents and disasters is still valid and
      the "4S" theory for surge capacity can guide to respond to this disaster.
FAU - Faccincani, Roberto
AU  - Faccincani R
AUID- ORCID: https://orcid.org/0000-0002-4498-3833
AD  - Ospedale San Raffaele, Emergency Department, Milano, 20132, IT, +393385065559,
      faccincani.roberto@hsr.it.
FAU - Pascucci, Federico
AU  - Pascucci F
AD  - Ospedale San Raffaele, UniSR, Milano, IT, f.pascucci@studenti.unisr.it.
FAU - Lennquist, Sten
AU  - Lennquist S
AD  - Linkoping University, Professor Emeritus, Linkoping, SE, lennquist@telia.se.
LA  - eng
PT  - Journal Article
DEP - 20200401
PL  - United States
TA  - Disaster Med Public Health Prep
JT  - Disaster medicine and public health preparedness
JID - 101297401
SB  - IM
OTO - NOTNLM
OT  - Disease Outbreaks
OT  - Novel Coronavirus
OT  - Pandemia
OT  - Severe Acute Respiratory Syndrome
OT  - Surge Capacity
EDAT- 2020/04/03 06:00
MHDA- 2020/04/03 06:00
CRDT- 2020/04/03 06:00
PHST- 2020/04/03 06:00 [entrez]
PHST- 2020/04/03 06:00 [pubmed]
PHST- 2020/04/03 06:00 [medline]
AID - S1935789320000646 [pii]
AID - 10.1017/dmp.2020.64 [doi]
PST - aheadofprint
SO  - Disaster Med Public Health Prep. 2020 Apr 1:1-7. doi: 10.1017/dmp.2020.64.

PMID- 32233980
OWN - NLM
STAT- Publisher
LR  - 20200402
IS  - 1524-4628 (Electronic)
IS  - 0039-2499 (Linking)
DP  - 2020 Apr 1
TI  - Protected Code Stroke: Hyperacute Stroke Management During the Coronavirus
      Disease 2019 (COVID-19) Pandemic.
PG  - STROKEAHA120029838
LID - 10.1161/STROKEAHA.120.029838 [doi]
AB  - Background and Purpose- Hyperacute assessment and management of patients with
      stroke, termed code stroke, is a time-sensitive and high-stakes clinical
      scenario. In the context of the current Coronavirus Disease 2019 (COVID-19)
      pandemic caused by the SARS-CoV-2 virus, the ability to deliver timely and
      efficacious care must be balanced with the risk of infectious exposure to the
      clinical team. Furthermore, rapid and effective stroke care remains paramount to 
      achieve maximal functional recovery for those needing admission and to triage
      care appropriately for those who may be presenting with neurological symptoms but
      have an alternative diagnosis. Methods- Available resources, COVID-19-specific
      infection prevention and control recommendations, and expert consensus were used 
      to identify clinical screening criteria for patients and provide the required
      nuanced considerations for the healthcare team, thereby modifying the
      conventional code stroke processes to achieve a protected designation. Results- A
      protected code stroke algorithm was developed. Features specific to
      prenotification and clinical status of the patient were used to define precode
      screening. These include primary infectious symptoms, clinical, and examination
      features. A focused framework was then developed with regard to a protected code 
      stroke. We outline the specifics of personal protective equipment use and
      considerations thereof including aspects of crisis resource management impacting 
      team role designation and human performance factors during a protected code
      stroke. Conclusions- We introduce the concept of a protected code stroke during a
      pandemic, as in the case of COVID-19, and provide a framework for key
      considerations including screening, personal protective equipment, and crisis
      resource management. These considerations and suggested algorithms can be
      utilized and adapted for local practice.
FAU - Khosravani, Houman
AU  - Khosravani H
AD  - From the Division of Neurology, Department of Medicine, Sunnybrook Health
      Sciences Centre, University of Toronto, Canada (H.K., P.R.).
FAU - Rajendram, Phavalan
AU  - Rajendram P
AD  - From the Division of Neurology, Department of Medicine, Sunnybrook Health
      Sciences Centre, University of Toronto, Canada (H.K., P.R.).
FAU - Notario, Lowyl
AU  - Notario L
AD  - Sunnybrook Health Sciences Centre, Lawrence S. Bloomberg Faculty of Nursing,
      University of Toronto, Canada (L.N.).
AD  - School of Nursing, McMaster University, Hamilton, Canada (L.N.).
FAU - Chapman, Martin G
AU  - Chapman MG
AD  - Department of Critical Care Medicine, Sunnybrook Health Sciences Centre,
      Interdepartmental Division of Critical Care Medicine, University of Toronto,
      Canada (M.G.C.).
FAU - Menon, Bijoy K
AU  - Menon BK
AD  - Department of Clinical Neurosciences, Radiology, and Community Health Sciences,
      Cumming School of Medicine and the Hotchkiss Brain Institute, University of
      Calgary, Canada (B.K.M.).
LA  - eng
PT  - Journal Article
DEP - 20200401
PL  - United States
TA  - Stroke
JT  - Stroke
JID - 0235266
SB  - IM
OTO - NOTNLM
OT  - COVID-19
OT  - algorithms
OT  - consensus
OT  - pandemics
OT  - stroke
EDAT- 2020/04/03 06:00
MHDA- 2020/04/03 06:00
CRDT- 2020/04/03 06:00
PHST- 2020/04/03 06:00 [entrez]
PHST- 2020/04/03 06:00 [pubmed]
PHST- 2020/04/03 06:00 [medline]
AID - 10.1161/STROKEAHA.120.029838 [doi]
PST - aheadofprint
SO  - Stroke. 2020 Apr 1:STROKEAHA120029838. doi: 10.1161/STROKEAHA.120.029838.

PMID- 32233967
OWN - NLM
STAT- Publisher
LR  - 20200402
IS  - 1557-9034 (Electronic)
IS  - 1092-6429 (Linking)
DP  - 2020 Apr 1
TI  - Perspectives on Pediatric Appendicitis and Appendectomy During the Severe Acute
      Respiratory Syndrome Coronavirus 2 Pandemic.
LID - 10.1089/lap.2020.0197 [doi]
FAU - Polites, Stephanie F
AU  - Polites SF
AD  - Department of Surgery, Oregon Health & Science University, Portland, Oregon.
FAU - Azarow, Kenneth S
AU  - Azarow KS
AD  - Department of Surgery, Oregon Health & Science University, Portland, Oregon.
LA  - eng
PT  - Journal Article
DEP - 20200401
PL  - United States
TA  - J Laparoendosc Adv Surg Tech A
JT  - Journal of laparoendoscopic & advanced surgical techniques. Part A
JID - 9706293
SB  - IM
EDAT- 2020/04/03 06:00
MHDA- 2020/04/03 06:00
CRDT- 2020/04/03 06:00
PHST- 2020/04/03 06:00 [entrez]
PHST- 2020/04/03 06:00 [pubmed]
PHST- 2020/04/03 06:00 [medline]
AID - 10.1089/lap.2020.0197 [doi]
PST - aheadofprint
SO  - J Laparoendosc Adv Surg Tech A. 2020 Apr 1. doi: 10.1089/lap.2020.0197.

PMID- 32233935
OWN - NLM
STAT- Publisher
LR  - 20200402
IS  - 1522-1504 (Electronic)
IS  - 1040-0605 (Linking)
DP  - 2020 Apr 1
TI  - COVID-19 - is the ACE2 just a foe?
LID - 10.1152/ajplung.00119.2020 [doi]
FAU - Jakovac, Hrvoje
AU  - Jakovac H
AD  - Department of Physiology and Immunology, Medical Faculty, University of Rijeka,
      Croatia.
LA  - eng
PT  - Letter
DEP - 20200401
PL  - United States
TA  - Am J Physiol Lung Cell Mol Physiol
JT  - American journal of physiology. Lung cellular and molecular physiology
JID - 100901229
SB  - IM
OTO - NOTNLM
OT  - ACE2
OT  - COVID-19
OT  - RAS
OT  - SARS-CoV-2
OT  - lung injury
EDAT- 2020/04/03 06:00
MHDA- 2020/04/03 06:00
CRDT- 2020/04/03 06:00
PHST- 2020/04/03 06:00 [entrez]
PHST- 2020/04/03 06:00 [pubmed]
PHST- 2020/04/03 06:00 [medline]
AID - 10.1152/ajplung.00119.2020 [doi]
PST - aheadofprint
SO  - Am J Physiol Lung Cell Mol Physiol. 2020 Apr 1. doi: 10.1152/ajplung.00119.2020.

PMID- 32233876
OWN - NLM
STAT- Publisher
LR  - 20200402
IS  - 1488-2361 (Electronic)
IS  - 0846-5371 (Linking)
DP  - 2020 Mar 28
TI  - The Role of Emergency Radiology in COVID-19: From Preparedness to Diagnosis.
PG  - 846537120916419
LID - 10.1177/0846537120916419 [doi]
AB  - Emergency trauma radiology, although a relatively new subspecialty of radiology, 
      plays a critical role in both the diagnosis/triage of acutely ill patients, but
      even more important in providing leadership and taking the lead in the
      preparedness of imaging departments in dealing with novel highly infectious
      communicable diseases and mass casualties. This has become even more apparent in 
      dealing with COVID-19, the disease caused by the novel coronavirus SARS-CoV-2,
      first emerged in late 2019. We review the symptoms, epidemiology, and testing for
      this disease. We discuss characteristic imaging findings of COVID-19 in relation 
      to other modern coronavirus diseases including SARS and MERS. We discuss roles
      that community radiology clinics, outpatient radiology departments, and emergency
      radiology departments can play in the diagnosis of this disease. We review
      practical methods to reduce spread of infections within radiology departments.
FAU - Nasir, Muhammad Umer
AU  - Nasir MU
AD  - Department of Emergency and Trauma Radiology, Vancouver General Hospital,
      Vancouver, British Columbia, Canada.
FAU - Roberts, James
AU  - Roberts J
AD  - Department of Radiology, Vancouver General Hospital, University of British
      Columbia, Vancouver, British Columbia, Canada.
FAU - Muller, Nestor L
AU  - Muller NL
AD  - Department of Thoracic Radiology, Vancouver General Hospital, University of
      British Columbia, Vancouver, British Columbia, Canada.
FAU - Macri, Francesco
AU  - Macri F
AD  - Department of Emergency and Trauma Radiology, Vancouver General Hospital,
      Vancouver, British Columbia, Canada.
FAU - Mohammed, Mohammed F
AU  - Mohammed MF
AD  - King Saud bin Abdulaziz University for Health Sciences, King Abdullah
      International Medical Research Center, Ministry of the National Guard, Health
      Affairs, Medical Imaging Department, Abdominal Imaging Section, Riyadh, Saudi
      Arabia.
FAU - Akhlaghpoor, Shahram
AU  - Akhlaghpoor S
AUID- ORCID: https://orcid.org/0000-0001-9993-3801
AD  - Department of Radiology, Pardis Noor Medical Imaging Centers, Tehran, Iran.
FAU - Parker, William
AU  - Parker W
AD  - Department of Radiology, Vancouver General Hospital, University of British
      Columbia, Vancouver, British Columbia, Canada.
FAU - Eftekhari, Arash
AU  - Eftekhari A
AD  - Surrey Memorial Hospital, Department of Radiology, University of British
      Columbia, Vancouver, British Columbia, Canada.
FAU - Rezaei, Susan
AU  - Rezaei S
AD  - Imam Khomeini Hospital Complex, Tehran, Iran.
FAU - Mayo, John
AU  - Mayo J
AD  - Department of Thoracic Radiology, Vancouver General Hospital, University of
      British Columbia, Vancouver, British Columbia, Canada.
FAU - Nicolaou, Savvas
AU  - Nicolaou S
AD  - Department of Emergency and Trauma Radiology, Vancouver General Hospital,
      Vancouver, British Columbia, Canada.
AD  - Department of Radiology, Vancouver General Hospital, University of British
      Columbia, Vancouver, British Columbia, Canada.
LA  - eng
PT  - Journal Article
DEP - 20200328
PL  - United States
TA  - Can Assoc Radiol J
JT  - Canadian Association of Radiologists journal = Journal l'Association canadienne
      des radiologistes
JID - 8812910
SB  - IM
OTO - NOTNLM
OT  - COVID-19
OT  - CT
OT  - MERS
OT  - SARS
OT  - emergency and trauma radiology
OT  - preparedness
EDAT- 2020/04/03 06:00
MHDA- 2020/04/03 06:00
CRDT- 2020/04/03 06:00
PHST- 2020/04/03 06:00 [entrez]
PHST- 2020/04/03 06:00 [pubmed]
PHST- 2020/04/03 06:00 [medline]
AID - 10.1177/0846537120916419 [doi]
PST - aheadofprint
SO  - Can Assoc Radiol J. 2020 Mar 28:846537120916419. doi: 10.1177/0846537120916419.

PMID- 32233755
OWN - NLM
STAT- In-Data-Review
LR  - 20200402
IS  - 2047-9980 (Electronic)
IS  - 2047-9980 (Linking)
VI  - 9
IP  - 7
DP  - 2020 Apr 7
TI  - Coronavirus Disease 2019 (COVID-19) and Cardiovascular Disease: A Viewpoint on
      the Potential Influence of Angiotensin-Converting Enzyme Inhibitors/Angiotensin
      Receptor Blockers on Onset and Severity of Severe Acute Respiratory Syndrome
      Coronavirus 2 Infection.
PG  - e016219
LID - 10.1161/JAHA.120.016219 [doi]
FAU - Guo, Junyi
AU  - Guo J
AD  - Division of Cardiology Department of Internal Medicine Tongji Hospital Tongji
      Medical College Huazhong University of Science and Technology Wuhan China.
FAU - Huang, Zheng
AU  - Huang Z
AD  - Division of Gastroenterology Department of Internal Medicine Tongji Hospital
      Tongji Medical College Huazhong University of Science and Technology Wuhan China.
FAU - Lin, Li
AU  - Lin L
AD  - Division of Cardiology Department of Internal Medicine Tongji Hospital Tongji
      Medical College Huazhong University of Science and Technology Wuhan China.
FAU - Lv, Jiagao
AU  - Lv J
AD  - Division of Cardiology Department of Internal Medicine Tongji Hospital Tongji
      Medical College Huazhong University of Science and Technology Wuhan China.
LA  - eng
PT  - Journal Article
DEP - 20200401
PL  - England
TA  - J Am Heart Assoc
JT  - Journal of the American Heart Association
JID - 101580524
SB  - IM
OTO - NOTNLM
OT  - ACEI/ARB
OT  - COVID-19
OT  - SARS-CoV-2
OT  - angiotensin-converting enzyme 2
OT  - cardiovascular disease
EDAT- 2020/04/03 06:00
MHDA- 2020/04/03 06:00
CRDT- 2020/04/03 06:00
PHST- 2020/04/03 06:00 [entrez]
PHST- 2020/04/03 06:00 [pubmed]
PHST- 2020/04/03 06:00 [medline]
AID - 10.1161/JAHA.120.016219 [doi]
PST - ppublish
SO  - J Am Heart Assoc. 2020 Apr 7;9(7):e016219. doi: 10.1161/JAHA.120.016219. Epub
      2020 Apr 1.

PMID- 32233563
OWN - NLM
STAT- In-Data-Review
LR  - 20200402
IS  - 1551-0018 (Electronic)
IS  - 1547-1063 (Linking)
VI  - 17
IP  - 3
DP  - 2020 Mar 11
TI  - Effect of delay in diagnosis on transmission of COVID-19.
PG  - 2725-2740
LID - 10.3934/mbe.2020149 [doi]
AB  - The outbreak of COVID-19 caused by SARS-CoV-2 in Wuhan and other cities of China 
      is a growing global concern. Delay in diagnosis and limited hospital resources
      lead to a rapid spread of COVID-19. In this study, we investigate the effect of
      delay in diagnosis on the disease transmission with a new formulated dynamic
      model. Sensitivity analyses and numerical simulations reveal that, improving the 
      proportion of timely diagnosis and shortening the waiting time for diagnosis can 
      not eliminate COVID-19 but can effectively decrease the basic reproduction
      number, significantly reduce the transmission risk, and effectively prevent the
      endemic of COVID-19, e.g., shorten the peak time and reduce the peak value of new
      confirmed cases and new infection, decrease the cumulative number of confirmed
      cases and total infection. More rigorous prevention measures and better treatment
      of patients are needed to control its further spread, e.g., increasing available 
      hospital beds, shortening the period from symptom onset to isolation of patients,
      quarantining and isolating the suspected cases as well as all confirmed patients.
FAU - Rong, Xin Miao
AU  - Rong XM
AD  - Center for Mathematical Biosciences, School of Mathematics and Statistics,
      Northeast Normal University, 5268 Renmin Street, Changchun, Jilin, 130024, China.
FAU - Yang, Liu
AU  - Yang L
AD  - Center for Mathematical Biosciences, School of Mathematics and Statistics,
      Northeast Normal University, 5268 Renmin Street, Changchun, Jilin, 130024, China.
FAU - Chu, Hui di
AU  - Chu HD
AD  - Center for Mathematical Biosciences, School of Mathematics and Statistics,
      Northeast Normal University, 5268 Renmin Street, Changchun, Jilin, 130024, China.
FAU - Fan, Meng
AU  - Fan M
AD  - Center for Mathematical Biosciences, School of Mathematics and Statistics,
      Northeast Normal University, 5268 Renmin Street, Changchun, Jilin, 130024, China.
AD  - National Center for Applied Mathematics (Jilin), Northeast Normal University,
      5268 Renmin Street, Changchun, Jilin, 130024, China.
LA  - eng
PT  - Journal Article
PL  - United States
TA  - Math Biosci Eng
JT  - Mathematical biosciences and engineering : MBE
JID - 101197794
SB  - IM
OTO - NOTNLM
OT  - COVID-19
OT  - delay in diagnosis
OT  - dynamic model
OT  - hospital resources
EDAT- 2020/04/03 06:00
MHDA- 2020/04/03 06:00
CRDT- 2020/04/03 06:00
PHST- 2020/04/03 06:00 [entrez]
PHST- 2020/04/03 06:00 [pubmed]
PHST- 2020/04/03 06:00 [medline]
AID - 10.3934/mbe.2020149 [doi]
PST - ppublish
SO  - Math Biosci Eng. 2020 Mar 11;17(3):2725-2740. doi: 10.3934/mbe.2020149.

PMID- 32233161
OWN - NLM
STAT- MEDLINE
DCOM- 20200402
LR  - 20200402
IS  - 1598-6357 (Electronic)
IS  - 1011-8934 (Linking)
VI  - 35
IP  - 12
DP  - 2020 Mar 30
TI  - Analysis on 54 Mortality Cases of Coronavirus Disease 2019 in the Republic of
      Korea from January 19 to March 10, 2020.
PG  - e132
LID - 10.3346/jkms.2020.35.e132 [doi]
AB  - Since the identification of the first case of coronavirus disease 2019
      (COVID-19), the global number of confirmed cases as of March 15, 2020, is
      156,400, with total death in 5,833 (3.7%) worldwide. Here, we summarize the
      morality data from February 19 when the first mortality occurred to 0 am, March
      10, 2020, in Korea with comparison to other countries. The overall case fatality 
      rate of COVID-19 in Korea was 0.7% as of 0 am, March 10, 2020.
CI  - (c) 2020 The Korean Academy of Medical Sciences.
CN  - Korean Society of Infectious Diseases and Korea Centers for Disease Control and
      Prevention
LA  - eng
PT  - Journal Article
DEP - 20200330
PL  - Korea (South)
TA  - J Korean Med Sci
JT  - Journal of Korean medical science
JID - 8703518
RN  - COVID-19
RN  - severe acute respiratory syndrome coronavirus 2
SB  - IM
MH  - Adolescent
MH  - Adult
MH  - Age Factors
MH  - Aged
MH  - Aged, 80 and over
MH  - *Betacoronavirus
MH  - Child
MH  - Comorbidity
MH  - Coronavirus Infections/complications/*mortality
MH  - Disease Outbreaks
MH  - Female
MH  - Humans
MH  - Immunocompromised Host
MH  - Inpatients
MH  - Male
MH  - Middle Aged
MH  - Mortality/trends
MH  - Pandemics
MH  - Pneumonia, Viral/complications/*mortality
MH  - Quarantine
MH  - Republic of Korea/epidemiology
MH  - Sex Factors
MH  - Survival Analysis
MH  - Time Factors
MH  - Young Adult
OTO - NOTNLM
OT  - COVID-19
OT  - Case Fatality Rate
OT  - China
OT  - Comparison
OT  - Coronavirus
OT  - Italy
OT  - Korea
OT  - Mortality
OT  - SARS-CoV-2
COIS- The authors have no potential conflicts of interest to disclose.
EDAT- 2020/04/02 06:00
MHDA- 2020/04/03 06:00
CRDT- 2020/04/02 06:00
PHST- 2020/03/19 00:00 [received]
PHST- 2020/03/24 00:00 [accepted]
PHST- 2020/04/02 06:00 [entrez]
PHST- 2020/04/02 06:00 [pubmed]
PHST- 2020/04/03 06:00 [medline]
AID - 35.e132 [pii]
AID - 10.3346/jkms.2020.35.e132 [doi]
PST - epublish
SO  - J Korean Med Sci. 2020 Mar 30;35(12):e132. doi: 10.3346/jkms.2020.35.e132.

PMID- 32233067
OWN - NLM
STAT- Publisher
LR  - 20200401
IS  - 1600-6143 (Electronic)
IS  - 1600-6135 (Linking)
DP  - 2020 Mar 31
TI  - COVID-19 in Kidney Transplant Recipients.
LID - 10.1111/ajt.15891 [doi]
AB  - An outbreak of severe acute respiratory syndrome coronavirus 2 (SARS-CoV-2) that 
      began in Wuhan, China, has spread rapidly and has already taken on pandemic
      proportions. After China, Italy is the country with the highest number of cases
      so far (41,035 confirmed cases according to Dipartimento della Protezione Civile 
      as of March 19, and 3,405 deaths). In Northern Italy, where the current
      prevalence of confirmed cases has surpassed in some areas 2 per 1,000 people,
      kidney transplant patients are getting infected and starting to develop
      coronavirus disease 2019 (COVID-19).
CI  - This article is protected by copyright. All rights reserved.
FAU - Gandolfini, Ilaria
AU  - Gandolfini I
AD  - Dipartimento di Medicina e Chirurgia, Universita di Parma, UO Nefrologia, Azienda
      Ospedaliera-Universitaria Parma, Parma, Italy.
FAU - Delsante, Marco
AU  - Delsante M
AUID- ORCID: https://orcid.org/0000-0003-0715-6764
AD  - Dipartimento di Medicina e Chirurgia, Universita di Parma, UO Nefrologia, Azienda
      Ospedaliera-Universitaria Parma, Parma, Italy.
FAU - Fiaccadori, Enrico
AU  - Fiaccadori E
AD  - Dipartimento di Medicina e Chirurgia, Universita di Parma, UO Nefrologia, Azienda
      Ospedaliera-Universitaria Parma, Parma, Italy.
FAU - Zaza, Gianluigi
AU  - Zaza G
AD  - Renal Unit, Department of Medicine, University Hospital of Verona, Italy.
FAU - Manenti, Lucio
AU  - Manenti L
AD  - Dipartimento di Medicina e Chirurgia, Universita di Parma, UO Nefrologia, Azienda
      Ospedaliera-Universitaria Parma, Parma, Italy.
FAU - Degli Antoni, Anna
AU  - Degli Antoni A
AD  - UO Malattie Infettive, Azienda Ospedaliera-Universitaria Parma, Parma, Italy.
FAU - Peruzzi, Licia
AU  - Peruzzi L
AD  - Pediatric Nephrology Unit, Regina Margherita Children's Hospital, Citta della
      Salute e della Scienza di Torino, Turin, Italy.
FAU - Riella, Leonardo V
AU  - Riella LV
AD  - Renal Division, Brigham and Women's Hospital, Harvard Medical School, Boston,
      Massachusetts, USA.
FAU - Cravedi, Paolo
AU  - Cravedi P
AUID- ORCID: https://orcid.org/0000-0001-7837-0923
AD  - Renal Division, Department of Medicine, Icahn School of Medicine at Mount Sinai, 
      New York, New York, USA.
FAU - Maggiore, Umberto
AU  - Maggiore U
AD  - Dipartimento di Medicina e Chirurgia, Universita di Parma, UO Nefrologia, Azienda
      Ospedaliera-Universitaria Parma, Parma, Italy.
LA  - eng
PT  - Letter
DEP - 20200331
PL  - United States
TA  - Am J Transplant
JT  - American journal of transplantation : official journal of the American Society of
      Transplantation and the American Society of Transplant Surgeons
JID - 100968638
SB  - IM
EDAT- 2020/04/02 06:00
MHDA- 2020/04/02 06:00
CRDT- 2020/04/02 06:00
PHST- 2020/04/02 06:00 [entrez]
PHST- 2020/04/02 06:00 [pubmed]
PHST- 2020/04/02 06:00 [medline]
AID - 10.1111/ajt.15891 [doi]
PST - aheadofprint
SO  - Am J Transplant. 2020 Mar 31. doi: 10.1111/ajt.15891.

PMID- 32233055
OWN - NLM
STAT- Publisher
LR  - 20200401
IS  - 1600-6143 (Electronic)
IS  - 1600-6135 (Linking)
DP  - 2020 Mar 31
TI  - Lest we forget.
LID - 10.1111/ajt.15888 [doi]
AB  - The severe acute respiratory syndrome coronavirus 2 (SARS-COV-2) pandemic has
      caused shockwaves throughout the US healthcare system. Nowhere has coronavirus 19
      (COVID-19) caused more infections than in New York, where there have been over
      26,500 infections. Resources have been appropriately allocated towards combating 
      this outbreak, but where does this leave patients with severe non-COVID-19
      diseases? Herein we provide the views of a liver transplant surgeon and
      transplant hepatologist in New York.
CI  - This article is protected by copyright. All rights reserved.
FAU - Halazun, Karim J
AU  - Halazun KJ
AD  - Division of Liver Transplantation & HPB Surgery, Department of Surgery, Weill
      Cornell Medicine, New York, NY, USA.
AD  - Center for Liver Disease and Transplantation, New York, NY, USA.
FAU - Rosenblatt, Russell
AU  - Rosenblatt R
AUID- ORCID: https://orcid.org/0000-0003-3981-7053
AD  - Center for Liver Disease and Transplantation, New York, NY, USA.
AD  - Division of Gastroenterology and Hepatology, Weill Cornell Medicine, New York,
      NY, USA.
LA  - eng
PT  - Journal Article
DEP - 20200331
PL  - United States
TA  - Am J Transplant
JT  - American journal of transplantation : official journal of the American Society of
      Transplantation and the American Society of Transplant Surgeons
JID - 100968638
SB  - IM
EDAT- 2020/04/02 06:00
MHDA- 2020/04/02 06:00
CRDT- 2020/04/02 06:00
PHST- 2020/04/02 06:00 [entrez]
PHST- 2020/04/02 06:00 [pubmed]
PHST- 2020/04/02 06:00 [medline]
AID - 10.1111/ajt.15888 [doi]
PST - aheadofprint
SO  - Am J Transplant. 2020 Mar 31. doi: 10.1111/ajt.15888.

PMID- 32233030
OWN - NLM
STAT- Publisher
LR  - 20200402
IS  - 1365-2044 (Electronic)
IS  - 0003-2409 (Linking)
DP  - 2020 Mar 31
TI  - 3D printed circuit splitter and flow restriction devices for multiple patient
      lung ventilation using one anaesthesia workstation or ventilator.
LID - 10.1111/anae.15063 [doi]
AB  - The ongoing pandemic of SARS-CoV-2 virus and its associated disease COVID-19 has 
      resulted in widespread ventilator shortages and rationing of care. Massive global
      supply chain disruption and quarantine measures prevent equipment movement and
      medical device production.
CI  - This article is protected by copyright. All rights reserved.
FAU - Clarke, A L
AU  - Clarke AL
AD  - The Royal Women's Hospital, Victoria, Australia.
LA  - eng
PT  - Letter
DEP - 20200331
PL  - England
TA  - Anaesthesia
JT  - Anaesthesia
JID - 0370524
SB  - AIM
SB  - IM
EDAT- 2020/04/02 06:00
MHDA- 2020/04/02 06:00
CRDT- 2020/04/02 06:00
PHST- 2020/04/02 06:00 [entrez]
PHST- 2020/04/02 06:00 [pubmed]
PHST- 2020/04/02 06:00 [medline]
AID - 10.1111/anae.15063 [doi]
PST - aheadofprint
SO  - Anaesthesia. 2020 Mar 31. doi: 10.1111/anae.15063.

PMID- 32232986
OWN - NLM
STAT- Publisher
LR  - 20200401
IS  - 1096-9071 (Electronic)
IS  - 0146-6615 (Linking)
DP  - 2020 Mar 31
TI  - Potential utilities of mask wearing and instant hand hygiene for fighting
      SARS-CoV-2.
LID - 10.1002/jmv.25805 [doi]
AB  - BACKGROUND: The surge of patients in the pandemic of COVID-19 caused by the novel
      coronavirus SARS-CoV-2 may overwhelm the medical systems of many countries. Mask 
      wearing and hand washing can slow the spread of the virus, but currently masks
      are in shortage in many countries, and timely hand washing is often impossible.
      METHODS: The efficacy of three types of masks and instant hand wiping was
      evaluated using avian influenza virus to mock the coronavirus. Virus
      quantification was performed using real-time RT-PCR. Previous studies on mask
      wearing were reviewed. RESULTS: Instant hand wiping using a wet towel soaked in
      water containing 1.00% soap powder, 0.05% active chlorine, or 0.25% active
      chlorine from sodium hypochlorite removed 98.36%, 96.62%, and 99.98% of the virus
      from hands, respectively. N95 masks, medical masks, and homemade masks made of
      4-layer kitchen paper and 1-layer cloth could block 99.98%, 97.14%, and 95.15% of
      the virus in aerosols. Medical mask wearing which was supported by many studies
      was opposed by other studies possibly due to erroneous judgment. With these data 
      we propose the approach of mask wearing plus instant hand hygiene (MIH) to slow
      the exponential spread of the virus. This MIH approach has been supported by the 
      experiences of seven countries in fighting against COVID-19. CONCLUSIONS: A
      simple approach to slow the exponential spread of SARS-CoV-2 was proposed with
      the support of experiments, literature review, and control experiences. This
      article is protected by copyright. All rights reserved.
CI  - This article is protected by copyright. All rights reserved.
FAU - Ma, Qing-Xia
AU  - Ma QX
AD  - College of Veterinary Medicine, Qingdao Agricultural University, Qingdao, 266109,
      China.
FAU - Shan, Hu
AU  - Shan H
AD  - College of Veterinary Medicine, Qingdao Agricultural University, Qingdao, 266109,
      China.
FAU - Zhang, Hong-Liang
AU  - Zhang HL
AD  - College of Veterinary Medicine, Qingdao Agricultural University, Qingdao, 266109,
      China.
FAU - Li, Gui-Mei
AU  - Li GM
AD  - College of Veterinary Medicine, Qingdao Agricultural University, Qingdao, 266109,
      China.
FAU - Yang, Rui-Mei
AU  - Yang RM
AD  - College of Veterinary Medicine, Qingdao Agricultural University, Qingdao, 266109,
      China.
FAU - Chen, Ji-Ming
AU  - Chen JM
AUID- ORCID: http://orcid.org/0000-0002-0404-0830
AD  - College of Veterinary Medicine, Qingdao Agricultural University, Qingdao, 266109,
      China.
LA  - eng
PT  - Journal Article
DEP - 20200331
PL  - United States
TA  - J Med Virol
JT  - Journal of medical virology
JID - 7705876
SB  - IM
OTO - NOTNLM
OT  - COVID-19
OT  - coronavirus
OT  - hand hygiene
OT  - mask
OT  - pandemic
OT  - soap
EDAT- 2020/04/02 06:00
MHDA- 2020/04/02 06:00
CRDT- 2020/04/02 06:00
PHST- 2020/04/02 06:00 [entrez]
PHST- 2020/04/02 06:00 [pubmed]
PHST- 2020/04/02 06:00 [medline]
AID - 10.1002/jmv.25805 [doi]
PST - aheadofprint
SO  - J Med Virol. 2020 Mar 31. doi: 10.1002/jmv.25805.

PMID- 32232980
OWN - NLM
STAT- Publisher
LR  - 20200401
IS  - 1096-9071 (Electronic)
IS  - 0146-6615 (Linking)
DP  - 2020 Mar 31
TI  - COVID-19 epidemic: disease characteristics in children.
LID - 10.1002/jmv.25807 [doi]
AB  - In mid-December 2019, a disease caused by infection with severe acute respiratory
      syndrome coronavirus-2 (SARS-CoV-2), which began in Wuhan, China, has spread
      throughout the country and many countries around the world. The number of
      children with coronavirus disease-2019 (COVID-19) has also increased
      significantly. Although information regarding the epidemiology of COVID-19 in
      children has accumulated, relevant comprehensive reports are lacking. The present
      article reviews the epidemiological characteristics of COVID-19 in children. This
      article is protected by copyright. All rights reserved.
CI  - This article is protected by copyright. All rights reserved.
FAU - Jiatong, She
AU  - Jiatong S
AUID- ORCID: http://orcid.org/0000-0002-2474-2709
AD  - Department of Pediatrics, Southwest Medical University, Luzhou, Sichuan, 646000, 
      China.
FAU - Lanqin, Liu
AU  - Lanqin L
AD  - The Affiliated Hospital of Southwest Medical University, Luzhou, Sichuan, 646000,
      China.
AD  - Birth Defects Clinical Research Center of Sichuan Province, Luzhou, Sichuan,
      646000, China.
FAU - Wenjun, Liu
AU  - Wenjun L
AD  - Department of Pediatrics, Southwest Medical University, Luzhou, Sichuan, 646000, 
      China.
AD  - The Affiliated Hospital of Southwest Medical University, Luzhou, Sichuan, 646000,
      China.
AD  - Birth Defects Clinical Research Center of Sichuan Province, Luzhou, Sichuan,
      646000, China.
LA  - eng
PT  - Journal Article
PT  - Review
DEP - 20200331
PL  - United States
TA  - J Med Virol
JT  - Journal of medical virology
JID - 7705876
SB  - IM
OTO - NOTNLM
OT  - COVID-19
OT  - Children
OT  - Epidemiological characteristics
OT  - SARS-CoV-2
EDAT- 2020/04/02 06:00
MHDA- 2020/04/02 06:00
CRDT- 2020/04/02 06:00
PHST- 2020/04/02 06:00 [entrez]
PHST- 2020/04/02 06:00 [pubmed]
PHST- 2020/04/02 06:00 [medline]
AID - 10.1002/jmv.25807 [doi]
PST - aheadofprint
SO  - J Med Virol. 2020 Mar 31. doi: 10.1002/jmv.25807.

PMID- 32232979
OWN - NLM
STAT- Publisher
LR  - 20200401
IS  - 1096-9071 (Electronic)
IS  - 0146-6615 (Linking)
DP  - 2020 Mar 31
TI  - Analysis of heart injury laboratory parameters in 273 COVID-19 patients in one
      hospital in Wuhan, China.
LID - 10.1002/jmv.25809 [doi]
AB  - An outbreak of SARS-CoV-2 epidemic spreads rapidly worldwide. SARS-CoV-2
      infection caused mildly to seriously and fatally respiratory, enteric,
      cardiovascular, and neurological diseases. In this study, we detected and
      analyzed the main laboratory indicators related to heart injury, CK-MB, MYO,
      ultra-TnI and NT-proBNP, in 273 COVID-19 patients and investigated the
      correlation between heart injury and severity of the disease. It was found that
      higher concentration in venous blood of CK-MB, MYO, ultra-TnI and NT-proBNP were 
      associated with the severity and case-fatality rate of COVID-19. Careful
      monitoring of the myocardiac enzyme profiles is of great importance in reducing
      the complications and mortality in COVID-19 patients. This article is protected
      by copyright. All rights reserved.
CI  - This article is protected by copyright. All rights reserved.
FAU - Han, Huan
AU  - Han H
AD  - Dept. of Clinical Laboratory, Renmin Hospital of Wuhan University, Wuhan, 430060,
      Hubei, China.
FAU - Xie, Linlin
AU  - Xie L
AD  - State Key Laboratory of Virology, School of Basic Medical Sciences, Wuhan
      University, Wuhan, 430071, Hubei, China.
FAU - Liu, Rui
AU  - Liu R
AD  - Dept. of Clinical Laboratory, Renmin Hospital of Wuhan University, Wuhan, 430060,
      Hubei, China.
FAU - Yang, Jie
AU  - Yang J
AD  - Dept. of Clinical Laboratory, Renmin Hospital of Wuhan University, Wuhan, 430060,
      Hubei, China.
FAU - Liu, Fang
AU  - Liu F
AD  - State Key Laboratory of Virology, College of Life Sciences of Wuhan University,
      Wuhan, 430072, Hubei, China.
AD  - Wuhan Institute of Biotechnology, Wuhan, 430075, Hubei, China.
FAU - Wu, Kailang
AU  - Wu K
AD  - State Key Laboratory of Virology, College of Life Sciences of Wuhan University,
      Wuhan, 430072, Hubei, China.
FAU - Chen, Lang
AU  - Chen L
AD  - State Key Laboratory of Virology, School of Basic Medical Sciences, Wuhan
      University, Wuhan, 430071, Hubei, China.
FAU - Hou, Wei
AU  - Hou W
AD  - State Key Laboratory of Virology, School of Basic Medical Sciences, Wuhan
      University, Wuhan, 430071, Hubei, China.
FAU - Feng, Yong
AU  - Feng Y
AUID- ORCID: http://orcid.org/0000-0003-1590-0186
AD  - State Key Laboratory of Virology, School of Basic Medical Sciences, Wuhan
      University, Wuhan, 430071, Hubei, China.
FAU - Zhu, Chengliang
AU  - Zhu C
AD  - Dept. of Clinical Laboratory, Renmin Hospital of Wuhan University, Wuhan, 430060,
      Hubei, China.
LA  - eng
PT  - Journal Article
DEP - 20200331
PL  - United States
TA  - J Med Virol
JT  - Journal of medical virology
JID - 7705876
SB  - IM
OTO - NOTNLM
OT  - COVID-19
OT  - disease severity
OT  - heart injury
OT  - laboratory indicators
EDAT- 2020/04/02 06:00
MHDA- 2020/04/02 06:00
CRDT- 2020/04/02 06:00
PHST- 2020/04/02 06:00 [entrez]
PHST- 2020/04/02 06:00 [pubmed]
PHST- 2020/04/02 06:00 [medline]
AID - 10.1002/jmv.25809 [doi]
PST - aheadofprint
SO  - J Med Virol. 2020 Mar 31. doi: 10.1002/jmv.25809.

PMID- 32232773
OWN - NLM
STAT- Publisher
LR  - 20200402
IS  - 1724-6059 (Electronic)
IS  - 1121-8428 (Linking)
VI  - 33
IP  - 2
DP  - 2020 Apr
TI  - Correction to: Practical indications for the prevention and management of
      SARS-CoV-2 in ambulatory dialysis patients: lessons from the first phase of the
      epidemics in Lombardy.
PG  - 197
LID - 10.1007/s40620-020-00729-w [doi]
AB  - The originally published article the co-author name Marco Heidempergher
      incorrectly spelled as Marco Hedemperger. The correct name given below.
FAU - Rombola, Giuseppe
AU  - Rombola G
AD  - Sezione Lombarda SIN, U.O. Nefrologia, Dialisi e Trapianto, ASST Sette Laghi,
      Varese, Italy. giuseppe.rombola@asst-settelaghi.it.
FAU - Heidempergher, Marco
AU  - Heidempergher M
AD  - Sezione Lombarda SIN, U.O. Nefrologia e Dialisi, ASST FBF Sacco, Milan, Italy.
FAU - Pedrini, Luciano
AU  - Pedrini L
AD  - U.O. Nefrologia e Dialisi, Ospedale Bolognini ASST Bergamo Est, Bergamo, Italy.
FAU - Farina, Marco
AU  - Farina M
AD  - U.O. Nefrologia e Dialisi, ASST Lodi, Lodi, Italy.
FAU - Aucella, Filippo
AU  - Aucella F
AD  - Societa Italiana di Nefrologia, U.O. Nefrologia e Dialisi, IRCCS "Casa Sollievo
      della Sofferenza" San Giovanni Rotondo, Foggia, Italy.
FAU - Messa, Piergiorgio
AU  - Messa P
AD  - Societa Italiana di Nefrologia-SIN, U.O. Nefrologia, Dialisi e Trapianto,
      Ospedale Ca Granda Milano, Milan, Italy.
FAU - Brunori, Giuliano
AU  - Brunori G
AD  - Societa Italiana di Nefrologia-SIN, U.O. Nefrologia e Dialisi, Ospedale Santa
      Chiara, Trento, Italy.
LA  - eng
PT  - Published Erratum
PL  - Italy
TA  - J Nephrol
JT  - Journal of nephrology
JID - 9012268
SB  - IM
EFR - J Nephrol. 2020 Apr;33(2):193-196. PMID: 32207068
EDAT- 2020/04/02 06:00
MHDA- 2020/04/02 06:00
CRDT- 2020/04/02 06:00
PHST- 2020/04/02 06:00 [pubmed]
PHST- 2020/04/02 06:00 [medline]
PHST- 2020/04/02 06:00 [entrez]
AID - 10.1007/s40620-020-00729-w [doi]
AID - 10.1007/s40620-020-00729-w [pii]
PST - ppublish
SO  - J Nephrol. 2020 Apr;33(2):197. doi: 10.1007/s40620-020-00729-w.

PMID- 32232652
OWN - NLM
STAT- Publisher
LR  - 20200401
IS  - 2523-899X (Electronic)
IS  - 2523-899X (Linking)
DP  - 2020 Mar 30
TI  - Clinical and Transmission Characteristics of Covid-19 - A Retrospective Study of 
      25 Cases from a Single Thoracic Surgery Department.
LID - 10.1007/s11596-020-2176-2 [doi]
AB  - The outbreak of corona virus disease 2019 (Covid-19) imposes a major challenge in
      managing patients undergoing surgical operation. In this study, we analyzed
      clinical and transmission features of 25 cases of Covid-19 from a single thoracic
      department, including 13 patients and 12 health care staff. There were 13 males
      and 12 females. The median age of the patients was 61 (range: 51 to 69) years.
      The median age of the health care staff was 35 (range: 22 to 51) years. By the
      end of follow-up date (Mar. 3, 2020), there were 16 non-severe cases (64%) and 9 
      severe cases (36%), 5 cases were dead (20%). Nineteen (76%) of the infected cases
      were confirmed by SARS-CoV-2 nucleic acid test, the rest were clinically
      diagnosed as suspected Covid-19 cases, and 19 (76%) of the infected cases had
      positive exposure history. We found that COPD was significantly associated with
      severity and death (P=0.040, and P=0.038, respectively), and chest operation was 
      significantly associated with death for Covid-19 patients (P=0.039). A potential 
      "super spreader" may be the source of the transmission before the implementation 
      of quarantine and comprehensive protection. It was concluded that Covid-19 is
      associated with poor prognosis for patients undergoing thoracic operation,
      especially for those with COPD. Implementation of comprehensive protective
      measures is important to control nosocomial infection.
FAU - Li, Yang-Kai
AU  - Li YK
AD  - Department of Thoracic Surgery, Tongji Hospital, Tongji Medical College, Huazhong
      University of Science and Technology, Wuhan, 430030, China.
FAU - Peng, Shu
AU  - Peng S
AD  - Department of Thoracic Surgery, Tongji Hospital, Tongji Medical College, Huazhong
      University of Science and Technology, Wuhan, 430030, China.
FAU - Li, Le-Qun
AU  - Li LQ
AD  - Department of Thoracic Surgery, Tongji Hospital, Tongji Medical College, Huazhong
      University of Science and Technology, Wuhan, 430030, China.
FAU - Wang, Qi
AU  - Wang Q
AD  - Department of Thoracic Surgery, Tongji Hospital, Tongji Medical College, Huazhong
      University of Science and Technology, Wuhan, 430030, China.
FAU - Ping, Wei
AU  - Ping W
AD  - Department of Thoracic Surgery, Tongji Hospital, Tongji Medical College, Huazhong
      University of Science and Technology, Wuhan, 430030, China.
FAU - Zhang, Ni
AU  - Zhang N
AD  - Department of Thoracic Surgery, Tongji Hospital, Tongji Medical College, Huazhong
      University of Science and Technology, Wuhan, 430030, China.
FAU - Fu, Xiang-Ning
AU  - Fu XN
AD  - Department of Thoracic Surgery, Tongji Hospital, Tongji Medical College, Huazhong
      University of Science and Technology, Wuhan, 430030, China. fuxn2006@aliyun.com.
LA  - eng
PT  - Journal Article
DEP - 20200330
PL  - China
TA  - Curr Med Sci
JT  - Current medical science
JID - 101729993
SB  - IM
OTO - NOTNLM
OT  - SARS-CoV-2
OT  - corona virus disease 2019
OT  - nosocomial infection
EDAT- 2020/04/02 06:00
MHDA- 2020/04/02 06:00
CRDT- 2020/04/02 06:00
PHST- 2020/03/07 00:00 [received]
PHST- 2020/03/13 00:00 [revised]
PHST- 2020/04/02 06:00 [entrez]
PHST- 2020/04/02 06:00 [pubmed]
PHST- 2020/04/02 06:00 [medline]
AID - 10.1007/s11596-020-2176-2 [doi]
AID - 10.1007/s11596-020-2176-2 [pii]
PST - aheadofprint
SO  - Curr Med Sci. 2020 Mar 30. pii: 10.1007/s11596-020-2176-2. doi:
      10.1007/s11596-020-2176-2.

PMID- 32232545
OWN - NLM
STAT- Publisher
LR  - 20200401
IS  - 1433-0423 (Electronic)
IS  - 0941-293X (Linking)
DP  - 2020 Mar 30
TI  - [SARS-CoV-2-a challenge for all of us].
LID - 10.1007/s00347-020-01097-3 [doi]
FAU - Holz, Frank G
AU  - Holz FG
AD  - Universitats-Augenklinik Bonn, Ernst-Abbe-Str. 2, 53127, Bonn, Deutschland.
      Frank.Holz@ukbonn.de.
LA  - ger
PT  - Editorial
TT  - SARS-CoV-2: Herausforderung fur alle.
DEP - 20200330
PL  - Germany
TA  - Ophthalmologe
JT  - Der Ophthalmologe : Zeitschrift der Deutschen Ophthalmologischen Gesellschaft
JID - 9206148
SB  - IM
EDAT- 2020/04/02 06:00
MHDA- 2020/04/02 06:00
CRDT- 2020/04/02 06:00
PHST- 2020/04/02 06:00 [entrez]
PHST- 2020/04/02 06:00 [pubmed]
PHST- 2020/04/02 06:00 [medline]
AID - 10.1007/s00347-020-01097-3 [doi]
AID - 10.1007/s00347-020-01097-3 [pii]
PST - aheadofprint
SO  - Ophthalmologe. 2020 Mar 30. pii: 10.1007/s00347-020-01097-3. doi:
      10.1007/s00347-020-01097-3.

PMID- 32232520
OWN - NLM
STAT- Publisher
LR  - 20200401
IS  - 1619-7089 (Electronic)
IS  - 1619-7070 (Linking)
DP  - 2020 Mar 30
TI  - Facing a disruptive threat: how can a nuclear medicine service be prepared for
      the coronavirus outbreak 2020?
LID - 10.1007/s00259-020-04790-2 [doi]
AB  - PURPOSE: The aim of this short communication is to outline our experience in
      policies and processes of a nuclear medicine service during the COVID-19 outbreak
      in Singapore. METHODS: We describe the key considerations of policies and
      processes that have been implemented in our nuclear medicine service since the
      first case of COVID-19 was confirmed in Singapore General Hospital on 23 January 
      2020, up to the present time. RESULTS: Infection control, screening of patients
      and visitors, segregation of risk groups, segregation of staff and service
      continuity plans, communication and staff welfare, using electronic platforms for
      multi-disciplinary meetings and tele-reporting are discussed. CONCLUSION: Since
      our hospital received the first patient with COVID-19 in Singapore, our centre
      has managed 16 COVID-19 cases to date. There has not been any healthcare worker
      in our institution who has contracted COVID-19 through patient contact. We have
      highlighted for discussion some of the policies and processes to prepare a
      nuclear medicine service for the COVID-19 threat.
FAU - Lam, Winnie Wing-Chuen
AU  - Lam WW
AD  - Department of Nuclear Medicine and Molecular Imaging, Division of Radiological
      Sciences, Singapore General Hospital, Outram Road, Singapore, 169608, Singapore. 
      winnie.lam.w.c@singhealth.com.sg.
AD  - Radiological Sciences Academic Clinical Programme, Duke-NUS Medical School, 8
      College Road, Singapore, 169857, Singapore. winnie.lam.w.c@singhealth.com.sg.
FAU - Loke, Kelvin Siu-Hoong
AU  - Loke KS
AD  - Department of Nuclear Medicine and Molecular Imaging, Division of Radiological
      Sciences, Singapore General Hospital, Outram Road, Singapore, 169608, Singapore.
AD  - Radiological Sciences Academic Clinical Programme, Duke-NUS Medical School, 8
      College Road, Singapore, 169857, Singapore.
FAU - Wong, Wai Yin
AU  - Wong WY
AD  - Department of Nuclear Medicine and Molecular Imaging, Division of Radiological
      Sciences, Singapore General Hospital, Outram Road, Singapore, 169608, Singapore.
AD  - Radiological Sciences Academic Clinical Programme, Duke-NUS Medical School, 8
      College Road, Singapore, 169857, Singapore.
FAU - Ng, David Chee-Eng
AU  - Ng DC
AD  - Department of Nuclear Medicine and Molecular Imaging, Division of Radiological
      Sciences, Singapore General Hospital, Outram Road, Singapore, 169608, Singapore.
AD  - Radiological Sciences Academic Clinical Programme, Duke-NUS Medical School, 8
      College Road, Singapore, 169857, Singapore.
LA  - eng
PT  - Journal Article
DEP - 20200330
PL  - Germany
TA  - Eur J Nucl Med Mol Imaging
JT  - European journal of nuclear medicine and molecular imaging
JID - 101140988
SB  - IM
OTO - NOTNLM
OT  - COVID-19
OT  - Infection
OT  - Nuclear medicine
OT  - SARS-CoV-2
EDAT- 2020/04/02 06:00
MHDA- 2020/04/02 06:00
CRDT- 2020/04/02 06:00
PHST- 2020/03/02 00:00 [received]
PHST- 2020/03/24 00:00 [accepted]
PHST- 2020/04/02 06:00 [entrez]
PHST- 2020/04/02 06:00 [pubmed]
PHST- 2020/04/02 06:00 [medline]
AID - 10.1007/s00259-020-04790-2 [doi]
AID - 10.1007/s00259-020-04790-2 [pii]
PST - aheadofprint
SO  - Eur J Nucl Med Mol Imaging. 2020 Mar 30. pii: 10.1007/s00259-020-04790-2. doi:
      10.1007/s00259-020-04790-2.

PMID- 32232474
OWN - NLM
STAT- Publisher
LR  - 20200401
IS  - 1537-6613 (Electronic)
IS  - 0022-1899 (Linking)
DP  - 2020 Mar 31
TI  - Human challenge studies to accelerate coronavirus vaccine licensure.
LID - jiaa152 [pii]
LID - 10.1093/infdis/jiaa152 [doi]
AB  - Controlled human challenge trials of SARS-CoV-2 vaccine candidates could
      accelerate the testing and potential rollout of efficacious vaccines. By
      replacing conventional Phase 3 testing of vaccine candidates, such trials may
      subtract many months from the licensure process, making efficacious vaccines
      available more quickly. Obviously, challenging volunteers with this live virus
      risks inducing severe disease and possibly even death. However, we argue that
      such studies, by accelerating vaccine evaluation, could reduce the global burden 
      of coronavirus-related mortality and morbidity. Volunteers in such studies could 
      autonomously authorize the risks to themselves, and their net risk could be
      acceptable if participants comprise healthy young adults, who are at relatively
      low risk of serious disease following natural infection, they have a high
      baseline risk of natural infection, and during the trial they receive frequent
      monitoring and, following any infection, the best available care.
CI  - (c) The Author(s) 2020. Published by Oxford University Press for the Infectious
      Diseases Society of America.
FAU - Eyal, Nir
AU  - Eyal N
AD  - Center for Population-Level Bioethics and Department of Philosophy, Rutgers
      University, New Brunswick, NJ, USA.
AD  - Department of Health Behavior, Society and Policy, Rutgers School of Public
      Health, Piscataway, NJ, USA.
FAU - Lipsitch, Marc
AU  - Lipsitch M
AD  - Center for Communicable Disease Dynamics, Department of Epidemiology, and
      Departments of Immunology and Infectious Diseases, Harvard T. H. Chan School of
      Public Health, Boston, MA, USA.
FAU - Smith, Peter G
AU  - Smith PG
AD  - Tropical Epidemiology Group, London School of Hygiene & Tropical Medicine,
      London, UK.
LA  - eng
PT  - Journal Article
DEP - 20200331
PL  - United States
TA  - J Infect Dis
JT  - The Journal of infectious diseases
JID - 0413675
SB  - AIM
SB  - IM
OTO - NOTNLM
OT  - Coronavirus
OT  - Ethics
OT  - Human Challenge Studies
OT  - Randomized Controlled Trials
OT  - Risk-Taking
OT  - Vaccines
EDAT- 2020/04/02 06:00
MHDA- 2020/04/02 06:00
CRDT- 2020/04/02 06:00
PHST- 2020/03/22 00:00 [received]
PHST- 2020/04/02 06:00 [entrez]
PHST- 2020/04/02 06:00 [pubmed]
PHST- 2020/04/02 06:00 [medline]
AID - 5814216 [pii]
AID - 10.1093/infdis/jiaa152 [doi]
PST - aheadofprint
SO  - J Infect Dis. 2020 Mar 31. pii: 5814216. doi: 10.1093/infdis/jiaa152.

PMID- 32232433
OWN - NLM
STAT- Publisher
LR  - 20200401
IS  - 2168-6173 (Electronic)
IS  - 2168-6165 (Linking)
DP  - 2020 Mar 31
TI  - Characteristics of Ocular Findings of Patients With Coronavirus Disease 2019
      (COVID-19) in Hubei Province, China.
LID - 10.1001/jamaophthalmol.2020.1291 [doi]
AB  - Importance: While the outbreak of coronavirus disease 2019 (COVID-19) has
      resulted in more than 100000 infected individuals in China and worldwide, there
      are few reports on the association of severe acute respiratory syndrome
      coronavirus 2 (SARS-CoV-2) with ocular abnormalities. Understanding ocular
      manifestations of patients with COVID-19 by ophthalmologists and others may
      facilitate the diagnosis and prevention of transmission of the disease.
      Objective: To investigate ocular manifestations and viral prevalence in the
      conjunctiva of patients with COVID-19. Design, Setting, and Participants: In this
      case series, patients with COVID-19 treated from February 9 to 15, 2020, at a
      hospital center in Hubei province, China, were retrospectively reviewed for
      ocular manifestations. During the period of treatment, the ocular signs and
      symptoms as well as results of blood tests and reverse transcriptase-polymerase
      chain reaction (RT-PCR) from nasopharyngeal and conjunctival swabs for SARS-CoV-2
      were noted and analyzed. Main Outcomes and Measures: Ocular signs and symptoms as
      well as results of blood tests and RT-PCR for SARS-CoV-2. Results: Of the 38
      included patients with clinically confirmed COVID-19, 25 (65.8%) were male, and
      the mean (SD) age was 65.8 (16.6) years. Among them, 28 patients (73.7%) had
      positive findings for COVID-19 on RT-PCR from nasopharyngeal swabs, and of these,
      2 patients (5.2%) yielded positive findings for SARS-CoV-2 in their conjunctival 
      as well as nasopharyngeal specimens. A total of 12 of 38 patients (31.6%; 95% CI,
      17.5-48.7) had ocular manifestations consistent with conjunctivitis, including
      conjunctival hyperemia, chemosis, epiphora, or increased secretions. By
      univariate analysis, patients with ocular symptoms were more likely to have
      higher white blood cell and neutrophil counts and higher levels of procalcitonin,
      C-reactive protein, and lactate dehydrogenase than patients without ocular
      symptoms. In addition, 11 of 12 patients with ocular abnormalities (91.7%; 95%
      CI, 61.5-99.8) had positive results for SARS-CoV-2 on RT-PCR from nasopharyngeal 
      swabs. Of these, 2 (16.7%) had positive results for SARS-CoV-2 on RT-PCR from
      both conjunctival and nasopharyngeal swabs. Conclusions and Relevance: In this
      study, one-third of patients with COVID-19 had ocular abnormalities, which
      frequently occurred in patients with more severe COVID-19. Although there is a
      low prevalence of SARS-CoV-2 in tears, it is possible to transmit via the eyes.
FAU - Wu, Ping
AU  - Wu P
AD  - Department of Ophthalmology, The First College of Clinical Medical Science,
      Yichang Central People's Hospital, China Three Gorges University, Yichang, China.
FAU - Duan, Fang
AU  - Duan F
AD  - Zhongshan Ophthalmic Center, State Key Laboratory of Ophthalmology, Sun Yat-Sen
      University, Guangzhou, China.
FAU - Luo, Chunhua
AU  - Luo C
AD  - Department of Ophthalmology, The First College of Clinical Medical Science,
      Yichang Central People's Hospital, China Three Gorges University, Yichang, China.
FAU - Liu, Qiang
AU  - Liu Q
AD  - Department of Ophthalmology, The First College of Clinical Medical Science,
      Yichang Central People's Hospital, China Three Gorges University, Yichang, China.
FAU - Qu, Xingguang
AU  - Qu X
AD  - Department of Ophthalmology, The First College of Clinical Medical Science,
      Yichang Central People's Hospital, China Three Gorges University, Yichang, China.
FAU - Liang, Liang
AU  - Liang L
AD  - Department of Ophthalmology, The First College of Clinical Medical Science,
      Yichang Central People's Hospital, China Three Gorges University, Yichang, China.
FAU - Wu, Kaili
AU  - Wu K
AD  - Zhongshan Ophthalmic Center, State Key Laboratory of Ophthalmology, Sun Yat-Sen
      University, Guangzhou, China.
LA  - eng
PT  - Journal Article
DEP - 20200331
PL  - United States
TA  - JAMA Ophthalmol
JT  - JAMA ophthalmology
JID - 101589539
SB  - AIM
SB  - IM
EDAT- 2020/04/02 06:00
MHDA- 2020/04/02 06:00
CRDT- 2020/04/02 06:00
PHST- 2020/04/02 06:00 [entrez]
PHST- 2020/04/02 06:00 [pubmed]
PHST- 2020/04/02 06:00 [medline]
AID - 2764083 [pii]
AID - 10.1001/jamaophthalmol.2020.1291 [doi]
PST - aheadofprint
SO  - JAMA Ophthalmol. 2020 Mar 31. pii: 2764083. doi:
      10.1001/jamaophthalmol.2020.1291.

PMID- 32232429
OWN - NLM
STAT- Publisher
LR  - 20200401
IS  - 1537-6591 (Electronic)
IS  - 1058-4838 (Linking)
DP  - 2020 Mar 31
TI  - Computed Tomographic Imaging of 3 Patients With Coronavirus Disease 2019
      Pneumonia With Negative Virus Real-time Reverse-Transcription Polymerase Chain
      Reaction Test.
LID - ciaa207 [pii]
LID - 10.1093/cid/ciaa207 [doi]
AB  - We reported computed tomographic (CT) imaging findings of 3 patients with
      coronavirus disease 2019 (COVID-19) pneumonia with initially negative results
      before CT examination and finally confirmed positive for the severe acute
      respiratory syndrome coronavirus 2 (SARS-CoV-2) by real-time
      reverse-transcription polymerase chain reaction assay.
CI  - (c) The Author(s) 2020. Published by Oxford University Press for the Infectious
      Diseases Society of America. All rights reserved. For permissions, e-mail:
      journals.permissions@oup.com.
FAU - Xu, Junqing
AU  - Xu J
AD  - Department of Radiology, Shenzhen University General Hospital, Shenzhen
      University Clinical Medical Academy, Shenzhen, China.
FAU - Wu, Ruodai
AU  - Wu R
AD  - Department of Radiology, Shenzhen University General Hospital, Shenzhen
      University Clinical Medical Academy, Shenzhen, China.
FAU - Huang, Hua
AU  - Huang H
AD  - Department of Radiology, Shenzhen University General Hospital, Shenzhen
      University Clinical Medical Academy, Shenzhen, China.
FAU - Zheng, Weidong
AU  - Zheng W
AD  - Department of Clinical Laboratory, Shenzhen University General Hospital, Shenzhen
      University Clinical Medical Academy, Shenzhen, China.
FAU - Ren, Xinling
AU  - Ren X
AD  - Department of Respiratory Diseases, Shenzhen University General Hospital,
      Shenzhen University Clinical Medical Academy, Shenzhen, China.
FAU - Wu, Nashan
AU  - Wu N
AD  - Department of Radiology, Shenzhen University General Hospital, Shenzhen
      University Clinical Medical Academy, Shenzhen, China.
FAU - Ji, Bin
AU  - Ji B
AD  - Department of Radiology, Shenzhen University General Hospital, Shenzhen
      University Clinical Medical Academy, Shenzhen, China.
FAU - Lv, Yungang
AU  - Lv Y
AD  - Department of Radiology, Shenzhen University General Hospital, Shenzhen
      University Clinical Medical Academy, Shenzhen, China.
FAU - Liu, Yumeng
AU  - Liu Y
AD  - Department of Radiology, Shenzhen University General Hospital, Shenzhen
      University Clinical Medical Academy, Shenzhen, China.
FAU - Mi, Rui
AU  - Mi R
AD  - Department of Radiology, Shenzhen University General Hospital, Shenzhen
      University Clinical Medical Academy, Shenzhen, China.
LA  - eng
PT  - Journal Article
DEP - 20200331
PL  - United States
TA  - Clin Infect Dis
JT  - Clinical infectious diseases : an official publication of the Infectious Diseases
      Society of America
JID - 9203213
SB  - IM
OTO - NOTNLM
OT  - chest CT
OT  - covid-19 pneumonia
OT  - rt-PCR
EDAT- 2020/04/02 06:00
MHDA- 2020/04/02 06:00
CRDT- 2020/04/02 06:00
PHST- 2020/02/10 00:00 [received]
PHST- 2020/02/27 00:00 [accepted]
PHST- 2020/04/02 06:00 [entrez]
PHST- 2020/04/02 06:00 [pubmed]
PHST- 2020/04/02 06:00 [medline]
AID - 5814104 [pii]
AID - 10.1093/cid/ciaa207 [doi]
PST - aheadofprint
SO  - Clin Infect Dis. 2020 Mar 31. pii: 5814104. doi: 10.1093/cid/ciaa207.

PMID- 32232423
OWN - NLM
STAT- Publisher
LR  - 20200401
IS  - 2168-619X (Electronic)
IS  - 2168-6181 (Linking)
DP  - 2020 Mar 31
TI  - Safety Recommendations for Evaluation and Surgery of the Head and Neck During the
      COVID-19 Pandemic.
LID - 10.1001/jamaoto.2020.0780 [doi]
AB  - Importance: The rapidly expanding novel coronavirus disease 2019 (COVID-19)
      pandemic, caused by severe acute respiratory syndrome coronavirus 2, has
      challenged the medical community to an unprecedented degree. Physicians and
      health care workers are at added risk of exposure and infection during the course
      of patient care. Because of the rapid spread of this disease through respiratory 
      droplets, health care workers who come in close contact with the upper
      aerodigestive tract during diagnostic and therapeutic procedures, such as
      otolaryngologists-head and neck surgeons, are particularly at risk. A set of
      safety recommendations was created based on a review of the literature and
      communications with physicians with firsthand knowledge of safety procedures
      during the COVID-19 pandemic. Observations: A high number of health care workers 
      were infected during the first phase of the pandemic in the city of Wuhan, China.
      Subsequently, by adopting strict safety precautions, other regions were able to
      achieve high levels of safety for health care workers without jeopardizing the
      care of patients. The most common procedures related to the examination and
      treatment of upper aerodigestive tract diseases were reviewed. Each category was 
      reviewed based on the potential risk imposed to health care workers. Specific
      recommendations were made based on the literature, when available, or consensus
      best practices. Specific safety recommendations were made for performing
      tracheostomy in patients with COVID-19. Conclusions and Relevance: Preserving a
      highly skilled health care workforce is a top priority for any community and
      health care system. Based on the experience of health care systems in Asia and
      Europe, by following strict safety guidelines, the risk of exposure and infection
      of health care workers could be greatly reduced while providing high levels of
      care. The provided recommendations, which may evolve over time, could be used as 
      broad guidance for all health care workers who are involved in the care of
      patients with COVID-19.
FAU - Givi, Babak
AU  - Givi B
AD  - Department of Otolaryngology, NYU Langone Health, New York, New York.
FAU - Schiff, Bradley A
AU  - Schiff BA
AD  - Department of Otolaryngology, Montefiore Medical Center, New York, New York.
FAU - Chinn, Steven B
AU  - Chinn SB
AD  - Department of Otolaryngology, University of Michigan, Ann Arbor.
FAU - Clayburgh, Daniel
AU  - Clayburgh D
AD  - Department of Otolaryngology, Oregon Health & Science University, Portland.
FAU - Iyer, N Gopalakrishna
AU  - Iyer NG
AD  - Department of Head and Neck Surgery, Singapore General Hospital and National
      Cancer Centre, Singapore.
FAU - Jalisi, Scharukh
AU  - Jalisi S
AD  - Department of Otolaryngology, Beth Israel Deaconess Medical Center, Boston,
      Massachusetts.
FAU - Moore, Michael G
AU  - Moore MG
AD  - Department of Otolaryngology, Indiana University School of Medicine,
      Indianapolis.
FAU - Nathan, Cherie-Ann
AU  - Nathan CA
AD  - Department of Otolaryngology, Louisiana State University, Shreveport.
FAU - Orloff, Lisa A
AU  - Orloff LA
AD  - Department of Otolaryngology, Stanford University, Palo Alto, California.
FAU - O'Neill, James P
AU  - O'Neill JP
AD  - Department of Otolaryngology, Beaumont Hospital, Royal College of Surgeons in
      Ireland, Dublin, Ireland.
FAU - Parker, Noah
AU  - Parker N
AD  - Department of Otolaryngology, Indiana University School of Medicine,
      Indianapolis.
FAU - Zender, Chad
AU  - Zender C
AD  - Department of Otolaryngology, University of Cincinnati, Cincinnati, Ohio.
FAU - Morris, Luc G T
AU  - Morris LGT
AD  - Head and Neck Service, Memorial Sloan Kettering Cancer Center, New York, New
      York.
FAU - Davies, Louise
AU  - Davies L
AD  - Department of Veterans Affairs, White River Junction, Vermont.
LA  - eng
PT  - Journal Article
DEP - 20200331
PL  - United States
TA  - JAMA Otolaryngol Head Neck Surg
JT  - JAMA otolaryngology-- head & neck surgery
JID - 101589542
SB  - AIM
SB  - IM
EDAT- 2020/04/02 06:00
MHDA- 2020/04/02 06:00
CRDT- 2020/04/02 06:00
PHST- 2020/04/02 06:00 [entrez]
PHST- 2020/04/02 06:00 [pubmed]
PHST- 2020/04/02 06:00 [medline]
AID - 2764032 [pii]
AID - 10.1001/jamaoto.2020.0780 [doi]
PST - aheadofprint
SO  - JAMA Otolaryngol Head Neck Surg. 2020 Mar 31. pii: 2764032. doi:
      10.1001/jamaoto.2020.0780.

PMID- 32232421
OWN - NLM
STAT- Publisher
LR  - 20200401
IS  - 1538-3598 (Electronic)
IS  - 0098-7484 (Linking)
DP  - 2020 Mar 31
TI  - Community Prevalence of SARS-CoV-2 Among Patients With Influenzalike Illnesses
      Presenting to a Los Angeles Medical Center in March 2020.
LID - 10.1001/jama.2020.4958 [doi]
FAU - Spellberg, Brad
AU  - Spellberg B
AD  - Los Angeles County + University of Southern California Medical Center, Los
      Angeles.
FAU - Haddix, Meredith
AU  - Haddix M
AD  - Los Angeles County Department of Public Health, Los Angeles, California.
FAU - Lee, Rebecca
AU  - Lee R
AD  - Los Angeles County Department of Public Health, Los Angeles, California.
FAU - Butler-Wu, Susan
AU  - Butler-Wu S
AD  - Los Angeles County + University of Southern California Medical Center, Los
      Angeles.
FAU - Holtom, Paul
AU  - Holtom P
AD  - Los Angeles County + University of Southern California Medical Center, Los
      Angeles.
FAU - Yee, Hal
AU  - Yee H
AD  - Los Angeles County Department of Health Services, Los Angeles, California.
FAU - Gounder, Prabhu
AU  - Gounder P
AD  - Los Angeles County Department of Public Health, Los Angeles, California.
LA  - eng
PT  - Journal Article
DEP - 20200331
PL  - United States
TA  - JAMA
JT  - JAMA
JID - 7501160
SB  - AIM
SB  - IM
EDAT- 2020/04/02 06:00
MHDA- 2020/04/02 06:00
CRDT- 2020/04/02 06:00
PHST- 2020/04/02 06:00 [entrez]
PHST- 2020/04/02 06:00 [pubmed]
PHST- 2020/04/02 06:00 [medline]
AID - 2764137 [pii]
AID - 10.1001/jama.2020.4958 [doi]
PST - aheadofprint
SO  - JAMA. 2020 Mar 31. pii: 2764137. doi: 10.1001/jama.2020.4958.

PMID- 32232339
OWN - NLM
STAT- In-Data-Review
LR  - 20200401
IS  - 1540-9538 (Electronic)
IS  - 0022-1007 (Linking)
VI  - 217
IP  - 5
DP  - 2020 May 4
TI  - Forty years with coronaviruses.
LID - e20200537 [pii]
LID - 10.1084/jem.20200537 [doi]
AB  - I have been researching coronaviruses for more than forty years. This viewpoint
      summarizes some of the major findings in coronavirus research made before the
      SARS epidemic and how they inform current research on the newly emerged
      SARS-CoV-2.
CI  - (c) 2020 Weiss.
FAU - Weiss, Susan R
AU  - Weiss SR
AD  - Department of Microbiology, Perelman School of Medicine at the University of
      Pennsylvania, Philadelphia, PA.
LA  - eng
PT  - Journal Article
PL  - United States
TA  - J Exp Med
JT  - The Journal of experimental medicine
JID - 2985109R
SB  - IM
EDAT- 2020/04/02 06:00
MHDA- 2020/04/02 06:00
CRDT- 2020/04/02 06:00
PHST- 2020/04/02 06:00 [entrez]
PHST- 2020/04/02 06:00 [pubmed]
PHST- 2020/04/02 06:00 [medline]
AID - 151597 [pii]
AID - 10.1084/jem.20200537 [doi]
PST - ppublish
SO  - J Exp Med. 2020 May 4;217(5). pii: 151597. doi: 10.1084/jem.20200537.

PMID- 32232322
OWN - NLM
STAT- Publisher
LR  - 20200401
IS  - 1537-6591 (Electronic)
IS  - 1058-4838 (Linking)
DP  - 2020 Mar 31
TI  - Disparities in Age-Specific Morbidity and Mortality from SARS-CoV-2 in China and 
      the Republic of Korea.
LID - ciaa354 [pii]
LID - 10.1093/cid/ciaa354 [doi]
AB  - We analyzed age- and sex-specific morbidity and mortality data from SARS-COV-2
      pandemic in China and Republic of Korea (ROK). Data from China exhibit a Gaussian
      distribution with peak morbidity in the 50-59 years cohort, while the ROK data
      have a bimodal distribution with highest morbidity in the 20-29 years cohort.
CI  - (c) The Author(s) 2020. Published by Oxford University Press for the Infectious
      Diseases Society of America. All rights reserved. For permissions, e-mail:
      journals.permissions@oup.com.
FAU - Dudley, Joseph P
AU  - Dudley JP
AD  - Senior Research Scientist Leidos, Inc Derwood, Maryland USA.
FAU - Lee, Nam Taek
AU  - Lee NT
AD  - Professor College of Life Sciences & Biotechnology Korea University, REPUBLIC OF 
      KOREA.
LA  - eng
PT  - Journal Article
DEP - 20200331
PL  - United States
TA  - Clin Infect Dis
JT  - Clinical infectious diseases : an official publication of the Infectious Diseases
      Society of America
JID - 9203213
SB  - IM
EDAT- 2020/04/02 06:00
MHDA- 2020/04/02 06:00
CRDT- 2020/04/02 06:00
PHST- 2020/03/20 00:00 [received]
PHST- 2020/04/02 06:00 [entrez]
PHST- 2020/04/02 06:00 [pubmed]
PHST- 2020/04/02 06:00 [medline]
AID - 5813861 [pii]
AID - 10.1093/cid/ciaa354 [doi]
PST - aheadofprint
SO  - Clin Infect Dis. 2020 Mar 31. pii: 5813861. doi: 10.1093/cid/ciaa354.

PMID- 32232230
OWN - NLM
STAT- MEDLINE
DCOM- 20200402
LR  - 20200402
IS  - 1867-5646 (Electronic)
IS  - 1462-6446 (Linking)
VI  - 23
IP  - 1
DP  - 2020
TI  - Experience of Diagnosing and Managing Patients in Oral Maxillofacial Surgery
      during the Prevention and Control Period of the New Coronavirus Pneumonia.
PG  - 57-62
LID - 10.3290/j.cjdr.a44339 [doi]
AB  - The newly emerged coronavirus disease (COVID-19) is a respiratory disease caused 
      by a novel coronavirus (2019-nCoV) which was first identified in China in
      December 2019. It is a highly contagious infection that can spread from person to
      person through close contact and respiratory droplets. The healthcare personnel
      of the Department of Oral and Maxillofacial Surgery are especially vulnerable to 
      the infection due to their extensive and close exposure to patients' oral and
      nasal cavities and secretions. As one of the busiest specialised hospitals in the
      world, the Department of Oral and Maxillofacial Surgery of Peking University
      School and Hospital of Stomatology summarised the experience with disease
      prevention and control and clinical recommendations on the examination, diagnosis
      and treatment processes, clinical management, healthcare personnel protection and
      disinfection amid the continued spread of the pandemic.
FAU - Yang, Yue
AU  - Yang Y
FAU - Soh, Hui Yuh
AU  - Soh HY
FAU - Cai, Zhi Gang
AU  - Cai ZG
FAU - Peng, Xin
AU  - Peng X
FAU - Zhang, Yi
AU  - Zhang Y
FAU - Guo, Chuan Bin
AU  - Guo CB
LA  - eng
PT  - Journal Article
PL  - England
TA  - Chin J Dent Res
JT  - The Chinese journal of dental research : the official journal of the Scientific
      Section of the Chinese Stomatological Association (CSA)
JID - 100892845
RN  - COVID-19
RN  - severe acute respiratory syndrome coronavirus 2
SB  - D
SB  - IM
MH  - Betacoronavirus
MH  - China
MH  - *Coronavirus
MH  - Coronavirus Infections
MH  - Disease Outbreaks
MH  - Humans
MH  - Pandemics
MH  - Pneumonia, Viral
MH  - *Surgery, Oral
OTO - NOTNLM
OT  - diagnosis and treatment process
OT  - new coronavirus
OT  - oral and maxillofacial surgery
OT  - protection
EDAT- 2020/04/02 06:00
MHDA- 2020/04/03 06:00
CRDT- 2020/04/02 06:00
PHST- 2020/04/02 06:00 [entrez]
PHST- 2020/04/02 06:00 [pubmed]
PHST- 2020/04/03 06:00 [medline]
AID - 44339 [pii]
AID - 10.3290/j.cjdr.a44339 [doi]
PST - ppublish
SO  - Chin J Dent Res. 2020;23(1):57-62. doi: 10.3290/j.cjdr.a44339.

PMID- 32232219
OWN - NLM
STAT- PubMed-not-MEDLINE
LR  - 20200401
IS  - 2645-4904 (Electronic)
IS  - 2645-4904 (Linking)
VI  - 8
IP  - 1
DP  - 2020
TI  - The COVID-19 Intubation and Ventilation Pathway (CiVP); a Commentary.
PG  - e37
FAU - Baig, Muhammad Akbar
AU  - Baig MA
AD  - Department of Emergency Medicine, Aga Khan University Hospital, Karachi,
      Pakistan.
LA  - eng
PT  - Journal Article
DEP - 20200325
PL  - Iran
TA  - Arch Acad Emerg Med
JT  - Archives of academic emergency medicine
JID - 101740147
OTO - NOTNLM
OT  - COVID-19
OT  - Emergency
OT  - Novel Corona virus
OT  - SARS CoV-2
OT  - Ventilation
EDAT- 2020/04/02 06:00
MHDA- 2020/04/02 06:01
CRDT- 2020/04/02 06:00
PHST- 2020/04/02 06:00 [entrez]
PHST- 2020/04/02 06:00 [pubmed]
PHST- 2020/04/02 06:01 [medline]
PST - epublish
SO  - Arch Acad Emerg Med. 2020 Mar 25;8(1):e37. eCollection 2020.

PMID- 32232218
OWN - NLM
STAT- PubMed-not-MEDLINE
LR  - 20200401
IS  - 2645-4904 (Electronic)
IS  - 2645-4904 (Linking)
VI  - 8
IP  - 1
DP  - 2020
TI  - Prevalence of Underlying Diseases in Hospitalized Patients with COVID-19: a
      Systematic Review and Meta-Analysis.
PG  - e35
AB  - Introduction: In the beginning of 2020, an unexpected outbreak due to a new
      corona virus made the headlines all over the world. Exponential growth in the
      number of those affected makes this virus such a threat. The current
      meta-analysis aimed to estimate the prevalence of underlying disorders in
      hospitalized COVID-19 patients. Methods: A comprehensive systematic search was
      performed on PubMed, Scopus, Web of science, and Google scholar, to find articles
      published until 15 February 2020. All relevant articles that reported clinical
      characteristics and epidemiological information of hospitalized COVID-19 patients
      were included in the analysis. Results: The data of 76993 patients presented in
      10 articles were included in this study. According to the meta-analysis, the
      pooled prevalence of hypertension, cardiovascular disease, smoking history and
      diabetes in people infected with SARS-CoV-2 were estimated as 16.37% (95%CI:
      10.15%-23.65%), 12.11% (95%CI 4.40%-22.75%), 7.63% (95%CI 3.83%-12.43%) and 7.87%
      (95%CI 6.57%-9.28%), respectively. Conclusion: According to the findings of the
      present study, hypertension, cardiovascular diseases, diabetes mellitus, smoking,
      chronic obstructive pulmonary disease (COPD), malignancy, and chronic kidney
      disease were among the most prevalent underlying diseases among hospitalized
      COVID-19 patients, respectively.
FAU - Emami, Amir
AU  - Emami A
AD  - Microbiology Department, Burn and Wound Healing Research Center, Shiraz
      University of Medical Sciences, Shiraz, Iran.
FAU - Javanmardi, Fatemeh
AU  - Javanmardi F
AD  - Microbiology Department, Burn and Wound Healing Research Center, Shiraz
      University of Medical Sciences, Shiraz, Iran.
FAU - Pirbonyeh, Neda
AU  - Pirbonyeh N
AD  - Microbiology Department, Burn and Wound Healing Research Center, Shiraz
      University of Medical Sciences, Shiraz, Iran.
FAU - Akbari, Ali
AU  - Akbari A
AD  - Department of Anesthesiology, School of Medicine, Shiraz University of Medical
      Sciences, Shiraz, Iran.
LA  - eng
PT  - Journal Article
PT  - Review
DEP - 20200324
PL  - Iran
TA  - Arch Acad Emerg Med
JT  - Archives of academic emergency medicine
JID - 101740147
OTO - NOTNLM
OT  - COVID-19
OT  - Comorbidity
OT  - Meta-analysis
OT  - severe acute respiratory syndrome coronavirus 2
EDAT- 2020/04/02 06:00
MHDA- 2020/04/02 06:01
CRDT- 2020/04/02 06:00
PHST- 2020/04/02 06:00 [entrez]
PHST- 2020/04/02 06:00 [pubmed]
PHST- 2020/04/02 06:01 [medline]
PST - epublish
SO  - Arch Acad Emerg Med. 2020 Mar 24;8(1):e35. eCollection 2020.

PMID- 32232217
OWN - NLM
STAT- PubMed-not-MEDLINE
LR  - 20200401
IS  - 2645-4904 (Electronic)
IS  - 2645-4904 (Linking)
VI  - 8
IP  - 1
DP  - 2020
TI  - Risks of Novel Coronavirus Disease (COVID-19) in Pregnancy; a Narrative Review.
PG  - e34
AB  - Introduction: The outbreak of the new Coronavirus in China in December 2019 and
      subsequently in various countries around the world has raised concerns about the 
      possibility of vertical transmission of the virus from mother to fetus. The
      present study aimed to review published literature in this regard. Methods: In
      this narrative review, were searched for all articles published in various
      databases including PubMed, Scopus, Embase, Science Direct, and Web of Science
      using MeSH-compliant keywords including COVID-19, Pregnancy, Vertical
      transmission, Coronavirus 2019, SARS-CoV-2 and 2019-nCoV from December 2019 to
      March 18, 2020 and reviewed them. All type of articles published about COVID-19
      and vertical transmission in pregnancy were included. Results: A review of 13
      final articles published in this area revealed that COVID-19 can cause fetal
      distress, miscarriage, respiratory distress and preterm delivery in pregnant
      women but does not infect newborns. There has been no report of vertical
      transmission in pregnancy, and it has been found that clinical symptoms of
      COVID-19 in pregnant women are not different from those of non-pregnant women.
      Conclusion: Overall, due to lack of appropriate data about the effect of COVID-19
      on pregnancy, it is necessary to monitor suspected pregnant women before and
      after delivery. For confirmed cases both the mother and the newborn child should 
      be followed up comprehensively.
FAU - Panahi, Latif
AU  - Panahi L
AD  - Master Student of Nursing, School of Nursing and Midwifery, Guilan University of 
      Medical Sciences, Rasht, Iran.
FAU - Amiri, Marzieh
AU  - Amiri M
AD  - Department of Emergency Medicine, Razi Hospital, School of Medicine, Guilan
      University of Medical Sciences, Rasht, Iran.
FAU - Pouy, Somaye
AU  - Pouy S
AD  - Master Student of Nursing, School of Nursing and Midwifery, Guilan University of 
      Medical Sciences, Rasht, Iran.
LA  - eng
PT  - Journal Article
PT  - Review
DEP - 20200323
PL  - Iran
TA  - Arch Acad Emerg Med
JT  - Archives of academic emergency medicine
JID - 101740147
OTO - NOTNLM
OT  - COVID-19
OT  - coronavirus
OT  - infectious disease transmission
OT  - pregnancy
OT  - severe acute respiratory syndrome coronavirus 2
OT  - vertical
EDAT- 2020/04/02 06:00
MHDA- 2020/04/02 06:01
CRDT- 2020/04/02 06:00
PHST- 2020/04/02 06:00 [entrez]
PHST- 2020/04/02 06:00 [pubmed]
PHST- 2020/04/02 06:01 [medline]
PST - epublish
SO  - Arch Acad Emerg Med. 2020 Mar 23;8(1):e34. eCollection 2020.

PMID- 32232214
OWN - NLM
STAT- PubMed-not-MEDLINE
LR  - 20200401
IS  - 2645-4904 (Electronic)
IS  - 2645-4904 (Linking)
VI  - 8
IP  - 1
DP  - 2020
TI  - Potential Treatments for COVID-19; a Narrative Literature Review.
PG  - e29
AB  - SARS-CoV-2 is a newly emerging human infectious coronavirus that causes COVID-19,
      which has been recognized as a pandemic by the World Health Organization (WHO) on
      March 11(th). There is still no vaccine or definitive treatment for this virus
      because its pathogenesis and proliferation pathways are still unknown. Therefore,
      in this article, new potential COVID-19 therapies are briefly reviewed.
FAU - Rismanbaf, Ali
AU  - Rismanbaf A
AD  - Department of Clinical Pharmacy and Pharmacy Practice, School of Pharmacy and
      Pharmaceutical Sciences, Isfahan University of Medical Sciences, Isfahan, Iran.
LA  - eng
PT  - Journal Article
PT  - Review
DEP - 20200321
PL  - Iran
TA  - Arch Acad Emerg Med
JT  - Archives of academic emergency medicine
JID - 101740147
OTO - NOTNLM
OT  - COVID-19
OT  - Case reports
OT  - Clinical trial
OT  - Coronavirus
OT  - Drug therapy
OT  - Review
EDAT- 2020/04/02 06:00
MHDA- 2020/04/02 06:01
CRDT- 2020/04/02 06:00
PHST- 2020/04/02 06:00 [entrez]
PHST- 2020/04/02 06:00 [pubmed]
PHST- 2020/04/02 06:01 [medline]
PST - epublish
SO  - Arch Acad Emerg Med. 2020 Mar 21;8(1):e29. eCollection 2020.

PMID- 32231349
OWN - NLM
STAT- MEDLINE
DCOM- 20200402
LR  - 20200402
IS  - 1122-0643 (Print)
IS  - 1122-0643 (Linking)
VI  - 90
IP  - 1
DP  - 2020 Mar 31
TI  - Chloroquine in COVID-19: the evidence.
LID - 10.4081/monaldi.2020.1290 [doi]
AB  - To the Editor The Coronavirus disease 2019 (COVID-19) has been declared as a
      pandemic by World Health Organisation (WHO). The global mortality has increased, 
      especially in countries like Italy and Iran. With the increasing morbidity and
      mortality, search for a cure has been the global demand.
FAU - Gupta, Nitesh
AU  - Gupta N
AD  - Department of Pulmonary, Critical Care and Sleep Medicine, Vardhman Mahavir
      Medical College and Safdarjung Hospital; Nodal officer for COVID-19, Safdarjung
      Hospital, New Delhi. niteshgupta2107@gmail.com.
FAU - Agrawal, Sumita
AU  - Agrawal S
AD  - Department of Pulmonary Medicine, Medipulse Hospital, Jodhpur.
      drsumi84@gmail.com.
FAU - Ish, Pranav
AU  - Ish P
AD  - Department of Pulmonary, Critical Care and Sleep Medicine, Vardhman Mahavir
      Medical College and Safdarjung Hospital, New Delhi. pranavish2512@gmail.com.
LA  - eng
PT  - Journal Article
DEP - 20200331
PL  - Italy
TA  - Monaldi Arch Chest Dis
JT  - Monaldi archives for chest disease = Archivio Monaldi per le malattie del torace
JID - 9307314
RN  - 0 (Antiviral Agents)
RN  - 886U3H6UFF (Chloroquine)
RN  - COVID-19
RN  - COVID-19 drug treatment
RN  - severe acute respiratory syndrome coronavirus 2
SB  - IM
MH  - *Antiviral Agents/therapeutic use
MH  - Betacoronavirus/drug effects
MH  - Chloroquine/*therapeutic use
MH  - Clinical Trials as Topic
MH  - Coronavirus Infections/*drug therapy
MH  - Evidence-Based Medicine
MH  - Humans
MH  - Pandemics
MH  - Pneumonia, Viral/*drug therapy
EDAT- 2020/04/02 06:00
MHDA- 2020/04/03 06:00
CRDT- 2020/04/02 06:00
PHST- 2020/03/27 00:00 [received]
PHST- 2020/03/31 00:00 [accepted]
PHST- 2020/04/02 06:00 [entrez]
PHST- 2020/04/02 06:00 [pubmed]
PHST- 2020/04/03 06:00 [medline]
AID - 10.4081/monaldi.2020.1290 [doi]
PST - epublish
SO  - Monaldi Arch Chest Dis. 2020 Mar 31;90(1). doi: 10.4081/monaldi.2020.1290.

PMID- 32231348
OWN - NLM
STAT- MEDLINE
DCOM- 20200402
LR  - 20200402
IS  - 1122-0643 (Print)
IS  - 1122-0643 (Linking)
VI  - 90
IP  - 1
DP  - 2020 Mar 30
TI  - Emerging prophylaxis strategies against COVID-19.
LID - 10.4081/monaldi.2020.1289 [doi]
AB  - The Novel corona virus 2019 which started as an outbreak in China in December
      2019 has rapidly spread all over the world, such that on 11th March 2020 WHO
      declared this disease as pandemic. The emergency that the world faces today
      demands that we develop urgent and effective measures to protect people at high
      risk of transmission. WHO has accelerated research in diagnostics, vaccines and
      therapeutics for this novel coronavirus.
FAU - Agrawal, Sumita
AU  - Agrawal S
AD  - Pulmonary Medicine and Critical Care, Medipulse Hospitals, Jodhpur.
      drsumi84@gmail.com.
FAU - Goel, Akhil Dhanesh
AU  - Goel AD
AD  - Community Medicine and Family Medicine, All India Institute of Medical Sciences, 
      Jodhpur. doc.akhilgoel.aiims@gmail.com.
FAU - Gupta, Nitesh
AU  - Gupta N
AD  - Department of Pulmonary Medicine and Critical Care and Nodal Officer (Coronavirus
      Outbreak), Vardhaman Mahavir Medical College and Safdarjung Hospital, New Delhi. 
      niteshgupta2107@gmail.com.
LA  - eng
PT  - Journal Article
PT  - Review
DEP - 20200330
PL  - Italy
TA  - Monaldi Arch Chest Dis
JT  - Monaldi archives for chest disease = Archivio Monaldi per le malattie del torace
JID - 9307314
RN  - 0 (Antiviral Agents)
RN  - 0 (COVID-19 vaccine)
RN  - 0 (Viral Vaccines)
RN  - 4QWG6N8QKH (Hydroxychloroquine)
RN  - 886U3H6UFF (Chloroquine)
RN  - COVID-19
RN  - COVID-19 drug treatment
RN  - severe acute respiratory syndrome coronavirus 2
SB  - IM
MH  - Antiviral Agents/*therapeutic use
MH  - *Betacoronavirus/drug effects/pathogenicity
MH  - Chemoprevention
MH  - Chloroquine/*therapeutic use
MH  - Clinical Trials as Topic
MH  - Coronavirus Infections/*drug therapy/prevention & control
MH  - Humans
MH  - Hydroxychloroquine/*therapeutic use
MH  - Pandemics
MH  - Pneumonia, Viral/*drug therapy
MH  - Viral Vaccines/*therapeutic use
EDAT- 2020/04/02 06:00
MHDA- 2020/04/03 06:00
CRDT- 2020/04/02 06:00
PHST- 2020/03/27 00:00 [received]
PHST- 2020/03/27 00:00 [accepted]
PHST- 2020/04/02 06:00 [entrez]
PHST- 2020/04/02 06:00 [pubmed]
PHST- 2020/04/03 06:00 [medline]
AID - 10.4081/monaldi.2020.1289 [doi]
PST - epublish
SO  - Monaldi Arch Chest Dis. 2020 Mar 30;90(1). doi: 10.4081/monaldi.2020.1289.

PMID- 32231345
OWN - NLM
STAT- Publisher
LR  - 20200401
IS  - 1748-7838 (Electronic)
IS  - 1001-0602 (Linking)
DP  - 2020 Mar 30
TI  - Inhibition of SARS-CoV-2 (previously 2019-nCoV) infection by a highly potent
      pan-coronavirus fusion inhibitor targeting its spike protein that harbors a high 
      capacity to mediate membrane fusion.
LID - 10.1038/s41422-020-0305-x [doi]
AB  - The recent outbreak of coronavirus disease (COVID-19) caused by SARS-CoV-2
      infection in Wuhan, China has posed a serious threat to global public health. To 
      develop specific anti-coronavirus therapeutics and prophylactics, the molecular
      mechanism that underlies viral infection must first be defined. Therefore, we
      herein established a SARS-CoV-2 spike (S) protein-mediated cell-cell fusion assay
      and found that SARS-CoV-2 showed a superior plasma membrane fusion capacity
      compared to that of SARS-CoV. We solved the X-ray crystal structure of
      six-helical bundle (6-HB) core of the HR1 and HR2 domains in the SARS-CoV-2 S
      protein S2 subunit, revealing that several mutated amino acid residues in the HR1
      domain may be associated with enhanced interactions with the HR2 domain. We
      previously developed a pan-coronavirus fusion inhibitor, EK1, which targeted the 
      HR1 domain and could inhibit infection by divergent human coronaviruses tested,
      including SARS-CoV and MERS-CoV. Here we generated a series of lipopeptides
      derived from EK1 and found that EK1C4 was the most potent fusion inhibitor
      against SARS-CoV-2 S protein-mediated membrane fusion and pseudovirus infection
      with IC50s of 1.3 and 15.8 nM, about 241- and 149-fold more potent than the
      original EK1 peptide, respectively. EK1C4 was also highly effective against
      membrane fusion and infection of other human coronavirus pseudoviruses tested,
      including SARS-CoV and MERS-CoV, as well as SARSr-CoVs, and potently inhibited
      the replication of 5 live human coronaviruses examined, including SARS-CoV-2.
      Intranasal application of EK1C4 before or after challenge with HCoV-OC43
      protected mice from infection, suggesting that EK1C4 could be used for prevention
      and treatment of infection by the currently circulating SARS-CoV-2 and other
      emerging SARSr-CoVs.
FAU - Xia, Shuai
AU  - Xia S
AD  - Key Laboratory of Medical Molecular Virology (MOE/NHC/CAMS), School of Basic
      Medical Sciences, Fudan-Jinbo Joint Research Center, Fudan University, Shanghai, 
      200032, China.
FAU - Liu, Meiqin
AU  - Liu M
AD  - CAS Key Laboratory of Special Pathogens, Wuhan Institute of Virology, Center for 
      Biosafety Mega-Science, Chinese Academy of Sciences, Wuhan, 430071, China.
AD  - University of Chinese Academy of Sciences, Beijing, 100190, China.
FAU - Wang, Chao
AU  - Wang C
AD  - State Key Laboratory of Toxicology and Medical Countermeasures, Beijing Institute
      of Pharmacology and Toxicology, 27 Tai-Ping Road, Beijing, 100850, China.
FAU - Xu, Wei
AU  - Xu W
AD  - Key Laboratory of Medical Molecular Virology (MOE/NHC/CAMS), School of Basic
      Medical Sciences, Fudan-Jinbo Joint Research Center, Fudan University, Shanghai, 
      200032, China.
FAU - Lan, Qiaoshuai
AU  - Lan Q
AUID- ORCID: http://orcid.org/0000-0001-5524-3542
AD  - Key Laboratory of Medical Molecular Virology (MOE/NHC/CAMS), School of Basic
      Medical Sciences, Fudan-Jinbo Joint Research Center, Fudan University, Shanghai, 
      200032, China.
FAU - Feng, Siliang
AU  - Feng S
AD  - State Key Laboratory of Toxicology and Medical Countermeasures, Beijing Institute
      of Pharmacology and Toxicology, 27 Tai-Ping Road, Beijing, 100850, China.
FAU - Qi, Feifei
AU  - Qi F
AD  - Key Laboratory of Human Disease Comparative Medicine, Chinese Ministry of Health,
      Beijing Key Laboratory for Animal Models of Emerging and Reemerging Infectious
      Diseases, Institute of Laboratory Animal Science, Chinese Academy of Medical
      Sciences and Comparative Medicine Center, Peking Union Medical College, Beijing, 
      100021, China.
FAU - Bao, Linlin
AU  - Bao L
AD  - Key Laboratory of Human Disease Comparative Medicine, Chinese Ministry of Health,
      Beijing Key Laboratory for Animal Models of Emerging and Reemerging Infectious
      Diseases, Institute of Laboratory Animal Science, Chinese Academy of Medical
      Sciences and Comparative Medicine Center, Peking Union Medical College, Beijing, 
      100021, China.
FAU - Du, Lanying
AU  - Du L
AD  - Lindsley F. Kimball Research Institute, New York Blood Center, New York, NY,
      10065, USA.
FAU - Liu, Shuwen
AU  - Liu S
AD  - Guangdong Provincial Key Laboratory of New Drug Screening, Guangzhou Key
      Laboratory of Drug Research for Emerging Virus Prevention and Treatment, School
      of Pharmaceutical Sciences, Southern Medical University, Guangzhou, 510515,
      China.
FAU - Qin, Chuan
AU  - Qin C
AD  - Key Laboratory of Human Disease Comparative Medicine, Chinese Ministry of Health,
      Beijing Key Laboratory for Animal Models of Emerging and Reemerging Infectious
      Diseases, Institute of Laboratory Animal Science, Chinese Academy of Medical
      Sciences and Comparative Medicine Center, Peking Union Medical College, Beijing, 
      100021, China.
FAU - Sun, Fei
AU  - Sun F
AUID- ORCID: http://orcid.org/0000-0002-0351-5144
AD  - National Laboratory of Biomacromolecules, Institute of Biophysics, Chinese
      Academy of Sciences, Beijing, 100101, China.
FAU - Shi, Zhengli
AU  - Shi Z
AD  - CAS Key Laboratory of Special Pathogens, Wuhan Institute of Virology, Center for 
      Biosafety Mega-Science, Chinese Academy of Sciences, Wuhan, 430071, China.
FAU - Zhu, Yun
AU  - Zhu Y
AD  - National Laboratory of Biomacromolecules, Institute of Biophysics, Chinese
      Academy of Sciences, Beijing, 100101, China. zhuyun@ibp.ac.cn.
FAU - Jiang, Shibo
AU  - Jiang S
AD  - Key Laboratory of Medical Molecular Virology (MOE/NHC/CAMS), School of Basic
      Medical Sciences, Fudan-Jinbo Joint Research Center, Fudan University, Shanghai, 
      200032, China. shibojiang@fudan.edu.cn.
AD  - Lindsley F. Kimball Research Institute, New York Blood Center, New York, NY,
      10065, USA. shibojiang@fudan.edu.cn.
FAU - Lu, Lu
AU  - Lu L
AUID- ORCID: http://orcid.org/0000-0002-2255-0391
AD  - Key Laboratory of Medical Molecular Virology (MOE/NHC/CAMS), School of Basic
      Medical Sciences, Fudan-Jinbo Joint Research Center, Fudan University, Shanghai, 
      200032, China. lul@fudan.edu.cn.
LA  - eng
GR  - 2018M640341 and 2019T120302/China Postdoctoral Science Foundation
PT  - Journal Article
DEP - 20200330
PL  - England
TA  - Cell Res
JT  - Cell research
JID - 9425763
SB  - IM
EDAT- 2020/04/02 06:00
MHDA- 2020/04/02 06:00
CRDT- 2020/04/02 06:00
PHST- 2020/02/25 00:00 [received]
PHST- 2020/03/10 00:00 [accepted]
PHST- 2020/04/02 06:00 [entrez]
PHST- 2020/04/02 06:00 [pubmed]
PHST- 2020/04/02 06:00 [medline]
AID - 10.1038/s41422-020-0305-x [doi]
AID - 10.1038/s41422-020-0305-x [pii]
PST - aheadofprint
SO  - Cell Res. 2020 Mar 30. pii: 10.1038/s41422-020-0305-x. doi:
      10.1038/s41422-020-0305-x.

PMID- 32231173
OWN - NLM
STAT- Publisher
LR  - 20200401
IS  - 1897-9483 (Electronic)
IS  - 0032-3772 (Linking)
DP  - 2020 Mar 31
TI  - Recommendations of management in SARS-CoV-2 infection of the Polish Association
      of Epidemiologists and Infectiologists.
LID - 10.20452/pamw.15270 [doi]
FAU - Flisiak, Robert
AU  - Flisiak R
FAU - Horban, Andrzej
AU  - Horban A
FAU - Jaroszewicz, Jerzy
AU  - Jaroszewicz J
FAU - Kozielewicz, Dorota
AU  - Kozielewicz D
FAU - Pawlowska, Malgorzata
AU  - Pawlowska M
FAU - Parczewski, Milosz
AU  - Parczewski M
FAU - Piekarska, Anna
AU  - Piekarska A
FAU - Tomasiewicz, Krzysztof
AU  - Tomasiewicz K
FAU - Zarebska-Michaluk, Dorota
AU  - Zarebska-Michaluk D
LA  - eng
PT  - Journal Article
DEP - 20200331
PL  - Poland
TA  - Pol Arch Intern Med
JT  - Polish archives of internal medicine
JID - 101700960
SB  - IM
EDAT- 2020/04/02 06:00
MHDA- 2020/04/02 06:00
CRDT- 2020/04/02 06:00
PHST- 2020/04/02 06:00 [entrez]
PHST- 2020/04/02 06:00 [pubmed]
PHST- 2020/04/02 06:00 [medline]
AID - 10.20452/pamw.15270 [doi]
PST - aheadofprint
SO  - Pol Arch Intern Med. 2020 Mar 31. doi: 10.20452/pamw.15270.

PMID- 32230900
OWN - NLM
STAT- In-Process
LR  - 20200402
IS  - 1999-4915 (Electronic)
IS  - 1999-4915 (Linking)
VI  - 12
IP  - 4
DP  - 2020 Mar 27
TI  - Virology, Epidemiology, Pathogenesis, and Control of COVID-19.
LID - E372 [pii]
LID - 10.3390/v12040372 [doi]
AB  - The outbreak of emerging severe acute respiratory syndrome coronavirus 2
      (SARS-CoV-2) disease (COVID-19) in China has been brought to global attention and
      declared a pandemic by the World Health Organization (WHO) on March 11, 2020.
      Scientific advancements since the pandemic of severe acute respiratory syndrome
      (SARS) in 2002~2003 and Middle East respiratory syndrome (MERS) in 2012 have
      accelerated our understanding of the epidemiology and pathogenesis of SARS-CoV-2 
      and the development of therapeutics to treat viral infection. As no specific
      therapeutics and vaccines are available for disease control, the epidemic of
      COVID-19 is posing a great threat for global public health. To provide a
      comprehensive summary to public health authorities and potential readers
      worldwide, we detail the present understanding of COVID-19 and introduce the
      current state of development of measures in this review.
FAU - Jin, Yuefei
AU  - Jin Y
AD  - Department of Epidemiology, College of Public Health, Zhengzhou University,
      Zhengzhou 450001, China.
FAU - Yang, Haiyan
AU  - Yang H
AD  - Department of Epidemiology, College of Public Health, Zhengzhou University,
      Zhengzhou 450001, China.
FAU - Ji, Wangquan
AU  - Ji W
AD  - Department of Epidemiology, College of Public Health, Zhengzhou University,
      Zhengzhou 450001, China.
FAU - Wu, Weidong
AU  - Wu W
AD  - School of Public Health, Xinxiang Medical University, Xinxiang 453003, China.
FAU - Chen, Shuaiyin
AU  - Chen S
AUID- ORCID: 0000-0001-6129-0310
AD  - Department of Epidemiology, College of Public Health, Zhengzhou University,
      Zhengzhou 450001, China.
FAU - Zhang, Weiguo
AU  - Zhang W
AD  - Department of Epidemiology, College of Public Health, Zhengzhou University,
      Zhengzhou 450001, China.
AD  - Department of Immunology, Duke University Medical Center, Durham, NC 27710, USA.
FAU - Duan, Guangcai
AU  - Duan G
AD  - Department of Epidemiology, College of Public Health, Zhengzhou University,
      Zhengzhou 450001, China.
LA  - eng
GR  - 81172740/National Natural Science Foundation of China/International
GR  - 81573205/National Natural Science Foundation of China/International
GR  - 2019M662543/China Postdoctoral Science Foundation/International
PT  - Journal Article
PT  - Review
DEP - 20200327
PL  - Switzerland
TA  - Viruses
JT  - Viruses
JID - 101509722
SB  - IM
OTO - NOTNLM
OT  - *COVID-19
OT  - *SARS-CoV-2
OT  - *epidemiology
OT  - *pathogenesis
OT  - *therapeutics
EDAT- 2020/04/02 06:00
MHDA- 2020/04/02 06:00
CRDT- 2020/04/02 06:00
PHST- 2020/03/07 00:00 [received]
PHST- 2020/03/25 00:00 [revised]
PHST- 2020/03/26 00:00 [accepted]
PHST- 2020/04/02 06:00 [entrez]
PHST- 2020/04/02 06:00 [pubmed]
PHST- 2020/04/02 06:00 [medline]
AID - v12040372 [pii]
AID - 10.3390/v12040372 [doi]
PST - epublish
SO  - Viruses. 2020 Mar 27;12(4). pii: v12040372. doi: 10.3390/v12040372.

PMID- 32229802
OWN - NLM
STAT- Publisher
LR  - 20200401
IS  - 2005-7563 (Electronic)
IS  - 2005-6419 (Linking)
DP  - 2020 Mar 31
TI  - Emergency cesarean section on severe acute respiratory syndrome coronavirus 2
      (SARS- CoV-2) confirmed patient.
LID - 10.4097/kja.20116 [doi]
AB  - Background: Since the first case of severe acute respiratory syndrome
      Coronavirus-2 (SARS-CoV-2) occurred in Wuhan in December 2019, the virus has
      spread globally. The World Health Organization declared the virus outbreak a
      pandemic on March 11, 2020. On January 19, 2020, a 35-year-old woman who returned
      from China was confirmed as the first SARS-CoV-2 infected case in Korea. Since
      then, it has spread all over Korea. Case: We report the first case of a
      SARS-CoV-2 positive woman delivering a baby through cesarean section at 37+6
      weeks of pregnancy in the Republic of Korea. Conclusions: This case suggested
      that negative pressure operating room, skillful medical team, and enhanced
      personal protective equipment including N95 masks, surgical cap, double gown,
      double gloves, shoe covers, and powered air-purifying respirator are required at 
      the hospital for safe delivery in such a case.
FAU - Lee, Dong Hwan
AU  - Lee DH
AD  - Department of Anesthesiology and Pain Medicine, Daegu Fatimal Hospital, 99
      Ayang-ro, Daegu 41199, Korea.
FAU - Lee, Jihyang
AU  - Lee J
AD  - Department of Anesthesiology and Pain Medicine, Daegu Fatimal Hospital, 99
      Ayang-ro, Daegu 41199, Korea.
FAU - Kim, Eunju
AU  - Kim E
AD  - Department of Anesthesiology and Pain Medicine, Daegu Fatimal Hospital, 99
      Ayang-ro, Daegu 41199, Korea.
FAU - Woo, Kyeongyoon
AU  - Woo K
AD  - Department of Anesthesiology and Pain Medicine, Daegu Fatimal Hospital, 99
      Ayang-ro, Daegu 41199, Korea.
FAU - Park, Hak Youle
AU  - Park HY
AD  - Department of Department of Obstetrics and Gynecology, Daegu Fatima Hospital, 99 
      Ayang-ro, Daegu 41199, Korea.
FAU - An, Jihyun
AU  - An J
AD  - Department of Anesthesiology and Pain Medicine, Daegu Fatimal Hospital, 99
      Ayang-ro, Daegu 41199, Korea.
LA  - eng
PT  - Journal Article
DEP - 20200331
PL  - Korea (South)
TA  - Korean J Anesthesiol
JT  - Korean journal of anesthesiology
JID - 101502451
SB  - IM
OTO - NOTNLM
OT  - COVID-19
OT  - Cesarean section
OT  - Pandemics
OT  - Pregnant women
OT  - Severe acute respiratory syndrome Coronavirus 2
EDAT- 2020/04/02 06:00
MHDA- 2020/04/02 06:00
CRDT- 2020/04/02 06:00
PHST- 2020/03/16 00:00 [received]
PHST- 2020/03/27 00:00 [accepted]
PHST- 2020/04/02 06:00 [entrez]
PHST- 2020/04/02 06:00 [pubmed]
PHST- 2020/04/02 06:00 [medline]
AID - kja.20116 [pii]
AID - 10.4097/kja.20116 [doi]
PST - aheadofprint
SO  - Korean J Anesthesiol. 2020 Mar 31. pii: kja.20116. doi: 10.4097/kja.20116.

PMID- 32229732
OWN - NLM
STAT- Publisher
LR  - 20200401
IS  - 1421-9670 (Electronic)
IS  - 0250-8095 (Linking)
DP  - 2020 Mar 31
TI  - Coronavirus Disease 19 Infection Does Not Result in Acute Kidney Injury: An
      Analysis of 116 Hospitalized Patients from Wuhan, China.
PG  - 1-6
LID - 10.1159/000507471 [doi]
AB  - BACKGROUND: Whether the patients with coronavirus disease 19 (COVID-19) infected 
      by severe acute respiratory syndrome (SARS)-CoV-2 would commonly develop acute
      kidney injury (AKI) is an important issue worthy of clinical attention. This
      study aimed to explore the effects of SARS-CoV-2 infection on renal function
      through analyzing the clinical data of 116 hospitalized COVID-19-confirmed
      patients. METHODS: One hundred sixteen COVID-19-confirmed patients enrolled in
      this study were hospitalized in the Department of Infectious Diseases, Renmin
      Hospital of Wuhan University from January 14 to February 13, 2020. The recorded
      information includes demographic data, medical history, contact history,
      potential comorbidities, symptoms, signs, laboratory test results, chest computer
      tomography scans, and treatment measures. SARS-CoV-2 RNA in 53 urine sediments of
      enrolled patients was detected by real-time reverse transcription-polymerase
      chain reaction. RESULTS: Twelve (10.8%) patients showed mild increase of blood
      urea nitrogen or creatinine (<26 mumol/L within 48 h), and 8 (7.2%) patients
      showed trace or 1+ albuminuria in 111 COVID-19-confirmed patients without chronic
      kidney disease (CKD). All these patients did not meet the diagnostic criteria of 
      AKI. In addition, 5 patients with CKD who were undergone regular continuous renal
      replacement therapy (CRRT) before admission were confirmed infection of
      SARS-CoV-2 and diagnosed as COVID-19. In addition to therapy for COVID-19, CRRT
      was also applied 3 times weekly during hospitalization for these 5 patients with 
      CKD. In the course of treatment, the renal function indicators showed stable
      state in all 5 patients with CKD, without exacerbation of CKD, and pulmonary
      inflammation was gradually absorbed. All 5 patients with CKD were survived.
      Moreover, SARS-CoV-2 RNA in urine sediments was positive only in 3 patients from 
      48 cases without CKD, and 1 patient had a positive for SARS-CoV-2 open reading
      frame 1ab from 5 cases with CKD. CONCLUSION: AKI was uncommon in COVID-19.
      SARS-CoV-2 infection does not result in AKI, or aggravate CKD in the COVID-19
      patients.
CI  - (c) 2020 S. Karger AG, Basel.
FAU - Wang, Luwen
AU  - Wang L
AD  - Department of Infectious Diseases, Renmin Hospital of Wuhan University, Wuhan,
      China.
FAU - Li, Xun
AU  - Li X
AD  - Department of Infectious Diseases, Renmin Hospital of Wuhan University, Wuhan,
      China.
FAU - Chen, Hui
AU  - Chen H
AD  - Institute of Infectious Diseases, Hubei Provincial Center for Disease Control and
      Prevention, Wuhan, China.
FAU - Yan, Shaonan
AU  - Yan S
AD  - Department of Infectious Diseases, Renmin Hospital of Wuhan University, Wuhan,
      China.
FAU - Li, Dong
AU  - Li D
AD  - Department of Laboratory Medicine, Renmin Hospital of Wuhan University, Wuhan,
      China.
FAU - Li, Yan
AU  - Li Y
AD  - Department of Laboratory Medicine, Renmin Hospital of Wuhan University, Wuhan,
      China.
FAU - Gong, Zuojiong
AU  - Gong Z
AD  - Department of Infectious Diseases, Renmin Hospital of Wuhan University, Wuhan,
      China, zjgong@163.com.
LA  - eng
PT  - Journal Article
DEP - 20200331
PL  - Switzerland
TA  - Am J Nephrol
JT  - American journal of nephrology
JID - 8109361
SB  - IM
OTO - NOTNLM
OT  - Acute kidney injury
OT  - Chronic kidney disease
OT  - Continuous renal replacement therapy
OT  - Coronavirus disease 19
OT  - Severe acute respiratory syndrome-CoV-2
EDAT- 2020/04/02 06:00
MHDA- 2020/04/02 06:00
CRDT- 2020/04/02 06:00
PHST- 2020/03/11 00:00 [received]
PHST- 2020/03/24 00:00 [accepted]
PHST- 2020/04/02 06:00 [entrez]
PHST- 2020/04/02 06:00 [pubmed]
PHST- 2020/04/02 06:00 [medline]
AID - 000507471 [pii]
AID - 10.1159/000507471 [doi]
PST - aheadofprint
SO  - Am J Nephrol. 2020 Mar 31:1-6. doi: 10.1159/000507471.

PMID- 32229706
OWN - NLM
STAT- Publisher
LR  - 20200401
IS  - 1945-4589 (Electronic)
IS  - 1945-4589 (Linking)
DP  - 2020 Mar 30
TI  - COVID-19 and chronological aging: senolytics and other anti-aging drugs for the
      treatment or prevention of corona virus infection?
LID - 10.18632/aging.103001 [doi]
AB  - COVID-19, also known as SARS-CoV-2, is a new emerging zoonotic corona virus of
      the SARS (Severe Acute Respiratory Syndrome) and the MERS (Middle East
      Respiratory Syndrome) family. COVID-19 originated in China and spread world-wide,
      resulting in the pandemic of 2020. For some reason, COVID-19 shows a considerably
      higher mortality rate in patients with advanced chronological age. This begs the 
      question as to whether there is a functional association between COVID-19
      infection and the process of chronological aging. Two host receptors have been
      proposed for COVID-19. One is CD26 and the other is ACE-2 (angiotensin-converting
      enzyme 2). Interestingly, both CD26 and the angiotensin system show associations 
      with senescence. Similarly, two proposed therapeutics for the treatment of
      COVID-19 infection are Azithromycin and Quercetin, both drugs with significant
      senolytic activity. Also, Chloroquine-related compounds inhibit the induction of 
      the well-known senescence marker, Beta-galactosidase. Other anti-aging drugs
      should also be considered, such as Rapamycin and Doxycycline, as they behave as
      inhibitors of protein synthesis, blocking both SASP and viral replication.
      Therefore, we wish to speculate that the fight against COVID-19 disease should
      involve testing the hypothesis that senolytics and other anti-aging drugs may
      have a prominent role in preventing the transmission of the virus, as well as aid
      in its treatment. Thus, we propose that new clinical trials may be warranted, as 
      several senolytic and anti-aging therapeutics are existing FDA-approved drugs,
      with excellent safety profiles, and would be readily available for drug
      repurposing efforts. As Azithromycin and Doxycycline are both commonly used
      antibiotics that inhibit viral replication and IL-6 production, we may want to
      consider this general class of antibiotics that functionally inhibits cellular
      protein synthesis as a side-effect, for the treatment and prevention of COVID-19 
      disease.
FAU - Sargiacomo, Camillo
AU  - Sargiacomo C
AD  - Translational Medicine, School of Science, Engineering and Environment (SEE),
      University of Salford, Greater Manchester, United Kingdom.
FAU - Sotgia, Federica
AU  - Sotgia F
AD  - Translational Medicine, School of Science, Engineering and Environment (SEE),
      University of Salford, Greater Manchester, United Kingdom.
FAU - Lisanti, Michael P
AU  - Lisanti MP
AD  - Translational Medicine, School of Science, Engineering and Environment (SEE),
      University of Salford, Greater Manchester, United Kingdom.
LA  - eng
PT  - Journal Article
DEP - 20200330
PL  - United States
TA  - Aging (Albany NY)
JT  - Aging
JID - 101508617
SB  - IM
OTO - NOTNLM
OT  - Azithromycin
OT  - COVID-19
OT  - Doxycycline
OT  - Hydroxy-chloroquine
OT  - Quercetin
OT  - Rapamycin
OT  - aging
OT  - antibiotic
OT  - corona virus
OT  - drug repurposing
OT  - prevention
OT  - senescence
OT  - senolytic drug therapy
OT  - viral replication
EDAT- 2020/04/02 06:00
MHDA- 2020/04/02 06:00
CRDT- 2020/04/02 06:00
PHST- 2020/03/20 00:00 [received]
PHST- 2020/03/29 00:00 [accepted]
PHST- 2020/04/02 06:00 [entrez]
PHST- 2020/04/02 06:00 [pubmed]
PHST- 2020/04/02 06:00 [medline]
AID - 103001 [pii]
AID - 10.18632/aging.103001 [doi]
PST - aheadofprint
SO  - Aging (Albany NY). 2020 Mar 30. pii: 103001. doi: 10.18632/aging.103001.

PMID- 32229705
OWN - NLM
STAT- Publisher
LR  - 20200401
IS  - 1945-4589 (Electronic)
IS  - 1945-4589 (Linking)
VI  - 12
DP  - 2020 Mar 31
TI  - Geroprotective and senoremediative strategies to reduce the comorbidity,
      infection rates, severity, and lethality in gerophilic and gerolavic infections.
LID - 10.18632/aging.102988 [doi]
AB  - The recently identified SARS-CoV-2 betacoronavirus responsible for the COVID-19
      pandemic has uncovered the age-associated vulnerability in the burden of disease 
      and put aging research in the spotlight. The limited data available indicates
      that COVID-19 should be referred to as a gerolavic (from Greek, geros "old man"
      and epilavis, "harmful") infection because the infection rates, severity, and
      lethality are substantially higher in the population aged 60 and older. This is
      primarily due to comorbidity but may be partially due to immunosenescence,
      decreased immune function in the elderly, and general loss of function, fitness, 
      and increased frailty associated with aging. Immunosenescence is a major factor
      affecting vaccination response, as well as the severity and lethality of
      infectious diseases. While vaccination reduces infection rates, and therapeutic
      interventions reduce the severity and lethality of infections, these
      interventions have limitations. Previous studies showed that postulated
      geroprotectors, such as sirolimus (rapamycin) and its close derivative rapalog
      everolimus (RAD001), decreased infection rates in a small sample of elderly
      patients. This article presents a review of the limited literature available on
      geroprotective and senoremediative interventions that may be investigated to
      decrease the disease burden of gerolavic infections. This article also highlights
      a need for rigorous clinical validation of deep aging clocks as surrogate markers
      of biological age. These could be used to assess the need for, and efficacy of,
      geroprotective and senoremediative interventions and provide better protection
      for elderly populations from gerolavic infections. This article does not
      represent medical advice and the medications described are not yet licensed or
      recommended as immune system boosters, as they have not undergone clinical
      evaluation for this purpose.
FAU - Zhavoronkov, Alex
AU  - Zhavoronkov A
AD  - Insilico Medicine, Hong Kong Science and Technology Park (HKSTP), Tai Po, Hong
      Kong.
AD  - The Biogerontology Research Foundation, London, UK.
LA  - eng
PT  - Journal Article
DEP - 20200331
PL  - United States
TA  - Aging (Albany NY)
JT  - Aging
JID - 101508617
SB  - IM
OTO - NOTNLM
OT  - COVID-19
OT  - SARS-CoV-2
OT  - coronavirus
OT  - rapalog
OT  - sirolimus
EDAT- 2020/04/02 06:00
MHDA- 2020/04/02 06:00
CRDT- 2020/04/02 06:00
PHST- 2020/03/12 00:00 [received]
PHST- 2020/03/24 00:00 [accepted]
PHST- 2020/04/02 06:00 [entrez]
PHST- 2020/04/02 06:00 [pubmed]
PHST- 2020/04/02 06:00 [medline]
AID - 102988 [pii]
AID - 10.18632/aging.102988 [doi]
PST - aheadofprint
SO  - Aging (Albany NY). 2020 Mar 31;12. pii: 102988. doi: 10.18632/aging.102988.

PMID- 32229605
OWN - NLM
STAT- Publisher
LR  - 20200401
IS  - 1098-660X (Electronic)
IS  - 0095-1137 (Linking)
DP  - 2020 Mar 30
TI  - Evaluation of Nucleocapsid and Spike Protein-based ELISAs for detecting
      antibodies against SARS-CoV-2.
LID - JCM.00461-20 [pii]
LID - 10.1128/JCM.00461-20 [doi]
AB  - Background: At present, PCR-based nucleic acid detection cannot meet the demands 
      for coronavirus infectious disease (COVID-19) diagnosis.Methods: 214 confirmed
      COVID-19 patients who were hospitalized in the General Hospital of Central
      Theater Command of the People's Liberation Army between January 18 and February
      26, 2020, were recruited. Two Enzyme-Linked Immunosorbent Assay (ELISA) kits
      based on recombinant SARS-CoV-2 nucleocapsid protein (rN) and spike protein (rS) 
      were used for detecting IgM and IgG antibodies, and their diagnostic feasibility 
      was evaluated.Results: Among the 214 patients, 146 (68.2%) and 150 (70.1%) were
      successfully diagnosed with the rN-based IgM and IgG ELISAs, respectively; 165
      (77.1%) and 159 (74.3%) were successfully diagnosed with the rS-based IgM and IgG
      ELISAs, respectively. The positive rates of the rN-based and rS-based ELISAs for 
      antibody (IgM and/or IgG) detection were 80.4% and 82.2%, respectively. The
      sensitivity of the rS-based ELISA for IgM detection was significantly higher than
      that of the rN-based ELISA. We observed an increase in the positive rate for IgM 
      and IgG with an increasing number of days post-disease onset (d.p.o.), but the
      positive rate of IgM dropped after 35 d.p.o. The positive rate of rN-based and
      rS-based IgM and IgG ELISAs was less than 60% during the early stage of the
      illness 0-10 d.p.o., and that of IgM and IgG was obviously increased after 10
      d.p.o.Conclusions: ELISA has a high sensitivity, especially for the detection of 
      serum samples from patients after 10 d.p.o, it can be an important supplementary 
      method for COVID-19 diagnosis.
CI  - Copyright (c) 2020 American Society for Microbiology.
FAU - Liu, Wanbing
AU  - Liu W
AD  - Department of Transfusion and Department of Disease Control and Prevention,
      General Hospital of Central Theater Command of the People's, Liberation Army,
      Wuhan, Hubei, China.
FAU - Liu, Lei
AU  - Liu L
AD  - Department of Transfusion and Department of Disease Control and Prevention,
      General Hospital of Central Theater Command of the People's, Liberation Army,
      Wuhan, Hubei, China.
FAU - Kou, Guomei
AU  - Kou G
AD  - Department of Transfusion and Department of Disease Control and Prevention,
      General Hospital of Central Theater Command of the People's, Liberation Army,
      Wuhan, Hubei, China.
FAU - Zheng, Yaqiong
AU  - Zheng Y
AD  - Department of Transfusion and Department of Disease Control and Prevention,
      General Hospital of Central Theater Command of the People's, Liberation Army,
      Wuhan, Hubei, China.
FAU - Ding, Yinjuan
AU  - Ding Y
AD  - Department of Transfusion and Department of Disease Control and Prevention,
      General Hospital of Central Theater Command of the People's, Liberation Army,
      Wuhan, Hubei, China.
FAU - Ni, Wenxu
AU  - Ni W
AD  - Department of Transfusion and Department of Disease Control and Prevention,
      General Hospital of Central Theater Command of the People's, Liberation Army,
      Wuhan, Hubei, China.
FAU - Wang, Qiongshu
AU  - Wang Q
AD  - Department of Transfusion and Department of Disease Control and Prevention,
      General Hospital of Central Theater Command of the People's, Liberation Army,
      Wuhan, Hubei, China.
FAU - Tan, Li
AU  - Tan L
AD  - Department of Transfusion and Department of Disease Control and Prevention,
      General Hospital of Central Theater Command of the People's, Liberation Army,
      Wuhan, Hubei, China.
FAU - Wu, Wanlei
AU  - Wu W
AD  - Department of Transfusion and Department of Disease Control and Prevention,
      General Hospital of Central Theater Command of the People's, Liberation Army,
      Wuhan, Hubei, China.
FAU - Tang, Shi
AU  - Tang S
AD  - Department of Transfusion and Department of Disease Control and Prevention,
      General Hospital of Central Theater Command of the People's, Liberation Army,
      Wuhan, Hubei, China.
FAU - Xiong, Zhou
AU  - Xiong Z
AD  - Department of Transfusion and Department of Disease Control and Prevention,
      General Hospital of Central Theater Command of the People's, Liberation Army,
      Wuhan, Hubei, China.
FAU - Zheng, Shangen
AU  - Zheng S
AD  - Department of Transfusion and Department of Disease Control and Prevention,
      General Hospital of Central Theater Command of the People's, Liberation Army,
      Wuhan, Hubei, China sxkzsg@sina.com.
LA  - eng
PT  - Journal Article
DEP - 20200330
PL  - United States
TA  - J Clin Microbiol
JT  - Journal of clinical microbiology
JID - 7505564
SB  - IM
EDAT- 2020/04/02 06:00
MHDA- 2020/04/02 06:00
CRDT- 2020/04/02 06:00
PHST- 2020/04/02 06:00 [entrez]
PHST- 2020/04/02 06:00 [pubmed]
PHST- 2020/04/02 06:00 [medline]
AID - JCM.00461-20 [pii]
AID - 10.1128/JCM.00461-20 [doi]
PST - aheadofprint
SO  - J Clin Microbiol. 2020 Mar 30. pii: JCM.00461-20. doi: 10.1128/JCM.00461-20.

PMID- 32229604
OWN - NLM
STAT- Publisher
LR  - 20200401
IS  - 1098-660X (Electronic)
IS  - 0095-1137 (Linking)
DP  - 2020 Mar 30
TI  - Evaluation of saline, phosphate buffered saline and minimum essential medium as
      potential alternatives to viral transport media for SARS-CoV-2 testing.
LID - JCM.00590-20 [pii]
LID - 10.1128/JCM.00590-20 [doi]
AB  - Severe acute respiratory syndrome coronavirus-2 (SARS-CoV-2), the causative agent
      of coronavirus disease-19 (COVID-19), has caused a global pandemic since being
      discovered in late 2019.....
CI  - Copyright (c) 2020 American Society for Microbiology.
FAU - Rodino, Kyle G
AU  - Rodino KG
AD  - Division of Clinical Microbiology, Department of Laboratory Medicine and
      Pathology, Mayo Clinic, Rochester, MN 55905.
FAU - Espy, Mark J
AU  - Espy MJ
AD  - Division of Clinical Microbiology, Department of Laboratory Medicine and
      Pathology, Mayo Clinic, Rochester, MN 55905.
FAU - Buckwalter, Seanne P
AU  - Buckwalter SP
AD  - Division of Clinical Microbiology, Department of Laboratory Medicine and
      Pathology, Mayo Clinic, Rochester, MN 55905.
FAU - Walchak, Robert C
AU  - Walchak RC
AD  - Division of Clinical Microbiology, Department of Laboratory Medicine and
      Pathology, Mayo Clinic, Rochester, MN 55905.
FAU - Germer, Jeffery J
AU  - Germer JJ
AD  - Division of Clinical Microbiology, Department of Laboratory Medicine and
      Pathology, Mayo Clinic, Rochester, MN 55905.
FAU - Fernholz, Emily
AU  - Fernholz E
AD  - Division of Clinical Microbiology, Department of Laboratory Medicine and
      Pathology, Mayo Clinic, Rochester, MN 55905.
FAU - Boerger, Aimee
AU  - Boerger A
AD  - Division of Clinical Microbiology, Department of Laboratory Medicine and
      Pathology, Mayo Clinic, Rochester, MN 55905.
FAU - Schuetz, Audrey N
AU  - Schuetz AN
AD  - Division of Clinical Microbiology, Department of Laboratory Medicine and
      Pathology, Mayo Clinic, Rochester, MN 55905.
FAU - Yao, Joseph D
AU  - Yao JD
AD  - Division of Clinical Microbiology, Department of Laboratory Medicine and
      Pathology, Mayo Clinic, Rochester, MN 55905.
FAU - Binnicker, Matthew J
AU  - Binnicker MJ
AD  - Division of Clinical Microbiology, Department of Laboratory Medicine and
      Pathology, Mayo Clinic, Rochester, MN 55905 Binnicker.matthew@mayo.edu.
LA  - eng
PT  - Letter
DEP - 20200330
PL  - United States
TA  - J Clin Microbiol
JT  - Journal of clinical microbiology
JID - 7505564
SB  - IM
EDAT- 2020/04/02 06:00
MHDA- 2020/04/02 06:00
CRDT- 2020/04/02 06:00
PHST- 2020/04/02 06:00 [entrez]
PHST- 2020/04/02 06:00 [pubmed]
PHST- 2020/04/02 06:00 [medline]
AID - JCM.00590-20 [pii]
AID - 10.1128/JCM.00590-20 [doi]
PST - aheadofprint
SO  - J Clin Microbiol. 2020 Mar 30. pii: JCM.00590-20. doi: 10.1128/JCM.00590-20.

PMID- 32229288
OWN - NLM
STAT- Publisher
LR  - 20200401
IS  - 1469-0691 (Electronic)
IS  - 1198-743X (Linking)
DP  - 2020 Mar 27
TI  - Molecular characterization of SARS-CoV-2 from the first case of COVID-19 in
      Italy.
LID - S1198-743X(20)30170-1 [pii]
LID - 10.1016/j.cmi.2020.03.025 [doi]
FAU - Capobianchi, Maria Rosaria
AU  - Capobianchi MR
AD  - National Institute for Infectious Diseases Lazzaro Spallanzani IRCCS, Rome,
      Italy.
FAU - Rueca, Martina
AU  - Rueca M
AD  - National Institute for Infectious Diseases Lazzaro Spallanzani IRCCS, Rome,
      Italy.
FAU - Messina, Francesco
AU  - Messina F
AD  - National Institute for Infectious Diseases Lazzaro Spallanzani IRCCS, Rome,
      Italy.
FAU - Giombini, Emanuela
AU  - Giombini E
AD  - National Institute for Infectious Diseases Lazzaro Spallanzani IRCCS, Rome,
      Italy.
FAU - Carletti, Fabrizio
AU  - Carletti F
AD  - National Institute for Infectious Diseases Lazzaro Spallanzani IRCCS, Rome,
      Italy.
FAU - Colavita, Francesca
AU  - Colavita F
AD  - National Institute for Infectious Diseases Lazzaro Spallanzani IRCCS, Rome,
      Italy.
FAU - Castilletti, Concetta
AU  - Castilletti C
AD  - National Institute for Infectious Diseases Lazzaro Spallanzani IRCCS, Rome,
      Italy.
FAU - Lalle, Eleonora
AU  - Lalle E
AD  - National Institute for Infectious Diseases Lazzaro Spallanzani IRCCS, Rome,
      Italy.
FAU - Bordi, Licia
AU  - Bordi L
AD  - National Institute for Infectious Diseases Lazzaro Spallanzani IRCCS, Rome,
      Italy.
FAU - Vairo, Francesco
AU  - Vairo F
AD  - National Institute for Infectious Diseases Lazzaro Spallanzani IRCCS, Rome,
      Italy.
FAU - Nicastri, Emanuele
AU  - Nicastri E
AD  - National Institute for Infectious Diseases Lazzaro Spallanzani IRCCS, Rome,
      Italy.
FAU - Ippolito, Giuseppe
AU  - Ippolito G
AD  - National Institute for Infectious Diseases Lazzaro Spallanzani IRCCS, Rome,
      Italy.
FAU - Maria Gruber, Cesare Ernesto
AU  - Maria Gruber CE
AD  - National Institute for Infectious Diseases Lazzaro Spallanzani IRCCS, Rome,
      Italy. Electronic address: cesare.gruber@inmi.it.
FAU - Bartolini, Barbara
AU  - Bartolini B
AD  - National Institute for Infectious Diseases Lazzaro Spallanzani IRCCS, Rome,
      Italy.
LA  - eng
PT  - Letter
DEP - 20200327
PL  - England
TA  - Clin Microbiol Infect
JT  - Clinical microbiology and infection : the official publication of the European
      Society of Clinical Microbiology and Infectious Diseases
JID - 9516420
SB  - IM
EDAT- 2020/04/02 06:00
MHDA- 2020/04/02 06:00
CRDT- 2020/04/02 06:00
PHST- 2020/02/26 00:00 [received]
PHST- 2020/03/17 00:00 [revised]
PHST- 2020/03/21 00:00 [accepted]
PHST- 2020/04/02 06:00 [entrez]
PHST- 2020/04/02 06:00 [pubmed]
PHST- 2020/04/02 06:00 [medline]
AID - S1198-743X(20)30170-1 [pii]
AID - 10.1016/j.cmi.2020.03.025 [doi]
PST - aheadofprint
SO  - Clin Microbiol Infect. 2020 Mar 27. pii: S1198-743X(20)30170-1. doi:
      10.1016/j.cmi.2020.03.025.

PMID- 32229257
OWN - NLM
STAT- Publisher
LR  - 20200401
IS  - 1878-3511 (Electronic)
IS  - 1201-9712 (Linking)
DP  - 2020 Mar 27
TI  - Risk-adapted Treatment Strategy For COVID-19 Patients.
LID - S1201-9712(20)30179-X [pii]
LID - 10.1016/j.ijid.2020.03.047 [doi]
AB  - BACKGROUND: There are no clear expert consensus or guidelines on how to treat
      2019 coronavirus disease (COVID-19). The objective of this study is to
      investigate the short-term effect of risk-adapted treatment strategy on patients 
      with COVID-19. METHODS: We collected the medical records of 55 COVID-19 patients 
      for analysis. We divided these patients into mild, moderate and severe groups,
      and risk-adapted treatment approaches were given according to the illness
      severity. RESULTS: Twelve patients were in mild group and 22 were in moderate
      group (non-severe group, n=34), and 21 patients were in severe group. At the end 
      of the first two weeks after admission, clinical manifestations had completely
      despeared in 31(91.2%)patients in non-severe group, and 18(85.7%) patients in
      severe group (p=0.85). Both groups had a satisfied chest CT imaging recovery,
      which includes 22(64.7%) patients in non-severe group and 12(57.1%) patients in
      severe group recovered at least 50% of the whole leisions in the first week, and 
      28(82.4%) and 16(76.2%) recovered at least 75% in the second week, respectively. 
      There were no significant differences in SARS-CoV-2 RNA clearance between two
      group (p=0.92). There were also no significant differences in the levels of
      SARS-CoV-2-IgM and IgG antibody production between the two groups (p=0.13, 0.62).
      There were 45 cases were discharged from the hospital, and no patients died at
      the time of this clinical analysis. CONCLUSIONS: Risk-adapted treatment strategy 
      was associated with significant clinical manifestations alleviation and clinical 
      imaging recovery. In severe COVID-19 patients, early and short-term use of
      low-dose methylprednisolone was beneficial and did not delay SARS-CoV-2 RNA
      clearance and influence IgG antibody production.
CI  - Copyright (c) 2020. Published by Elsevier Ltd.
FAU - Zheng, Changcheng
AU  - Zheng C
AD  - The First Affiliated Hospital of USTC, Division of Life Sciences and Medicine,
      University of Science and Technology of China, Hefei, China. Electronic address: 
      zhengchch1123@ustc.edu.cn.
FAU - Wang, Jinquan
AU  - Wang J
AD  - The First Affiliated Hospital of USTC, Division of Life Sciences and Medicine,
      University of Science and Technology of China, Hefei, China. Electronic address: 
      jqwang604@163.com.
FAU - Guo, Hui
AU  - Guo H
AD  - Union Hospital affiliated to Tongji Medical College of Huazhong University of
      Science and Technology, Wuhan, China.
FAU - Lu, Zhaohui
AU  - Lu Z
AD  - The First Affiliated Hospital of USTC, Division of Life Sciences and Medicine,
      University of Science and Technology of China, Hefei, China.
FAU - Ma, Yan
AU  - Ma Y
AD  - The First Affiliated Hospital of USTC, Division of Life Sciences and Medicine,
      University of Science and Technology of China, Hefei, China.
FAU - Zhu, Yuyou
AU  - Zhu Y
AD  - The First Affiliated Hospital of USTC, Division of Life Sciences and Medicine,
      University of Science and Technology of China, Hefei, China.
FAU - Xia, Daqing
AU  - Xia D
AD  - The First Affiliated Hospital of USTC, Division of Life Sciences and Medicine,
      University of Science and Technology of China, Hefei, China.
FAU - Wang, Yinzhong
AU  - Wang Y
AD  - The First Affiliated Hospital of USTC, Division of Life Sciences and Medicine,
      University of Science and Technology of China, Hefei, China.
FAU - He, Hongliang
AU  - He H
AD  - The First Affiliated Hospital of USTC, Division of Life Sciences and Medicine,
      University of Science and Technology of China, Hefei, China.
FAU - Zhou, Jian
AU  - Zhou J
AD  - The First Affiliated Hospital of USTC, Division of Life Sciences and Medicine,
      University of Science and Technology of China, Hefei, China.
FAU - Wang, Yong
AU  - Wang Y
AD  - The First Affiliated Hospital of USTC, Division of Life Sciences and Medicine,
      University of Science and Technology of China, Hefei, China.
FAU - Fei, Mingming
AU  - Fei M
AD  - The First Affiliated Hospital of USTC, Division of Life Sciences and Medicine,
      University of Science and Technology of China, Hefei, China.
FAU - Yin, Yihong
AU  - Yin Y
AD  - The First Affiliated Hospital of USTC, Division of Life Sciences and Medicine,
      University of Science and Technology of China, Hefei, China.
FAU - Zheng, Mao
AU  - Zheng M
AD  - The First Affiliated Hospital of USTC, Division of Life Sciences and Medicine,
      University of Science and Technology of China, Hefei, China.
FAU - Xu, Yehong
AU  - Xu Y
AD  - The First Affiliated Hospital of USTC, Division of Life Sciences and Medicine,
      University of Science and Technology of China, Hefei, China.
CN  - Anhui Medical team members of National aid to prevent and treat novel coronavirus
      pneumonia in Wuhan
LA  - eng
PT  - Journal Article
DEP - 20200327
PL  - Canada
TA  - Int J Infect Dis
JT  - International journal of infectious diseases : IJID : official publication of the
      International Society for Infectious Diseases
JID - 9610933
SB  - IM
OTO - NOTNLM
OT  - COVID-19
OT  - antiviral treatment
OT  - low-dose corticosteroid
OT  - novel coronavirus pneumonia
OT  - risk-adapted treatment strategy
EDAT- 2020/04/02 06:00
MHDA- 2020/04/02 06:00
CRDT- 2020/04/02 06:00
PHST- 2020/03/19 00:00 [received]
PHST- 2020/03/21 00:00 [revised]
PHST- 2020/03/23 00:00 [accepted]
PHST- 2020/04/02 06:00 [entrez]
PHST- 2020/04/02 06:00 [pubmed]
PHST- 2020/04/02 06:00 [medline]
AID - S1201-9712(20)30179-X [pii]
AID - 10.1016/j.ijid.2020.03.047 [doi]
PST - aheadofprint
SO  - Int J Infect Dis. 2020 Mar 27. pii: S1201-9712(20)30179-X. doi:
      10.1016/j.ijid.2020.03.047.

PMID- 32229159
OWN - NLM
STAT- Publisher
LR  - 20200401
IS  - 1769-6690 (Electronic)
IS  - 0399-077X (Linking)
DP  - 2020 Mar 27
LID - S0399-077X(20)30078-0 [pii]
LID - 10.1016/j.medmal.2020.03.005 [doi]
FAU - Li, Guotao
AU  - Li G
AD  - Infectious diseases department, Luoyang Central Hospital Affiliated to Zhengzhou 
      University, Luoyang, Henan, China.
FAU - Zhao, Xingpeng
AU  - Zhao X
AD  - Infectious diseases department, Luoyang Central Hospital Affiliated to Zhengzhou 
      University, Luoyang, Henan, China.
FAU - Dong, Zhihui
AU  - Dong Z
AD  - Imaging department, Luoyang Central Hospital Affiliated to Zhengzhou University, 
      Luoyang, Henan, China.
FAU - Wang, Huirui
AU  - Wang H
AD  - Infectious diseases department, Luoyang Central Hospital Affiliated to Zhengzhou 
      University, Luoyang, Henan, China. Electronic address: wanghuirui7873@163.com.
LA  - fre
PT  - Letter
TT  - SARS-CoV-2 infection presenting with hematochezia.
DEP - 20200327
PL  - France
TA  - Med Mal Infect
JT  - Medecine et maladies infectieuses
JID - 0311416
SB  - IM
OTO - NOTNLM
OT  - COVID-19
OT  - SARS-CoV-2
OT  - clinical symptoms
EDAT- 2020/04/02 06:00
MHDA- 2020/04/02 06:00
CRDT- 2020/04/02 06:00
PHST- 2020/03/22 00:00 [received]
PHST- 2020/03/25 00:00 [accepted]
PHST- 2020/04/02 06:00 [entrez]
PHST- 2020/04/02 06:00 [pubmed]
PHST- 2020/04/02 06:00 [medline]
AID - S0399-077X(20)30078-0 [pii]
AID - 10.1016/j.medmal.2020.03.005 [doi]
PST - aheadofprint
SO  - Med Mal Infect. 2020 Mar 27. pii: S0399-077X(20)30078-0. doi:
      10.1016/j.medmal.2020.03.005.

PMID- 32229157
OWN - NLM
STAT- Publisher
LR  - 20200401
IS  - 1873-5487 (Electronic)
IS  - 0188-4409 (Linking)
DP  - 2020 Mar 27
TI  - Practical Strategies Against the Novel Coronavirus and COVID-19-the Imminent
      Global Threat.
LID - S0188-4409(20)30287-3 [pii]
LID - 10.1016/j.arcmed.2020.03.005 [doi]
AB  - The last month of 2019 harbingered the emergence of a viral outbreak that is now 
      a major public threat globally. COVID-19 was first diagnosed and confirmed in a
      couple of cases with unknown pneumonia; the patients lived in, or travelled to,
      Wuhan, the capital of China's Hubei province. People now face a complex challenge
      that deserves urgent intervention by all involved in medical healthcare globally.
      Conventional antiviral therapies or vaccines are the most referred means of
      tackling the virus, but we think establishing these ideal management strategies
      is presently far-fetched. In-house isolation or quarantine of suspected cases to 
      keep hospital admissions manageable and prevent in-hospital spread of the virus, 
      and promoting general awareness about transmission routes are the practical
      strategies used to tackle the spread of COVID-19. Cases with weakened or
      compromised immune systems-for example, elderly individuals, young children, and 
      those with pre-existing conditions such as diabetes, cancer, hypertension, and
      chronic respiratory diseases-are particularly more susceptible to COVID-19.
      Hopefully, cumulative data using whole-genome sequencing of the SARS-CoV-2 genome
      in parallel with mathematical modeling will help the molecular biologists to
      understand unknown features of the pathogenesis and epidemiology of COVID-19.
CI  - Copyright (c) 2020 IMSS. Published by Elsevier Inc. All rights reserved.
FAU - Rahimi, Farid
AU  - Rahimi F
AD  - Research School of Biology, The Australian National University, Canberra,
      Australia.
FAU - Talebi Bezmin Abadi, Amin
AU  - Talebi Bezmin Abadi A
AD  - Department of Bacteriology, Faculty of Medical Sciences, Tarbiat Modares
      University, Tehran, Iran. Electronic address: Amin.talebi@modares.ac.ir.
LA  - eng
PT  - Journal Article
DEP - 20200327
PL  - United States
TA  - Arch Med Res
JT  - Archives of medical research
JID - 9312706
SB  - IM
OTO - NOTNLM
OT  - COVID-19
OT  - Coronaviridae
OT  - Pandemic
OT  - Prevention
OT  - WHO
OT  - Wuhan
EDAT- 2020/04/02 06:00
MHDA- 2020/04/02 06:00
CRDT- 2020/04/02 06:00
PHST- 2020/03/04 00:00 [received]
PHST- 2020/03/17 00:00 [accepted]
PHST- 2020/04/02 06:00 [entrez]
PHST- 2020/04/02 06:00 [pubmed]
PHST- 2020/04/02 06:00 [medline]
AID - S0188-4409(20)30287-3 [pii]
AID - 10.1016/j.arcmed.2020.03.005 [doi]
PST - aheadofprint
SO  - Arch Med Res. 2020 Mar 27. pii: S0188-4409(20)30287-3. doi:
      10.1016/j.arcmed.2020.03.005.

PMID- 32229155
OWN - NLM
STAT- Publisher
LR  - 20200401
IS  - 1873-5487 (Electronic)
IS  - 0188-4409 (Linking)
DP  - 2020 Mar 27
TI  - Can Bioactive Lipids Inactivate Coronavirus (COVID-19)?
LID - S0188-4409(20)30292-7 [pii]
LID - 10.1016/j.arcmed.2020.03.004 [doi]
AB  - SARS-CoV-2, SARS and MERS are all enveloped viruses that can cause acute
      respiratory syndrome. Arachidonic acid (AA) and other unsaturated fatty acids
      (especially eicosapentaenoic acd, EPA and docosahexaenoic acid DHA) are known to 
      inactivate enveloped viruses and inhibit proliferation of various microbial
      organisms. The pro-inflammatory metabolites of AA and EPA such as prostaglandins,
      leukotrienes and thromboxanes induce inflammation whereas lipoxins, resolvins,
      protectins and maresins derived from AA, EPA and DHA not only suppress
      inflammation but also enhance would healing and augment phagocytosis of
      macrophages and other immunocytes and decrease microbial load. In view of these
      actions, it is suggested that AA and other unsaturated fatty acids and their
      metabolites may serve as endogenous anti-viral compounds and their deficiency may
      render humans susceptible to SARS-CoV-2, SARS and MERS and other similar viruses'
      infections. Hence, oral or intravenous administration of AA and other unsaturated
      fatty acids may aid in enhancing resistance and recovery from SARS-CoV-2, SARS
      and MERS infections.
CI  - Copyright (c) 2020 IMSS. Published by Elsevier Inc. All rights reserved.
FAU - Das, Undurti N
AU  - Das UN
AD  - UND Life Sciences, Battle Ground, WA. Electronic address: Undurti@hotmail.com.
LA  - eng
PT  - Journal Article
DEP - 20200327
PL  - United States
TA  - Arch Med Res
JT  - Archives of medical research
JID - 9312706
SB  - IM
OTO - NOTNLM
OT  - Arachidonic acid
OT  - Inflammation
OT  - Lipoxin A4
OT  - MERS
OT  - Polyunsaturated fatty acids
OT  - Prostaglandins
OT  - Protectins and maresins
OT  - Resolvins
OT  - SARS
OT  - SARS-CoV-2
EDAT- 2020/04/02 06:00
MHDA- 2020/04/02 06:00
CRDT- 2020/04/02 06:00
PHST- 2020/03/06 00:00 [received]
PHST- 2020/03/13 00:00 [accepted]
PHST- 2020/04/02 06:00 [entrez]
PHST- 2020/04/02 06:00 [pubmed]
PHST- 2020/04/02 06:00 [medline]
AID - S0188-4409(20)30292-7 [pii]
AID - 10.1016/j.arcmed.2020.03.004 [doi]
PST - aheadofprint
SO  - Arch Med Res. 2020 Mar 27. pii: S0188-4409(20)30292-7. doi:
      10.1016/j.arcmed.2020.03.004.

PMID- 32229107
OWN - NLM
STAT- Publisher
LR  - 20200401
IS  - 1873-3492 (Electronic)
IS  - 0009-8981 (Linking)
DP  - 2020 Mar 27
TI  - Dynamic change process of target genes by RT-PCR testing of SARS-Cov-2 during the
      course of a Coronavirus Disease 2019 patient.
LID - S0009-8981(20)30134-0 [pii]
LID - 10.1016/j.cca.2020.03.032 [doi]
AB  - We report the dynamic change process of target genes by RT-PCR testing of
      SARS-Cov-2 during the course of a COVID-19 patient: from successive negative
      results to successive single positive nucleocapsid gene, to two positive target
      genes (orf1ab and nucleocapsid) by RT-PCR testing of SARS-Cov-2, and describe the
      diagnosis, clinical course, and management of the case. In this case, negative
      results of RT-PCR testing was not excluded to diagnose a suspected COVID-19
      patient, clinical signs and symptoms, other laboratory findings, and chest CT
      images should be taken into account for the absence of enough positive evidence. 
      This case highlights the importance of successive sampling and testing SARS-Cov-2
      by RT-PCR as well as the increased value of single positive target gene from
      pending to positive in two specimens to diagnose laboratory-confirmed COVID-19.
CI  - Copyright (c) 2020. Published by Elsevier B.V.
FAU - Lv, Ding-Feng
AU  - Lv DF
AD  - Department of Blood Transfusion, Ningbo First Hospital, Ningbo, China; Department
      of Blood Transfusion, Ningbo Hospital, Zhejiang University School of Medicine,
      Ningbo, China; Department of Laboratory Medicine, Ningbo First Hospital, Ningbo, 
      China; Department of Laboratory Medicine, Ningbo Hospital, Zhejiang University
      School of Medicine, Ningbo, China.
FAU - Ying, Qi-Ming
AU  - Ying QM
AD  - Department of Blood Transfusion, Ningbo First Hospital, Ningbo, China; Department
      of Blood Transfusion, Ningbo Hospital, Zhejiang University School of Medicine,
      Ningbo, China.
FAU - Weng, Yue-Song
AU  - Weng YS
AD  - Department of Laboratory Medicine, Ningbo First Hospital, Ningbo, China;
      Department of Laboratory Medicine, Ningbo Hospital, Zhejiang University School of
      Medicine, Ningbo, China.
FAU - Shen, Chi-Bin
AU  - Shen CB
AD  - Department of Laboratory Medicine, Ningbo First Hospital, Ningbo, China;
      Department of Laboratory Medicine, Ningbo Hospital, Zhejiang University School of
      Medicine, Ningbo, China.
FAU - Chu, Jin-Guo
AU  - Chu JG
AD  - Department of General Practice, Ningbo First Hospital, Ningbo, China; Department 
      of General Practice, Ningbo Hospital, Zhejiang University School of Medicine,
      Ningbo, China.
FAU - Kong, Jing-Ping
AU  - Kong JP
AD  - Department of Laboratory Medicine, Ningbo First Hospital, Ningbo, China;
      Department of Laboratory Medicine, Ningbo Hospital, Zhejiang University School of
      Medicine, Ningbo, China.
FAU - Sun, Ding-He
AU  - Sun DH
AD  - Department of Laboratory Medicine, Ningbo First Hospital, Ningbo, China;
      Department of Laboratory Medicine, Ningbo Hospital, Zhejiang University School of
      Medicine, Ningbo, China.
FAU - Gao, Xiang
AU  - Gao X
AD  - Department of Neurosurgery, Ningbo First Hospital, Ningbo, China; Department of
      Neurosurgery, Ningbo Hospital, Zhejiang University School of Medicine, Ningbo,
      China.
FAU - Weng, Xing-Bei
AU  - Weng XB
AD  - Department of Laboratory Medicine, Ningbo First Hospital, Ningbo, China;
      Department of Laboratory Medicine, Ningbo Hospital, Zhejiang University School of
      Medicine, Ningbo, China. Electronic address: wxb6006@hotmail.com.
FAU - Chen, Xue-Qin
AU  - Chen XQ
AD  - Department of Chinese Traditional Medicine, Ningbo First Hospital, Ningbo, China;
      Department of Chinese Traditional Medicine, Ningbo Hospital, Zhejiang University 
      School of Medicine, Ningbo, China. Electronic address: cxq2316@163.com.
LA  - eng
PT  - Case Reports
DEP - 20200327
PL  - Netherlands
TA  - Clin Chim Acta
JT  - Clinica chimica acta; international journal of clinical chemistry
JID - 1302422
SB  - IM
OTO - NOTNLM
OT  - COVID-19
OT  - Coronavirus
OT  - Nucleocapsid
OT  - RT-PCR testing
OT  - SARS-Cov-2
EDAT- 2020/04/02 06:00
MHDA- 2020/04/02 06:00
CRDT- 2020/04/02 06:00
PHST- 2020/03/19 00:00 [received]
PHST- 2020/03/23 00:00 [accepted]
PHST- 2020/04/02 06:00 [entrez]
PHST- 2020/04/02 06:00 [pubmed]
PHST- 2020/04/02 06:00 [medline]
AID - S0009-8981(20)30134-0 [pii]
AID - 10.1016/j.cca.2020.03.032 [doi]
PST - aheadofprint
SO  - Clin Chim Acta. 2020 Mar 27. pii: S0009-8981(20)30134-0. doi:
      10.1016/j.cca.2020.03.032.

PMID- 32229048
OWN - NLM
STAT- Publisher
LR  - 20200401
IS  - 1769-6917 (Electronic)
IS  - 0007-4551 (Linking)
DP  - 2020 Mar 27
TI  - [SARS-CoV-2/COVID 19 Infection and Solid Cancers: Synthesis of Recommendations
      for Health Professionals].
LID - S0007-4551(20)30152-1 [pii]
LID - 10.1016/j.bulcan.2020.03.001 [doi]
FAU - Grellety, Thomas
AU  - Grellety T
AD  - Service d'oncologie medicale, centre hospitalier de la Cote Basque, 13, avenue de
      l'Interne-Jacques-Loeb, 64100 Bayonne, France. Electronic address:
      tgrellety@ch-cotebasque.fr.
FAU - Ravaud, Alain
AU  - Ravaud A
AD  - CHU de Bordeaux, service d'oncologie medicale, Bordeaux, France.
FAU - Canivet, Anne
AU  - Canivet A
AD  - Centre Francois-Baclesse, service d'hygiene, Caen, France.
FAU - Ganem, Gerard
AU  - Ganem G
AD  - Clinique Victor Hugo-Centre Jean-Bernard, Le Mans, France.
FAU - Guimbaud, Rosine
AU  - Guimbaud R
AD  - CHU de Toulouse, oncologie medicale digestive, Toulouse, France.
FAU - Kaluzinski, Laure
AU  - Kaluzinski L
AD  - Centre hospitalier public du Cotentin, service d'oncologie medicale,
      Cherbourg-en-Cotentin, France.
FAU - Krakowski, Ivan
AU  - Krakowski I
AD  - AFSOS, centre de lutte contre le cancer institut Bergonie, Bordeaux, France.
FAU - Mayeur, Didier
AU  - Mayeur D
AD  - Centre Georges-Francois-Leclerc, service d'oncologie medicale, Dijon, France.
FAU - Lotz, Jean-Pierre
AU  - Lotz JP
AD  - AP-HP, hopital de Tenon, Paris, France.
FAU - You, Benoit
AU  - You B
AD  - Institut de cancerologie des hospices civils de Lyon (IC-HCL), service
      d'oncologie medicale, Lyon, France.
LA  - fre
PT  - Letter
TT  - Infection a SARS-CoV-2/COVID 19 et cancers solides : synthese des recommandations
      a l'attention des professionnels de sante.
DEP - 20200327
PL  - France
TA  - Bull Cancer
JT  - Bulletin du cancer
JID - 0072416
SB  - IM
EDAT- 2020/04/02 06:00
MHDA- 2020/04/02 06:00
CRDT- 2020/04/02 06:00
PHST- 2020/04/02 06:00 [entrez]
PHST- 2020/04/02 06:00 [pubmed]
PHST- 2020/04/02 06:00 [medline]
AID - S0007-4551(20)30152-1 [pii]
AID - 10.1016/j.bulcan.2020.03.001 [doi]
PST - aheadofprint
SO  - Bull Cancer. 2020 Mar 27. pii: S0007-4551(20)30152-1. doi:
      10.1016/j.bulcan.2020.03.001.

PMID- 32228860
OWN - NLM
STAT- Publisher
LR  - 20200402
IS  - 2050-084X (Electronic)
IS  - 2050-084X (Linking)
VI  - 9
DP  - 2020 Mar 31
TI  - SARS-CoV-2 (COVID-19) by the numbers.
LID - 10.7554/eLife.57309 [doi]
LID - e57309 [pii]
AB  - The current SARS-CoV-2 pandemic is a harsh reminder of the fact that, whether in 
      a single human host or a wave of infection across continents, viral dynamics is
      often a story about the numbers. In this snapshot, our aim is to provide a
      one-stop, curated graphical source for the key numbers that help us understand
      the virus driving our current global crisis. The discussion is framed around two 
      broad themes: 1) the biology of the virus itself and 2) the characteristics of
      the infection of a single human host. Our one-page summary provides the key
      numbers pertaining to SARS-CoV-2, based mostly on peer-reviewed literature. The
      numbers reported in summary format are substantiated by the annotated references 
      below. Readers are urged to remember that much uncertainty remains and knowledge 
      of this pandemic and the virus driving it is rapidly evolving. In the paragraphs 
      below we provide 'back of the envelope' calculations that exemplify the insights 
      that can be gained from knowing some key numbers and using quantitative logic.
      These calculations serve to improve our intuition through sanity checks, but do
      not replace detailed epidemiological analysis.
CI  - (c) 2020, Bar-On et al.
FAU - Bar-On, Yinon M
AU  - Bar-On YM
AUID- ORCID: http://orcid.org/0000-0001-8477-609X
AD  - Department of Plant and Environmental Sciences, The Weizmann Institute for
      Science, Rehovot, Israel.
FAU - Flamholz, Avi
AU  - Flamholz A
AUID- ORCID: http://orcid.org/0000-0002-9278-5479
AD  - Molecular and Cell Biology, University of California, Berkeley, Berkeley, United 
      States.
FAU - Phillips, Rob
AU  - Phillips R
AUID- ORCID: http://orcid.org/0000-0003-3082-2809
AD  - Department of Bioengineering, California Institute of Technology, Pasadena,
      United States.
FAU - Milo, Ron
AU  - Milo R
AUID- ORCID: http://orcid.org/0000-0003-1641-2299
AD  - Department of Plant and Environmental Sciences, The Weizmann Institute for
      Science, Rehovot, Israel.
LA  - eng
GR  - 1R35 GM118043-01 (Maximizing Investigators Research Award)/NH/NIH HHS/United
      States
GR  - 1R35 GM118043-01 (Maximizing Investigators Research Award)/NH/NIH HHS/United
      States
PT  - Journal Article
DEP - 20200331
PL  - England
TA  - Elife
JT  - eLife
JID - 101579614
SB  - IM
OTO - NOTNLM
OT  - epidemiology
OT  - global health
OT  - human
OT  - infectious disease
OT  - microbiology
COIS- YB, AF, RP, RM The authors declare that no competing interests exist.
EDAT- 2020/04/02 06:00
MHDA- 2020/04/02 06:00
CRDT- 2020/04/02 06:00
PHST- 2020/03/27 00:00 [received]
PHST- 2020/03/30 00:00 [accepted]
PHST- 2020/04/02 06:00 [pubmed]
PHST- 2020/04/02 06:00 [medline]
PHST- 2020/04/02 06:00 [entrez]
AID - 10.7554/eLife.57309 [doi]
AID - 57309 [pii]
PST - aheadofprint
SO  - Elife. 2020 Mar 31;9. pii: 57309. doi: 10.7554/eLife.57309.

PMID- 32228825
OWN - NLM
STAT- Publisher
LR  - 20200401
IS  - 0393-974X (Print)
IS  - 0393-974X (Linking)
VI  - 34
IP  - 2
DP  - 2020 Mar 31
TI  - How to reduce the likelihood of coronavirus-19 (CoV-19 or SARS-CoV-2) infection
      and lung inflammation mediated by IL-1.
LID - 10.23812/Editorial-Conti-2 [doi]
AB  - SARS-CoV-2, also referred to as CoV-19, is an RNA virus which can cause severe
      acute respiratory diseases (COVID-19), with serious infection of the lower
      respiratory tract followed by bronchitis, pneumonia and fibrosis. The severity of
      the disease depends on the efficiency of the immune system which, if it is weak, 
      cannot stem the infection and its symptoms. The new CoV-19 spreads in the
      population at a rate of 0.8-3% more than normal flu and mostly affects men, since
      immune genes are more expressed on the X chromosome. If CoV-19 would spread with 
      a higher incidence rate (over 10%), and affect the people who live in closed
      communities such as islands, it would cause many more deaths. Moreover, people
      from the poorest classes are most at risk because of lack of health care and
      should be given more assistance by the competent authorities. To avoid the
      aggravation of CoV-19 infection, and the collapse of the health system,
      individuals should remain at home in quarantine for a period of approximately one
      month in order to limit viral transmission. In the case of a pandemic, the severe
      shortage of respirators and protective clothing, due to the enormous demand and
      insufficient production, could lead the CoV-19 to kill a large number of
      individuals. At present, there is no drug capable of treating CoV-19 flu, the
      only therapeutic remedies are those aimed at the side effects caused by the
      virus, such as inflammation and pulmonary fibrosis, recognized as the first
      causes of death. One of the COVID-19 treatments involves inhaling a mixture of
      gaseous hydrogen and oxygen, obtaining better results than with oxygen alone. It 
      was also noted that individuals vaccinated for viral and/or bacterial infectious 
      diseases were less likely to become infected. In addition, germicidal UV
      radiation "breaks down" the oxygen O2 which then aggregate into O3 (ozone)
      molecules creating the ozone layer, capable of inhibiting viral replication and
      improving lung respiration. All these precautions should be taken into
      consideration to lower the risk of infection by CoV-19. New anti-viral therapies 
      with new drugs should also be taken into consideration. For example, microbes are
      known to bind TLR, inducing IL-1, a pleiotropic cytokine, highly inflammatory,
      mediator of fever and fibrosis. Therefore, drugs that suppress IL-1 or IL-1R,
      also used for the treatment of rheumatoid arthritis are to be taken into
      consideration to treat COVID-19. We strongly believe that all these devices
      described above can lead to greater survival and. therefore, reduction in
      mortality in patients infected with CoV-19.
CI  - Copyright 2020 Biolife Sas. www.biolifesas.org.
FAU - Conti, P
AU  - Conti P
AD  - Postgraduate Medical School, University of Chieti, Chieti, Italy.
FAU - Gallenga, C E
AU  - Gallenga CE
AD  - Department of Biomedical Sciences and Specialist Surgery, Section of
      Ophthalmology, University of Ferrara, Ferrara, Italy.
FAU - Tete, G
AU  - Tete G
AD  - Specialization School in Oral Surgery, Vita-Salute San Raffaele University,
      Milan, Italy.
FAU - Caraffa, Al
AU  - Caraffa A
AD  - School of Pharmacy, University of Camerino, Camerino, Italy.
FAU - Ronconi, G
AU  - Ronconi G
AD  - Clinica dei Pazienti del Territorio, Fondazione Policlinico Gemelli, Rome, Italy.
FAU - Younes, A
AU  - Younes A
AD  - Medical Center "Mai piu Dolore", Pescara, Italy.
FAU - Toniato, E
AU  - Toniato E
AD  - Department of Medical, Oral and Biotechnological Sciences, University of Chieti, 
      Chieti, Italy.
FAU - Ross, R
AU  - Ross R
AD  - University of Pennsylvania School of Veterinary Medicine, Philadelphia, PA, USA.
FAU - Kritas, S K
AU  - Kritas SK
AD  - Department of Microbiology and Infectious Diseases, School of Veterinary
      Medicine, Aristotle University of Thessaloniki, Macedonia, Greece.
LA  - eng
PT  - Editorial
DEP - 20200331
PL  - Italy
TA  - J Biol Regul Homeost Agents
JT  - Journal of biological regulators and homeostatic agents
JID - 8809253
SB  - IM
OTO - NOTNLM
OT  - *COVID
OT  - *CoV-19
OT  - *SARS-CoV-2
OT  - *coronavirus
OT  - *fibrosis
OT  - *inflammation
OT  - *lung
OT  - *virus
EDAT- 2020/04/02 06:00
MHDA- 2020/04/02 06:00
CRDT- 2020/04/02 06:00
PHST- 2020/04/02 06:00 [entrez]
PHST- 2020/04/02 06:00 [pubmed]
PHST- 2020/04/02 06:00 [medline]
AID - 10.23812/Editorial-Conti-2 [doi]
AID - 27 [pii]
PST - aheadofprint
SO  - J Biol Regul Homeost Agents. 2020 Mar 31;34(2). pii: 27. doi:
      10.23812/Editorial-Conti-2.

PMID- 32228809
OWN - NLM
STAT- Publisher
LR  - 20200401
IS  - 1080-6059 (Electronic)
IS  - 1080-6040 (Linking)
VI  - 26
IP  - 7
DP  - 2020 Mar 31
TI  - Asymptomatic and Human-to-Human Transmission of SARS-CoV-2 in a 2-Family Cluster,
      Xuzhou, China.
LID - 10.3201/eid2607.200718 [doi]
AB  - We report epidemiologic, laboratory, and clinical findings for 7 patients with
      2019 novel coronavirus disease in a 2-family cluster. Our study confirms
      asymptomatic and human-to-human transmission through close contacts in familial
      and hospital settings. These findings might also serve as a practical reference
      for clinical diagnosis and medical treatment.
FAU - Li, Chunyang
AU  - Li C
FAU - Ji, Fang
AU  - Ji F
FAU - Wang, Liang
AU  - Wang L
FAU - Wang, Liping
AU  - Wang L
FAU - Hao, Jungui
AU  - Hao J
FAU - Dai, Mingjia
AU  - Dai M
FAU - Liu, Yan
AU  - Liu Y
FAU - Pan, Xiucheng
AU  - Pan X
FAU - Fu, Juanjuan
AU  - Fu J
FAU - Li, Li
AU  - Li L
FAU - Yang, Guangde
AU  - Yang G
FAU - Yang, Jianye
AU  - Yang J
FAU - Yan, Xuebing
AU  - Yan X
FAU - Gu, Bing
AU  - Gu B
LA  - eng
PT  - Journal Article
DEP - 20200331
PL  - United States
TA  - Emerg Infect Dis
JT  - Emerging infectious diseases
JID - 9508155
SB  - IM
OTO - NOTNLM
OT  - 2019 novel coronavirus disease
OT  - COVID-19
OT  - China
OT  - SARS-CoV-2
OT  - Xuzhou
OT  - asymptomatic transmission
OT  - close contact
OT  - familial cluster
OT  - nosocomial transmission
OT  - respiratory infections
OT  - severe acute respiratory syndrome coronavirus 2
OT  - viruses
OT  - zoonoses
EDAT- 2020/04/02 06:00
MHDA- 2020/04/02 06:00
CRDT- 2020/04/02 06:00
PHST- 2020/04/02 06:00 [entrez]
PHST- 2020/04/02 06:00 [pubmed]
PHST- 2020/04/02 06:00 [medline]
AID - 10.3201/eid2607.200718 [doi]
PST - aheadofprint
SO  - Emerg Infect Dis. 2020 Mar 31;26(7). doi: 10.3201/eid2607.200718.

PMID- 32228808
OWN - NLM
STAT- Publisher
LR  - 20200401
IS  - 1080-6059 (Electronic)
IS  - 1080-6040 (Linking)
VI  - 26
IP  - 7
DP  - 2020 Mar 31
TI  - Policy Decisions and Use of Information Technology to Fight 2019 Novel
      Coronavirus Disease, Taiwan.
LID - 10.3201/eid2607.200574 [doi]
AB  - Because of its proximity to and frequent travelers to and from China, Taiwan
      faces complex challenges in preventing 2019 novel coronavirus disease (COVID-19).
      As soon as China reported the unidentified outbreak to the World Health
      Organization on December 31, 2019, Taiwan assembled a taskforce and began health 
      checks onboard flights from Wuhan. Taiwan's rapid implementation of disease
      prevention measures helped detect and isolate the country's first COVID-19 case
      on January 20, 2020. Laboratories in Taiwan developed 4-hour test kits and
      isolated 2 strains of the coronavirus before February. Taiwan effectively delayed
      and contained community transmission by leveraging experience from the 2003
      severe acute respiratory syndrome outbreak, prevalent public awareness, a robust 
      public health network, support from healthcare industries, cross-departmental
      collaborations, and advanced information technology capacity. We analyze use of
      the National Health Insurance database and critical policy decisions made by
      Taiwan's government during the first 50 days of the COVID-19 outbreak.
FAU - Lin, Cheryl
AU  - Lin C
FAU - Braund, Wendy E
AU  - Braund WE
FAU - Auerbach, John
AU  - Auerbach J
FAU - Chou, Jih-Haw
AU  - Chou JH
FAU - Teng, Ju-Hsiu
AU  - Teng JH
FAU - Tu, Pikuei
AU  - Tu P
FAU - Mullen, Jewel
AU  - Mullen J
LA  - eng
PT  - Journal Article
DEP - 20200331
PL  - United States
TA  - Emerg Infect Dis
JT  - Emerging infectious diseases
JID - 9508155
SB  - IM
OTO - NOTNLM
OT  - 2019 novel coronavirus disease
OT  - COVID-19
OT  - SARS
OT  - SARS-CoV-2
OT  - Taiwan
OT  - communicable diseases
OT  - coronavirus
OT  - data sharing
OT  - electronic medical records
OT  - emerging infectious diseases
OT  - epidemic
OT  - health policy
OT  - national health insurance
OT  - outbreak
OT  - pneumonia
OT  - public health
OT  - quarantine
OT  - respiratory infections
OT  - severe acute respiratory syndrome coronavirus 2
OT  - universal health care
OT  - viruses
OT  - zoonoses
EDAT- 2020/04/02 06:00
MHDA- 2020/04/02 06:00
CRDT- 2020/04/02 06:00
PHST- 2020/04/02 06:00 [entrez]
PHST- 2020/04/02 06:00 [pubmed]
PHST- 2020/04/02 06:00 [medline]
AID - 10.3201/eid2607.200574 [doi]
PST - aheadofprint
SO  - Emerg Infect Dis. 2020 Mar 31;26(7). doi: 10.3201/eid2607.200574.

PMID- 32228322
OWN - NLM
STAT- Publisher
LR  - 20200401
IS  - 1522-1555 (Electronic)
IS  - 0193-1849 (Linking)
DP  - 2020 Mar 31
TI  - COVID-19 Pandemic, Corona Viruses, and Diabetes Mellitus.
LID - 10.1152/ajpendo.00124.2020 [doi]
AB  - The pandemic of COVID-19, a disease caused by a novel coronavirus (CoV),
      SARS-CoV-2, is causing substantial morbidity and mortality. Older age and
      presence of diabetes mellitus, hypertension, and obesity significantly increases 
      the risk for hospitalization and death in COVID-19 patients. In this Perspective,
      informed by the studies on severe acute respiratory syndrome, SARS-CoV, and
      Middle East respiratory syndrome, MERS-CoV, and the current literature on
      SARS-CoV-2, we discuss potential mechanisms by which diabetes modulates the
      host-viral interactions and host-immune responses. We hope to highlight gaps in
      knowledge that require further studies pertinent to COVID-19 in patients with
      diabetes.
FAU - Muniyappa, Ranganath
AU  - Muniyappa R
AD  - Clinical Endocrine Section, Diabetes, Endocrinology, and Obesity Branch, National
      Institute of Diabetes and Digestive and Kidney Diseases, National Institutes of
      Health, Bethesda, MD, United States.
FAU - Gubbi, Sriram
AU  - Gubbi S
AD  - Clinical Endocrine Section, Diabetes, Endocrinology, and Obesity Branch, National
      Institute of Diabetes and Digestive and Kidney Diseases, National Institutes of
      Health, Bethesda, MD, United States.
LA  - eng
PT  - Editorial
DEP - 20200331
PL  - United States
TA  - Am J Physiol Endocrinol Metab
JT  - American journal of physiology. Endocrinology and metabolism
JID - 100901226
SB  - IM
OTO - NOTNLM
OT  - COVID-19
OT  - Coronavirus
OT  - Diabetes Mellitus
EDAT- 2020/04/02 06:00
MHDA- 2020/04/02 06:00
CRDT- 2020/04/02 06:00
PHST- 2020/04/02 06:00 [entrez]
PHST- 2020/04/02 06:00 [pubmed]
PHST- 2020/04/02 06:00 [medline]
AID - 10.1152/ajpendo.00124.2020 [doi]
PST - aheadofprint
SO  - Am J Physiol Endocrinol Metab. 2020 Mar 31. doi: 10.1152/ajpendo.00124.2020.

PMID- 32228252
OWN - NLM
STAT- Publisher
LR  - 20200401
IS  - 1522-1539 (Electronic)
IS  - 0363-6135 (Linking)
DP  - 2020 Mar 31
TI  - COVID-19, ACE2 and the Cardiovascular Consequences.
LID - 10.1152/ajpheart.00217.2020 [doi]
AB  - The novel SARS coronavirus SARS-CoV-2 pandemic may be particularly deleterious to
      patients with underlying cardiovascular disease (CVD). The mechanism for
      SARS-CoV-2 infection is the requisite binding of the virus to the membrane-bound 
      form of angiotensin-converting enzyme 2 (ACE2) and internalization of the complex
      by the host cell. Recognition that ACE2 is the co-receptor for the coronavirus
      has prompted new therapeutic approaches to block the enzyme or reduce its
      expression to prevent the cellular entry and SARS-CoV-2 infection in tissues that
      express ACE2 including lung, heart, kidney, brain, and gut. ACE2, however, is a
      key enzymatic component of the renin-angiotensin-aldosterone system (RAAS); ACE2 
      degrades Ang II, a peptide with multiple actions that promote CVD, and generates 
      Ang-(1-7) which antagonizes the effects of Ang II. Moreover, experimental
      evidence suggests that RAAS blockade by ACE inhibitors, AT1 receptor antagonists 
      and mineralocorticoid antagonists, as well as statins enhance ACE2 that, in part,
      contribute to the benefit of these regimens. In lieu of the fact that many older 
      patients with hypertension or other CVDs are routinely treated with RAAS blockers
      and statins, new clinical concerns have developed regarding whether these
      patients are at greater risk for SARS-CoV-2 infection, whether RAAS and statin
      therapy should be discontinued, and the potential consequences of RAAS blockade
      to COVID-19-related pathologies such as acute and chronic respiratory disease.
      The current perspective critically examines the evidence for ACE2 regulation by
      RAAS blockade and statins, the cardiovascular benefits of ACE2, and whether ACE2 
      blockade is a viable approach to attenuate COVID-19.
FAU - South, Andrew Michael
AU  - South AM
AD  - Pediatrics, Section of Nephrology, Wake Forest School of Medicine, United States.
FAU - Diz, Debra
AU  - Diz D
AD  - Wake Forest University School of Medicine.
FAU - Chappell, Mark C
AU  - Chappell MC
AD  - Hypertension and Vascular Research Center, Wake Forest University School of
      Medicine, United States.
LA  - eng
PT  - Editorial
DEP - 20200331
PL  - United States
TA  - Am J Physiol Heart Circ Physiol
JT  - American journal of physiology. Heart and circulatory physiology
JID - 100901228
SB  - IM
OTO - NOTNLM
OT  - ACE2
OT  - Angiotensin II
OT  - SARS-CoV-2
OT  - renin-angiotensn system
OT  - statins
EDAT- 2020/04/02 06:00
MHDA- 2020/04/02 06:00
CRDT- 2020/04/02 06:00
PHST- 2020/04/02 06:00 [entrez]
PHST- 2020/04/02 06:00 [pubmed]
PHST- 2020/04/02 06:00 [medline]
AID - 10.1152/ajpheart.00217.2020 [doi]
PST - aheadofprint
SO  - Am J Physiol Heart Circ Physiol. 2020 Mar 31. doi: 10.1152/ajpheart.00217.2020.

PMID- 32228226
OWN - NLM
STAT- MEDLINE
DCOM- 20200402
LR  - 20200402
IS  - 2222-1751 (Electronic)
IS  - 2222-1751 (Linking)
VI  - 9
IP  - 1
DP  - 2020 Dec
TI  - Transcriptomic characteristics of bronchoalveolar lavage fluid and peripheral
      blood mononuclear cells in COVID-19 patients.
PG  - 761-770
LID - 10.1080/22221751.2020.1747363 [doi]
AB  - Circulating in China and 158 other countries and areas, the ongoing COVID-19
      outbreak has caused devastating mortality and posed a great threat to public
      health. However, efforts to identify effectively supportive therapeutic drugs and
      treatments has been hampered by our limited understanding of host immune response
      for this fatal disease. To characterize the transcriptional signatures of host
      inflammatory response to SARS-CoV-2 (HCoV-19) infection, we carried out
      transcriptome sequencing of the RNAs isolated from the bronchoalveolar lavage
      fluid (BALF) and peripheral blood mononuclear cells (PBMC) specimens of COVID-19 
      patients. Our results reveal distinct host inflammatory cytokine profiles to
      SARS-CoV-2 infection in patients, and highlight the association between COVID-19 
      pathogenesis and excessive cytokine release such as CCL2/MCP-1, CXCL10/IP-10,
      CCL3/MIP-1A, and CCL4/MIP1B. Furthermore, SARS-CoV-2 induced activation of
      apoptosis and P53 signalling pathway in lymphocytes may be the cause of patients'
      lymphopenia. The transcriptome dataset of COVID-19 patients would be a valuable
      resource for clinical guidance on anti-inflammatory medication and understanding 
      the molecular mechansims of host response.
FAU - Xiong, Yong
AU  - Xiong Y
AD  - State Key Laboratory of Virology, Department of Infectious Disease, Zhongnan
      Hospital, Wuhan University, Wuhan, People's Republic of China.
FAU - Liu, Yuan
AU  - Liu Y
AD  - State Key Laboratory of Virology, Modern Virology Research Center, College of
      Life Sciences, Wuhan University, Wuhan, People's Republic of China.
FAU - Cao, Liu
AU  - Cao L
AD  - The Centre for Infection and Immunity Studies, School of Medicine, Sun Yat-sen
      University, Guangzhou, People's Republic of China.
FAU - Wang, Dehe
AU  - Wang D
AD  - State Key Laboratory of Virology, Modern Virology Research Center, College of
      Life Sciences, Wuhan University, Wuhan, People's Republic of China.
FAU - Guo, Ming
AU  - Guo M
AD  - State Key Laboratory of Virology, Modern Virology Research Center, College of
      Life Sciences, Wuhan University, Wuhan, People's Republic of China.
FAU - Jiang, Ao
AU  - Jiang A
AD  - State Key Laboratory of Virology, Modern Virology Research Center, College of
      Life Sciences, Wuhan University, Wuhan, People's Republic of China.
FAU - Guo, Dong
AU  - Guo D
AD  - State Key Laboratory of Virology, Modern Virology Research Center, College of
      Life Sciences, Wuhan University, Wuhan, People's Republic of China.
FAU - Hu, Wenjia
AU  - Hu W
AD  - State Key Laboratory of Virology, Department of Infectious Disease, Zhongnan
      Hospital, Wuhan University, Wuhan, People's Republic of China.
FAU - Yang, Jiayi
AU  - Yang J
AD  - State Key Laboratory of Virology, Modern Virology Research Center, College of
      Life Sciences, Wuhan University, Wuhan, People's Republic of China.
FAU - Tang, Zhidong
AU  - Tang Z
AD  - State Key Laboratory of Virology, Modern Virology Research Center, College of
      Life Sciences, Wuhan University, Wuhan, People's Republic of China.
FAU - Wu, Honglong
AU  - Wu H
AD  - BGI PathoGenesis Pharmaceutical Technology, Shenzhen, People's Republic of China.
FAU - Lin, Yongquan
AU  - Lin Y
AUID- ORCID: https://orcid.org/0000-0001-6663-731X
AD  - BGI PathoGenesis Pharmaceutical Technology, Shenzhen, People's Republic of China.
FAU - Zhang, Meiyuan
AU  - Zhang M
AD  - BGI PathoGenesis Pharmaceutical Technology, Shenzhen, People's Republic of China.
FAU - Zhang, Qi
AU  - Zhang Q
AUID- ORCID: https://orcid.org/0000-0003-2868-1816
AD  - State Key Laboratory of Virology, Modern Virology Research Center, College of
      Life Sciences, Wuhan University, Wuhan, People's Republic of China.
FAU - Shi, Mang
AU  - Shi M
AD  - The Centre for Infection and Immunity Studies, School of Medicine, Sun Yat-sen
      University, Guangzhou, People's Republic of China.
FAU - Liu, Yingle
AU  - Liu Y
AD  - State Key Laboratory of Virology, Modern Virology Research Center, College of
      Life Sciences, Wuhan University, Wuhan, People's Republic of China.
FAU - Zhou, Yu
AU  - Zhou Y
AD  - State Key Laboratory of Virology, Modern Virology Research Center, College of
      Life Sciences, Wuhan University, Wuhan, People's Republic of China.
FAU - Lan, Ke
AU  - Lan K
AD  - State Key Laboratory of Virology, Modern Virology Research Center, College of
      Life Sciences, Wuhan University, Wuhan, People's Republic of China.
FAU - Chen, Yu
AU  - Chen Y
AUID- ORCID: https://orcid.org/0000-0003-1300-4652
AD  - State Key Laboratory of Virology, Modern Virology Research Center, College of
      Life Sciences, Wuhan University, Wuhan, People's Republic of China.
LA  - eng
PT  - Journal Article
PL  - United States
TA  - Emerg Microbes Infect
JT  - Emerging microbes & infections
JID - 101594885
RN  - 0 (Chemokines)
RN  - 0 (Cytokines)
RN  - 0 (TP53 protein, human)
RN  - 0 (Tumor Suppressor Protein p53)
RN  - COVID-19
RN  - severe acute respiratory syndrome coronavirus 2
SB  - IM
MH  - Apoptosis
MH  - Betacoronavirus
MH  - *Bronchoalveolar Lavage Fluid
MH  - Chemokines/*analysis
MH  - Coronavirus Infections/*genetics/immunology
MH  - Cytokines/*analysis
MH  - Humans
MH  - *Leukocytes, Mononuclear
MH  - Lymphopenia
MH  - Pandemics
MH  - Pneumonia, Viral/*genetics/immunology
MH  - RNA-Seq
MH  - Signal Transduction
MH  - *Transcriptome
MH  - Tumor Suppressor Protein p53
OTO - NOTNLM
OT  - COVID-19
OT  - cytokine
OT  - inflammation
OT  - lymphopenia
OT  - transcriptome profiling
EDAT- 2020/04/02 06:00
MHDA- 2020/04/03 06:00
CRDT- 2020/04/02 06:00
PHST- 2020/04/02 06:00 [entrez]
PHST- 2020/04/02 06:00 [pubmed]
PHST- 2020/04/03 06:00 [medline]
AID - 10.1080/22221751.2020.1747363 [doi]
PST - ppublish
SO  - Emerg Microbes Infect. 2020 Dec;9(1):761-770. doi: 10.1080/22221751.2020.1747363.

PMID- 32228222
OWN - NLM
STAT- MEDLINE
DCOM- 20200402
LR  - 20200402
IS  - 2222-1751 (Electronic)
IS  - 2222-1751 (Linking)
VI  - 9
IP  - 1
DP  - 2020 Dec
TI  - Renin-angiotensin system inhibitors improve the clinical outcomes of COVID-19
      patients with hypertension.
PG  - 757-760
LID - 10.1080/22221751.2020.1746200 [doi]
AB  - The dysfunction of the renin-angiotensin system (RAS) has been observed in
      coronavirus infection disease (COVID-19) patients, but whether RAS inhibitors,
      such as angiotensin-converting enzyme inhibitors (ACEIs) and angiotensin II type 
      1 receptor blockers (ARBs), are associated with clinical outcomes remains
      unknown. COVID-19 patients with hypertension were enrolled to evaluate the effect
      of RAS inhibitors. We observed that patients receiving ACEI or ARB therapy had a 
      lower rate of severe diseases and a trend toward a lower level of IL-6 in
      peripheral blood. In addition, ACEI or ARB therapy increased CD3 and CD8 T cell
      counts in peripheral blood and decreased the peak viral load compared to other
      antihypertensive drugs. This evidence supports the benefit of using ACEIs or ARBs
      to potentially contribute to the improvement of clinical outcomes of COVID-19
      patients with hypertension.
FAU - Meng, Juan
AU  - Meng J
AD  - National Clinical Research Center for Infectious Diseases, Shenzhen Third
      People's Hospital, Southern University of Science and Technology, Shenzhen,
      People's Republic of China.
AD  - Shenzhen Bay Laboratory, Shenzhen, People's Republic of China.
FAU - Xiao, Guohui
AU  - Xiao G
AD  - National Clinical Research Center for Infectious Diseases, Shenzhen Third
      People's Hospital, Southern University of Science and Technology, Shenzhen,
      People's Republic of China.
AD  - Shenzhen Bay Laboratory, Shenzhen, People's Republic of China.
FAU - Zhang, Juanjuan
AU  - Zhang J
AD  - National Clinical Research Center for Infectious Diseases, Shenzhen Third
      People's Hospital, Southern University of Science and Technology, Shenzhen,
      People's Republic of China.
FAU - He, Xing
AU  - He X
AD  - National Clinical Research Center for Infectious Diseases, Shenzhen Third
      People's Hospital, Southern University of Science and Technology, Shenzhen,
      People's Republic of China.
FAU - Ou, Min
AU  - Ou M
AD  - National Clinical Research Center for Infectious Diseases, Shenzhen Third
      People's Hospital, Southern University of Science and Technology, Shenzhen,
      People's Republic of China.
FAU - Bi, Jing
AU  - Bi J
AD  - National Clinical Research Center for Infectious Diseases, Shenzhen Third
      People's Hospital, Southern University of Science and Technology, Shenzhen,
      People's Republic of China.
FAU - Yang, Rongqing
AU  - Yang R
AD  - National Clinical Research Center for Infectious Diseases, Shenzhen Third
      People's Hospital, Southern University of Science and Technology, Shenzhen,
      People's Republic of China.
FAU - Di, Wencheng
AU  - Di W
AD  - National Clinical Research Center for Infectious Diseases, Shenzhen Third
      People's Hospital, Southern University of Science and Technology, Shenzhen,
      People's Republic of China.
FAU - Wang, Zhaoqin
AU  - Wang Z
AD  - National Clinical Research Center for Infectious Diseases, Shenzhen Third
      People's Hospital, Southern University of Science and Technology, Shenzhen,
      People's Republic of China.
FAU - Li, Zigang
AU  - Li Z
AD  - Shenzhen Bay Laboratory, Shenzhen, People's Republic of China.
FAU - Gao, Hong
AU  - Gao H
AD  - National Clinical Research Center for Infectious Diseases, Shenzhen Third
      People's Hospital, Southern University of Science and Technology, Shenzhen,
      People's Republic of China.
FAU - Liu, Lei
AU  - Liu L
AD  - National Clinical Research Center for Infectious Diseases, Shenzhen Third
      People's Hospital, Southern University of Science and Technology, Shenzhen,
      People's Republic of China.
FAU - Zhang, Guoliang
AU  - Zhang G
AUID- ORCID: https://orcid.org/0000-0002-3617-5449
AD  - National Clinical Research Center for Infectious Diseases, Shenzhen Third
      People's Hospital, Southern University of Science and Technology, Shenzhen,
      People's Republic of China.
AD  - Shenzhen Bay Laboratory, Shenzhen, People's Republic of China.
AD  - Lead Contact.
LA  - eng
PT  - Letter
PL  - United States
TA  - Emerg Microbes Infect
JT  - Emerging microbes & infections
JID - 101594885
RN  - 0 (Angiotensin II Type 1 Receptor Blockers)
RN  - 0 (Angiotensin-Converting Enzyme Inhibitors)
RN  - 0 (Antihypertensive Agents)
RN  - 0 (CD3 Complex)
RN  - 0 (IL6 protein, human)
RN  - 0 (Interleukin-6)
RN  - 9007-41-4 (C-Reactive Protein)
RN  - COVID-19
RN  - severe acute respiratory syndrome coronavirus 2
SB  - IM
MH  - Aged
MH  - Angiotensin II Type 1 Receptor Blockers/*therapeutic use
MH  - Angiotensin-Converting Enzyme Inhibitors/*therapeutic use
MH  - Antihypertensive Agents/*therapeutic use
MH  - Betacoronavirus
MH  - C-Reactive Protein/analysis
MH  - CD3 Complex
MH  - CD8-Positive T-Lymphocytes/cytology
MH  - China
MH  - Coronavirus Infections/*complications
MH  - Female
MH  - Humans
MH  - Hypertension/*drug therapy/virology
MH  - Interleukin-6/blood
MH  - Male
MH  - Middle Aged
MH  - Pandemics
MH  - Pneumonia, Viral/*complications
MH  - *Renin-Angiotensin System
MH  - Retrospective Studies
MH  - Treatment Outcome
MH  - Viral Load
OTO - NOTNLM
OT  - COVID-19
OT  - Renin-angiotensin system
OT  - angiotensin II type1 receptor blockers
OT  - angiotensin-converting enzyme inhibitors
OT  - hypertension
EDAT- 2020/04/02 06:00
MHDA- 2020/04/03 06:00
CRDT- 2020/04/02 06:00
PHST- 2020/04/02 06:00 [entrez]
PHST- 2020/04/02 06:00 [pubmed]
PHST- 2020/04/03 06:00 [medline]
AID - 10.1080/22221751.2020.1746200 [doi]
PST - ppublish
SO  - Emerg Microbes Infect. 2020 Dec;9(1):757-760. doi: 10.1080/22221751.2020.1746200.

PMID- 32227819
OWN - NLM
STAT- Publisher
LR  - 20200331
IS  - 1441-2772 (Print)
IS  - 1441-2772 (Linking)
DP  - 2020 Apr 1
TI  - Fast reshaping of intensive care unit facilities in a large metropolitan hospital
      in Milan, Italy: facing the COVID-19 pandemic emergency
AB  - At the end of 2019, the severe acute respiratory syndrome coronavirus 2
      (SARS-CoV-2) outbreak spread from China all around the world, causing thousands
      of deaths. In Italy, the hardest hit region was Lombardy, with the first reported
      case on 20 February 2020. San Raffaele Scientific Institute - a large tertiary
      hospital and research centre in Milan, Italy - was immediately involved in the
      management of the public health emergency. Since the beginning of the outbreak,
      the elective surgical activity of the hospital was rapidly reduced and large
      areas of the hospital were simultaneously reorganised to admit and assist
      patients with coronavirus disease 2019 (COVID-19). In addition, the hospital
      became the regional referral hub for cardiovascular emergencies in order to keep 
      ensuring a high level of health care to non-COVID-19 patients in northern Italy. 
      In a few days, a COVID-19 emergency department was created, improving the general
      ward capacity to a total number of 279 beds dedicated to patients with COVID-19. 
      Moreover, the number of intensive care unit (ICU) beds was increased from 28 to
      72 (54 of them dedicated to patients with COVID-19, and 18 to cardiology and
      cardiac surgery hub emergencies), both converting pre-existing areas and creating
      new high technology spaces. All the involved health care personnel were rapidly
      trained to use personal protection equipment and to manage this particular
      category of patients both in general wards and ICUs. Furthermore, besides
      clinical activities, continuously important research projects were carried out in
      order to find new strategies and more effective therapies to better face an
      unprecedented health emergency in Italy.
FAU - Zangrillo, Alberto
AU  - Zangrillo A
AD  - IRCCS San Raffaele Scientific Institute, Milan, Italy.
FAU - Beretta, Luigi
AU  - Beretta L
AD  - IRCCS San Raffaele Scientific Institute, Milan, Italy.
FAU - Silvani, Paolo
AU  - Silvani P
AD  - IRCCS San Raffaele Scientific Institute, Milan, Italy.
FAU - Colombo, Sergio
AU  - Colombo S
AD  - IRCCS San Raffaele Scientific Institute, Milan, Italy.
FAU - Scandroglio, Anna Mara
AU  - Scandroglio AM
AD  - IRCCS San Raffaele Scientific Institute, Milan, Italy.
FAU - Dell'Acqua, Antonio
AU  - Dell'Acqua A
AD  - IRCCS San Raffaele Scientific Institute, Milan, Italy.
FAU - Fominskiy, Evgeny
AU  - Fominskiy E
AD  - IRCCS San Raffaele Scientific Institute, Milan, Italy.
FAU - Landoni, Giovanni
AU  - Landoni G
AD  - IRCCS San Raffaele Scientific Institute, Milan, Italy. landoni.giovanni@hsr.it
FAU - Monti, Giacomo
AU  - Monti G
AD  - IRCCS San Raffaele Scientific Institute, Milan, Italy.
FAU - Azzolini, Maria Luisa
AU  - Azzolini ML
AD  - IRCCS San Raffaele Scientific Institute, Milan, Italy.
FAU - Monaco, Fabrizio
AU  - Monaco F
AD  - IRCCS San Raffaele Scientific Institute, Milan, Italy.
FAU - Oriani, Alessandro
AU  - Oriani A
AD  - IRCCS San Raffaele Scientific Institute, Milan, Italy.
FAU - Belleti, Alessandro
AU  - Belleti A
AD  - IRCCS San Raffaele Scientific Institute, Milan, Italy.
FAU - Sartorelli, Marianna
AU  - Sartorelli M
AD  - IRCCS San Raffaele Scientific Institute, Milan, Italy.
FAU - Pallanch, Ottavia
AU  - Pallanch O
AD  - IRCCS San Raffaele Scientific Institute, Milan, Italy.
FAU - Saleh, Omar
AU  - Saleh O
AD  - IRCCS San Raffaele Scientific Institute, Milan, Italy.
FAU - Sartini, Chiara
AU  - Sartini C
AD  - IRCCS San Raffaele Scientific Institute, Milan, Italy.
FAU - Nardelli, Pasquale
AU  - Nardelli P
AD  - IRCCS San Raffaele Scientific Institute, Milan, Italy.
FAU - Lombardi, Gaetano
AU  - Lombardi G
AD  - IRCCS San Raffaele Scientific Institute, Milan, Italy.
FAU - Morselli, Federica
AU  - Morselli F
AD  - IRCCS San Raffaele Scientific Institute, Milan, Italy.
FAU - Scquizzato, Tommaso
AU  - Scquizzato T
AD  - IRCCS San Raffaele Scientific Institute, Milan, Italy.
FAU - Frontera, Antonio
AU  - Frontera A
AD  - IRCCS San Raffaele Scientific Institute, Milan, Italy.
FAU - Ruggeri, Annalisa
AU  - Ruggeri A
AD  - IRCCS San Raffaele Scientific Institute, Milan, Italy.
FAU - Scotti, Raffaella
AU  - Scotti R
AD  - IRCCS San Raffaele Scientific Institute, Milan, Italy.
FAU - Assanelli, Andrea
AU  - Assanelli A
AD  - IRCCS San Raffaele Scientific Institute, Milan, Italy.
FAU - Dagna, Lorenzo
AU  - Dagna L
AD  - IRCCS San Raffaele Scientific Institute, Milan, Italy.
FAU - Rovere-Querini, Patrizia
AU  - Rovere-Querini P
AD  - IRCCS San Raffaele Scientific Institute, Milan, Italy.
FAU - Castagna, Antonella
AU  - Castagna A
AD  - IRCCS San Raffaele Scientific Institute, Milan, Italy.
FAU - Scarpellini, Paolo
AU  - Scarpellini P
AD  - IRCCS San Raffaele Scientific Institute, Milan, Italy.
FAU - Di Napoli, Davide
AU  - Di Napoli D
AD  - IRCCS San Raffaele Scientific Institute, Milan, Italy.
FAU - Ambrosio, Alberto
AU  - Ambrosio A
AD  - IRCCS San Raffaele Scientific Institute, Milan, Italy.
FAU - Ciceri, Fabio
AU  - Ciceri F
AD  - IRCCS San Raffaele Scientific Institute, Milan, Italy.
FAU - Tresoldi, Moreno
AU  - Tresoldi M
AD  - IRCCS San Raffaele Scientific Institute, Milan, Italy.
LA  - eng
PT  - Journal Article
DEP - 20200401
[truncated: 2,966,861 more chars]
