# Supplementary material for: The Anatomy of the SARS-CoV-2 Biomedical Literature: Introducing the CovidX Network Algorithm for Drug Repurposing Recommendation
Source: J Med Internet Res. 2020 Aug 20;22(8):e21169. doi: 10.2196/21169 (PMC7474417; doi:10.2196/21169)
Supplement: Multimedia Appendix 1 [file jmir_v22i8e21169_app1.zip › input/drug_names.txt]

Fedratinib
enalapril
favipiravir
azithromycin
Tilorone
tilorone dihydrochloride
niclosamide
chloroquine
everolimus
rapamycin
lopinavir 
ritonavir
saquinavir
acyclovir
ganciclovir
zanamivir
oseltamivir
arbidol
Umifenovir
Saquinavir
Darunavir
glucocorticoids
ACE2-based peptide 
remdesivir
heparin
remdesivir
teicoplanin
methylprednisolone
ACEIs
losartan
mercaptopurine
toremifene
dactinomycin
Tenofovir
Galidesivir
ARBs
Pangolin
Doxycycline
Quercetin
Rapamycin
Kaletra
dobutamine
gadolinium
Azithromycin
sirolimus
Sofosbuvir
Ribavirin
statins
ribavirin
hydroxychloroquine
chloroquine
