# Supplementary material for: The Anatomy of the SARS-CoV-2 Biomedical Literature: Introducing the CovidX Network Algorithm for Drug Repurposing Recommendation
Source: J Med Internet Res. 2020 Aug 20;22(8):e21169. doi: 10.2196/21169 (PMC7474417; doi:10.2196/21169)
Supplement: Multimedia Appendix 1 [file jmir_v22i8e21169_app1.zip › input/Coronavirus-clinicaltrials-Results.csv]

Rank	Title	Status	Study Results	Conditions	Interventions	Locations	URL
1	Detection of 2019 Novel Coronavirus in Multiple Organ System and Its Relationship With Clinical Manifestations	Recruiting	No Results Available	Coronavirus		The Third Affiliated Hospital of Sun Yat-sen University, Guangzhou, Guangdong, China	https://ClinicalTrials.gov/show/NCT04279795
2	Clinical Features of Suspected and Confirmed Patients of 2019 Novel Coronavirus Infection	Recruiting	No Results Available	Coronavirus	Other: Comprehensive treatment	The Third Affiliated Hospital of Sun Yat-sen University, Guangzhou, Guangdong, China	https://ClinicalTrials.gov/show/NCT04279782
3	Coronavirus Disease 2019 (COVID-19) Study of Hospitalized Patients in Hong Kong	Recruiting	No Results Available	Coronavirus Infections	Other: No intervention	Prince of Wales Hospital, Sha Tin, Hong Kong	https://ClinicalTrials.gov/show/NCT04325919
4	Viral Excretion in Contact Subjects at High/Moderate Risk of Coronavirus 2019-nCoV Infection	Recruiting	No Results Available	Coronavirus	Biological: 2019-nCoV PCR	CIC 1425, Paris, France	https://ClinicalTrials.gov/show/NCT04259892
5	Factors Associated With a Positive SARS-CoV-2 Serology in Contact Subjects at High/Moderate Risk of Coronavirus SARS-CoV-2 Infection (CoV-CONTACT-SERO)	Recruiting	No Results Available	Coronavirus	Diagnostic Test: Serology|Genetic: Sequencing	CIC 1425, Paris, France	https://ClinicalTrials.gov/show/NCT04322279
6	Study to Evaluate the Efficacy and Safety of Leronlimab for Patients With Severe or Critical Coronavirus Disease 2019 (COVID-19)	Recruiting	No Results Available	Coronavirus Disease 2019	Drug: Placebos|Drug: Leronlimab (700mg)	Montefiore Medical Center, Bronx, New York, United States	https://ClinicalTrials.gov/show/NCT04347239
7	Norwegian Coronavirus Disease 2019 Study	Recruiting	No Results Available	Corona Virus Infection	Drug: Hydroxychloroquine Sulfate	Akershus University Hospital, Lørenskog, Norway	https://ClinicalTrials.gov/show/NCT04316377
8	Study of TJ003234 (Anti-GM-CSF Monoclonal Antibody) in Subjects With Severe Coronavirus Disease 2019 (COVID-19)	Recruiting	No Results Available	Coronavirus Disease 2019 COVID-19	Drug: TJ003234|Drug: Placebo	OSF Healthcare Saint Francis Medical Center, Peoria, Illinois, United States|Indiana University Health, Indianapolis, Indiana, United States|Medpharmics, LLC, Metairie, Louisiana, United States|Oschner Medical Center, New Orleans, Louisiana, United States	https://ClinicalTrials.gov/show/NCT04341116
9	Colchicine Coronavirus SARS-CoV2 Trial (COLCORONA)	Recruiting	No Results Available	Corona Virus Infection	Drug: Colchicine|Drug: Placebo oral tablet	New York University School of Medecine, New York, New York, United States|Montreal Heart Institute, Montreal, Quebec, Canada	https://ClinicalTrials.gov/show/NCT04322682
10	Study for Novel Coronavirus Pneumonia (NCP)	Recruiting	No Results Available	Novel Coronavirus Pneumonia	Combination Product: systemic treatment	Union hospital, Wuhan, Hubei, China	https://ClinicalTrials.gov/show/NCT04283396
11	Clinical Trial of Favipiravir Tablets Combine With Chloroquine Phosphate in the Treatment of Novel Coronavirus Pneumonia	Recruiting	No Results Available	Novel Coronavirus Pnuemonia	Drug: favipiravir tablets+chloroquine phosphatetablets tablets|Drug: Favipiravir tablets|Drug: Placebo	Beijing Chaoyang hospital, Beijing, Beijing, China	https://ClinicalTrials.gov/show/NCT04319900
12	The Efficacy of Lopinavir Plus Ritonavir and Arbidol Against Novel Coronavirus Infection	Recruiting	No Results Available	Coronavirus Infections	Drug: Lopinavir and Ritonavir Tablets|Drug: Arbidol	Guangzhou Eighth People's Hospital, Guangzhou, Guangdong, China	https://ClinicalTrials.gov/show/NCT04252885
13	The Observational Study of Cardiac and Pulmonary Ultrasound and Evaluation of Treatment of Severe Patients With Novel Coronavirus Pneumonia	Recruiting	No Results Available	Novel Coronavirus Pneumonia		Xiangya Hospital, Central South University, Changsha, Hunan, China	https://ClinicalTrials.gov/show/NCT04314271
14	Anti-SARS-CoV-2 Inactivated Convalescent Plasma in the Treatment of COVID-19	Recruiting	No Results Available	Coronavirus		Shanghai Public Health Clinical Center, Shanghai, Shanghai, China	https://ClinicalTrials.gov/show/NCT04292340
15	Behavior, Environment And Treatments for Covid-19	Recruiting	No Results Available	Coronavirus	Other: Observation of patients with known, suspected, or at risk for COVID-19 infection	BEAT19.org, San Francisco, California, United States	https://ClinicalTrials.gov/show/NCT04321811
16	A Study of a Candidate COVID-19 Vaccine (COV001)	Recruiting	No Results Available	Coronavirus	Biological: ChAdOx1 nCoV-19|Biological: MenACWY Placebo	NIHR WTCRF, University Hospital Southampton NHS Foundation Trust, Southampton, Hampshire, United Kingdom|Imperial College Healthcare NHS Trust, London, United Kingdom|CCVTM, University of Oxford, Churchill Hospital, Oxford, United Kingdom|John Radcliffe Hospital, Oxford, United Kingdom	https://ClinicalTrials.gov/show/NCT04324606
17	COVID-19 PRIORITY (Pregnancy CoRonavIrus Outcomes RegIsTrY)	Recruiting	No Results Available	Pregnancy|Coronavirus|COVID-19	Other: Pregnant women under investigation for Coronavirus or diagnosed with COVID-19|Other: Postpartum women under investigation for Coronavirus or diagnosed with COVID-19	University of California, San Francisco, San Francisco, California, United States	https://ClinicalTrials.gov/show/NCT04323839
18	Study to Evaluate the Efficacy and Safety of Leronlimab for Mild to Moderate COVID-19	Recruiting	No Results Available	Coronavirus Disease 2019	Drug: Placebos|Drug: Leronlimab (700mg)	Montefiore Medical Center, Bronx, New York, United States	https://ClinicalTrials.gov/show/NCT04343651
19	Fingolimod in COVID-19	Recruiting	No Results Available	Coronavirus Disease (COVID-19)	Drug: Fingolimod 0.5 mg	Wan-Jin Chen, Fuzhou, China	https://ClinicalTrials.gov/show/NCT04280588
20	NK Cells Treatment for COVID-19	Recruiting	No Results Available	Novel Coronavirus Pneumonia	Biological: NK Cells	The First Affiliated Hospital of Xinxiang Medical University, Xinxiang, Henan, China	https://ClinicalTrials.gov/show/NCT04280224
21	Treatment With Mesenchymal Stem Cells for Severe Corona Virus Disease 2019(COVID-19)	Recruiting	No Results Available	Corona Virus Disease 2019(COVID-19)	Biological: MSCs|Biological: Saline containing 1% Human serum albumin（solution of MSC）	Maternal and Child Hospital of Hubei Province, Wuhan, Hubei, China|Wuhan Huoshenshan Hospital, Wuhan, Hubei, China	https://ClinicalTrials.gov/show/NCT04288102
22	Experimental Trial of rhIFNα Nasal Drops to Prevent 2019-nCOV in Medical Staff	Recruiting	No Results Available	2019 Novel Coronavirus Infection	Drug: recombinant human interferon Alpha-1b|Drug: thymosin alpha 1	Taihe Hospital, Shiyan, Hubei, China	https://ClinicalTrials.gov/show/NCT04320238
23	A Clinical Trial to Determine the Safety and Immunogenicity of Healthy Candidate MERS-CoV Vaccine (MERS002)	Recruiting	No Results Available	Middle East Respiratory Syndrome Coronavirus	Biological: ChAdOx1 MERS	King Abdulaziz Medical City, National Guard Health Affairs, Riyadh, Saudi Arabia	https://ClinicalTrials.gov/show/NCT04170829
24	A Study to Evaluate the Efficacy and Safety of Pirfenidone With Novel Coronavirus Infection	Recruiting	No Results Available	Novel Coronavirus Pneumonia|Pneumonia|Pirfenidone	Drug: pirfenidone	Tongji hospital affiliated to huazhong university of science and technology, Wuhan, Hubei, China	https://ClinicalTrials.gov/show/NCT04282902
25	"COVID-19 and Diabetes Outcomes"	Recruiting	No Results Available	Coronavirus|Diabetes	Other: no interventional study	CHU Nantes, Nantes, France	https://ClinicalTrials.gov/show/NCT04324736
26	COVID-19 Convalescent Plasma	Recruiting	No Results Available	Coronavirus	Biological: anti-SARS-CoV-2 convalescent plasma	University of Chicago Medicine, Chicago, Illinois, United States	https://ClinicalTrials.gov/show/NCT04340050
27	Telephony Or Videophony for Isolated elDerly in Maine-Et-Loire 49 During COVID-19	Recruiting	No Results Available	Coronavirus		Angers University Hospital, Angers, France	https://ClinicalTrials.gov/show/NCT04333849
28	Clinical Characteristics and Prognostic Factors of Patients With COVID-19	Recruiting	No Results Available	Coronavirus	Other: retrospective analysis	Shanghai 10th People's Hospital, Shanghai, Shanghai, China	https://ClinicalTrials.gov/show/NCT04328454
29	Hydroxychloroquine Versus Placebo in COVID-19 Patients at Risk for Severe Disease	Recruiting	No Results Available	Coronavirus	Drug: Hydroxychloroquine|Drug: Placebo	CH Agen, Agen, France|CHU Amiens, Amiens, France|CHU Angers, Angers, France|APHP Avicenne, Bobigny, France|CHU Brest, Brest, France|CHU Caen, Caen, France|CH Cherbroug, Cherbourg, France|CH Cholet, Cholet, France|CH Colmar, Colmar, France|APHP Henri Mondor, Créteil, France|CHU Dijon, Dijon, France|CHD Vendée, La Roche-sur-Yon, France|CH Laval, Laval, France|CH Le Mans, Le Mans, France|CHU Limoges…	https://ClinicalTrials.gov/show/NCT04325893
30	Biomarkers for Identification of COVID-19 Infection	Recruiting	No Results Available	Coronavirus	Diagnostic Test: Biomarkers expression	Luca Gallelli, Catanzaro, Italy	https://ClinicalTrials.gov/show/NCT04322513
31	Risk Factors for Community- and Workplace Transmission of COVID-19	Recruiting	No Results Available	Coronavirus	Behavioral: Observation of behavior and COVID-19 infection will be conducted.	Oslo University Hospital, Oslo, Norway	https://ClinicalTrials.gov/show/NCT04320732
32	Development of a Simple, Fast and Portable Recombinase Aided Amplification Assay for 2019-nCoV	Recruiting	No Results Available	New Coronavirus	Diagnostic Test: Recombinase aided amplification (RAA) assay	Department of Hepatology Division 2, Beijing Ditan Hospital, Beijing, Beijing, China	https://ClinicalTrials.gov/show/NCT04245631
33	Post-exposure Prophylaxis / Preemptive Therapy for SARS-Coronavirus-2	Recruiting	No Results Available	Corona Virus Infection|Acute Respiratory Distress Syndrome|SARS-CoV Infection|Coronavirus|Coronavirus Infections	Drug: Hydroxychloroquine|Other: Placebo	Nationwide Enrollment via Internet, please email: covid19@umn.edu, Minneapolis, Minnesota, United States|University of Minnesota, Minneapolis, Minnesota, United States|Internet, New York, New York, United States|University of Alberta, Edmonton, Alberta, Canada|University of Manitoba, Winnipeg, Manitoba, Canada|Research Institute of the McGill University Heath Centre, Montréal, Quebec, Canada	https://ClinicalTrials.gov/show/NCT04308668
34	Efficacy of Nigella Sativa and Natural Honey Against COVID-19: an RCT	Recruiting	No Results Available	Coronavirus Infection|Sars-CoV2	Drug: Honey|Drug: Nigella Sativa / Black Cumin|Drug: Placebos	Mayo Hospital, Kingedward Medical University, Lahore, Punjab, Pakistan	https://ClinicalTrials.gov/show/NCT04347382
35	Sequential Oxygen Therapy Strategy for Patients With COVID-19	Recruiting	No Results Available	Coronavirus Disease-2019	Other: oxygen treatment	Henan Provincial People's Hospital, Zhengzhou, Henan, China	https://ClinicalTrials.gov/show/NCT04312100
36	Adverse Events Related to Treatments Used Against Coronavirus Disease 2019	Recruiting	No Results Available	Coronavirus|Iatrogenic Disease|Acute Kidney Injury|ARDS, Human	Drug: Any drug used to treat Covid-19	AP-HP Assistance Publique Hopitaux de Paris, Paris, France	https://ClinicalTrials.gov/show/NCT04314817
37	Clinical Characterisation Protocol for Severe Emerging Infections	Recruiting	No Results Available	Coronavirus Infections		CHU Pellegrin, service des Maladies Infectieuses et Tropicales, Bordeaux, France|APHP La Pitié Salpêtrière, service des Maladies Infectieuses et Tropicales, Paris, France|APHP Bichat, Service de réanimation médicale et infectieuse, Paris, France|APHP Bichat, Service des Maladies Infectieuses et Tropicales, Paris, France	https://ClinicalTrials.gov/show/NCT04262921
38	Anti-il6 Treatment of Serious COVID-19 Disease With Threatening Respiratory Failure	Recruiting	No Results Available	Corona Virus Disease	Drug: RoActemra iv|Drug: RoActemra sc|Drug: Kevzara sc|Other: Standard medical care	Bispebjerg-Frederiksberg Hospital, Copenhagen, Denmark|Hillerød Hospital, Hillerød, Denmark	https://ClinicalTrials.gov/show/NCT04322773
39	Study of the Treatment and Outcomes in Critically Ill Patients With COVID-19	Recruiting	No Results Available	Coronavirus Infection	Other: No intervention	Brigham and Women's Hospital, Boston, Massachusetts, United States	https://ClinicalTrials.gov/show/NCT04343898
40	Hydroxychloroquine vs Nitazoxanide in Patients With COVID-19	Recruiting	No Results Available	Coronavirus Infection	Drug: Nitazoxanide 500 MG|Drug: Hydroxychloroquine	Materno-Perinatal Hospital "Mónica Pretelini", Toluca, Mexico	https://ClinicalTrials.gov/show/NCT04341493
41	Safety, Tolerability and Immunogenicity of INO-4800 for COVID-19 in Healthy Volunteers	Recruiting	No Results Available	Coronavirus Infection	Drug: INO-4800|Device: CELLECTRA® 2000	Center for Pharmaceutical Research, Kansas City, Missouri, United States|University of Pennsylvania, Philadelphia, Pennsylvania, United States	https://ClinicalTrials.gov/show/NCT04336410
42	Hydroxychloroquine in Outpatient Adults With COVID-19	Recruiting	No Results Available	Coronavirus Infection	Drug: Hydroxychloroquine SAR321068|Drug: Placebo	Investigational Site Number 8400001, Boston, Massachusetts, United States|Investigational Site Number 2501001, Bordeaux Cedex, France	https://ClinicalTrials.gov/show/NCT04333654
43	Renin Angiotesnin System - CoronaVirus	Recruiting	No Results Available	COVID 19	Other: blood draw	ASSISTANCE PUBLIQUE HÖPITAUX de MARSEILLE, Marseille, France	https://ClinicalTrials.gov/show/NCT04337008
44	CD24Fc as a Non-antiviral Immunomodulator in COVID-19 Treatment	Recruiting	No Results Available	Severe Coronavirus Disease (COVID-19)	Drug: CD24Fc|Drug: Placebo	Institute of Human Virology, University of Maryland Baltimore, Baltimore, Maryland, United States	https://ClinicalTrials.gov/show/NCT04317040
45	Pre-exposure Prophylaxis for SARS-Coronavirus-2	Recruiting	No Results Available	COVID-19|Corona Virus Infection|ARDS|Acute Respiratory Distress Syndrome	Drug: Hydroxychloroquine|Other: Placebo	Nationwide Enrollment via Internet, please email: covid19@umn.edu, Minneapolis, Minnesota, United States|University of Minnesota, Minneapolis, Minnesota, United States	https://ClinicalTrials.gov/show/NCT04328467
46	Adaptive COVID-19 Treatment Trial (ACTT)	Recruiting	No Results Available	Corona Virus Infection	Other: Placebo|Drug: Remdesivir	University of Alabama at Birmingham School of Medicine - Infectious Disease, Birmingham, Alabama, United States|University of California San Diego Health - Jacobs Medical Center, La Jolla, California, United States|University of California Los Angeles Medical Center - Westwood Clinic, Los Angeles, California, United States|University of California Irvine Medical Center - Infectious Disease, Orang…	https://ClinicalTrials.gov/show/NCT04280705
47	COVID-19 Risk Stratification	Recruiting	No Results Available	Coronavirus|Coronavirus Sars-Associated as Cause of Disease Classified Elsewhere		Brigham and Women's Hospital, Boston, Massachusetts, United States	https://ClinicalTrials.gov/show/NCT04339387
48	Coronavirus (COVID-19) ACEi/ARB Investigation	Recruiting	No Results Available	Hypertension|COVID-19	Drug: Thiazide or Thiazide-like diuretics|Drug: Calcium Channel Blockers|Drug: ACE inhibitor|Drug: Angiotensin receptor blocker	University Hospital Galway, Galway, Ireland	https://ClinicalTrials.gov/show/NCT04330300
49	MERS-CoV Infection tReated With A Combination of Lopinavir /Ritonavir and Interferon Beta-1b	Recruiting	No Results Available	Middle East Respiratory Syndrome Coronavirus (MERS-CoV)	Drug: Combination of Lopinavir /Ritonavir and Interferon beta-1b|Drug: Placebo	Intensive Care Unit, King Abdulaziz Medical City, National Guard Health Affairs, Riyadh, Saudi Arabia|King Abdullah International Medical Research Center, Riyadh, Saudi Arabia	https://ClinicalTrials.gov/show/NCT02845843
50	Comparison of Lopinavir/Ritonavir or Hydroxychloroquine in Patients With Mild Coronavirus Disease (COVID-19)	Recruiting	No Results Available	COVID-19	Drug: Lopinavir/ritonavir|Drug: Hydroxychloroquine sulfate	Asan Medical Center, University of Ulsan College of Medicine, Seoul, Korea, Republic of	https://ClinicalTrials.gov/show/NCT04307693
51	Study of Ruxolitinib Plus Simvastatin in the Prevention and Treatment of Respiratory Failure of COVID-19.	Recruiting	No Results Available	Coronavirus Infection	Drug: Ruxolitinib plus simvastatin|Other: Standard of Care	Hospital Universitario Madrid Sanchinarro, Madrid, Spain	https://ClinicalTrials.gov/show/NCT04348695
52	Sarilumab COVID-19	Recruiting	No Results Available	Corona Virus Infection	Drug: Sarilumab SAR153191|Drug: Placebo	Investigational Site Number 1240001, Montreal, Canada|Investigational Site Number 2500001, Bordeaux Cedex, France|Investigational Site Number 2500003, Strasbourg, France|Investigational Site Number 3800001, Milano, Italy|Investigational Site Number 7240003, Barcelona, Spain|Investigational Site Number 7240004, Barcelona, Spain|Investigational Site Number 7240002, Madrid, Spain|Investigational Sit…	https://ClinicalTrials.gov/show/NCT04327388
53	Cohort Multiple Randomized Controlled Trials Open-label of Immune Modulatory Drugs and Other Treatments in COVID-19 Patients	Recruiting	No Results Available	Corona Virus Infection		Kremlin Bictre APHP, Le Kremlin-Bicêtre, Ile De France, France|Cochin Aphp, Paris, Ile De France, France|Hegp Aphp, Paris, Ile De France, France	https://ClinicalTrials.gov/show/NCT04324047
54	Trial of Treatments for COVID-19 in Hospitalized Adults	Recruiting	No Results Available	Corona Virus Infection	Drug: Remdesivir|Drug: Lopinavir/ritonavir|Drug: Interferon Beta-1A|Drug: Hydroxychloroquine|Other: Standard of care	CHRU Lille, Lille, France|CHU Nantes, Nantes, France|APHP - Bichat Claude Bernard, Paris, France	https://ClinicalTrials.gov/show/NCT04315948
55	Bevacizumab in Severe or Critical Patients With COVID-19 Pneumonia	Recruiting	No Results Available	Coronavirus Infections	Drug: Bevacizumab Injection	Renmin Hospital of Wuhan University, Wuhan, Hubei, China|Qilu Hospital of Shandong University, Jinan, Shandong, China|Moriggia-Pelascini Gravedona Hospital, Gravedona, Italy	https://ClinicalTrials.gov/show/NCT04275414
56	Treating COVID-19 With a Bidirectional Oxygenation Valve	Recruiting	No Results Available	Coronavirus Infection	Device: bidirectional oxygenation mouthpiece	TMC HealthCare, Tucson, Arizona, United States|Stanford University, Stanford, California, United States|Emory Saint Joseph's Hospital, Atlanta, Georgia, United States	https://ClinicalTrials.gov/show/NCT04326452
57	Escin in Patients With Covid-19 Infection	Recruiting	No Results Available	Coronavirus Infections	Drug: Escin|Drug: standard therapy	Luca Gallelli, Catanzaro, Italy	https://ClinicalTrials.gov/show/NCT04322344
58	Safety and Efficacy of Hydroxychloroquine Associated With Azythromycin in SARS-Cov-2 Virus (COVID-19)	Recruiting	No Results Available	Coronavirus Infections	Drug: Hydroxychloroquine Oral Product|Drug: Hydroxychloroquine + azithromycin	Hospital Geral Clériston Andrade, Feira De Santana, BA, Brazil|Hospital Ana Nery - HAN/SESAB, Salvador, BA, Brazil|HHospital SAMUR, Vitória Da Conquista, BA, Brazil|Hospital Geral de Vitória da Conquista, Vitória Da Conquista, BA, Brazil|Hospital de Brasília, Brasilia, DF, Brazil|Instituto de Cardiologia do Distrito Federal, Brasília, DF, Brazil|Hospital Maternidade São José - UNESC - Fundação So…	https://ClinicalTrials.gov/show/NCT04322123
59	COVID-19 Patients Characterization, Biobank, Treatment Response and Outcome Predictor	Recruiting	No Results Available	Coronavirus Infections	Other: Observational Study	Autoimmunity and Vascular Inflammation Unit, Division of Regenerative Medicine, Stem Cells and Gene Therapy - IRCCS San Raffaele Scientific Institute, Milan, Lombardy, Italy|AIDS Immunopathogenesis Unit - IRCCS San Raffaele Scientific Institute, Milan, Lombardy, Italy|Department of Infection Diseases - IRCCS San Raffaele Scientific Institute -, Milan, Lombardy, Italy|Department of Internal Medici…	https://ClinicalTrials.gov/show/NCT04318366
60	Rutgers COVID-19 Cohort Study	Recruiting	No Results Available	Coronavirus|SARS-CoV-2	Other: Non-Interventional	Clinical Research Center Rutgers-Robert Wood Johnson Medical School RWJUH East Tower -, New Brunswick, New Jersey, United States|Robert Wood Johnson University Hospital, New Brunswick, New Jersey, United States|Clinical Research Unit Rutgers New Jersey Medical School, Newark, New Jersey, United States|Rutgers School of Dental Medicine, Newark, New Jersey, United States|University Hospital, Newark…	https://ClinicalTrials.gov/show/NCT04336215
61	A Double-blind, Placebo-controlled Clinical Trial of Fluvoxamine for Symptomatic Individuals With COVID-19 Infection	Recruiting	No Results Available	COVID 19|Coronavirus	Drug: Fluvoxamine|Drug: Placebo	BJC, Belleville, Illinois, United States|Washington University School of Medicine, Saint Louis, Missouri, United States	https://ClinicalTrials.gov/show/NCT04342663
62	Clinical Characteristics of Coronavirus Disease 2019 (COVID-19) in Pregnancy: The Italian Registry on Coronavirus in Pregnancy.	Recruiting	No Results Available	Infection Viral	Other: pregnant women with laboratory-confirmed 2019-n-CoV	University of Naples Federico II, Napoli, Italy	https://ClinicalTrials.gov/show/NCT04315870
63	Hydroxychloroquine,Hydroxychloroquine,Azithromycin in the Treatment of SARS CoV-2 Infection	Recruiting	No Results Available	Coronavirus Infection	Drug: Hydroxychloroquine Sulfate|Drug: Azithromycin|Drug: Chloroquine Sulfate	Washington University School of Medicine Infectious Disease Clinical Research Unit, Saint Louis, Missouri, United States|Washington University School of Medicine, Saint Louis, Missouri, United States	https://ClinicalTrials.gov/show/NCT04341727
64	HOME-CoV: Hospitalization or Outpatient ManagEment of Patients With a SARS-CoV-2 Infection	Recruiting	No Results Available	Coronavirus Infection	Other: HOME-CoV rule implementation	Clinique Universitaire Saint-Luc, Bruxelles, Belgium|CHU de Liège, Liege, Belgium|Ch Argenteuil, Argenteuil, France|CHU Brest, Brest, France|CH Cholet, Cholet, France|CHU Clermont Ferrand, Clermont Ferrand, France|Ch Colmar, Colmar, France|CH Alpes Lemant, Contamine-sur-Arve, France|CHU Dijon, Dijon, France|CH Le Mans, Le Mans, France|CH Libourne, Libourne, France|CH Limoges, Limoges, France|Ch L…	https://ClinicalTrials.gov/show/NCT04338841
65	Active Monitoring And Determinants of Incidence Infection of COVDI-19	Recruiting	No Results Available	Coronavirus Infection		Hospital Universitario de la Princesa, Madrid, Spain	https://ClinicalTrials.gov/show/NCT04326400
66	Pro-thrombotic Status in Patients With SARS-Cov-2 Infection	Recruiting	No Results Available	Severe Acute Respiratory Syndrome Coronavirus 2	Other: SARS-Cov-2 infection	Azienda Ospedaliera Universitaria di Ferrara, Ferrara, Italy	https://ClinicalTrials.gov/show/NCT04343053
67	The Impact of Camostat Mesilate on COVID-19 Infection	Recruiting	No Results Available	Corona Virus Infection	Drug: Camostat Mesilate|Drug: Placebo oral tablet	Department of Infectious Diseases, Aalborg, Denmark|Department for Infectious Diseases, Aarhus University Hospital, Aarhus N, Denmark|Herning Regional Hospital, Herning, Denmark|Northzealands hospital - Hillerød, Hillerød, Denmark|Horsens Regional Hospital, Horsens, Denmark|Bispebjerg hospital, København, Denmark|Dept. of Infectious Diseases, Odense University Hospital, Odense, Denmark|Randers Re…	https://ClinicalTrials.gov/show/NCT04321096
68	BCG Vaccination to Protect Healthcare Workers Against COVID-19	Recruiting	No Results Available	Coronavirus Disease 2019 (COVID-19)|Febrile Respiratory Illness|Corona Virus Infection|COVID-19	Drug: BCG Vaccine	Epworth Victoria Parade, Melbourne, Victoria, Australia|Royal Children's Hospital, Melbourne, Victoria, Australia|Epworth Richmond, Melbourne, Victoria, Australia|Epworth Eastern, Melbourne, Victoria, Australia|Monash Health- Monash Medical Centre, Melbourne, Victoria, Australia|Fiona Stanley Hospital, Murdoch, Western Australia, Australia|Perth Children's Hospital, Perth, Western Australia, Aust…	https://ClinicalTrials.gov/show/NCT04327206
69	Viral Infection and Respiratory Illness Universal Study[VIRUS]: COVID-19 Registry	Recruiting	No Results Available	Coronavirus	Other: observational	Mayo Clinic in Arizona, Scottsdale, Arizona, United States|Mayo Clinic in Florida, Jacksonville, Florida, United States|Society of Critical Care Medicine (150+ sites), Chicago, Illinois, United States|Rahul Kashyap, Rochester, Minnesota, United States	https://ClinicalTrials.gov/show/NCT04323787
70	Household Transmission Investigation Study for COVID-19 in French Guiana	Recruiting	No Results Available	Coronavirus Infections|Severe Acute Respiratory Syndrome|SARS-CoV Infection	Procedure: Human biological samples	Centre Hospitalier Andrée Rosemon, Cayenne, French Guiana|Institut Pasteur de la Guyane, Cayenne, French Guiana	https://ClinicalTrials.gov/show/NCT04328129
71	Proflaxis Using Hydroxychloroquine Plus Vitamins-Zinc During COVID-19 Pandemia	Recruiting	No Results Available	Pneumonitis|Coronavirus Infection	Drug: Plaquenil 200Mg Tablet	Istinye University Medical School, Istanbul, Turkey	https://ClinicalTrials.gov/show/NCT04326725
72	Nitric Oxide Gas Inhalation in Severe Acute Respiratory Syndrome in COVID-19	Recruiting	No Results Available	SARS (Severe Acute Respiratory Syndrome)|Coronavirus	Drug: Nitric Oxide Gas	University of Alabama, Birmingham, Alabama, United States|Louisiana State University Health Shreveport, Shreveport, Louisiana, United States|Massachusetts General Hospital, Boston, Massachusetts, United States	https://ClinicalTrials.gov/show/NCT04306393
73	Favipiravir Combined With Tocilizumab in the Treatment of Corona Virus Disease 2019	Recruiting	No Results Available	COVID-19	Drug: Favipiravir Combined With Tocilizumab|Drug: Favipiravir|Drug: Tocilizumab	Guiqiang Wang, Beijing, Beijing, China|Peking University First Hospital, Beijing, Beijing, China|Ezhou Central Hospital, Wuhan, Hubei, China|Huoshenshan Hospital of Wuhan, Wuhan, Hubei, China|Jinyintan Hospital of Wuhan, Wuhan, Hubei, China|Wuhan Pulmonary Hospital, Wuhan, Hubei, China	https://ClinicalTrials.gov/show/NCT04310228
74	Prone Positioning in Spontaneously Breathing Nonintubated Covid-19 Patient: a Pilot Study	Recruiting	No Results Available	Coronavirus Infection|Oxygen Deficiency	Procedure: Prone positioning	CHI Aix-Pertuis, Aix-en-Provence, France	https://ClinicalTrials.gov/show/NCT04344106
75	Beaumont Health Large-scale Automated Serologic Testing for COVID-19	Recruiting	No Results Available	COVID-19|Coronavirus Infection|Severe Acute Respiratory Syndrome Coronavirus 2	Diagnostic Test: EUROIMMUN assay	Beaumont Health System, Royal Oak, Michigan, United States|Beaumont Health, Royal Oak, Michigan, United States	https://ClinicalTrials.gov/show/NCT04349202
76	University of Utah COVID-19 Hydrochloroquine Trial	Recruiting	No Results Available	Coronavirus Infection|Coronavirus|Infectious Disease	Drug: Hydroxychloroquine|Drug: Placebo oral tablet	University of Utah, Salt Lake City, Utah, United States	https://ClinicalTrials.gov/show/NCT04342169
77	Safety and Immunogenicity Study of 2019-nCoV Vaccine (mRNA-1273) for Prophylaxis SARS CoV-2 Infection (COVID-19)	Recruiting	No Results Available	Corona Virus Infection|Immunisations	Biological: mRNA-1273	Emory Vaccine Center - The Hope Clinic, Decatur, Georgia, United States|National Institutes of Health - Clinical Center - Vaccine Research Center Clinical Trials Program, Bethesda, Maryland, United States|Kaiser Permanente Washington Health Research Institute - Vaccines and Infectious Diseases, Seattle, Washington, United States	https://ClinicalTrials.gov/show/NCT04283461
78	Evaluation of Novel Diagnostic Tests for COVID-19	Recruiting	No Results Available	Acute Disease|Coronavirus|Respiratory Viral Infection	Diagnostic Test: SAMBA II (Diagnostic for the Real World)|Diagnostic Test: Public Health England Gold Standard|Diagnostic Test: Cambridge Validated Viral Detection Method|Diagnostic Test: Radiological Detection	Cambridge University Hospitals NHS Foundation Trust, Cambridge, Cambridgeshire, United Kingdom	https://ClinicalTrials.gov/show/NCT04326387
79	Clinical Characteristics of Coronavirus Disease 2019 (COVID-19) in Pregnancy	Recruiting	No Results Available	Infection Viral	Other: pregnant women with laboratory-confirmed 2019-n-CoV	Gabriele Saccone, Napoli, Italy	https://ClinicalTrials.gov/show/NCT04319016
80	Cardiac complicAtions in Patients With SARS Corona vIrus 2 regisTrY	Recruiting	No Results Available	COVID-19; Cardiovascular Diseases		University Medical Center Utrecht, Utrecht, Netherlands	https://ClinicalTrials.gov/show/NCT04325412
81	Will Hydroxychloroquine Impede or Prevent COVID-19	Recruiting	No Results Available	COVID-19|Coronavirus|Coronavirus Infections|SARS-CoV 2	Drug: Hydroxychloroquine - Daily Dosing|Drug: Hydroxychloroquine - Weekly Dosing|Other: Placebo oral tablet|Diagnostic Test: Monitoring Visit - Baseline|Diagnostic Test: Monitoring Visit - Week 4|Diagnostic Test: Monitoring Visit - Week 8|Other: Weekly Assessment	Henry Ford Hospital, Detroit, Michigan, United States|Detroit Department of Transportation (DDOT), Detroit, Michigan, United States|Detroit Fire Department & Detroit EMS, Detroit, Michigan, United States|Detroit Police Department, Detroit, Michigan, United States	https://ClinicalTrials.gov/show/NCT04341441
82	Safety and Efficacy of Hydroxychloroquine Associated With Azithromycin in SARS-CoV2 Virus (Coalition Covid-19 Brasil II)	Recruiting	No Results Available	Coronavirus Infections|Pneumonia, Viral	Drug: Hydroxychloroquine + azithromycin|Drug: Hydroxychloroquine	Instituto de Cardiologia do Distrito Federal, Brasília, Distrito Federal, Brazil|Fundação Social Rural de Colatina, Colatina, Espirito Santo, Brazil|Hospital Vera Cruz AS, Belo Horizonte, Minas Gerais, Brazil|Hospital Maternidade E Pronto Socorro Santa Lucia Ltda, Poços De Caldas, Minas Gerais, Brazil|Universidade Estadual de Londrina, Londrina, Paraná, Brazil|Hospital Universitário Onofre Lopes,…	https://ClinicalTrials.gov/show/NCT04321278
83	A Survey of Psychological Status of Medical Workers and Residents in the Context of 2019 Novel Coronavirus Pneumonia	Recruiting	No Results Available	Virus; Pneumonia		Tongji Hospital，Tongji Medical College Affiliated，Huazhong University of Science ＆ Technology, Wuhan, Hubei, China	https://ClinicalTrials.gov/show/NCT04260308
84	Chloroquine Phosphate Against Infection by the Novel Coronavirus SARS-CoV-2 (COVID-19): The HOPE Open-Label, Non Randomized Clinical Trial	Recruiting	No Results Available	Pneumonia, Viral|Covid-19	Drug: UNIKINON (Chloroquine phosphate) 200mg tablets	Divine Providence Hospital "Pammakaristos", Athens, Greece|Athens General Hospital "Hippokrateio", Athens, Greece|Athens General Hospital of Thoracic Diseases "SOTIRIA", 1st University Pulmonary Clinic, Athens, Greece|Athens General Hospital of Thoracic Diseases "SOTIRIA", 3rd University Pathology Clinic, Athens, Greece|General Hospital of Athens "Sismanoglio", Maroúsi, Greece	https://ClinicalTrials.gov/show/NCT04344951
85	Treatment and Prevention of Traditional Chinese Medicines (TCMs) on 2019-nCoV Infection	Recruiting	No Results Available	Pneumonia Caused by Human Coronavirus (Disorder)	Drug: Conventional medicines (Oxygen therapy, alfa interferon via aerosol inhalation, and lopinavir/ritonavir) and Traditional Chinese Medicines (TCMs) granules|Drug: Conventional medicines (Oxygen therapy, alfa interferon via aerosol inhalation, and lopinavir/ritonavir)	The Fifth Medical Center, General Hospital of PLA, Beijing, Beijing, China	https://ClinicalTrials.gov/show/NCT04251871
86	COVID-19: Healthcare Worker Bioresource: Immune Protection and Pathogenesis in SARS-CoV-2	Recruiting	No Results Available	Health Care Worker Patient Transmission|Coronavirus|Coronavirus Infections|Immunological Abnormality	Diagnostic Test: COPAN swabbing and blood sample collection	Barts Heart Center, London, United Kingdom|Royal Free London NHS Foundation Trust, London, United Kingdom	https://ClinicalTrials.gov/show/NCT04318314
87	Acquiring Convalescent Specimens for COVID-19 Antibodies	Recruiting	No Results Available	COVID-19|Coronavirus Infection|Corona Virus Infection	Procedure: Blood draw	Columbia University Irving Medical Center/NYP, New York, New York, United States	https://ClinicalTrials.gov/show/NCT04342195
88	Efficacy and Safety of Darunavir and Cobicistat for Treatment of COVID-19	Recruiting	No Results Available	Pneumonia, Pneumocystis|Coronavirus	Drug: Darunavir and Cobicistat	Shanghai Public Health Clinical Center, Shanghai, Shanghai, China|Shanghai Public Health Clinical Center, Shanghai, Shanghai, China	https://ClinicalTrials.gov/show/NCT04252274
89	Losartan for Patients With COVID-19 Requiring Hospitalization	Recruiting	No Results Available	Corona Virus Infection|Acute Respiratory Distress Syndrome|SARS-CoV Infection	Drug: Losartan|Other: Placebo	Hennepin County Medical Center, Minneapolis, Minnesota, United States|M Health Fairview University of Minnesota Medical Center, Minneapolis, Minnesota, United States|University of Minnesota, Minneapolis, Minnesota, United States	https://ClinicalTrials.gov/show/NCT04312009
90	Losartan for Patients With COVID-19 Not Requiring Hospitalization	Recruiting	No Results Available	Corona Virus Infection|Acute Respiratory Distress Syndrome|SARS-CoV Infection	Drug: Losartan|Other: Placebo	Hennepin County Medical Center, Minneapolis, Minnesota, United States|M Health Fairview University of Minnesota Medical Center, Minneapolis, Minnesota, United States|University of Minnesota, Minneapolis, Minnesota, United States|Mayo Clinic Health System, Rochester, Minnesota, United States	https://ClinicalTrials.gov/show/NCT04311177
91	Safety and Immunogenicity of a Candidate MERS-CoV Vaccine (MERS001)	Recruiting	No Results Available	MERS (Middle East Respiratory Syndrome)	Biological: ChAdOx1 MERS	Centre for Clinical Vaccinology and Tropical Medicine, Churchill Hospital, Oxford, United Kingdom	https://ClinicalTrials.gov/show/NCT03399578
92	Social Media Use During COVID-19	Recruiting	No Results Available	Coronavirus|Depression|Anxiety|Stress	Behavioral: Use of social media during COVID-19	Yale-NUS College, Singapore, Singapore	https://ClinicalTrials.gov/show/NCT04305574
93	Efficacy and Safety of Corticosteroids in COVID-19	Recruiting	No Results Available	COVID-19|Novel Coronavirus Pneumonia	Drug: Methylprednisolone	Hubei province hospital of integrated Chinese & Western Medicine, Wuhan, Hubei, China|Yichang first people's Hospital, Yichang, Hubei, China|Beijing YouAn Hospital, Beijing, China|Renmin Hospital of Wuhan University, Wuhan, China|Tianyou Hospital Affiliated to Wuhan University of science and technology, Wuhan, China|Union Hospital Affiliated to Tongji Medical College of Huazhong University of sci…	https://ClinicalTrials.gov/show/NCT04273321
94	Respiratory Virus Hospitalization Study (FLU 003 Plus)	Recruiting	No Results Available	Influenza|Novel Respiratory Virus-1 Middle Eastern Respiratory Syndrome Coronavirus (MERS-CoV)|Novel Respiratory Virus-2 Severe Acute Respiratory Syndrome Coronavirus (SARS-CoV)		UCSD Antiviral Research Center, San Diego, California, United States|George Washington Medical Faculty Associates, Washington, District of Columbia, United States|Washington DC VA Medical Center, Washington, District of Columbia, United States|University of Illinois at Chicago, Chicago, Illinois, United States|Brigham and Women's Hospital, Boston, Massachusetts, United States|Baystate Infectious …	https://ClinicalTrials.gov/show/NCT01056185
95	Outcomes Related to COVID-19 Treated With Hydroxychloroquine Among In-patients With Symptomatic Disease	Recruiting	No Results Available	Coronavirus|Acute Respiratory Infection|SARS-CoV Infection	Drug: Hydroxychloroquine|Drug: Placebo	University of Arizona, Tucson, Arizona, United States|UCSF Fresno, Fresno, California, United States|Cedars-Sinai Medical Center, Los Angeles, California, United States|Ronald Reagan UCLA Medical Center, Los Angeles, California, United States|UC Davis Medical Center, Sacramento, California, United States|UCSF Medical Center, San Francisco, California, United States|Stanford University, Stanford, …	https://ClinicalTrials.gov/show/NCT04332991
96	Efficacy of Methylprednisolone for Patients With COVID-19 Severe Acute Respiratory Syndrome	Recruiting	No Results Available	Severe Acute Respiratory Syndrome (SARS) Pneumonia|Coronavirus Infections|ARDS, Human	Drug: Methylprednisolone|Other: standard care	Marco Confalonieri, Trieste, TS, Italy	https://ClinicalTrials.gov/show/NCT04323592
97	Proactive Prophylaxis With Azithromycin and Chloroquine in Hospitalized Patients With COVID-19	Recruiting	No Results Available	Virus Diseases|Infection Viral|Corona Virus Infection	Drug: Azithromycin|Drug: Hydroxychloroquine|Drug: Placebo oral tablet	Aalborg Sygehus, Aalborg, Denmark|Bispebjerg Hospital, Copenhagen, Denmark|Herlev-Gentofte Hospital, Copenhagen, Denmark|Hvidovre Hospital, Copenhagen, Denmark|Nordsjællands Hospital, Hillerød, Denmark|Odense Universitetshospital, Odense, Denmark|Roskilde Sygehus, Roskilde, Denmark|Slagelse Sygehus, Slagelse, Denmark	https://ClinicalTrials.gov/show/NCT04322396
98	Lessening Organ Dysfunction With VITamin C	Recruiting	No Results Available	Sepsis|Vitamin C|Intensive Care Unit|COVID-19|Pandemic|Coronavirus	Drug: Vitamin C|Other: Control	Research Center of the CHUS, Sherbrooke, Quebec, Canada	https://ClinicalTrials.gov/show/NCT03680274
99	COVID-19-associated ARDS Treated With Dexamethasone: Alliance Covid-19 Brasil III	Recruiting	No Results Available	Coronavirus Infection|Pneumonia, Viral|Acute Respiratory Distress Syndrome	Drug: Dexamethasone	Hospital Ana Nery, Salvador, Bahia, Brazil|Instituto de Cardiologia do Distrito Federal, Brasília, Distrito Federal, Brazil|Fundação Social Rural de Colatina, Colatina, Esoírito Santo, Brazil|Hospital Vera Cruz AS, Belo Horizonte, Minas Gerais, Brazil|Hospital Maternidade E Pronto Socorro Santa Lucia Ltda, Poços De Caldas, Minas Gerais, Brazil|Universidade Estadual de Londrina, Londrina, Paraná, …	https://ClinicalTrials.gov/show/NCT04327401
100	Nitric Oxide Gas Inhalation Therapy for Mild/Moderate COVID-19	Recruiting	No Results Available	Coronavirus Infections|Pneumonia, Viral|Acute Respiratory Distress Syndrome	Drug: Nitric Oxide	Massachusetts General Hospital, Boston, Massachusetts, United States	https://ClinicalTrials.gov/show/NCT04305457
101	French Multicentre Observational Study on SARS-Cov-2 Infections (COVID-19) ICU Management Study	Recruiting	No Results Available	Pneumonia, Viral|Critically Ill|Corona Virus Infection	Other: No intervention	CHU Nimes, Nîmes, France	https://ClinicalTrials.gov/show/NCT04340466
102	Chloroquine Diphosphate in the Prevention of SARS in Covid-19 Infection	Recruiting	No Results Available	COVID-19|SARS-CoV Infection|Severe Acute Respiratory Syndrome (SARS) Pneumonia|Clinical Trial	Drug: Chloroquine Diphosphate|Drug: Placebo oral tablet	Hospital e Pronto Socorro Delphina Rinaldi Abdel Aziz, Manaus, Amazonas, Brazil	https://ClinicalTrials.gov/show/NCT04342650
103	COVID-19 Biological Samples Collection	Recruiting	No Results Available	Infection Viral	Other: biological samples collection	Centre Hospitalier Universitaire de Bordeaux, Bordeaux, France	https://ClinicalTrials.gov/show/NCT04332016
104	Evolution of Pulmonary Ultrasound in Patients Hospitalized for Covid (Coronavirus Disease) 19	Recruiting	No Results Available	Pneumonia, Viral|COVID-19	Other: No special intervention	CHG de Chambery, Chambéry, France|Centre Hospitalier Intercommunal de Créteil, Créteil, France|CHU de Limoges, Limoges, France|APHM - Hopital Nord, Marseille, France|CHU de Nancy, Nancy, France|Hopital privé de la Loire, Saint-Étienne, France|CHU de Tours, Tours, France	https://ClinicalTrials.gov/show/NCT04341766
105	Personalised Immunotherapy for SARS-CoV-2 (COVID-19) Associated With Organ Dysfunction	Recruiting	No Results Available	COVID-19|Virus Diseases|Macrophage Activation Syndrome|Corona Virus Infection	Drug: Anakinra|Drug: Tocilizumab	2nd Department of Critical Care Medicine, ATTIKON University Hospital, Athens, Haidari, Greece|Intensive Care Unit, Ioannina University Hospital, Ioánnina, Ioannina, Greece|Department of Internal Medicine, Patras University Hospital, Patras, Rion, Greece|Department of Internal Medicine, I PAMMAKARISTOS Hospital, Athens, Greece|Intensive Care Unit, General Hospital of Athens KORGIALENIO-BENAKIO E.…	https://ClinicalTrials.gov/show/NCT04339712
106	Umbilical Cord(UC)-Derived Mesenchymal Stem Cells(MSCs) Treatment for the 2019-novel Coronavirus(nCOV) Pneumonia	Recruiting	No Results Available	Pneumonia, Viral|Pneumonia, Ventilator-Associated	Biological: UC-MSCs	Zhongnan Hospital of Wuhan University, Wuhan, Hubei, China	https://ClinicalTrials.gov/show/NCT04269525
107	Study to Evaluate the Safety and Antiviral Activity of Remdesivir (GS-5734™) in Participants With Severe Coronavirus Disease (COVID-19)	Recruiting	No Results Available	COVID-19	Drug: Remdesivir|Drug: Standard of Care	Kaiser Permanente Los Angeles Medical Center, 3340 E. La Palma Avenue, Anaheim, California, United States|Kaiser Permanente Los Angeles Medical Center, 9333 Imperial Highway, Downey, California, United States|Kaiser Permanente Los Angeles Medical Center, 9961 Sierra Ave, Fontana, California, United States|St Joseph Hospital Eureka, Fortuna, California, United States|Kaiser Permanente Los Angeles …	https://ClinicalTrials.gov/show/NCT04292899
108	Correlative Study on Cancer Patients and Healthcare Professionals Exposed to Infection by Severe Acute Respiratory Syndrome-Corona Virus-2 (SARS-Cov-2), COVID-19 Causative Agent.	Recruiting	No Results Available	COVID-19|SARS-CoV-2	Other: serological test|Other: Rapid molecular test|Genetic: Next generation Sequencing (NGS) analysis|Other: serum chemistry analysis	UO Microbiologia,Centro Servizi Pievesestina, AUSL Romagna, Cesena, FC, Italy|Irst Irccs, Meldola, FC, Italy	https://ClinicalTrials.gov/show/NCT04345315
109	Study to Evaluate the Safety and Antiviral Activity of Remdesivir (GS-5734™) in Participants With Moderate Coronavirus Disease (COVID-19) Compared to Standard of Care Treatment	Recruiting	No Results Available	COVID-19	Drug: Remdesivir|Drug: Standard of Care	Kaiser Permanente Los Angeles Medical Center, 3340 E. La Palma Avenue, Anaheim, California, United States|Kaiser Permanente Los Angeles Medical Center, 9333 Imperial Highway, Downey, California, United States|Kaiser Permanente Los Angeles Medical Center, 9961 Sierra Ave, Fontana, California, United States|St Joseph Hospital Eureka, Fortuna, California, United States|Kaiser Permanente Los Angeles …	https://ClinicalTrials.gov/show/NCT04292730
110	Sargramostim in Patients With Acute Hypoxic Respiratory Failure Due to COVID-19 (SARPAC)	Recruiting	No Results Available	COVID-19	Drug: Sargramostim|Other: Control	AZ Sint Jan Brugge, Brugge, Belgium|University Hospital Ghent, Gent, Belgium	https://ClinicalTrials.gov/show/NCT04326920
111	Cytokine Adsorption in Severe COVID-19 Pneumonia Requiring Extracorporeal Membrane Oxygenation	Recruiting	No Results Available	Coronavirus|COVID-19|SARS-CoV Infection|Respiratory Failure|Cytokine Storm	Device: vv-ECMO + cytokine adsorption (Cytosorb adsorber)|Device: vv-ECMO only (no cytokine adsorption)	University Clinic Freiburg, Freiburg, Germany	https://ClinicalTrials.gov/show/NCT04324528
112	Cardiovascular Manifestations of COVID-19	Recruiting	No Results Available	Cardiovascular Diseases|COVID	Diagnostic Test: Electrocardiogram, telemetry, echocardiogram, laboratory values	Memorial Hermann Hospital-Texas Medical Center, Houston, Texas, United States	https://ClinicalTrials.gov/show/NCT04335630
113	Immunity and Safety of Covid-19 Synthetic Minigene Vaccine	Recruiting	No Results Available	Pathogen Infection Covid-19 Infection	Biological: Injection and infusion of LV-SMENP-DC vaccine and antigen-specific CTLs	Shenzhen Geno-immune Medical Institute, Shenzhen, Guangdong, China|Shenzhen Second People's Hospital, Shenzhen, Guangdong, China|Shenzhen Third People's Hospital, Shenzhen, Guangdong, China	https://ClinicalTrials.gov/show/NCT04276896
114	2019-nCoV Outbreak and Cardiovascular Diseases	Recruiting	No Results Available	Cardiovascular Death; Major Adverse Cardiovascular Events		Affiliated Hospital of Binzhou Medical Universty, Binzhou, Shandong, China|Heze Municipal Hospital, Heze, Shandong, China|Shandong University Qilu Hospital, Jinan, Shandong, China|Jinan Central Hospital, Shandong University, Jinan, Shandong, China|First Hospital Affiliated with Shandong First Medical University, Jinan, Shandong, China|Shandong Provincial Hospital, Shandong University, Jinan, Shan…	https://ClinicalTrials.gov/show/NCT04255940
115	Outcomes and Prognostic Factors in COVID-19	Recruiting	No Results Available	COVID-19|Elderly Patients|Critical Illness|Survival|Old Age		Department of Intensive Care, Aarhus University Hospital, Aarhus, Denmark|Hôpitaux de Paris, Hôpital Saint-Antoine, service de réanimation médicale, Paris, France|INSERM, UMR_S 1136, Institut Pierre Louis d'Epidémiologie et de Santé Publique, Paris, France|Sorbonne Universités, UPMC Univ Paris 06, UMR_S 1136, Institut Pierre Louis d'Epidémiologie et de Santé Publique, Paris, France|Division of Ca…	https://ClinicalTrials.gov/show/NCT04321265
116	Safety and Immunity of Covid-19 aAPC Vaccine	Recruiting	No Results Available	Treat and Prevent Covid-19 Infection	Biological: Pathogen-specific aAPC	Shenzhen Geno-immune Medical Institute, Shenzhen, Guangdong, China	https://ClinicalTrials.gov/show/NCT04299724
117	Hydroxychloroquine for COVID-19	Recruiting	No Results Available	COVID-19, Hydroxychloroquine Sulfate	Drug: Hydroxychloroquine Sulfate|Drug: Placebo	Institute for Tropical Medicine, Tübingen, Germany	https://ClinicalTrials.gov/show/NCT04342221
118	A Phase II Clinical Trial to Evaluate the Recombinant Vaccine for COVID-19 (Adenovirus Vector)	Recruiting	No Results Available	COVID-19	Biological: Recombinant novel coronavirus vaccine (Adenovirus type 5 vector)|Other: Placebo	Hubei Provincial Center for Disease Control and Prevention, Wuhan, Hubei, China	https://ClinicalTrials.gov/show/NCT04341389
119	ACE Inhibitors or ARBs Discontinuation in Context of SARS-CoV-2 Pandemic	Recruiting	No Results Available	History of Cardiovascular Disease Treated With RAS Blockers and With SARS-CoV-2 Infection	Drug: 1: discontinuation of RAS blocker therapy|Drug: 2: continuation of RAS blocker therapy	Cardiologie, Groupe Hospitalier Pitié-Salpêtrière, Paris, France	https://ClinicalTrials.gov/show/NCT04329195
120	Checkpoint Blockade in COVID-19 Pandemic	Recruiting	No Results Available	COVID-19|Pneumonia, Viral	Drug: Tocilizumab|Biological: Pembrolizumab (MK-3475)	Hospital Quirónsalud Barcelona, Barcelona, Spain|Hospital de la Santa Creu i Sant Pau, Barcelona, Spain|Hospital Ruber Juan Bravo, Madrid, Spain|Hospital Ruber Internacional, Madrid, Spain|Hospital Arnau de Vilanova-Lliria, Valencia, Spain|Hospital Universitario Doctor Peset, Valencia, Spain	https://ClinicalTrials.gov/show/NCT04335305
121	PREdiction of DIagnosed Covid-19 infecTion in IUC Patients	Recruiting	No Results Available	Infection Viral|Coronavirus|ARDS|Pneumonia		Hôpital Roger Salengro, ICU, CHU Lille, Lille, France	https://ClinicalTrials.gov/show/NCT04327180
122	A Longitudinal Study of COVID-19 Positive Patients Testing Nasal Swabs and Collecting Blood Samples for Research	Recruiting	No Results Available	SARS-CoV Infection	Diagnostic Test: Odd/Even birth year intervention groups	Everett Clinic, Seattle, Washington, United States	https://ClinicalTrials.gov/show/NCT04327804
123	Study of Safety and Immunogenicity of BVRS-GamVac	Recruiting	No Results Available	MERS (Middle East Respiratory Syndrome)|MERS	Biological: BVRS-GamVac|Other: placebo	Research Institute of Influenza, Sankt-Peterburg, Russian Federation	https://ClinicalTrials.gov/show/NCT04130594
124	Study of Safety and Immunogenicity of BVRS-GamVac-Combi	Recruiting	No Results Available	MERS (Middle East Respiratory Syndrome)|MERS	Drug: BVRS-GamVac-Combi|Other: placebo	ECO-Safety, Sankt-Peterburg, Russian Federation	https://ClinicalTrials.gov/show/NCT04128059
125	Sero-epidemiological Study of the SARS-CoV-2 Virus in France: Constitution of a Collection of Human Biological Samples	Recruiting	No Results Available	SARS (Severe Acute Respiratory Syndrome)|COVID-19	Other: Human Biological samples	CHU Amiens-Picardie, Amiens, France|CHU François Mitterand, Dijon, France|CHU Limoges, Limoges, France|Hôpital de la Croix Rousse, Lyon, France|Hôpitaux de Brabois, Nancy, France|CHR Orléans, Orléans, France|Institut Pasteur, Paris, France|CHU Poitiers, Poitiers, France|Hôpital Pontchaillou, Rennes, France|CHU Saint-Etienne, Saint-Étienne, France|CH de Tourcoing, Tourcoing, France|Hôpital Bretonn…	https://ClinicalTrials.gov/show/NCT04325646
126	Do Angiotensin Receptor Blockers Mitigate Progression to Acute Respiratory Distress Syndrome With SARS-CoV-2 Infection	Recruiting	No Results Available	SARS-CoV Infection	Drug: Losartan	Sharp Grossmont Hospital, La Mesa, California, United States|Sharp Chula Vista Medical Center, San Diego, California, United States|Sharp Coronado Hospital, San Diego, California, United States|Sharp Memorial Hospital, San Diego, California, United States	https://ClinicalTrials.gov/show/NCT04340557
127	Preventing Cardiac Complication of COVID-19 Disease With Early Acute Coronary Syndrome Therapy: A Randomised Controlled Trial.	Recruiting	No Results Available	COVID-19	Drug: Aspirin 75mg|Drug: Clopidogrel 75mg|Drug: Rivaroxaban 2.5 MG|Drug: Atorvastatin 40mg|Drug: Omeprazole 20mg	Charing Cross Hospital, London, United Kingdom	https://ClinicalTrials.gov/show/NCT04333407
128	Audio Data Collection for Identification and Classification of Coughing	Recruiting	No Results Available	COVID-19|Coronavirus Infections|Hay Fever|Asthma|Chronic Obstructive Pulmonary Disease|Influenza|Common Cold|Respiratory Tract Infections|Healthy		Virtual Facility, Bronx, New York, United States	https://ClinicalTrials.gov/show/NCT04326309
129	Saved From COVID-19	Recruiting	No Results Available	COVID	Drug: Chloroquine|Drug: Placebo oral tablet	Columbia University Irving Medical Center/NYP, New York, New York, United States	https://ClinicalTrials.gov/show/NCT04349371
130	COVID-19 Pandemic Response Network	Recruiting	No Results Available	COVID-19|SARS-CoV-2|Coronavirus|Influenza -Like Illness|Lower Resp Tract Infection|Upper Resp Tract Infection		Duke University Medical Center, Durham, North Carolina, United States	https://ClinicalTrials.gov/show/NCT04320862
131	COVID-19 Antibody Self-testing Using Virtual Point-of-care	Recruiting	No Results Available	Communicable Disease|COVID-19|Sars-CoV2|Infectious Disease|Coronavirus|Virus Diseases	Diagnostic Test: COVID-19 IgM/IgG Rapid Testing, mobile device image capture and telemedicine support|Other: Telemedicine	Neuroganics, Northglenn, Colorado, United States	https://ClinicalTrials.gov/show/NCT04348864
132	Chloroquine Diphosphate for the Treatment of Severe Acute Respiratory Syndrome Secondary to SARS-CoV2	Recruiting	No Results Available	SARS-CoV Infection|Severe Acute Respiratory Syndrome (SARS) Pneumonia	Drug: Chloroquine diphosphate	Hospital e Pronto Socorro Delphina Rinaldi Abdel Aziz, Manaus, Amazonas, Brazil	https://ClinicalTrials.gov/show/NCT04323527
133	An Observational Case-control Study of the Use of Siltuximab in ARDS Patients Diagnosed With COVID-19 Infection	Recruiting	No Results Available	Severe Acute Respiratory Syndrome (ARDS) Secondary to SARS-COV-2 Infection		ASST - Papa Giovanni XXIII, Bergamo, Italy	https://ClinicalTrials.gov/show/NCT04322188
134	A Prospective "Universal" Observational Database for COVID-19	Recruiting	No Results Available	COVID-19		Hackensack Meridian Health - John Theurer Cancer Center, Hackensack, New Jersey, United States	https://ClinicalTrials.gov/show/NCT04347993
135	Convalescent Plasma as Treatment for Hospitalized Subjects With COVID-19 Infection	Recruiting	No Results Available	COVID-19	Biological: Convalescent Plasma	Hackensack University Medical Center, Hackensack, New Jersey, United States	https://ClinicalTrials.gov/show/NCT04343755
136	Joint Use of Electrocardiogram and Transthoracic Echocardiography in an Observational Study to Monitor Cardio-vascular Events in Patients Diagnosed With COVID-19	Recruiting	No Results Available	COVID-19|Myocardial Injury|Myocarditis	Diagnostic Test: Electrocardiogram and transthoracic echocardiography	Clinical Investigation Center Pitié-Salpêtrière, Paris, France	https://ClinicalTrials.gov/show/NCT04320017
137	Vitamin C Infusion for the Treatment of Severe 2019-nCoV Infected Pneumonia	Recruiting	No Results Available	Vitamin C|Pneumonia, Viral|Pneumonia, Ventilator-Associated	Drug: VC|Drug: Sterile Water for Injection	Zhongnan Hospital of Wuhan University, Wuhan, Hubei, China	https://ClinicalTrials.gov/show/NCT04264533
138	Efficacy of a Self-test and Self-alert Mobile Applet in Detecting Susceptible Infection of COVID-19	Recruiting	No Results Available	Susceptibility to Viral and Mycobacterial Infection	Other: mobile internet survey on self-test	Beijing Tsinghua Changgung Hospital, Beijing, Beijing, China	https://ClinicalTrials.gov/show/NCT04256395
139	The Efficacy of Different Anti-viral Drugs in COVID 19 Infected Patients	Recruiting	No Results Available	SARS-CoV Infection|COVID 19|Acute Respiratory Distress Syndrome ARDS	Drug: Hydroxychloroquine|Drug: Remdesivir|Other: (Standard of Care) SoC	Andreas Barratt-Due, Oslo, Norway	https://ClinicalTrials.gov/show/NCT04321616
140	Social Media Effect on Knowledge Dissemination During COVID-19 Virus Outbreak	Recruiting	No Results Available	COVID-19	Other: survey	Assiut University Hospitals, Assiut, Egypt	https://ClinicalTrials.gov/show/NCT04319315
141	COVID MED Trial - Comparison Of Therapeutics for Hospitalized Patients Infected With SARS-CoV-2	Recruiting	No Results Available	SARS-CoV-2 Infection	Drug: lopinavir/ritonavir|Drug: Hydroxychloroquine Sulfate|Drug: Losartan|Drug: Placebos	Bassett Medical Center, Cooperstown, New York, United States	https://ClinicalTrials.gov/show/NCT04328012
142	Community-Acquired Pneumonia : Evaluation of Corticosteroids	Recruiting	No Results Available	Community Acquired Pneumonia	Drug: Hydrocortisone|Drug: Placebo	Service de Réanimation - Unité de Soins Continus, CH d'Angoulême, 'Angoulême, France|Service de Réanimation Polyvalente, CH d'Argenteuil, Argenteuil, France|Service de Réanimation, CHR Metz-Thionville, Ars-Laquenexy, France|Service de Réanimation, Aulnay-sous-Bois, France|Service de Réanimation, Belfort, France|Service de Réanimation, Bourg-en-Bresse, France|Service de Réanimation HIA Clermont-To…	https://ClinicalTrials.gov/show/NCT02517489
143	Mental Health Impact of COVID-19 Pandemic on NIMH Research Participants and Volunteers	Recruiting	No Results Available	Healthy Volunteer|Mood Disorder|Anxiety Disorder|Preexisting Medical Condition		National Institute of Mental Health (NIMH), Bethesda, Maryland, United States	https://ClinicalTrials.gov/show/NCT04339790
144	Transmissibility and Viral Load of SARS-CoV-2 Through Oral Secretions	Recruiting	No Results Available	COVID-19		National Institutes of Health Clinical Center, Bethesda, Maryland, United States	https://ClinicalTrials.gov/show/NCT04348240
145	A Study of CM4620-Injectable Emulsion (IE) in Patients With Severe COVID-19 Pneumonia	Recruiting	No Results Available	Pneumonia	Drug: CM4620-Injectable Emulsion	Henry Ford Hospital, Detroit, Michigan, United States|Regions Hospital, Saint Paul, Minnesota, United States	https://ClinicalTrials.gov/show/NCT04345614
146	Implementation of Lung Protective Ventilation in Patients With Acute Respiratory Failure	Recruiting	No Results Available	Acute Respiratory Distress Syndrome|ARDS|Respiratory Distress Syndrome, Acute|Respiratory Insufficiency|Respiratory Distress Syndrome|Shock Lung|Severe Acute Respiratory Syndrome		Colin Grissom, Murray, Utah, United States	https://ClinicalTrials.gov/show/NCT03225807
147	Eating Habits of Adults During the Quarantine	Recruiting	No Results Available	Health Behavior|Eating Behavior	Other: Assessment of Dietary Changes in Adults in the Quarantine	Online, Nicosia, Cyprus	https://ClinicalTrials.gov/show/NCT04339842
148	Convalescent Plasma Therapy vs. SOC for the Treatment of COVID19 in Hospitalized Patients	Recruiting	No Results Available	COVID-19	Other: Blood and derivatives.|Drug: Standard of Care	Hospital Clínico Universitario Lozano Blesa, Zaragoza, Aragón, Spain|Hospital Universitario Severo Ochoa, Leganés, Madrid, Spain|Hospital Universitario Puerta de Hierro Majadahonda, Majadahonda, Madrid, Spain|Hospital Universitario Príncipe de Asturias, Meco, Madrid, Spain|Hospital Universitario La Princesa, Madrid, Spain|Hospital General Universitario Gregorio Marañón, Madrid, Spain|Hospital Uni…	https://ClinicalTrials.gov/show/NCT04345523
149	Evaluation of the Efficacy and Safety of Sarilumab in Hospitalized Patients With COVID-19	Recruiting	No Results Available	COVID-19	Drug: Sarilumab|Drug: Placebo	Regeneron Study Site, Los Angeles, California, United States|Regeneron Study Site, Sacramento, California, United States|Regeneron Study Site, Santa Monica, California, United States|Regeneron Study Site, Aurora, Colorado, United States|Regeneron Study Site, Denver, Colorado, United States|Regeneron Study Site, New Haven, Connecticut, United States|Regeneron Study Site, Washington, District of Co…	https://ClinicalTrials.gov/show/NCT04315298
150	Survey of the Anxiety Associated With the COVID-19 Pandemic	Recruiting	No Results Available	Anxiety Related to the COVID-19 Pandemic	Diagnostic Test: Online Questionnaire	Charité-Universitätsmedizin Berlin - Department of Psychiatry and Psychotherapy, Berlin, Germany	https://ClinicalTrials.gov/show/NCT04331106
151	Treatment of COVID-19 Patients With Anti-interleukin Drugs	Recruiting	No Results Available	COVID-19	Other: Usual Care|Drug: Anakinra|Drug: Siltuximab|Drug: Tocilizumab	AZ Sint-Jan Brugge, Brugge, Belgium|University Hospital Saint-Pierre, Brussels, Belgium|Erasmus University Hospital, Brussels, Belgium|University Hospital Saint-Luc, Brussels, Belgium|University Hospital Antwerp, Edegem, Belgium|Ziekenhuis Oost-Limurg, Genk, Belgium|University Hospital Ghent, Gent, Belgium|University Hospital Brussels, Jette, Belgium|University Hospital Liège, Liège, Belgium	https://ClinicalTrials.gov/show/NCT04330638
152	Phase III DAS181 Lower Tract PIV Infection in Immunocompromised Subjects (Substudy: DAS181 for COVID-19): RCT Study	Recruiting	No Results Available	Lower Respiratory Tract Infection|Parainfluenza|Immunocompromised|COVID-19	Drug: DAS181|Drug: Placebo|Drug: DAS181 COVID-19|Drug: DAS181 OL	City of Hope cancer Center, Duarte, California, United States|UCLA, Los Angeles, California, United States|Children's Hospital Colorado, Aurora, Colorado, United States|Ann & Robert H. Lurie Children's Hospital of Chicago, Chicago, Illinois, United States|University of Chicago, Chicago, Illinois, United States|Loyola University Medical Center, Maywood, Illinois, United States|University of Kansas…	https://ClinicalTrials.gov/show/NCT03808922
