# Supplementary material for: The Anatomy of the SARS-CoV-2 Biomedical Literature: Introducing the CovidX Network Algorithm for Drug Repurposing Recommendation
Source: J Med Internet Res. 2020 Aug 20;22(8):e21169. doi: 10.2196/21169 (PMC7474417; doi:10.2196/21169)
Supplement: Multimedia Appendix 1 [file jmir_v22i8e21169_app1.zip › input/gist-graph-example.json]

{
	"directed": false,
	"multigraph": false,
	"graph": [],
	"nodes": [{
		"id": 1
	}, {
		"id": 2
	}],
	"adjacency": [
		[{
			"id": 2
		}],
		[{
			"id": 1
		}]
	]
}
