# Supplementary material for: The Anatomy of the SARS-CoV-2 Biomedical Literature: Introducing the CovidX Network Algorithm for Drug Repurposing Recommendation
Source: J Med Internet Res. 2020 Aug 20;22(8):e21169. doi: 10.2196/21169 (PMC7474417; doi:10.2196/21169)
Supplement: Multimedia Appendix 1 [file jmir_v22i8e21169_app1.zip › input/drug_n_chemical_names.txt]

Fedratinib
enalapril
favipiravir
azithromycin
Tilorone
tilorone dihydrochloride
niclosamide
chloroquine
everolimus
rapamycin
lopinavir 
ritonavir
saquinavir
acyclovir
ganciclovir
zanamivir
oseltamivir
arbidol
Umifenovir
Saquinavir
Darunavir
glucocorticoids
ACE2-based peptide 
remdesivir
heparin
remdesivir
teicoplanin
methylprednisolone
ACEIs
losartan
mercaptopurine
toremifene
dactinomycin
Tenofovir
Galidesivir
ARBs
Pangolin
Doxycycline
Quercetin
Rapamycin
Kaletra
dobutamine
gadolinium
Azithromycin
sirolimus
Sofosbuvir
Ribavirin
statins
ribavirin
hydroxychloroquine
chloroquine
glucose
trypsin
radioiodine
chlorine
alpha-ketoamide
pyridone
urea
Melatonin
adenosine
potassium
homo-trimer
Serine/Leucine
TNFalpha
IFNgamma
Nucleoside
flavone
coumarine
cyclodextrin
cholesterol
sterols
hydrogen peroxide
benzalkonium chloride
chlorhexidine digluconate
troponin
theaflavin
FcgammaRIIb
FcgammaRs
FcgammaR
ethanol
alpha - hydroxybutyrate
Creatinine
sodium
emodin
guanosine
purines
pyrimidine
sodium hypochlorite
ozone
leukotrienes
Arachidonic acid
prostaglandins
eicosapentaenoic
protectins
docosahexaenoic acid DHA
lipoxins
thromboxanes
resolvins
unsaturated fatty acids
DHA
maresins
IFN-gamma
triphosphate
ATP
lipopeptides
melatonin
angiotensin II
nucleic acids
Angiotensin II
Alanine
steroids
corticosteroids
AMP
bilirubin
creatine
alanine
TNF-alpha
creatinine
nucleic acid
aspartate
oxygen
angiotensin
nucleotide
amino acid
lactate
