# Supplementary material for: The Anatomy of the SARS-CoV-2 Biomedical Literature: Introducing the CovidX Network Algorithm for Drug Repurposing Recommendation
Source: J Med Internet Res. 2020 Aug 20;22(8):e21169. doi: 10.2196/21169 (PMC7474417; doi:10.2196/21169)
Supplement: Multimedia Appendix 1 [file jmir_v22i8e21169_app1.zip › output/covid19-network.txt]

TAXON:virus PROTEIN:Reverse transcriptase polymerase chain reaction(RT-PCR
TAXON:virus DISEASE:COVID-19
TAXON:virus CHEMICAL:SARS-CoV-2
TAXON:virus DISEASE:pneumonia
TAXON:virus DISEASE:acute respiratory syndrome coronavirus 2(SARS-CoV-2
TAXON:virus DISEASE:genital infection
TAXON:virus DISEASE:infection
TAXON:virus DISEASE:SARS-CoV-2 infection
TAXON:virus DISEASE:COVID-19 illness
TAXON:virus PROTEIN:UNSTRUCTURED
TAXON:virus CHEMICAL:UNSTRUCTURED
TAXON:virus DISEASE:COVID-19 disease
TAXON:virus DISEASE:coronavirus disease
TAXON:virus DISEASE:fatigue
TAXON:virus DISEASE:Diarrhea
TAXON:virus DISEASE:respiratory distress syndrome
TAXON:virus DISEASE:fever
TAXON:virus DISEASE:Lymphopenia
TAXON:virus DISEASE:opacity
TAXON:virus DISEASE:organ dysfunction
TAXON:virus DISEASE:shock
TAXON:virus SO:RNA viruses
TAXON:virus TAXON:SARS-CoV
TAXON:virus TAXON:human
TAXON:virus PROTEIN:SARS-CoVs
TAXON:virus PROTEIN:SARS-CoV
TAXON:virus CELL_LINE:Wuhan, Hubei, China [1]
TAXON:virus CELL_LINE:COVID-19
TAXON:virus DISEASE:acute respiratory syndrome coronaviruses
TAXON:virus CHEMICAL:transfusion-transmissible [3,4]
TAXON:virus GO:antivirals
TAXON:virus TAXON:Coronavirus
TAXON:virus PROTEIN:COVID-19
TAXON:virus DISEASE:deaths
TAXON:virus DISEASE:respiratory syndrome
TAXON:virus DISEASE:acute respiratory distress syndrome
TAXON:virus DISEASE:Coronavirus disease 2019
TAXON:virus SO:clusters
TAXON:virus DISEASE:acute respiratory syndrome coronavirus 2 infection
TAXON:virus GGP:MERS-CoV
TAXON:virus TAXON:coronavirus
TAXON:virus TAXON:humans
TAXON:virus GGP:SARS-CoV-2
TAXON:virus CHEBI:drug
TAXON:virus CHEBI:adenosine
TAXON:virus TAXON:viral
TAXON:virus TAXON:animals
TAXON:virus PROTEIN:MERS-CoV
TAXON:virus DISEASE:block infection
TAXON:virus CHEMICAL:adenosine
TAXON:virus DISEASE:human infection
TAXON:virus GGP:SARS-CoV
TAXON:virus CELL_LINE:Wuhan
TAXON:virus CELL_LINE:Hubei
TAXON:virus DISEASE:lung failure
TAXON:virus DISEASE:respiratory illness
TAXON:virus DISEASE:acute respiratory syndrome coronavirus 2
TAXON:virus DISEASE:coronavirus
TAXON:virus TAXON:viral ORFs
TAXON:virus SO:sequences
TAXON:virus TAXON:coronaviruses
TAXON:virus SO:coding regions
TAXON:virus CHEBI:proteins
TAXON:virus TAXON:bats
TAXON:virus GGP:ORF8
TAXON:virus TAXON:Coronaviruses
TAXON:virus SO:sequence
TAXON:virus SO:sites
TAXON:virus GGP:nsp1
TAXON:virus CHEBI:amino acid substitutions
TAXON:virus TAXON:viruses
TAXON:virus SO:genome
TAXON:virus CHEBI:protein
TAXON:virus SO:codons
TAXON:virus SO:regions
TAXON:virus PROTEIN:RBM
TAXON:virus PROTEIN:nsps
TAXON:virus DNA:ORF8
TAXON:virus PROTEIN:N protein
TAXON:virus PROTEIN:coronaviruses
TAXON:virus PROTEIN:non-structural proteins
TAXON:virus DNA:RBM
TAXON:virus PROTEIN:receptor-binding motif
TAXON:virus DNA:proteins/protein regions
TAXON:virus DNA:SARS-CoV-2 genome
TAXON:virus PROTEIN:M protein
TAXON:virus PROTEIN:BatCoV RaTG13
TAXON:virus PROTEIN:spike protein
TAXON:virus DNA:BatCoV RaTG13 sequence
TAXON:virus DNA:accessory ORFs
TAXON:virus DNA:coding regions
TAXON:virus PROTEIN:nsp1
TAXON:virus DNA:viral ORFs
TAXON:virus CHEMICAL:BatCoV RaTG13 encoded/encodes
TAXON:virus CHEMICAL:amino acid
TAXON:virus CHEBI:protease inhibitors
TAXON:virus CHEBI:synthetic
TAXON:virus CHEBI:inhibitors
TAXON:virus CHEBI:compounds
TAXON:virus CHEBI:drugs
TAXON:virus CELL_LINE:Wuhan, China has
TAXON:virus PROTEIN:SARS
TAXON:virus PROTEIN:Chymotrypsin-like protease
TAXON:virus CHEMICAL:Remdesivir
TAXON:virus CHEMICAL:flavone
TAXON:virus CHEMICAL:coumarine
TAXON:virus CHEMICAL:Saquinavir
TAXON:virus DISEASE:SARS
TAXON:virus DISEASE:Coronavirus
TAXON:virus CHEMICAL:Darunavir
TAXON:virus CELL_LINE:Wuhan, China.
TAXON:virus PROTEIN:Japan
TAXON:virus DISEASE:diarrhoea
TAXON:virus DISEASE:throat
TAXON:virus DISEASE:community-acquired pneumonia
TAXON:virus DISEASE:corona virus disease 2019
TAXON:virus CL:cells
TAXON:virus SO:genomes
TAXON:virus CHEBI:Electron
TAXON:virus DNA:SARS-CoV-2 genomes
TAXON:virus CELL_LINE:Vero/hSLAM cells
TAXON:virus DISEASE:cough
TAXON:virus DISEASE:dyspnoea
TAXON:virus TAXON:pangolins
TAXON:virus TAXON:hosts
TAXON:virus PROTEIN:SARS-COV-2
TAXON:virus PROTEIN:pangolins
TAXON:virus DISEASE:MERS
TAXON:virus CHEMICAL:SARS-COV-2
TAXON:virus DISEASE:infectious diseases
TAXON:virus DISEASE:Coronavirus Disease 2019
TAXON:virus DISEASE:primary infectious symptoms
TAXON:virus CHEMICAL:Methods-
TAXON:virus DISEASE:Conclusions-
TAXON:virus DISEASE:stroke
TAXON:virus DISEASE:COVID-19-specific infection
TAXON:virus DISEASE:neurological symptoms
TAXON:virus CHEBI:sodium hypochlorite
TAXON:virus TAXON:Virus
TAXON:virus CHEBI:water
TAXON:virus CHEBI:chlorine
TAXON:virus TAXON:avian
TAXON:virus PROTEIN:MIH
TAXON:virus PROTEIN:N95
TAXON:virus PROTEIN:Mask
TAXON:virus CHEMICAL:chlorine
TAXON:virus CHEMICAL:sodium hypochlorite
TAXON:virus CHEBI:nucleic acid
TAXON:virus PROTEIN:Covid-19
TAXON:virus DISEASE:COPD
TAXON:virus DISEASE:Covid-19
TAXON:virus DISEASE:nosocomial infection
TAXON:virus CHEMICAL:SARS-CoV-2 nucleic acid
TAXON:virus DISEASE:death
TAXON:virus DISEASE:natural infection
TAXON:virus DISEASE:diabetes mellitus
TAXON:virus DISEASE:chronic kidney disease
TAXON:virus DISEASE:malignancy
TAXON:virus DISEASE:cardiovascular diseases
TAXON:virus DISEASE:chronic obstructive pulmonary disease
TAXON:virus CHEMICAL:smoking
TAXON:virus DISEASE:76993
TAXON:virus DISEASE:diabetes
TAXON:virus DISEASE:cardiovascular disease
TAXON:virus DISEASE:hypertension
TAXON:virus DISEASE:Coronavirus 2019
TAXON:virus DISEASE:miscarriage
TAXON:virus DISEASE:respiratory distress
TAXON:virus DISEASE:fetal distress
TAXON:virus GGP:CD26
TAXON:virus CHEBI:Azithromycin
TAXON:virus TAXON:host
TAXON:virus SO:enzyme
TAXON:virus CHEBI:Doxycycline
TAXON:virus GGP:ACE-2
TAXON:virus GGP:Rapamycin
TAXON:virus GGP:IL-6
TAXON:virus CL:cellular protein
TAXON:virus GGP:Quercetin
TAXON:virus CHEBI:antibiotics
TAXON:virus GGP:SASP
TAXON:virus PROTEIN:CD26
TAXON:virus PROTEIN:angiotensin-converting enzyme 2
TAXON:virus PROTEIN:IL-6
TAXON:virus PROTEIN:ACE-2
TAXON:virus PROTEIN:SASP
TAXON:virus PROTEIN:Beta-galactosidase
TAXON:virus CHEMICAL:SASP
TAXON:virus CHEMICAL:angiotensin
TAXON:virus DISEASE:senescence
TAXON:virus CHEMICAL:Azithromycin
TAXON:virus CHEMICAL:Doxycycline
TAXON:virus CHEMICAL:Quercetin
TAXON:virus CHEMICAL:Rapamycin
TAXON:virus DISEASE:COVID-19 infection
TAXON:virus CHEBI:molecular
TAXON:virus TAXON:individuals
TAXON:virus DNA:COVID-19
TAXON:virus DNA:Wuhan
TAXON:virus DISEASE:cancer
TAXON:virus TAXON:human host
TAXON:virus SO:genes
TAXON:virus GO:X chromosome
TAXON:virus TAXON:bacterial
TAXON:virus CHEBI:oxygen
TAXON:virus CHEBI:hydrogen
TAXON:virus CHEBI:oxygen O2
TAXON:virus CHEBI:ozone
TAXON:virus CHEBI:molecules
TAXON:virus GGP:IL-1R
TAXON:virus TAXON:microbes
TAXON:virus SO:RNA virus
TAXON:virus GGP:IL-1
TAXON:virus PROTEIN:pleiotropic cytokine
TAXON:virus DNA:immune genes
TAXON:virus PROTEIN:TLR
TAXON:virus PROTEIN:CoV-19
TAXON:virus PROTEIN:IL-1R
TAXON:virus PROTEIN:IL-1
TAXON:virus DNA:X chromosome
TAXON:virus CHEMICAL:oxygen
TAXON:virus CHEMICAL:ozone
TAXON:virus DISEASE:bacterial infectious diseases
TAXON:virus DISEASE:CoV-19 infection
TAXON:virus DISEASE:inflammation
TAXON:virus DISEASE:acute respiratory diseases
TAXON:virus DISEASE:pulmonary fibrosis
TAXON:virus DISEASE:bronchitis
TAXON:virus DISEASE:fibrosis
TAXON:virus DISEASE:rheumatoid arthritis
TAXON:virus CL:cellular
TAXON:virus GGP:Ang II
TAXON:virus GGP:ACE2
TAXON:virus SO:enzymatic
TAXON:virus CL:host cell
TAXON:virus GGP:AT1 receptor
TAXON:virus GGP:statin
TAXON:virus SO:peptide
TAXON:virus PROTEIN:AT1 receptor antagonists
TAXON:virus PROTEIN:RAAS
TAXON:virus PROTEIN:Ang II
TAXON:virus PROTEIN:Ang-(1-7
TAXON:virus PROTEIN:ACE2
TAXON:virus PROTEIN:RAAS blockers
TAXON:virus PROTEIN:membrane-bound form
TAXON:virus DISEASE:respiratory disease
TAXON:virus CHEMICAL:statin
TAXON:virus DISEASE:CVDs
TAXON:virus CHEMICAL:statins
TAXON:virus DNA:UK/France cluster
TAXON:virus DISEASE:illness
TAXON:virus GGP:angiotensin receptor 2
TAXON:virus CHEBI:drug molecules
TAXON:virus GGP:angiotensin receptor
TAXON:virus PROTEIN:angiotensin receptor 2
TAXON:virus PROTEIN:angiotensin receptor
TAXON:virus PROTEIN:SARS-CoV 2
TAXON:virus DISEASE:virus disease
TAXON:virus DISEASE:viral infection
TAXON:virus DISEASE:viral disease
TAXON:virus DISEASE:acute lung injury
TAXON:virus DISEASE:SARS-CoV 2 virus
TAXON:virus CL:cell
TAXON:virus CL:pericytes
TAXON:virus CL:host cellular
TAXON:virus CHEBI:mRNA
TAXON:virus TAXON:outbreaks
TAXON:virus GGP:Angiotensin-converting enzyme 2
TAXON:virus CL:endothelial cells
TAXON:virus RNA:mRNA
TAXON:virus CELL_TYPE:capillary endothelial cells
TAXON:virus CELL_TYPE:pericytes
TAXON:virus PROTEIN:Angiotensin-converting enzyme 2
TAXON:virus PROTEIN:key host cellular receptor
TAXON:virus DISEASE:coronavirus disease 2019
TAXON:virus DISEASE:microvascular dysfunction
TAXON:virus DISEASE:cardiac injury
TAXON:virus DISEASE:heart failure disease
TAXON:virus DISEASE:Cardiac injury
TAXON:virus DISEASE:pericytes injury
TAXON:virus DISEASE:virus infection
TAXON:virus DISEASE:syncopal
TAXON:virus CHEMICAL:mis-
TAXON:virus DISEASE:afebrile
TAXON:virus DISEASE:catastrophe
TAXON:virus DISEASE:acute respiratory syndrome
TAXON:virus CHEBI:Therapeutic
TAXON:virus GGP:SARS-CoV.
TAXON:virus TAXON:NAbs
TAXON:virus GO:antibodies
TAXON:virus PROTEIN:NAbs
TAXON:virus PROTEIN:Therapeutic neutralizing antibodies
TAXON:virus PROTEIN:SARS-CoV.
TAXON:virus DISEASE:pneumonia-associated respiratory syndrome
TAXON:virus CHEMICAL:coronavirus
TAXON:virus TAXON:human CoVs
TAXON:virus SO:Mutation
TAXON:virus TAXON:human beings
TAXON:virus TAXON:animal hosts
TAXON:virus GGP:HCoV
TAXON:virus PROTEIN:HCoVs
TAXON:virus DISEASE:CoV disease 2019
TAXON:virus DISEASE:HCoVs
TAXON:virus CHEMICAL:HCoVs
TAXON:virus DISEASE:human diseases
TAXON:virus DISEASE:HCoV infection
TAXON:virus DISEASE:acute respiratory syndrome coronavirus-2
TAXON:virus GGP:SARS-like coronavirus
TAXON:virus SO:hotspots
TAXON:virus GGP:human ACE2
TAXON:virus TAXON:animal-to-human
TAXON:virus SO:domain
TAXON:virus CHEBI:residue
TAXON:virus PROTEIN:hACE2-binding
TAXON:virus PROTEIN:SARS-CoV RBD
TAXON:virus PROTEIN:SARS-CoV-2 RBD
TAXON:virus PROTEIN:RaTG13
TAXON:virus PROTEIN:hACE2
TAXON:virus PROTEIN:RBD
TAXON:virus PROTEIN:SARS-CoV-2 receptor-binding domain
TAXON:virus DISEASE:SARS-CoV RBD
TAXON:virus DISEASE:SARS-like coronavirus
TAXON:virus DISEASE:RBD
TAXON:virus SO:RNA
TAXON:virus TAXON:viral RNA
TAXON:virus TAXON:man
TAXON:virus TAXON:Viruses
TAXON:virus PROTEIN:FUNDING
TAXON:virus RNA:viral RNA
TAXON:virus DISEASE:organ failure
TAXON:virus DISEASE:nasopharyngeal and blood, urine
TAXON:virus CELL_LINE:Wuhan, China(1) .And
TAXON:virus SO:variants
TAXON:virus SO:mutations
TAXON:virus SO:territory
TAXON:virus TAXON:viral variants
TAXON:virus SO:genome sequences
TAXON:virus GGP:Angiotensin converting enzyme
TAXON:virus CL:epithelial cells
TAXON:virus CELL_TYPE:gastrointestinal epithelial cells
TAXON:virus PROTEIN:Angiotensin converting enzyme 2
TAXON:virus PROTEIN:virus nucleocapsid protein
TAXON:virus DISEASE:gastrointestinal symptoms
TAXON:virus DISEASE:Vomiting
TAXON:virus CHEMICAL:Angiotensin
TAXON:virus DISEASE:anorexia
TAXON:virus DISEASE:nausea
TAXON:virus DISEASE:gastrointestinal bleeding
TAXON:virus DISEASE:vomiting
TAXON:virus DISEASE:Diarrhoea
TAXON:virus DISEASE:abdominal pain
TAXON:virus TAXON:human coronavirus
TAXON:virus CHEBI:guanosine
TAXON:virus GGP:RdRp
TAXON:virus TAXON:animal-human
TAXON:virus PROTEIN:IDX-184
TAXON:virus PROTEIN:SIGNIFICANCE
TAXON:virus PROTEIN:RNA-dependent RNA polymerase
TAXON:virus DNA:YAK
TAXON:virus DNA:RdRp
TAXON:virus PROTEIN:RdRp
TAXON:virus PROTEIN:anti-RdRp
TAXON:virus CHEMICAL:Sofosbuvir
TAXON:virus CHEMICAL:IDX-184
TAXON:virus CHEMICAL:Ribavirin
TAXON:virus DISEASE:Setrobuvir
TAXON:virus DISEASE:YAK
TAXON:virus DISEASE:infections
TAXON:virus CHEMICAL:Tenofovir
TAXON:virus CHEMICAL:Galidesivir
TAXON:virus DISEASE:viral infection COVID-19
TAXON:virus DISEASE:toxicity
TAXON:virus CHEMICAL:guanosine
TAXON:virus TAXON:viral nucleic acid
TAXON:virus CHEMICAL:nucleic acid
TAXON:virus CHEBI:radical colorectomy
TAXON:virus TAXON:virus nucleic acid
TAXON:virus CHEBI:radical
TAXON:virus DISEASE:tumor
TAXON:virus CHEMICAL:colorectomy
TAXON:virus DISEASE:sigmoid cancer
TAXON:virus SO:region
TAXON:virus SO:RNA betacoronavirus2
TAXON:virus DNA:Hubei region
TAXON:virus RNA:enveloped RNA betacoronavirus2
TAXON:virus CHEMICAL:betacoronavirus2
TAXON:virus GO:antibody
TAXON:virus TAXON:Ab
TAXON:virus PROTEIN:IgM
TAXON:virus CELL_TYPE:day-14
TAXON:virus PROTEIN:day-11
TAXON:virus PROTEIN:total antibodies (Ab)
TAXON:virus PROTEIN:n=535
TAXON:virus PROTEIN:antibodies
TAXON:virus CELL_TYPE:day-12
TAXON:virus PROTEIN:IgG
TAXON:virus PROTEIN:day-15
TAXON:virus CHEMICAL:day-14
TAXON:virus CHEMICAL:day-11
TAXON:virus CHEBI:therapeutic agents
TAXON:virus CL:host cells
TAXON:virus CELL_TYPE:host cells
TAXON:virus DISEASE:respiratory disease - COVID-19
TAXON:virus SO:genomic
TAXON:virus SO:gaps
TAXON:virus DISEASE:pulpitis
TAXON:virus DISEASE:periodontitis
TAXON:virus DISEASE:oral diseases
TAXON:virus DISEASE:maxillofacial infections
TAXON:virus DISEASE:cross-infection
TAXON:virus DISEASE:trauma
TAXON:virus TAXON:human-to-human
TAXON:virus DISEASE:lymphocytopenia
TAXON:virus DISEASE:acute respiratory syndrome coronavirus
TAXON:virus DISEASE:leukocytopenia
TAXON:virus DISEASE:panic
TAXON:virus DISEASE:Coronavirus disease
TAXON:virus GO:membrane
TAXON:virus CHEBI:chloroquine
TAXON:virus PROTEIN:RNAaemia
TAXON:virus PROTEIN:ECMO
TAXON:virus DISEASE:ALS
TAXON:virus CHEMICAL:chloroquine
TAXON:virus CHEMICAL:ribavirin
TAXON:virus SO:genetic
TAXON:virus DISEASE:Hereditary ataxia
TAXON:virus DISEASE:disability
TAXON:virus DISEASE:neurodegenerative diseases
TAXON:virus GGP:SARS-Cov-2
TAXON:virus PROTEIN:SARS-Cov-2
TAXON:virus DISEASE:2019-nCoV infection
TAXON:virus CHEMICAL:SARS-Cov-2
TAXON:virus CL:host cell ACE2
TAXON:virus CHEBI:protein subunit
TAXON:virus PROTEIN:host cell ACE2 receptor
TAXON:virus PROTEIN:COVID-19 vaccine target product
TAXON:virus PROTEIN:recombinant protein subunit
TAXON:virus DISEASE:immunopotentiation
TAXON:virus DISEASE:coronavirus SARS-CoV-2
TAXON:virus SO:integrated
TAXON:virus DISEASE:viral infections
TAXON:virus CHEMICAL:lockdowns
TAXON:virus DISEASE:respiratory failure
TAXON:virus DISEASE:infectious disease
TAXON:virus CHEMICAL:2 - 2.5
TAXON:virus DISEASE:acute respiratory syndrome 2
TAXON:virus SO:mutation
TAXON:virus TAXON:animal
TAXON:virus TAXON:mammals
TAXON:virus CHEBI:Molecular
TAXON:virus PROTEIN:surface spike protein
TAXON:virus PROTEIN:chemokine/cytokine
TAXON:virus PROTEIN:receptor-binding domain
TAXON:virus PROTEIN:cytokine
TAXON:virus DISEASE:weight loss
TAXON:virus DISEASE:lymphoid atrophy
TAXON:virus DISEASE:exudative
TAXON:virus DISEASE:alveolar damage
TAXON:virus CL:mesenchymal stem cells
TAXON:virus CHEBI:hydroxychloroquine
TAXON:virus CL:UC-MSCs
TAXON:virus CL:stem cells
TAXON:virus CELL_TYPE:stem cells
TAXON:virus CELL_LINE:COVID-19 with stem cells
TAXON:virus PROTEIN:inflammatory factors
TAXON:virus CELL_TYPE:umbilical cord mesenchymal stem cells
TAXON:virus CELL_TYPE:UC-MSCs
TAXON:virus PROTEIN:unscrupulous actors.3
TAXON:virus DISEASE:septic shock
TAXON:virus CHEMICAL:MSC
TAXON:virus CHEMICAL:hydroxychloroquine
TAXON:virus DISEASE:ARDS
TAXON:virus DISEASE:multiorgan failure
TAXON:virus DISEASE:secondary infection
TAXON:virus DISEASE:multiorgan
TAXON:virus DISEASE:organ damage
TAXON:virus DISEASE:critically ill COVID-19
TAXON:virus CHEMICAL:circumstance.2
TAXON:virus DISEASE:edema
TAXON:virus CELL_LINE:Wuhan, China
TAXON:virus PROTEIN:/=65
TAXON:virus DISEASE:sneezes
TAXON:virus CHEBI:bioethicist
TAXON:virus SO:SARS-CoV-2 internal nucleoprotein
TAXON:virus SO:genome mutations
TAXON:virus GO:Antibody
TAXON:virus PROTEIN:Hong Kong
TAXON:virus PROTEIN:NP
TAXON:virus PROTEIN:reverse transcriptase
TAXON:virus PROTEIN:anti-NP IgG
TAXON:virus PROTEIN:anti-RBD IgG
TAXON:virus PROTEIN:surface spike protein receptor binding domain
TAXON:virus PROTEIN:SARS-CoV-2 internal nucleoprotein
TAXON:virus DISEASE:laboratory-confirmed COVID-19
TAXON:virus DISEASE:respiratory infections
TAXON:virus DISEASE:blood, urine, posterior oropharyngeal saliva
TAXON:virus CHEMICAL:NP
TAXON:virus CHEMICAL:R(2)=0.71
TAXON:virus CHEBI:chloroquine phosphate
TAXON:virus CHEBI:Chloroquine
TAXON:virus CHEBI:drug Chloroquine phosphate
TAXON:virus PROTEIN:anti-SARS-CoV-2
TAXON:virus DISEASE:connective tissue diseases
TAXON:virus CHEMICAL:Chloroquine
TAXON:virus CHEMICAL:Chloroquine phosphate
TAXON:virus DISEASE:malaria
TAXON:virus CHEMICAL:chloroquine phosphate
TAXON:virus CHEMICAL:anti-SARS-CoV-2
TAXON:virus DISEASE:poisoning
TAXON:virus PROTEIN:SARS-CoV2
TAXON:virus CHEMICAL:SARS-CoV2
TAXON:virus GGP:ORF3a
TAXON:virus SO:genetically
TAXON:virus SO:genotype
TAXON:virus SO:gene
TAXON:virus SO:genomic regions
TAXON:virus DNA:SARS-CoV-2
TAXON:virus DNA:genomic regions
TAXON:virus PROTEIN:ORF3a
TAXON:virus PROTEIN:spike glycoprotein
TAXON:virus PROTEIN:spike glycoproteins
TAXON:virus CELL_LINE:SARS-CoV-2
TAXON:virus DNA:S gene
TAXON:virus PROTEIN:nucleocapsid
TAXON:virus PROTEIN:helicase
TAXON:virus DNA:recombination regions
TAXON:virus DNA:Bat SARS/SARS-like CoVs
TAXON:virus CHEMICAL:Betacoronavirus
TAXON:virus PROTEIN:https://www.livescience.com/coronavirus-updates-unitedstates.html
TAXON:virus CELL_TYPE:planet
TAXON:virus SO:peptide synthetic
TAXON:virus SO:known cleavage sites
TAXON:virus TAXON:viral protein sequence
TAXON:virus SO:epitope
TAXON:virus SO:synthetic
TAXON:virus CHEBI:amino acids
TAXON:virus PROTEIN:2019-nCoV. KRSFIEDLLFNKV
TAXON:virus PROTEIN:viral protein sequence
TAXON:virus CHEMICAL:BioIngine
TAXON:virus CHEMICAL:amino acids
TAXON:virus SO:single nucleotide substitution
TAXON:virus PROTEIN:nucleocapsid and spike proteins
TAXON:virus CHEMICAL:nucleotide
TAXON:virus SO:locations
TAXON:virus CHEBI:anesthetic
TAXON:virus DISEASE:critically ill
TAXON:virus CHEMICAL:level-
TAXON:virus DISEASE:anxiety
TAXON:virus DISEASE:pain
TAXON:virus TAXON:pseudovirus
TAXON:virus TAXON:mouse
TAXON:virus PROTEIN:neutralizing antibodies
TAXON:virus DISEASE:Pseudoviruses
TAXON:virus DISEASE:infectivity
TAXON:virus CHEMICAL:pseudovirus-based
TAXON:virus GGP:pro-inflammatory cytokines
TAXON:virus CHEBI:electron
TAXON:virus GGP:TNF-alpha
TAXON:virus GGP:Pro-inflammatory cytokine
TAXON:virus PROTEIN:pro-inflammatory cytokines
TAXON:virus CELL_LINE:Huh-7 cells
TAXON:virus CELL_LINE:CPE
TAXON:virus PROTEIN:CXCL-10/IP-10
TAXON:virus PROTEIN:CCL-2/MCP-1
TAXON:virus CELL_LINE:Vero E6 cells
TAXON:virus PROTEIN:TNF-alpha
TAXON:virus PROTEIN:Pro-inflammatory cytokine
TAXON:virus CHEMICAL:TNF-alpha
TAXON:virus CHEMICAL:azithromycin
TAXON:virus DISEASE:respiratory tract infection
TAXON:virus PROTEIN:virus causing COVID-19
TAXON:virus DNA:continents(1
TAXON:virus CHEMICAL:continents(1
TAXON:virus GGP:SARS-CoV-2 coronavirus
TAXON:virus RNA:SARS-CoV-2 RNA
TAXON:virus CHEMICAL:SARS-CoV-2 coronavirus
TAXON:virus DISEASE:respiratory tract secretions
TAXON:virus DISEASE:Infection
TAXON:virus GO:membrane protein
TAXON:virus PROTEIN:nucleocapsid protein
TAXON:virus PROTEIN:NSPs
TAXON:virus PROTEIN:protease
TAXON:virus PROTEIN:16 nonstructural proteins
TAXON:virus PROTEIN:membrane protein
TAXON:virus PROTEIN:hemagglutinin esterase
TAXON:virus PROTEIN:envelop protein
TAXON:virus PROTEIN:major structural proteins
TAXON:virus PROTEIN:SERS-CoV
TAXON:virus SO:vectors
TAXON:virus PROTEIN:coronavirus disease-2019 (COVID-19
TAXON:virus CHEMICAL:non-COVID-19
TAXON:virus DISEASE:arrhythmias
TAXON:virus DISEASE:venous thromboembolism
TAXON:virus DISEASE:CVD
TAXON:virus DISEASE:myocarditis
TAXON:virus DISEASE:myocardial injury
TAXON:virus DISEASE:cardiovascular complications
TAXON:virus PROTEIN:Coronaviridae virus family
TAXON:virus DISEASE:Infections
TAXON:virus TAXON:birds
TAXON:virus GGP:ACE2s
TAXON:virus SO:known
TAXON:virus PROTEIN:ACE2s
TAXON:virus CHEMICAL:ACE2s
TAXON:virus CL:macrophages
TAXON:virus CL:cell gene
TAXON:virus CL:stomach epithelial cells
TAXON:virus CL:ECs
TAXON:virus GGP:Angiotensin I converting enzyme 2
TAXON:virus CL:keratinocytes
TAXON:virus TAXON:human cells
TAXON:virus CL:colonocytes
TAXON:virus GO:membrane proteins
TAXON:virus CL:cholangiocyte
TAXON:virus GGP:DPP4
TAXON:virus PROTEIN:DPP4
TAXON:virus PROTEIN:CoV-targets
TAXON:virus PROTEIN:Angiotensin I converting enzyme 2
TAXON:virus PROTEIN:membrane proteins
TAXON:virus PROTEIN:ANPEP
TAXON:virus PROTEIN:peptidases
TAXON:virus CELL_TYPE:ileum ECs
TAXON:virus CELL_TYPE:stomach epithelial cells
TAXON:virus CELL_TYPE:macrophages
TAXON:virus CELL_TYPE:colon colonocytes
TAXON:virus PROTEIN:CellPhoneDB
TAXON:virus CELL_TYPE:human cells
TAXON:virus PROTEIN:co-receptors/auxiliary proteins
TAXON:virus CELL_TYPE:surrounding cells
TAXON:virus CELL_TYPE:tissue macrophages
TAXON:virus PROTEIN:human CoVs
TAXON:virus PROTEIN:chemokine
TAXON:virus CELL_TYPE:esophagus keratinocytes
TAXON:virus CELL_TYPE:rectum ECs
TAXON:virus CHEMICAL:Angiotensin I
TAXON:virus PROTEIN:Law
TAXON:virus DISEASE:Death
TAXON:virus PROTEIN:Coronaviridiae family
TAXON:virus DISEASE:upper respiratory tract infection
TAXON:virus DISEASE:sepsis
TAXON:virus PROTEIN:IgM antibodies
TAXON:virus PROTEIN:virus specific IgG
TAXON:virus DISEASE:bacterial pneumonia
TAXON:virus DISEASE:allergic diseases
TAXON:virus PROTEIN:environmental factors
TAXON:virus DISEASE:respiratory syndrome coronavirus
TAXON:virus DISEASE:viral respiratory infections
TAXON:virus CHEBI:heparin anticoagulant
TAXON:virus GO:immunoglobulin
TAXON:virus PROTEIN:high-doses intravenous immunoglobulin
TAXON:virus DISEASE:viral pneumonia
TAXON:virus CHEMICAL:heparin
TAXON:virus DISEASE:organ complications
TAXON:virus DISEASE:outbreak
TAXON:virus DISEASE:hypoxemic respiratory failure
TAXON:virus DISEASE:infectious syndrome
TAXON:virus DISEASE:COVID-19-associated respiratory failure
TAXON:virus DISEASE:Respiratory Syndrome
TAXON:virus TAXON:Individuals
TAXON:virus DISEASE:Self-Rating Anxiety
TAXON:virus DISEASE:Anxiety
TAXON:virus TAXON:dogs
TAXON:virus CHEBI:protein epitopes
TAXON:virus PROTEIN:Spike protein epitopes
TAXON:virus CHEMICAL:high-homology
TAXON:virus DISEASE:sore throat
TAXON:virus DISEASE:diarrhea
TAXON:virus DISEASE:acute lung inflammation
TAXON:virus DISEASE:muscle pain
TAXON:virus DISEASE:chills
TAXON:virus DISEASE:hemoptysis
TAXON:virus DISEASE:pandemic infection
TAXON:virus DISEASE:runny nose
TAXON:virus DISEASE:dry cough
TAXON:virus DISEASE:immune disorders
TAXON:virus SO:genomic sequences
TAXON:virus DNA:genomic sequences
TAXON:virus CHEMICAL:betacoronavirus
TAXON:virus CHEBI:reagents
TAXON:virus PROTEIN:angiotensin-converting enzyme
TAXON:virus PROTEIN:receptor SARS-CoV.
TAXON:virus SO:SSEs
TAXON:virus DNA:SSEs
TAXON:virus PROTEIN:patients'lives
TAXON:virus DISEASE:care-seeking behaviors
TAXON:virus DISEASE:virus infections
TAXON:virus TAXON:SARS-CoV virus
TAXON:virus SO:homology
TAXON:virus CL:T cell epitopes
TAXON:virus CELL_TYPE:B and T cell epitopes
TAXON:virus SO:interval
TAXON:virus CHEMICAL:COVID-19 post-disembarking
TAXON:virus SO:domains
TAXON:virus DISEASE:dyspnea
TAXON:virus DISEASE:headache
TAXON:virus DISEASE:perinatal infections
TAXON:virus DISEASE:coronavirus infections
TAXON:virus CHEBI:antibiotic
TAXON:virus CHEBI:teicoplanin
TAXON:virus CHEBI:Teicoplanin
TAXON:virus DNA:Wuhan region
TAXON:virus PROTEIN:teicoplanin
TAXON:virus DISEASE:staphylococcal infections
TAXON:virus CHEMICAL:remdesivir
TAXON:virus CHEMICAL:teicoplanin
TAXON:virus CHEMICAL:Teicoplanin
TAXON:virus CHEMICAL:ritonavir
TAXON:virus CHEMICAL:lopinavir
TAXON:virus PROTEIN:PHEIC
TAXON:virus CHEMICAL:95%CI
TAXON:virus TAXON:murine
TAXON:virus PROTEIN:coronavirus (CoV) epidemic
TAXON:virus DISEASE:ocular infections
TAXON:virus DISEASE:ocular infection
TAXON:virus DISEASE:retinitis
TAXON:virus DISEASE:anterior uveitis
TAXON:virus DISEASE:conjunctivitis
TAXON:virus DISEASE:CoV infection
TAXON:virus DISEASE:CoV infections
TAXON:virus DISEASE:optic neuritis
TAXON:virus DISEASE:Respiratory Syndrome Coronavirus
TAXON:virus TAXON:Human
TAXON:virus PROTEIN:proinflammatory cytokine
TAXON:virus DISEASE:community-acquired
TAXON:virus DISEASE:human immunodeficiency viruses
TAXON:virus DISEASE:Human infection
TAXON:virus PROTEIN:CT
TAXON:virus PROTEIN:aminotransferase
TAXON:virus DISEASE:lymphopenia
TAXON:virus DISEASE:laboratory-confirmed COVID-19 pneumonia
TAXON:virus DISEASE:neutrophilia
TAXON:virus CHEBI:inhibitor
TAXON:virus CHEBI:molecule
TAXON:virus CHEMICAL:chloroquine/hydroxychloroquine
TAXON:virus DISEASE:coronavirus (2019-nCoV)
TAXON:virus DISEASE:pulmonary infection
TAXON:virus GGP:MyD88
TAXON:virus GGP:IL-1beta
TAXON:virus GGP:Toll
TAXON:virus GGP:CCL2
TAXON:virus GGP:interleukin (IL)-1beta
TAXON:virus GO:inflammasome
TAXON:virus CL:immune cells
TAXON:virus GGP:IL-37
TAXON:virus GGP:TNF
TAXON:virus GGP:IL-38
TAXON:virus CHEBI:AMP
TAXON:virus GGP:mTOR
TAXON:virus GGP:suppressor cytokine
TAXON:virus PROTEIN:IL-1beta
TAXON:virus PROTEIN:Toll Like Receptor
TAXON:virus CELL_TYPE:immune cells
TAXON:virus PROTEIN:inhibitory cytokine
TAXON:virus PROTEIN:caspase-1
TAXON:virus PROTEIN:interleukin (IL)-1beta
TAXON:virus PROTEIN:coronavirus-19
TAXON:virus PROTEIN:MyD88
TAXON:virus PROTEIN:Cytokine IL-37
TAXON:virus PROTEIN:inflammasome
TAXON:virus PROTEIN:active mature IL-1beta
TAXON:virus PROTEIN:suppressor cytokine
TAXON:virus PROTEIN:TNF
TAXON:virus PROTEIN:IL-1 family members
TAXON:virus PROTEIN:pro-inflammatory IL-family members
TAXON:virus PROTEIN:IL-38
TAXON:virus PROTEIN:IL-37
TAXON:virus PROTEIN:COVI-19
TAXON:virus PROTEIN:pro-inflammatory IL-1 family members
TAXON:virus PROTEIN:pro-IL-1beta
TAXON:virus PROTEIN:CCL2
TAXON:virus DNA:COVI-19
TAXON:virus PROTEIN:mTOR
TAXON:virus PROTEIN:class II histocompatibility complex (MHC) molecules
TAXON:virus CELL_TYPE:B cells
TAXON:virus PROTEIN:IL-18Ralpha receptor
TAXON:virus PROTEIN:Coronavirus-19
TAXON:virus CHEMICAL:TNF
TAXON:virus DISEASE:lung inflammation
TAXON:virus CHEMICAL:IL-37
TAXON:virus CHEMICAL:adenosine monophosphate
TAXON:virus CHEMICAL:AMP
TAXON:virus CHEMICAL:IL-1beta
TAXON:virus DISEASE:inflammatory diseases
TAXON:virus DISEASE:infected disease
TAXON:virus TAXON:Rhinolophus
TAXON:virus GGP:ORF1a homology
TAXON:virus TAXON:Bat coronavirus
TAXON:virus SO:wild animals
TAXON:virus SO:branch
TAXON:virus DNA:ORF1a
TAXON:virus CHEMICAL:Paradoxurus hermaphroditus
TAXON:virus PROTEIN:angiotensin-converting enzyme 2 (ACE2) receptor
TAXON:virus DISEASE:coronavirus infectious disease 2019
TAXON:virus DISEASE:neurological tissue damage
TAXON:virus SO:primers
TAXON:virus CHEBI:nucleotide
TAXON:virus SO:ORF
TAXON:virus SO:positions
TAXON:virus GGP:SARAS-CoV-2
TAXON:virus CHEBI:amino acid
TAXON:virus SO:probes
TAXON:virus SO:sequence variations
TAXON:virus SO:open-reading frame
TAXON:virus DNA:N regions
TAXON:virus DNA:nt28144
TAXON:virus DNA:ORF 1a
TAXON:virus DNA:ORF 8
TAXON:virus CELL_LINE:SARS-COV-2
TAXON:virus DNA:nt8782
TAXON:virus DNA:open-reading frame
TAXON:virus CHEMICAL:SARAS-CoV-2
TAXON:virus GGP:virulence factor nonstructural protein 1
TAXON:virus SO:papain-like protein
TAXON:virus SO:deletion
TAXON:virus SO:polyprotein 1ab
TAXON:virus CHEBI:aa
TAXON:virus TAXON:Sarbecovirus
TAXON:virus PROTEIN:virulence factor nonstructural protein 1
TAXON:virus DNA:AS-SCoV2
TAXON:virus PROTEIN:papain-like protein
TAXON:virus PROTEIN:pp1ab protein
TAXON:virus PROTEIN:bat-SL-CoV-RatG13
TAXON:virus DNA:bat-SL-CoV-RaTG13
TAXON:virus PROTEIN:acidic-domain of papain-like protein
TAXON:virus CHEMICAL:Sarbecovirus
TAXON:virus DISEASE:acute respiratory syndrome coronavirus 2 [
TAXON:virus CHEMICAL:AS-SCoV2
TAXON:virus CHEMICAL:bat-SL-CoV-RatG13
TAXON:virus PROTEIN:cellular receptor ACE2
TAXON:virus CELL_LINE:Wuhan, China in December 2019
TAXON:virus PROTEIN:S1 domain
TAXON:virus PROTEIN:SARS-CoV, SARS-CoV-2
TAXON:virus GGP:C-reactive protein
TAXON:virus GGP:COVID-2019
TAXON:virus GGP:CRP
TAXON:virus PROTEIN:CRP
TAXON:virus PROTEIN:C-reactive protein
TAXON:virus CHEMICAL:COVID-2019
TAXON:virus DISEASE:breathlessness
TAXON:virus DISEASE:malaise
TAXON:virus DISEASE:fatality
TAXON:virus CL:Lymphocyte
TAXON:virus GGP:LDH
TAXON:virus CL:blood cell
TAXON:virus GGP:WBC<4.0x10(9)/L
TAXON:virus GGP:albumin
TAXON:virus CL:lymphocyte
TAXON:virus GGP:myoenzyme
TAXON:virus GGP:D-dimer
TAXON:virus PROTEIN:pneumonia,4
TAXON:virus PROTEIN:LDH
TAXON:virus PROTEIN:coronavirus pneumonia(NCP
TAXON:virus PROTEIN:myoenzyme
TAXON:virus PROTEIN:liver enzyme
TAXON:virus PROTEIN:D-dimer
TAXON:virus PROTEIN:albumin
TAXON:virus DISEASE:myocardial damage
TAXON:virus DISEASE:liver damage
TAXON:virus DISEASE:coronavirus pneumonia
TAXON:virus DISEASE:Fever
TAXON:virus DISEASE:coronavirus pneumonia(NCP
TAXON:virus DISEASE:myalgia
TAXON:virus CHEMICAL:WBC<4.0x10(9)/L
TAXON:virus CHEMICAL:2019-nCoV
TAXON:virus DISEASE:2019-nCoV
TAXON:virus CELL_LINE:Wuhan China
TAXON:virus PROTEIN:PR
TAXON:virus DISEASE:expectoration
TAXON:virus DISEASE:sneeze
TAXON:virus SO:cluster
TAXON:virus GGP:hepatitis C virus
TAXON:virus GGP:AHCC
TAXON:virus TAXON:papillomavirus
TAXON:virus TAXON:HIV
TAXON:virus CL:Nile virus
TAXON:virus TAXON:herpes virus
TAXON:virus GO:mushroom
TAXON:virus DISEASE:hepatitis B
TAXON:virus CHEMICAL:AHCC
TAXON:virus DISEASE:hepatitis C
TAXON:virus DNA:online/mobile GIS
TAXON:virus DISEASE:Coronavirus 2019-nCoV'
TAXON:virus DISEASE:coronavirus disease COVID-19
TAXON:virus TAXON:viral sequence
TAXON:virus CHEBI:reagent
TAXON:virus CELL_LINE:Vero-CCL81 cells
TAXON:virus PROTEIN:trypsin
TAXON:virus DNA:viral sequence
TAXON:virus CHEMICAL:trypsin
TAXON:virus SO:known lentivirus
TAXON:virus DISEASE:easy-access
TAXON:virus CHEMICAL:Trizolbased
TAXON:virus DISEASE:sneezing
TAXON:virus SO:conserved S epitopes
TAXON:virus GGP:furin
TAXON:virus GGP:SARS-CoV-2 S glycoprotein
TAXON:virus SO:site
TAXON:virus PROTEIN:receptor-binding domains
TAXON:virus PROTEIN:SARS-CoV S murine polyclonal antibodies
TAXON:virus PROTEIN:SARS-CoV and SARS-related CoVs
TAXON:virus PROTEIN:cross-neutralizing antibodies
TAXON:virus PROTEIN:SARS-CoV-2 S
TAXON:virus PROTEIN:S epitopes
TAXON:virus PROTEIN:human ACE2
TAXON:virus PROTEIN:SARS-CoV-2 S ectodomain trimer
TAXON:virus DNA:furin cleavage site
TAXON:virus PROTEIN:S1/S2 subunits
TAXON:virus PROTEIN:SARS-CoV-2 S glycoprotein
TAXON:virus PROTEIN:SARS-CoV-2 S and SARS-CoV S
TAXON:virus CHEMICAL:SARS-related
TAXON:virus GGP:interferon beta
TAXON:virus TAXON:non-human animal
TAXON:virus CHEBI:compound
TAXON:virus TAXON:mice
TAXON:virus SO:nucleotide analog prodrug
TAXON:virus TAXON:virus type
TAXON:virus GGP:HIV-1
TAXON:virus SO:transgenic
TAXON:virus PROTEIN:MERS-CoV.
TAXON:virus PROTEIN:SARS-CoV. LPV/RTV-INFb
TAXON:virus CELL_LINE:tissue cultures
TAXON:virus PROTEIN:GS-5734
TAXON:virus PROTEIN:LPV/RTV-INFb
TAXON:virus PROTEIN:interferon beta
TAXON:virus CHEMICAL:LPV/RTV-INFb
TAXON:virus DISEASE:respiratory syndrome corona
TAXON:virus CHEMICAL:GS-5734
TAXON:virus CHEMICAL:lopinavir/ritonavir
TAXON:virus CHEMICAL:MERS-CoV.
TAXON:virus CHEMICAL:SARS-CoV. LPV/RTV-INFb
TAXON:virus DISEASE:high-morbidity
TAXON:virus DISEASE:Ebola virus infections
TAXON:virus CHEMICAL:SARS-CoV-2 infections
TAXON:virus DISEASE:human immunodeficiency virus type 1
TAXON:virus DISEASE:respiratory coronavirus
TAXON:virus DISEASE:Fetal distress
TAXON:virus DISEASE:asphyxia
TAXON:virus DISEASE:intrauterine infection
TAXON:virus TAXON:mammalian hosts
TAXON:virus TAXON:Arabia
TAXON:virus SO:+
TAXON:virus PROTEIN:coronavirus (CoV) family
TAXON:virus CELL_LINE:CDCs
TAXON:virus PROTEIN:CoV
TAXON:virus DISEASE:H1N1 influenza
TAXON:virus CHEMICAL:SARS-CoVs
TAXON:virus CHEMICAL:Statpearls
TAXON:virus DISEASE:viral diseases
TAXON:virus DISEASE:prejudice
TAXON:virus SO:sequence homology
TAXON:virus SO:Sequence homology
TAXON:virus TAXON:virus genome
TAXON:virus CELL_LINE:virus-infected Vero cells
TAXON:virus CELL_LINE:Vero cells
TAXON:virus DNA:virus genome
TAXON:virus CHEMICAL:favipiravir
TAXON:virus TAXON:viral nucleic acids
TAXON:virus SO:nucleic acid sequence
TAXON:virus PROTEIN:nucleic acid sequence
TAXON:virus DISEASE:chronic disease
TAXON:virus DISEASE:Coronavirus outbreak
TAXON:virus CELL_TYPE:target cells
TAXON:virus PROTEIN:Middle East Respiratory Syndrome-CoV
TAXON:virus DISEASE:coronavirus infection disease
TAXON:virus PROTEIN:coronavirus family
TAXON:virus CHEBI:protein antibodies
TAXON:virus SO:amino acid sequence
TAXON:virus SO:regions of 1ab polyprotein
TAXON:virus PROTEIN:nucleocapsid (N) protein
TAXON:virus PROTEIN:S-protein
TAXON:virus PROTEIN:N protein antibodies
TAXON:virus DNA:genome sequences
TAXON:virus PROTEIN:COVID-19, SARS-CoV, and Middle East Respiratory Syndrome coronavirus (MERS-CoV)
TAXON:virus PROTEIN:1ab polyprotein
TAXON:virus PROTEIN:human receptor
TAXON:virus PROTEIN:amino acid sequence
TAXON:virus PROTEIN:surface glycoprotein
TAXON:virus DISEASE:SARS-CoV
TAXON:virus CHEMICAL:amino acid sequence
TAXON:virus CHEBI:steroids
TAXON:virus PROTEIN:COVID 19
TAXON:virus DISEASE:Smoking
TAXON:virus CHEMICAL:lopinavir ritonavir
TAXON:virus CHEMICAL:steroids
TAXON:virus DISEASE:Hypertension
TAXON:virus PROTEIN:contact(dagger
TAXON:virus PROTEIN:COVID-19 (2)
TAXON:virus CELL_LINE:CDC
TAXON:virus CELL_LINE:Wuhan, China (1)
TAXON:virus TAXON:Nipah
TAXON:virus PROTEIN:Monoclonal antibodies
TAXON:virus PROTEIN:coronaviruses SARS-CoV
TAXON:virus PROTEIN:monoclonal antibody
TAXON:virus PROTEIN:monoclonal antibodies
TAXON:virus PROTEIN:neutralizing monoclonal antibodies
TAXON:virus DISEASE:Ebola
TAXON:virus DISEASE:SARS-CoV infection
TAXON:virus DISEASE:coronavirus infection
TAXON:virus DISEASE:Nipah
TAXON:virus DISEASE:coronavirus (2019-nCoV
TAXON:virus DISEASE:Chikungunya
TAXON:virus SO:intra-host variants
TAXON:virus TAXON:bacteria
TAXON:virus SO:variant
TAXON:virus TAXON:microorganisms
TAXON:virus CHEMICAL:CAP
TAXON:virus SO:binding site
TAXON:virus SO:peptides
TAXON:virus TAXON:virus mutations
TAXON:virus GGP:AT1R blockers
TAXON:virus GGP:angiotensin receptor 1
TAXON:virus DNA:binding site
TAXON:virus PROTEIN:angiotensin receptor 1 (AT1R) blockers
TAXON:virus PROTEIN:AT1R blockers
TAXON:virus CHEMICAL:losartan
TAXON:virus DISEASE:coronavirus mutations
TAXON:virus DISEASE:fatalities
TAXON:virus DISEASE:SARS-CoV-2 infections
TAXON:virus DISEASE:aggressiveness
TAXON:virus DISEASE:coronavirus COVID-19
TAXON:virus PROTEIN:Social factors
TAXON:virus PROTEIN:epidemic factors
TAXON:virus DISEASE:infection disease
TAXON:virus DNA:DXY
TAXON:virus GGP:immunoglobulin Fc domain
TAXON:virus SO:oligonucleotide
TAXON:virus TAXON:viral RNA genome
TAXON:virus PROTEIN:viral receptor
TAXON:virus PROTEIN:immunoglobulin Fc domain
TAXON:virus DNA:viral RNA genome
TAXON:virus PROTEIN:developing neutralizing monoclonal antibody
TAXON:virus PROTEIN:ACE2-Fc protein
TAXON:virus CHEMICAL:ACE2-Fc
TAXON:virus CHEBI:ethanol
TAXON:virus CHEMICAL:ethanol
TAXON:virus GO:matrix
TAXON:virus DNA:Bats-Hosts-Reservoir network
TAXON:virus DISEASE:secondary infections
TAXON:virus SO:epitopes
TAXON:virus CL:B cell
TAXON:virus SO:alleles
TAXON:virus PROTEIN:spike (S) and nucleocapsid (N) proteins
TAXON:virus CELL_TYPE:B cell and
TAXON:virus PROTEIN:immunogenic structural proteins
TAXON:virus DNA:120 available SARS-CoV-2 sequences
TAXON:virus PROTEIN:T cell epitopes
TAXON:virus PROTEIN:SARS-CoV-2 proteins
TAXON:virus CELL_LINE:SARS-CoV-derived B cell
TAXON:virus DNA:MHC alleles
TAXON:virus PROTEIN:epitopes
TAXON:virus CHEMICAL:SARS-CoV.
TAXON:virus CHEMICAL:SARS-CoV-derived B
TAXON:virus DISEASE:Acute Respiratory Syndrome Coronavirus 2
TAXON:virus PROTEIN:IgG antibodies
TAXON:virus PROTEIN:IgM-IgG
TAXON:virus PROTEIN:virus (SARS-Cov-2)
TAXON:virus DISEASE:IgM-IgG
TAXON:virus TAXON:pathogenic coronavirus
TAXON:virus GGP:MERS-CoV.
TAXON:virus SO:homological sequence
TAXON:virus DISEASE:neurologic signs
TAXON:virus DISEASE:infection of SARS-CoV
TAXON:virus DISEASE:pneumonia coronavirus disease 2019
TAXON:virus DISEASE:SARS-CoV-2-induced respiratory failure
TAXON:virus DISEASE:neurological diseases
TAXON:virus SO:substitutions
TAXON:virus GGP:human SARS-CoV-2 virus
TAXON:virus SO:insertion
TAXON:virus PROTEIN:RRAR motif
TAXON:virus DNA:70 genomes
TAXON:virus PROTEIN:cellular proteases
TAXON:virus DNA:spike glycoprotein gene
TAXON:virus CHEMICAL:SRR10168377
TAXON:virus CHEMICAL:SRR10168378
TAXON:virus SO:integration
TAXON:virus SO:sequence reads
TAXON:virus SO:construct
TAXON:virus PROTEIN:CNCB/NGDC
TAXON:virus CHEMICAL:https://bigd.big.ac.cn/ncov
TAXON:virus TAXON:virus RNA
TAXON:virus RNA:serum viral RNA
TAXON:virus RNA:virus RNA
TAXON:virus RNA:2109-nCoV RNA
TAXON:virus DISEASE:coronavirus (2019-nCoV) infection
TAXON:virus DISEASE:annal swab virus-positive
TAXON:virus DISEASE:respiratory tract infections
TAXON:virus CHEBI:in10
TAXON:virus CHEBI:acid
TAXON:virus TAXON:Viral nucleic acids
TAXON:virus PROTEIN:PCT
TAXON:virus PROTEIN:procalcitonin
TAXON:virus PROTEIN:inflammatory mediators
TAXON:virus DISEASE:anti-secondary infection
TAXON:virus DISEASE:fungal infection
TAXON:virus DISEASE:hypoxemia
TAXON:virus DISEASE:cluster ventilator-associated pneumonia
TAXON:virus CHEMICAL:Lactobacillus
TAXON:virus CHEMICAL:identifyingcytokine
TAXON:virus CHEMICAL:nucleic acids
TAXON:virus DISEASE:Shock
TAXON:virus CHEMICAL:in10
TAXON:virus CHEMICAL:Bifidobacterium
TAXON:virus CHEMICAL:Two-Balance"strategyeffectively
TAXON:virus DISEASE:anti-hyoxemia
TAXON:virus CHEMICAL:abidol
TAXON:virus CHEMICAL:Four-Anti
TAXON:virus SO:Genome
TAXON:virus TAXON:Mammalian Genome Cap
TAXON:virus SO:Gene
TAXON:virus GGP:FANTOM5
TAXON:virus PROTEIN:host cell receptor
TAXON:virus PROTEIN:2019-nCov
TAXON:virus PROTEIN:Cap
TAXON:virus DNA:FANTOM5 CAGE
TAXON:virus CELL_TYPE:epithelial cells
TAXON:virus CHEMICAL:TCGA
TAXON:virus DISEASE:final infection
TAXON:virus DISEASE:Cancer
TAXON:virus DISEASE:2019-nCov infection
TAXON:virus DISEASE:coronary heart disease
TAXON:virus DISEASE:cerebral infarction
TAXON:virus DISEASE:Acute Respiratory Syndrome
TAXON:virus DISEASE:chest tightness/pain
TAXON:virus PROTEIN:pulmonary lobes
TAXON:virus PROTEIN:(18)F-FDG
TAXON:virus DISEASE:peripheral ground-glass opacities
TAXON:virus DISEASE:acute respiratory disease
TAXON:virus DISEASE:coronavirus with similarity to bat coronaviruses
TAXON:virus DISEASE:provinence
TAXON:virus DISEASE:Canada
TAXON:virus DNA:bat-SL-CoVZXC21
TAXON:virus PROTEIN:bat-SL-CoVZC45
TAXON:virus DISEASE:coronavirus or 2019-nCoV) disease
TAXON:virus CHEMICAL:SARS-CoV-2 pneumonia
TAXON:virus DISEASE:ground-glass opacity
TAXON:virus CHEMICAL:bat-SL-CoVZXC21
TAXON:virus DISEASE:shortness of breath
TAXON:virus CHEMICAL:SARS-Cov-2 infection
TAXON:virus DISEASE:haemoptysis
TAXON:virus PROTEIN:NOSES
TAXON:virus PROTEIN:TaTME
TAXON:virus PROTEIN:onLaparoscopic
TAXON:virus DISEASE:Pneumonia
TAXON:virus DISEASE:colorectal cancer
TAXON:virus CHEBI:Chloroquine phosphate
TAXON:virus CHEMICAL:AEDT
TAXON:virus CELL_LINE:Wuhan, China,
TAXON:virus DISEASE:respiratory tract
TAXON:virus SO:noncoding sequences
TAXON:virus SO:conservation
TAXON:virus TAXON:zoonotic coronavirus
TAXON:virus SO:noncoding
TAXON:virus SO:coding sequences
TAXON:virus TAXON:coronavirus genomes
TAXON:virus TAXON:zoonoses
TAXON:virus CL:natural host
TAXON:virus TAXON:viral genome
TAXON:virus DNA:coding sequences
TAXON:virus DNA:noncoding upstream and downstream flanks
TAXON:virus DNA:viral genome
TAXON:virus DNA:253 upstream noncoding sequences
TAXON:virus DNA:coronavirus genomes
TAXON:virus DISEASE:respiratory syndrome-like coronavirus
TAXON:virus TAXON:rhesus
TAXON:virus TAXON:nonhuman
TAXON:virus PROTEIN:coronavirus 2019-nCoV.
TAXON:virus DISEASE:MERS-CoV infection
TAXON:virus DISEASE:MERS-CoV-induced clinical disease
TAXON:virus PROTEIN:coronavirus (COVID-19 or 2019-CoV)
TAXON:virus CHEMICAL:RNA-virus
TAXON:virus DISEASE:RNA-virus infection
TAXON:virus TAXON:Shufeng
TAXON:virus GGP:SFJDC
TAXON:virus DISEASE:SFJDC
TAXON:virus CHEMICAL:Shufeng Jiedu Capsule
TAXON:virus CHEMICAL:Kaletra((R
TAXON:virus CHEMICAL:arbidol
TAXON:virus TAXON:fish
TAXON:virus SO:wild animal
TAXON:virus TAXON:BCoV sequence
TAXON:virus SO:hypervariable genomic hotspots
TAXON:virus CHEBI:aminoacidic
TAXON:virus DNA:BCoV sequence
TAXON:virus DNA:2019-nCoV genomes
TAXON:virus PROTEIN:viral ORF8-encoded protein
TAXON:virus DNA:2019-nCoVs genomes
TAXON:virus CHEMICAL:Serine/Leucine
TAXON:virus TAXON:human hosts
TAXON:virus CHEMICAL:2019-nCOV
TAXON:virus CHEBI:protease inhibitor
TAXON:virus TAXON:better-studied
TAXON:virus CHEBI:macrocyclic peptides
TAXON:virus SO:genome sequence
TAXON:virus DNA:genome sequence
TAXON:virus PROTEIN:3CLpro
TAXON:virus PROTEIN:proteinase
TAXON:virus PROTEIN:3CLpro-1
TAXON:virus CHEMICAL:ACE2-based peptide, remdesivir
TAXON:virus DISEASE:cell infection
TAXON:virus TAXON:Viral genome
TAXON:virus PROTEIN:SARS-like CoV
TAXON:virus CELL_LINE:Wuhan, China, last December 2019, and has since spread
TAXON:virus DNA:BEAST 1.10.4
TAXON:virus DNA:54 genome sequences
TAXON:virus DISEASE:coronavirus (2019-nCoV) outbreak
TAXON:virus CHEBI:nucleotides
TAXON:virus SO:WH-Human
TAXON:virus PROTEIN:China(5
TAXON:virus PROTEIN:health(1-3
TAXON:virus PROTEIN:SARS-like coronaviruses
TAXON:virus CHEMICAL:China(5
TAXON:virus DISEASE:dizziness
TAXON:virus SO:conserved
TAXON:virus CHEBI:proteins domains
TAXON:virus CHEBI:protein sequence
TAXON:virus PROTEIN:SARSr-CoV.
TAXON:virus PROTEIN:SARSr-CoVs
TAXON:virus PROTEIN:non-structural proteins domains
TAXON:virus PROTEIN:SARS-related coronaviruses
TAXON:virus DNA:SARS-CoV.
TAXON:virus PROTEIN:cell entry receptor-angiotensin converting enzyme II
TAXON:virus PROTEIN:bats(1-4
TAXON:virus PROTEIN:humans(5-7
TAXON:virus PROTEIN:bat SARSr-CoVs
TAXON:virus CHEMICAL:bats(1-4
TAXON:virus DISEASE:2,794 laboratory-confirmed infections
TAXON:virus CHEMICAL:SARSr-CoV.
TAXON:virus GO:terminal regions
TAXON:virus TAXON:Viral contigs
TAXON:virus CHEBI:residues
TAXON:virus CL:host
TAXON:virus SO:cDNA
TAXON:virus DNA:terminal regions
TAXON:virus DNA:full-length genomes
TAXON:virus DNA:Viral contigs
TAXON:virus PROTEIN:angiotensin-converting enzyme 2 receptor
TAXON:virus DNA:cDNA ends
TAXON:virus DNA:long branch length
TAXON:virus DNA:partial 2019-nCoV genome sequences
TAXON:virus CHEMICAL:human-infecting betacoronavirus
TAXON:virus DISEASE:respiratory syndrome (SARS)-like coronaviruses, bat-SL-CoVZC45
TAXON:virus TAXON:coronavirus sequences
TAXON:virus SO:genomic fragments
TAXON:virus SO:ORF1a
TAXON:virus SO:genomic features
TAXON:virus DNA:spike regions
TAXON:virus DNA:5'-part
TAXON:virus DNA:3'-part spanning 24,341-30,696 positions
TAXON:virus DNA:not-mosaic
TAXON:virus DNA:genomic fragments
TAXON:virus DNA:middle region
TAXON:virus DNA:Bat_SARS-like coronavirus sequences
TAXON:virus DNA:ORF1b
TAXON:virus CHEMICAL:Simplot v3.5.1
TAXON:virus CHEMICAL:11,498
TAXON:virus DISEASE:coronavirus (2019-nCov
TAXON:virus CHEMICAL:sarbecovirus
TAXON:virus TAXON:human-to-human virus
TAXON:virus DNA:12 genome sequences
TAXON:virus SO:clustered
TAXON:virus PROTEIN:Spike Glycoprotein
TAXON:virus DNA:whole genome sequences
TAXON:virus DISEASE:coronavirus 2019-nCoV
TAXON:virus GGP:human SARS-CoV.
TAXON:virus TAXON:human SARS
TAXON:virus SO:strands
TAXON:virus GGP:beta-sheet(s
TAXON:virus GO:Membrane
TAXON:virus TAXON:civet
TAXON:virus PROTEIN:orf1a/b, Spike, Envelope, Membrane and Nucleoprotein
TAXON:virus PROTEIN:alpha-helix
TAXON:virus PROTEIN:orf3b
TAXON:virus DNA:human SARS-CoV.
TAXON:virus PROTEIN:Spike's receptor binding domain
TAXON:virus PROTEIN:orf8
TAXON:virus PROTEIN:beta-sheet(s
TAXON:virus CHEMICAL:nucleotide identity
TAXON:virus CHEMICAL:amino acid identity
TAXON:virus SO:genetic sequences
TAXON:virus SO:geographical regions
TAXON:virus TAXON:Viral
TAXON:virus GGP:lactate dehydrogenase
TAXON:virus PROTEIN:Hui
TAXON:virus PROTEIN:Hong Kong-Shenzhen
TAXON:virus PROTEIN:surface Spike protein
TAXON:virus PROTEIN:Man-Wai
TAXON:virus PROTEIN:lactate dehydrogenase
TAXON:virus PROTEIN:Seak-Kan
TAXON:virus PROTEIN:Shaw Foundation Hong Kong
TAXON:virus PROTEIN:internal RNA-dependent RNA polymerase
TAXON:virus DISEASE:thrombocytopenia
TAXON:virus DISEASE:acute respiatory syndrome
TAXON:virus DISEASE:respiratory tract symptoms
TAXON:virus DISEASE:ground-glass lung opacities
TAXON:virus CHEMICAL:lactate
TAXON:virus GO:cell surface receptor
TAXON:virus TAXON:wildlife animals
TAXON:virus SO:relative synonymous codon
TAXON:virus SO:codon
TAXON:virus DNA:2019-nCoV sequence
TAXON:virus PROTEIN:cell surface receptor
TAXON:virus PROTEIN:viral spike glycoprotein
TAXON:virus PROTEIN:RSCU
PROTEIN:Reverse transcriptase polymerase chain reaction(RT-PCR DISEASE:COVID-19
PROTEIN:Reverse transcriptase polymerase chain reaction(RT-PCR CHEMICAL:SARS-CoV-2
PROTEIN:Reverse transcriptase polymerase chain reaction(RT-PCR DISEASE:pneumonia
PROTEIN:Reverse transcriptase polymerase chain reaction(RT-PCR DISEASE:acute respiratory syndrome coronavirus 2(SARS-CoV-2
PROTEIN:Reverse transcriptase polymerase chain reaction(RT-PCR DISEASE:genital infection
PROTEIN:Reverse transcriptase polymerase chain reaction(RT-PCR DISEASE:infection
PROTEIN:Reverse transcriptase polymerase chain reaction(RT-PCR DISEASE:SARS-CoV-2 infection
PROTEIN:Reverse transcriptase polymerase chain reaction(RT-PCR DISEASE:COVID-19 illness
DISEASE:COVID-19 CHEMICAL:SARS-CoV-2
DISEASE:COVID-19 DISEASE:pneumonia
DISEASE:COVID-19 DISEASE:acute respiratory syndrome coronavirus 2(SARS-CoV-2
DISEASE:COVID-19 DISEASE:genital infection
DISEASE:COVID-19 DISEASE:infection
DISEASE:COVID-19 DISEASE:SARS-CoV-2 infection
DISEASE:COVID-19 DISEASE:COVID-19 illness
DISEASE:COVID-19 DISEASE:COVID-19 disease
DISEASE:COVID-19 DISEASE:coronavirus disease
DISEASE:COVID-19 DISEASE:fatigue
DISEASE:COVID-19 DISEASE:Diarrhea
DISEASE:COVID-19 DISEASE:respiratory distress syndrome
DISEASE:COVID-19 DISEASE:fever
DISEASE:COVID-19 DISEASE:Lymphopenia
DISEASE:COVID-19 DISEASE:opacity
DISEASE:COVID-19 DISEASE:organ dysfunction
DISEASE:COVID-19 DISEASE:shock
DISEASE:COVID-19 CL:lymphocytes
DISEASE:COVID-19 SO:enzyme
DISEASE:COVID-19 TAXON:bacterial
DISEASE:COVID-19 CELL_TYPE:lymphocytes
DISEASE:COVID-19 DISEASE:dyspnea
DISEASE:COVID-19 DISEASE:lymphocytopenia
DISEASE:COVID-19 DISEASE:cough
DISEASE:COVID-19 DISEASE:bacterial infection
DISEASE:COVID-19 DISEASE:chronic obstructive pulmonary disease
DISEASE:COVID-19 DISEASE:Dyspnea
DISEASE:COVID-19 DISEASE:diabetes
DISEASE:COVID-19 DISEASE:liver enzyme abnormalities
DISEASE:COVID-19 DISEASE:cardiovascular disease
DISEASE:COVID-19 DISEASE:death
DISEASE:COVID-19 DISEASE:hypertension
DISEASE:COVID-19 CHEMICAL:Lymphocytopenia
DISEASE:COVID-19 SO:RNA viruses
DISEASE:COVID-19 TAXON:SARS-CoV
DISEASE:COVID-19 TAXON:human
DISEASE:COVID-19 PROTEIN:SARS-CoVs
DISEASE:COVID-19 PROTEIN:SARS-CoV
DISEASE:COVID-19 CELL_LINE:Wuhan, Hubei, China [1]
DISEASE:COVID-19 CELL_LINE:COVID-19
DISEASE:COVID-19 DISEASE:acute respiratory syndrome coronaviruses
DISEASE:COVID-19 CHEMICAL:transfusion-transmissible [3,4]
DISEASE:COVID-19 TAXON:individuals
DISEASE:COVID-19 TAXON:Coronavirus
DISEASE:COVID-19 PROTEIN:/=10
DISEASE:COVID-19 PROTEIN:NP/OP
DISEASE:COVID-19 CHEMICAL:Medium-risk
DISEASE:COVID-19 DISEASE:infectivity
DISEASE:COVID-19 DISEASE:acute respiratory syndrome coronavirus 2 (SARS-CoV-2)-positive
DISEASE:COVID-19 DISEASE:Nasopharyngeal and oropharyngeal (
DISEASE:COVID-19 DISEASE:Coronavirus disease 2019
DISEASE:COVID-19 PROTEIN:ISOA
DISEASE:COVID-19 PROTEIN:COVID
DISEASE:COVID-19 DISEASE:anosmia
DISEASE:COVID-19 DISEASE:dry cough
DISEASE:COVID-19 TAXON:coronavirus
DISEASE:COVID-19 SO:reverse transcription-polymerase chain
DISEASE:COVID-19 TAXON:viral RNA
DISEASE:COVID-19 PROTEIN:COVID-19
DISEASE:COVID-19 PROTEIN:SNFs
DISEASE:COVID-19 PROTEIN:SNF
DISEASE:COVID-19 RNA:viral RNA
DISEASE:COVID-19 DISEASE:coronavirus disease 2019
DISEASE:COVID-19 DISEASE:shortness of breath
DISEASE:COVID-19 DISEASE:SNF
DISEASE:COVID-19 CHEMICAL:COVID-19
DISEASE:COVID-19 CHEMICAL:Symptom-based
DISEASE:COVID-19 GGP:DERR1
DISEASE:COVID-19 PROTEIN:DERR1-10.2196/18606
DISEASE:COVID-19 PROTEIN:REGISTERED
DISEASE:COVID-19 PROTEIN:RSC
DISEASE:COVID-19 DISEASE:respiratory infections
DISEASE:COVID-19 DISEASE:coronavirus infection
DISEASE:COVID-19 CHEMICAL:PHE
DISEASE:COVID-19 DISEASE:influenza-like illness
DISEASE:COVID-19 CHEMICAL:surveil COVID-19
DISEASE:COVID-19 DISEASE:LRTIs
DISEASE:COVID-19 DISEASE:infectious diseases
DISEASE:COVID-19 DISEASE:COVID-19 infection
DISEASE:COVID-19 DISEASE:respiratory tract infections
DISEASE:COVID-19 GGP:albumin
DISEASE:COVID-19 GGP:CRP
DISEASE:COVID-19 GGP:LDH
DISEASE:COVID-19 GGP:NLR
DISEASE:COVID-19 PROTEIN:NLR
DISEASE:COVID-19 PROTEIN:LDH
DISEASE:COVID-19 PROTEIN:AST
DISEASE:COVID-19 PROTEIN:TBIL
DISEASE:COVID-19 PROTEIN:CRP
DISEASE:COVID-19 PROTEIN:albumin
DISEASE:COVID-19 PROTEIN:GGT
DISEASE:COVID-19 DISEASE:community-acquired pneumonia
DISEASE:COVID-19 DISEASE:impairment of liver function
DISEASE:COVID-19 DISEASE:abnormalities of liver function
DISEASE:COVID-19 DISEASE:inflammation
DISEASE:COVID-19 CHEMICAL:NLR
DISEASE:COVID-19 DISEASE:abnormality in liver function
DISEASE:COVID-19 GGP:SARS-CoV-2
DISEASE:COVID-19 CHEBI:drug
DISEASE:COVID-19 GGP:SCAR
DISEASE:COVID-19 CHEBI:covalent drugs
DISEASE:COVID-19 CHEBI:drugs
DISEASE:COVID-19 PROTEIN:3CLpro
DISEASE:COVID-19 PROTEIN:SCAR
DISEASE:COVID-19 PROTEIN:protease
DISEASE:COVID-19 DISEASE:coronavirus SARS-CoV-2
DISEASE:COVID-19 CHEMICAL:MOTIVATION
DISEASE:COVID-19 GO:inclusion
DISEASE:COVID-19 TAXON:Virus
DISEASE:COVID-19 TAXON:human-to-human
DISEASE:COVID-19 CELL_LINE:Wuhan, Hubei, China
DISEASE:COVID-19 DISEASE:ground-glass opacity
DISEASE:COVID-19 DISEASE:familial cluster
DISEASE:COVID-19 DISEASE:laboratory-confirmed infection
DISEASE:COVID-19 GGP:SARS-CoV
DISEASE:COVID-19 CELL_LINE:Wuhan
DISEASE:COVID-19 CELL_LINE:Hubei
DISEASE:COVID-19 DISEASE:lung failure
DISEASE:COVID-19 DISEASE:respiratory illness
DISEASE:COVID-19 DISEASE:acute respiratory syndrome coronavirus 2
DISEASE:COVID-19 DISEASE:coronavirus
DISEASE:COVID-19 DISEASE:respiratory syndrome
DISEASE:COVID-19 GGP:procalcitonin
DISEASE:COVID-19 CHEBI:creatinine
DISEASE:COVID-19 CHEBI:urea
DISEASE:COVID-19 PROTEIN:PCT
DISEASE:COVID-19 DNA:Wuhan
DISEASE:COVID-19 CELL_LINE:Wuhan, Hubei, China in December 2019
DISEASE:COVID-19 CHEMICAL:urea
DISEASE:COVID-19 CHEMICAL:creatinine
DISEASE:COVID-19 DISEASE:Fever
DISEASE:COVID-19 DISEASE:IBD
DISEASE:COVID-19 CHEMICAL:South-Korea
DISEASE:COVID-19 DISEASE:inflammatory bowel diseases
DISEASE:COVID-19 GGP:MERS-CoV
DISEASE:COVID-19 TAXON:zoonotic coronavirus
DISEASE:COVID-19 TAXON:animal-human
DISEASE:COVID-19 PROTEIN:coronavirus Disease (COVID-19)
DISEASE:COVID-19 DISEASE:coronavirus Disease
DISEASE:COVID-19 DISEASE:MERS
DISEASE:COVID-19 DISEASE:deaths
DISEASE:COVID-19 DISEASE:inter-human
DISEASE:COVID-19 DISEASE:SARS
DISEASE:COVID-19 DISEASE:Respiratory Syndrome
DISEASE:COVID-19 CHEBI:corticosteroids
DISEASE:COVID-19 CHEBI:hydroxychloroquine
DISEASE:COVID-19 CHEBI:chloroquine
DISEASE:COVID-19 GO:antibodies
DISEASE:COVID-19 PROTEIN:antibodies
DISEASE:COVID-19 CHEMICAL:Human-to-human
DISEASE:COVID-19 CHEMICAL:corticosteroids
DISEASE:COVID-19 DISEASE:acute respiratory syndrome coronavirus
DISEASE:COVID-19 CHEMICAL:hydroxychloroquine
DISEASE:COVID-19 CHEMICAL:chloroquine
DISEASE:COVID-19 PROTEIN:MERS-CoV
DISEASE:COVID-19 DISEASE:ARDS
DISEASE:COVID-19 DISEASE:Coronavirus Disease
DISEASE:COVID-19 CHEMICAL:coronavirus
DISEASE:COVID-19 DISEASE:acute respiratory distress syndrome
DISEASE:COVID-19 DISEASE:infections
DISEASE:COVID-19 DISEASE:coronavirus diseases
DISEASE:COVID-19 DISEASE:trauma
DISEASE:COVID-19 DISEASE:infectious communicable diseases
DISEASE:COVID-19 DNA:COVID-19
DISEASE:COVID-19 CHEBI:sodium hypochlorite
DISEASE:COVID-19 CHEBI:water
DISEASE:COVID-19 CHEBI:chlorine
DISEASE:COVID-19 TAXON:avian
DISEASE:COVID-19 PROTEIN:MIH
DISEASE:COVID-19 PROTEIN:N95
DISEASE:COVID-19 PROTEIN:Mask
DISEASE:COVID-19 CHEMICAL:chlorine
DISEASE:COVID-19 CHEMICAL:sodium hypochlorite
DISEASE:COVID-19 DISEASE:acute respiratory syndrome coronavirus-2
DISEASE:COVID-19 DISEASE:coronavirus disease-2019
DISEASE:COVID-19 GGP:NT-proBNP
DISEASE:COVID-19 GGP:CK-MB
DISEASE:COVID-19 DISEASE:heart injury
DISEASE:COVID-19 CHEMICAL:ultra-TnI
DISEASE:COVID-19 DISEASE:neurological diseases
DISEASE:COVID-19 GO:nuclear
DISEASE:COVID-19 CL:neutrophil
DISEASE:COVID-19 CL:blood cell
DISEASE:COVID-19 GGP:C-reactive protein
DISEASE:COVID-19 SO:reverse transcriptase-polymerase chain
DISEASE:COVID-19 TAXON:viral
DISEASE:COVID-19 GGP:lactate dehydrogenase
DISEASE:COVID-19 CELL_TYPE:white blood cell
DISEASE:COVID-19 PROTEIN:COVID-19, 25
DISEASE:COVID-19 PROTEIN:C-reactive protein
DISEASE:COVID-19 PROTEIN:procalcitonin
DISEASE:COVID-19 PROTEIN:lactate dehydrogenase
DISEASE:COVID-19 CELL_TYPE:neutrophil
DISEASE:COVID-19 CHEMICAL:lactate
DISEASE:COVID-19 DISEASE:tears
DISEASE:COVID-19 DISEASE:ocular manifestations
DISEASE:COVID-19 DISEASE:conjunctival hyperemia
DISEASE:COVID-19 DISEASE:conjunctival
DISEASE:COVID-19 DISEASE:conjunctivitis
DISEASE:COVID-19 DISEASE:ocular symptoms
DISEASE:COVID-19 DISEASE:epiphora
DISEASE:COVID-19 DISEASE:chemosis
DISEASE:COVID-19 DISEASE:ocular abnormalities
DISEASE:COVID-19 DISEASE:ocular signs
DISEASE:COVID-19 DISEASE:white blood cell
DISEASE:COVID-19 DISEASE:respiratory disease
DISEASE:COVID-19 DISEASE:coronavirus (2019-nCoV)
DISEASE:COVID-19 DISEASE:contagious infection
DISEASE:COVID-19 DISEASE:diabetes mellitus
DISEASE:COVID-19 DISEASE:COPD
DISEASE:COVID-19 DISEASE:chronic kidney disease
DISEASE:COVID-19 DISEASE:malignancy
DISEASE:COVID-19 DISEASE:cardiovascular diseases
DISEASE:COVID-19 CHEMICAL:smoking
DISEASE:COVID-19 DISEASE:76993
DISEASE:COVID-19 DISEASE:Coronavirus 2019
DISEASE:COVID-19 DISEASE:miscarriage
DISEASE:COVID-19 DISEASE:respiratory distress
DISEASE:COVID-19 DISEASE:Coronavirus
DISEASE:COVID-19 DISEASE:fetal distress
DISEASE:COVID-19 TAXON:HCoV-OC43
DISEASE:COVID-19 GO:membrane
DISEASE:COVID-19 CHEBI:molecular
DISEASE:COVID-19 SO:mutated amino acid residues
DISEASE:COVID-19 TAXON:mice
DISEASE:COVID-19 GGP:SARS-CoV-2 S protein-mediated membrane
DISEASE:COVID-19 GGP:SARS-CoV-2 S protein S2 subunit
DISEASE:COVID-19 GGP:SARS-CoV.
DISEASE:COVID-19 SO:fusion inhibitor
DISEASE:COVID-19 GO:cell-cell
DISEASE:COVID-19 GGP:MERS-CoV.
DISEASE:COVID-19 GO:plasma membrane
DISEASE:COVID-19 SO:domains
DISEASE:COVID-19 TAXON:pseudovirus
DISEASE:COVID-19 SO:domain
DISEASE:COVID-19 SO:peptide
DISEASE:COVID-19 PROTEIN:SARS-CoV.
DISEASE:COVID-19 PROTEIN:SARS-CoV-2 spike (S) protein-mediated cell-cell
DISEASE:COVID-19 PROTEIN:SARS-CoV-2 S protein-mediated membrane fusion
DISEASE:COVID-19 PROTEIN:SARSr-CoVs
DISEASE:COVID-19 PROTEIN:SARS-CoV-2 S protein S2 subunit
DISEASE:COVID-19 PROTEIN:MERS-CoV.
DISEASE:COVID-19 PROTEIN:six-helical bundle (6-HB) core
DISEASE:COVID-19 PROTEIN:HR1 and HR2 domains
DISEASE:COVID-19 DNA:EK1C4
DISEASE:COVID-19 DNA:EK1
DISEASE:COVID-19 PROTEIN:HR2 domain
DISEASE:COVID-19 PROTEIN:HR1 domain
DISEASE:COVID-19 CHEMICAL:lipopeptides
DISEASE:COVID-19 DISEASE:HCoV-OC43
DISEASE:COVID-19 CHEMICAL:MERS-CoV.
DISEASE:COVID-19 CHEMICAL:SARS-CoV.
DISEASE:COVID-19 DISEASE:viral infection
DISEASE:COVID-19 DISEASE:pseudovirus infection
DISEASE:COVID-19 CHEMICAL:amino acid
DISEASE:COVID-19 CHEMICAL:EK1
DISEASE:COVID-19 SO:RNA
DISEASE:COVID-19 GGP:SARS-CoV-2 open reading frame 1ab
DISEASE:COVID-19 CHEBI:urea nitrogen
DISEASE:COVID-19 SO:real-time reverse transcription-polymerase chain
DISEASE:COVID-19 RNA:SARS-CoV-2 RNA
DISEASE:COVID-19 DNA:SARS-CoV-2 open reading frame 1ab
DISEASE:COVID-19 DISEASE:CKD
DISEASE:COVID-19 DISEASE:albuminuria
DISEASE:COVID-19 DISEASE:acute respiratory syndrome
DISEASE:COVID-19 DISEASE:AKI
DISEASE:COVID-19 DISEASE:pulmonary inflammation
DISEASE:COVID-19 DISEASE:increase of blood urea
DISEASE:COVID-19 DISEASE:acute kidney injury
DISEASE:COVID-19 GGP:CD26
DISEASE:COVID-19 CHEBI:Azithromycin
DISEASE:COVID-19 TAXON:host
DISEASE:COVID-19 CHEBI:Doxycycline
DISEASE:COVID-19 GGP:ACE-2
DISEASE:COVID-19 CHEBI:compounds
DISEASE:COVID-19 GGP:Rapamycin
DISEASE:COVID-19 CHEBI:protein
DISEASE:COVID-19 GGP:IL-6
DISEASE:COVID-19 CL:cellular protein
DISEASE:COVID-19 GGP:Quercetin
DISEASE:COVID-19 CHEBI:antibiotics
DISEASE:COVID-19 GGP:SASP
DISEASE:COVID-19 CHEBI:inhibitors
DISEASE:COVID-19 PROTEIN:CD26
DISEASE:COVID-19 PROTEIN:angiotensin-converting enzyme 2
DISEASE:COVID-19 PROTEIN:IL-6
DISEASE:COVID-19 PROTEIN:ACE-2
DISEASE:COVID-19 PROTEIN:SASP
DISEASE:COVID-19 PROTEIN:Beta-galactosidase
DISEASE:COVID-19 CHEMICAL:SASP
DISEASE:COVID-19 CHEMICAL:angiotensin
DISEASE:COVID-19 DISEASE:senescence
DISEASE:COVID-19 CHEMICAL:Azithromycin
DISEASE:COVID-19 CHEMICAL:Doxycycline
DISEASE:COVID-19 CHEMICAL:Quercetin
DISEASE:COVID-19 CHEMICAL:Rapamycin
DISEASE:COVID-19 CHEBI:nucleic acid
DISEASE:COVID-19 GO:antibody
DISEASE:COVID-19 PROTEIN:IgM
DISEASE:COVID-19 PROTEIN:rS
DISEASE:COVID-19 PROTEIN:rN-based and
DISEASE:COVID-19 PROTEIN:IgG antibodies
DISEASE:COVID-19 PROTEIN:post-disease
DISEASE:COVID-19 PROTEIN:rS-based IgM
DISEASE:COVID-19 PROTEIN:recombinant SARS-CoV-2 nucleocapsid protein
DISEASE:COVID-19 PROTEIN:IgG
DISEASE:COVID-19 PROTEIN:spike protein
DISEASE:COVID-19 PROTEIN:rN-based IgM
DISEASE:COVID-19 DISEASE:coronavirus infectious disease
DISEASE:COVID-19 CHEMICAL:nucleic acid
DISEASE:COVID-19 CHEMICAL:rN-based
DISEASE:COVID-19 CHEBI:low-dose methylprednisolone
DISEASE:COVID-19 PROTEIN:SARS-CoV-2-IgM
DISEASE:COVID-19 PROTEIN:CT
DISEASE:COVID-19 PROTEIN:IgG antibody
DISEASE:COVID-19 DISEASE:Risk-adapted
DISEASE:COVID-19 CHEMICAL:SARS-CoV-2-IgM
DISEASE:COVID-19 CHEMICAL:methylprednisolone
DISEASE:COVID-19 SO:genes
DISEASE:COVID-19 GO:X chromosome
DISEASE:COVID-19 CHEBI:oxygen
DISEASE:COVID-19 CHEBI:hydrogen
DISEASE:COVID-19 CHEBI:oxygen O2
DISEASE:COVID-19 CHEBI:ozone
DISEASE:COVID-19 CHEBI:molecules
DISEASE:COVID-19 GGP:IL-1R
DISEASE:COVID-19 TAXON:microbes
DISEASE:COVID-19 SO:RNA virus
DISEASE:COVID-19 GGP:IL-1
DISEASE:COVID-19 PROTEIN:pleiotropic cytokine
DISEASE:COVID-19 DNA:immune genes
DISEASE:COVID-19 PROTEIN:TLR
DISEASE:COVID-19 PROTEIN:CoV-19
DISEASE:COVID-19 PROTEIN:IL-1R
DISEASE:COVID-19 PROTEIN:IL-1
DISEASE:COVID-19 DNA:X chromosome
DISEASE:COVID-19 CHEMICAL:oxygen
DISEASE:COVID-19 CHEMICAL:ozone
DISEASE:COVID-19 DISEASE:bacterial infectious diseases
DISEASE:COVID-19 DISEASE:CoV-19 infection
DISEASE:COVID-19 DISEASE:acute respiratory diseases
DISEASE:COVID-19 DISEASE:pulmonary fibrosis
DISEASE:COVID-19 DISEASE:bronchitis
DISEASE:COVID-19 DISEASE:fibrosis
DISEASE:COVID-19 DISEASE:rheumatoid arthritis
DISEASE:COVID-19 SO:gaps
DISEASE:COVID-19 DISEASE:obesity
DISEASE:COVID-19 GGP:CXCL10/IP-10
DISEASE:COVID-19 SO:RNAs
DISEASE:COVID-19 GGP:P53
DISEASE:COVID-19 GGP:CCL2/MCP-1
DISEASE:COVID-19 CL:blood mononuclear cells
DISEASE:COVID-19 GGP:CCL4/MIP1B
DISEASE:COVID-19 PROTEIN:CCL3/MIP-1A
DISEASE:COVID-19 CELL_TYPE:PBMC
DISEASE:COVID-19 PROTEIN:CCL4/MIP1B
DISEASE:COVID-19 PROTEIN:CCL2/MCP-1
DISEASE:COVID-19 PROTEIN:P53
DISEASE:COVID-19 CELL_TYPE:peripheral blood mononuclear cells
DISEASE:COVID-19 PROTEIN:CXCL10/IP-10
DISEASE:COVID-19 CHEMICAL:CCL3/MIP-1A
DISEASE:COVID-19 DISEASE:lymphopenia
DISEASE:COVID-19 CHEBI:antihypertensive drugs
DISEASE:COVID-19 SO:enzyme inhibitors
DISEASE:COVID-19 CHEBI:ARB
DISEASE:COVID-19 GGP:angiotensin II type 1 receptor blockers
DISEASE:COVID-19 GGP:CD8 T cell
DISEASE:COVID-19 PROTEIN:angiotensin II type 1 receptor blockers
DISEASE:COVID-19 PROTEIN:CD3
DISEASE:COVID-19 CHEMICAL:ACEIs
DISEASE:COVID-19 CHEMICAL:ARBs
DISEASE:COVID-19 DISEASE:coronavirus infection disease
DISEASE:COVID-19 CHEMICAL:angiotensin II
DISEASE:COVID-19 CHEMICAL:ARB
DISEASE:COVID-19 SO:region
DISEASE:COVID-19 CHEMICAL:non-COVID-19
DISEASE:COVID-19 GGP:angiotensin receptor 2
DISEASE:COVID-19 CHEBI:drug molecules
DISEASE:COVID-19 GGP:angiotensin receptor
DISEASE:COVID-19 CL:host cell
DISEASE:COVID-19 PROTEIN:angiotensin receptor 2
DISEASE:COVID-19 PROTEIN:angiotensin receptor
DISEASE:COVID-19 PROTEIN:SARS-CoV 2
DISEASE:COVID-19 DISEASE:virus disease
DISEASE:COVID-19 DISEASE:viral disease
DISEASE:COVID-19 CHEMICAL:statins
DISEASE:COVID-19 DISEASE:acute lung injury
DISEASE:COVID-19 DISEASE:SARS-CoV 2 virus
DISEASE:COVID-19 GGP:CD4+ T cells
DISEASE:COVID-19 CL:natural killer (NK) cells
DISEASE:COVID-19 CL:cells
DISEASE:COVID-19 CL:lymphocyte
DISEASE:COVID-19 GGP:CD8+ T cells
DISEASE:COVID-19 CHEBI:CD4+/CD8+
DISEASE:COVID-19 CELL_TYPE:CD8+ T cells
DISEASE:COVID-19 CELL_TYPE:CD4+ T cells
DISEASE:COVID-19 CELL_TYPE:peripheral lymphocyte subset
DISEASE:COVID-19 PROTEIN:CD4+/CD8
DISEASE:COVID-19 CELL_TYPE:natural killer (NK) cells
DISEASE:COVID-19 CELL_TYPE:peripheral lymphocyte subsets
DISEASE:COVID-19 CELL_LINE:COVID-19.
DISEASE:COVID-19 CELL_TYPE:Peripheral lymphocyte subset
DISEASE:COVID-19 CELL_TYPE:B cells
DISEASE:COVID-19 DISEASE:coronavirus (SARS-CoV-2)-infected pneumonia
DISEASE:COVID-19 CL:cell
DISEASE:COVID-19 CL:cellular
DISEASE:COVID-19 CL:pericytes
DISEASE:COVID-19 CL:host cellular
DISEASE:COVID-19 CHEBI:mRNA
DISEASE:COVID-19 TAXON:outbreaks
DISEASE:COVID-19 GGP:ACE2
DISEASE:COVID-19 GGP:Angiotensin-converting enzyme 2
DISEASE:COVID-19 CL:endothelial cells
DISEASE:COVID-19 RNA:mRNA
DISEASE:COVID-19 CELL_TYPE:capillary endothelial cells
DISEASE:COVID-19 CELL_TYPE:pericytes
DISEASE:COVID-19 PROTEIN:ACE2
DISEASE:COVID-19 PROTEIN:Angiotensin-converting enzyme 2
DISEASE:COVID-19 PROTEIN:key host cellular receptor
DISEASE:COVID-19 DISEASE:microvascular dysfunction
DISEASE:COVID-19 DISEASE:cardiac injury
DISEASE:COVID-19 DISEASE:heart failure disease
DISEASE:COVID-19 DISEASE:Cardiac injury
DISEASE:COVID-19 DISEASE:pericytes injury
DISEASE:COVID-19 DISEASE:virus infection
DISEASE:COVID-19 PROTEIN:SARS-CoV-2 and SARS-CoV
DISEASE:COVID-19 CHEMICAL:TCM
DISEASE:COVID-19 DISEASE:acute infectious pneumonia
DISEASE:COVID-19 DISEASE:Coronavirus Disease 2019
DISEASE:COVID-19 DISEASE:SARS coronaviral infections
DISEASE:COVID-19 TAXON:virus RNA
DISEASE:COVID-19 GGP:C-Reactive protein
DISEASE:COVID-19 PROTEIN:C-Reactive protein
DISEASE:COVID-19 DISEASE:diarrhea
DISEASE:COVID-19 CHEMICAL:CHCSJ
DISEASE:COVID-19 CHEMICAL:NPS
DISEASE:COVID-19 DISEASE:critically ill
DISEASE:COVID-19 DISEASE:Sepsis
DISEASE:COVID-19 CHEBI:electron
DISEASE:COVID-19 SO:genome
DISEASE:COVID-19 DISEASE:decline in visual acuity
DISEASE:COVID-19 DISEASE:APAC
DISEASE:COVID-19 PROTEIN:infections.(1
DISEASE:COVID-19 DISEASE:Dermatoscope
DISEASE:COVID-19 DISEASE:confusion
DISEASE:COVID-19 DISEASE:nail disorders
DISEASE:COVID-19 SO:genomes
DISEASE:COVID-19 GGP:Angiotensin converting enzyme
DISEASE:COVID-19 SO:regions
DISEASE:COVID-19 CL:epithelial cells
DISEASE:COVID-19 CELL_TYPE:gastrointestinal epithelial cells
DISEASE:COVID-19 PROTEIN:Angiotensin converting enzyme 2
DISEASE:COVID-19 PROTEIN:virus nucleocapsid protein
DISEASE:COVID-19 DISEASE:diarrhoea
DISEASE:COVID-19 DISEASE:gastrointestinal symptoms
DISEASE:COVID-19 DISEASE:Vomiting
DISEASE:COVID-19 CHEMICAL:Angiotensin
DISEASE:COVID-19 DISEASE:anorexia
DISEASE:COVID-19 DISEASE:nausea
DISEASE:COVID-19 DISEASE:gastrointestinal bleeding
DISEASE:COVID-19 DISEASE:vomiting
DISEASE:COVID-19 DISEASE:Diarrhoea
DISEASE:COVID-19 DISEASE:abdominal pain
DISEASE:COVID-19 GGP:p=0.0015
DISEASE:COVID-19 GGP:SARS-Cov-2
DISEASE:COVID-19 DNA:lesion regions
DISEASE:COVID-19 PROTEIN:SARS-Cov-2
DISEASE:COVID-19 CHEMICAL:SARS-Cov-2 infection
DISEASE:COVID-19 CHEMICAL:SARS-Cov-2
DISEASE:COVID-19 CHEBI:radical colorectomy
DISEASE:COVID-19 TAXON:virus nucleic acid
DISEASE:COVID-19 CHEBI:radical
DISEASE:COVID-19 DISEASE:tumor
DISEASE:COVID-19 DISEASE:cancer
DISEASE:COVID-19 DISEASE:corona virus disease 2019
DISEASE:COVID-19 CHEMICAL:colorectomy
DISEASE:COVID-19 DISEASE:sigmoid cancer
DISEASE:COVID-19 TAXON:human alveolar epithelial cells
DISEASE:COVID-19 TAXON:humans
DISEASE:COVID-19 PROTEIN:classical RAS ACE-Ang II-AT1R
DISEASE:COVID-19 PROTEIN:7-MasR
DISEASE:COVID-19 PROTEIN:ACE2-Ang1
DISEASE:COVID-19 PROTEIN:ACE2 receptor
DISEASE:COVID-19 CELL_TYPE:human alveolar epithelial cells
DISEASE:COVID-19 DISEASE:organ damage
DISEASE:COVID-19 TAXON:Ab
DISEASE:COVID-19 CELL_TYPE:day-14
DISEASE:COVID-19 PROTEIN:day-11
DISEASE:COVID-19 PROTEIN:total antibodies (Ab)
DISEASE:COVID-19 PROTEIN:n=535
DISEASE:COVID-19 CELL_TYPE:day-12
DISEASE:COVID-19 PROTEIN:day-15
DISEASE:COVID-19 CHEMICAL:day-14
DISEASE:COVID-19 CHEMICAL:day-11
DISEASE:COVID-19 GGP:cathepsin L
DISEASE:COVID-19 GGP:human angiotensin converting enzyme 2
DISEASE:COVID-19 TAXON:zoonotic outbreaks
DISEASE:COVID-19 GGP:SARS-CoV-2 S protein
DISEASE:COVID-19 GGP:TPC2
DISEASE:COVID-19 PROTEIN:PIKfyve
DISEASE:COVID-19 PROTEIN:beta coronaviruses
DISEASE:COVID-19 PROTEIN:SARS-CoV S. Polyclonal anti-SARS S1 antibodies T62
DISEASE:COVID-19 PROTEIN:SARS-CoV S
DISEASE:COVID-19 PROTEIN:cathepsin L
DISEASE:COVID-19 PROTEIN:human angiotensin converting enzyme 2 (hACE2)
DISEASE:COVID-19 PROTEIN:SARS-CoV-2 S protein
DISEASE:COVID-19 PROTEIN:TPC2
DISEASE:COVID-19 CELL_TYPE:293/hACE2 cells
DISEASE:COVID-19 PROTEIN:CoV
DISEASE:COVID-19 DNA:SARS-CoV-2 virus-now
DISEASE:COVID-19 DISEASE:respiratory failure
DISEASE:COVID-19 DISEASE:respiratory viral infections
DISEASE:COVID-19 DISEASE:Coronavirus disease
DISEASE:COVID-19 GGP:SARS-CO-V-2
DISEASE:COVID-19 TAXON:endemic
DISEASE:COVID-19 DISEASE:temporal fever
DISEASE:COVID-19 DISEASE:non-COVID-19
DISEASE:COVID-19 DISEASE:flu-like
DISEASE:COVID-19 CHEMICAL:SARS-CO-V-2
DISEASE:COVID-19 CELL_LINE:INTERPRETATION
DISEASE:COVID-19 CELL_LINE:Wuhan, China
DISEASE:COVID-19 DISEASE:pulpitis
DISEASE:COVID-19 DISEASE:periodontitis
DISEASE:COVID-19 DISEASE:oral diseases
DISEASE:COVID-19 DISEASE:maxillofacial infections
DISEASE:COVID-19 DISEASE:cross-infection
DISEASE:COVID-19 DISEASE:comorbidity
DISEASE:COVID-19 SO:sites
DISEASE:COVID-19 DISEASE:fluenza infections
DISEASE:COVID-19 DISEASE:respiratory diseases
DISEASE:COVID-19 PROTEIN:RNAaemia
DISEASE:COVID-19 PROTEIN:ECMO
DISEASE:COVID-19 DISEASE:ALS
DISEASE:COVID-19 CHEMICAL:ribavirin
DISEASE:COVID-19 CHEBI:methylprednisolone
DISEASE:COVID-19 TAXON:Viral
DISEASE:COVID-19 PROTEIN:SARS-CoV-2-specific antibody
DISEASE:COVID-19 PROTEIN:serum antibody
DISEASE:COVID-19 DISEASE:laboratory-confirmed COVID-19
DISEASE:COVID-19 DISEASE:infectious disease
DISEASE:COVID-19 DISEASE:illness
DISEASE:COVID-19 CHEMICAL:Pao2/Fio2
DISEASE:COVID-19 CL:host cell ACE2
DISEASE:COVID-19 CHEBI:protein subunit
DISEASE:COVID-19 SO:genetic
DISEASE:COVID-19 PROTEIN:host cell ACE2 receptor
DISEASE:COVID-19 PROTEIN:COVID-19 vaccine target product
DISEASE:COVID-19 PROTEIN:recombinant protein subunit
DISEASE:COVID-19 DISEASE:immunopotentiation
DISEASE:COVID-19 SO:R
DISEASE:COVID-19 DNA:Hubei
DISEASE:COVID-19 PROTEIN:Hubei (0.2189)
DISEASE:COVID-19 PROTEIN:0.3229
DISEASE:COVID-19 CHEMICAL:tier-one
DISEASE:COVID-19 GGP:IL-10
DISEASE:COVID-19 GGP:CD4+
DISEASE:COVID-19 GGP:TNFalpha
DISEASE:COVID-19 PROTEIN:TNFalpha
DISEASE:COVID-19 PROTEIN:IL-10
DISEASE:COVID-19 CELL_TYPE:CD4+ and CD8+ T cells
DISEASE:COVID-19 PROTEIN:IFNgamma
DISEASE:COVID-19 PROTEIN:cytokine
DISEASE:COVID-19 CHEMICAL:TNFalpha
DISEASE:COVID-19 CHEMICAL:IFNgamma
DISEASE:COVID-19 CHEBI:molecule
DISEASE:COVID-19 PROTEIN:anti-inflammatory and anti-oxidative molecule
DISEASE:COVID-19 DISEASE:virus-related diseases
DISEASE:COVID-19 CHEMICAL:melatonin
DISEASE:COVID-19 DISEASE:acute lung injury (ALI)/acute respiratory distress syndrome
DISEASE:COVID-19 DISEASE:ALI/ARDS
DISEASE:COVID-19 DISEASE:anxiety
DISEASE:COVID-19 DISEASE:acute respiratory disorder
DISEASE:COVID-19 CHEMICAL:Melatonin
DISEASE:COVID-19 DISEASE:viral infections
DISEASE:COVID-19 CHEMICAL:lockdowns
DISEASE:COVID-19 CHEMICAL:2 - 2.5
DISEASE:COVID-19 DISEASE:acute respiratory syndrome 2
DISEASE:COVID-19 CELL_TYPE:CXR
DISEASE:COVID-19 PROTEIN:total 255 CXRs
DISEASE:COVID-19 PROTEIN:CI:46
DISEASE:COVID-19 PROTEIN:CXRs
DISEASE:COVID-19 CHEMICAL:SARS-Cov-2 nucleic acid
DISEASE:COVID-19 DISEASE:CXR abnormalities
DISEASE:COVID-19 DISEASE:Pleural effusion
DISEASE:COVID-19 GGP:plasmin
DISEASE:COVID-19 CHEBI:extracellularly
DISEASE:COVID-19 SO:inserted furin site
DISEASE:COVID-19 GGP:D-dimer
DISEASE:COVID-19 PROTEIN:D-dimer
DISEASE:COVID-19 PROTEIN:proteases
DISEASE:COVID-19 PROTEIN:plasmin(ogen
DISEASE:COVID-19 PROTEIN:plasmin
DISEASE:COVID-19 PROTEIN:S protein
DISEASE:COVID-19 PROTEIN:Plasmin
DISEASE:COVID-19 DISEASE:coronary heart disease
DISEASE:COVID-19 DISEASE:cerebrovascular illness
DISEASE:COVID-19 DISEASE:kidney dysfunction
DISEASE:COVID-19 CL:mesenchymal stem cells
DISEASE:COVID-19 CL:UC-MSCs
DISEASE:COVID-19 CL:stem cells
DISEASE:COVID-19 CELL_TYPE:stem cells
DISEASE:COVID-19 CELL_LINE:COVID-19 with stem cells
DISEASE:COVID-19 PROTEIN:inflammatory factors
DISEASE:COVID-19 CELL_TYPE:umbilical cord mesenchymal stem cells
DISEASE:COVID-19 CELL_TYPE:UC-MSCs
DISEASE:COVID-19 PROTEIN:unscrupulous actors.3
DISEASE:COVID-19 DISEASE:septic shock
DISEASE:COVID-19 CHEMICAL:MSC
DISEASE:COVID-19 CHEMICAL:Remdesivir
DISEASE:COVID-19 DISEASE:multiorgan failure
DISEASE:COVID-19 DISEASE:secondary infection
DISEASE:COVID-19 DISEASE:multiorgan
DISEASE:COVID-19 DISEASE:critically ill COVID-19
DISEASE:COVID-19 CHEMICAL:circumstance.2
DISEASE:COVID-19 DISEASE:edema
DISEASE:COVID-19 PROTEIN:/=65
DISEASE:COVID-19 PROTEIN:/=85
DISEASE:COVID-19 DISEASE:COVID-19-associated illness
DISEASE:COVID-19 CHEBI:glucocorticoids
DISEASE:COVID-19 SO:methylation
DISEASE:COVID-19 SO:sequence mutation
DISEASE:COVID-19 TAXON:human beings
DISEASE:COVID-19 CHEBI:lactate
DISEASE:COVID-19 PROTEIN:m(6)A
DISEASE:COVID-19 DISEASE:GI symptoms
DISEASE:COVID-19 DISEASE:SARS-CoV-2-infected disease
DISEASE:COVID-19 DISEASE:liver disease
DISEASE:COVID-19 CHEMICAL:glucocorticoids
DISEASE:COVID-19 DISEASE:headache
DISEASE:COVID-19 DISEASE:outbreak
DISEASE:COVID-19 SO:SARS-CoV-2 internal nucleoprotein
DISEASE:COVID-19 SO:genome mutations
DISEASE:COVID-19 SO:mutations
DISEASE:COVID-19 GO:Antibody
DISEASE:COVID-19 PROTEIN:Hong Kong
DISEASE:COVID-19 PROTEIN:NP
DISEASE:COVID-19 PROTEIN:reverse transcriptase
DISEASE:COVID-19 PROTEIN:anti-NP IgG
DISEASE:COVID-19 PROTEIN:anti-RBD IgG
DISEASE:COVID-19 PROTEIN:surface spike protein receptor binding domain
DISEASE:COVID-19 PROTEIN:SARS-CoV-2 internal nucleoprotein
DISEASE:COVID-19 PROTEIN:RBD
DISEASE:COVID-19 DISEASE:throat
DISEASE:COVID-19 DISEASE:blood, urine, posterior oropharyngeal saliva
DISEASE:COVID-19 CHEMICAL:NP
DISEASE:COVID-19 CHEMICAL:R(2)=0.71
DISEASE:COVID-19 DISEASE:pulmonary parenchymal abnormalities
DISEASE:COVID-19 DISEASE:cavitation
DISEASE:COVID-19 CHEMICAL:leave-out-one
DISEASE:COVID-19 CHEMICAL:exposure-risk
DISEASE:COVID-19 SO:single nucleotide substitution
DISEASE:COVID-19 CHEBI:proteins
DISEASE:COVID-19 PROTEIN:nucleocapsid and spike proteins
DISEASE:COVID-19 CHEMICAL:nucleotide
DISEASE:COVID-19 CHEBI:chemical
DISEASE:COVID-19 CHEBI:heparin
DISEASE:COVID-19 PROTEIN:early intravenous immunoglobulin
DISEASE:COVID-19 CHEMICAL:heparin
DISEASE:COVID-19 DISEASE:abnormality of coagulation function
DISEASE:COVID-19 CHEMICAL:Li
DISEASE:COVID-19 CHEBI:anesthetic
DISEASE:COVID-19 CHEMICAL:level-
DISEASE:COVID-19 DISEASE:pain
DISEASE:COVID-19 PROTEIN:immunoglobulin
DISEASE:COVID-19 CHEMICAL:<3
DISEASE:COVID-19 DISEASE:respiratory tract infection
DISEASE:COVID-19 CHEBI:sodium
DISEASE:COVID-19 CHEBI:creatine
DISEASE:COVID-19 GGP:bilirubin
DISEASE:COVID-19 PROTEIN:condition(28.8
DISEASE:COVID-19 PROTEIN:predictive factors
DISEASE:COVID-19 PROTEIN:creatine kinase
DISEASE:COVID-19 PROTEIN:bilirubin
DISEASE:COVID-19 DISEASE:expectoration
DISEASE:COVID-19 DISEASE:Muscle ache
DISEASE:COVID-19 CHEMICAL:bilirubin
DISEASE:COVID-19 CHEMICAL:creatine
DISEASE:COVID-19 CHEMICAL:sodium
DISEASE:COVID-19 CL:leukocyte
DISEASE:COVID-19 PROTEIN:COVID-19, 5
DISEASE:COVID-19 DISEASE:rhinorrhea
DISEASE:COVID-19 CELL_LINE:Weibo posts
DISEASE:COVID-19 DISEASE:depression
DISEASE:COVID-19 DISEASE:indignation
DISEASE:COVID-19 DISEASE:kidney diseases
DISEASE:COVID-19 DISEASE:chronic renal disorders
DISEASE:COVID-19 DISEASE:Scale-Revised
DISEASE:COVID-19 DISEASE:Anxiety Disorder
DISEASE:COVID-19 DISEASE:insomnia
DISEASE:COVID-19 DISEASE:Deaths
DISEASE:COVID-19 CHEMICAL:inhalations
DISEASE:COVID-19 PROTEIN:/=22/min
DISEASE:COVID-19 CHEMICAL:SARS-CoV-2 infection
DISEASE:COVID-19 DISEASE:SARS-CoV-2-infected
DISEASE:COVID-19 DISEASE:chronic lung disease
DISEASE:COVID-19 DISEASE:2,924 deaths
DISEASE:COVID-19 DISEASE:renal failure
DISEASE:COVID-19 DISEASE:hypotension
DISEASE:COVID-19 CHEMICAL:lopinavir/ritonavir
DISEASE:COVID-19 DISEASE:immunocompromised
DISEASE:COVID-19 SO:vectors
DISEASE:COVID-19 PROTEIN:coronavirus disease-2019 (COVID-19
DISEASE:COVID-19 DISEASE:arrhythmias
DISEASE:COVID-19 DISEASE:venous thromboembolism
DISEASE:COVID-19 DISEASE:CVD
DISEASE:COVID-19 DISEASE:myocarditis
DISEASE:COVID-19 DISEASE:myocardial injury
DISEASE:COVID-19 DISEASE:cardiovascular complications
DISEASE:COVID-19 TAXON:man
DISEASE:COVID-19 DISEASE:dyspnoea
DISEASE:COVID-19 TAXON:viral nucleic acids
DISEASE:COVID-19 PROTEIN:IgA
DISEASE:COVID-19 PROTEIN:IgA antibody
DISEASE:COVID-19 PROTEIN:IgM antibodies
DISEASE:COVID-19 PROTEIN:recombinant viral nucleocapsid protein
DISEASE:COVID-19 DISEASE:failure
DISEASE:COVID-19 CHEMICAL:nucleic acids
DISEASE:COVID-19 CHEBI:heparin anticoagulant
DISEASE:COVID-19 GO:immunoglobulin
DISEASE:COVID-19 PROTEIN:high-doses intravenous immunoglobulin
DISEASE:COVID-19 DISEASE:viral pneumonia
DISEASE:COVID-19 DISEASE:organ complications
DISEASE:COVID-19 CHEBI:Chloroquine
DISEASE:COVID-19 CL:T cell
DISEASE:COVID-19 CHEBI:HCQ
DISEASE:COVID-19 DISEASE:disease infection
DISEASE:COVID-19 CHEMICAL:Chloroquine
DISEASE:COVID-19 CHEMICAL:CQ
DISEASE:COVID-19 CHEMICAL:HCQ
DISEASE:COVID-19 DISEASE:hypoxemic respiratory failure
DISEASE:COVID-19 DISEASE:infectious syndrome
DISEASE:COVID-19 DISEASE:COVID-19-associated respiratory failure
DISEASE:COVID-19 DISEASE:organ failure
DISEASE:COVID-19 TAXON:viruses
DISEASE:COVID-19 TAXON:Human
DISEASE:COVID-19 TAXON:pathogenic coronavirus
DISEASE:COVID-19 PROTEIN:Covid-19
DISEASE:COVID-19 DISEASE:Covid-19
DISEASE:COVID-19 TAXON:dogs
DISEASE:COVID-19 CHEBI:protein epitopes
DISEASE:COVID-19 PROTEIN:Spike protein epitopes
DISEASE:COVID-19 CHEMICAL:high-homology
DISEASE:COVID-19 CHEMICAL:self-quarantine
DISEASE:COVID-19 CELL_LINE:COVID-19, drive-through (DT) screening centers
DISEASE:COVID-19 SO:+
DISEASE:COVID-19 PROTEIN:CD3 (2/8)
DISEASE:COVID-19 CELL_LINE:Wuhan, Hubei, China.
DISEASE:COVID-19 PROTEIN:CD16
DISEASE:COVID-19 PROTEIN:CD4 (4/8)
DISEASE:COVID-19 PROTEIN:IFN-gamma
DISEASE:COVID-19 PROTEIN:6/8
DISEASE:COVID-19 CHEMICAL:polypnea
DISEASE:COVID-19 DISEASE:8/8
DISEASE:COVID-19 DISEASE:acute aortic syndrome
DISEASE:COVID-19 DISEASE:vascular diseases
DISEASE:COVID-19 CHEMICAL:Chines
DISEASE:COVID-19 DISEASE:Infection
DISEASE:COVID-19 PROTEIN:Japan
DISEASE:COVID-19 TAXON:animal
DISEASE:COVID-19 DISEASE:hemoptysis
DISEASE:COVID-19 CELL_LINE:Zhejiang
DISEASE:COVID-19 CELL_LINE:Wuhan, Hubei.
DISEASE:COVID-19 CHEMICAL:clinical-diagnosed COVID-19
DISEASE:COVID-19 CHEMICAL:clinical-confirmed COVID-19
DISEASE:COVID-19 PROTEIN:High-sensitivity C-reactive protein
DISEASE:COVID-19 PROTEIN:WBC
DISEASE:COVID-19 DISEASE:perinatal infections
DISEASE:COVID-19 DISEASE:coronavirus infections
DISEASE:COVID-19 CHEMICAL:SARS-CoV-2 nucleic acid
DISEASE:COVID-19 DISEASE:intraoperative hypotension
DISEASE:COVID-19 DISEASE:infection disease
DISEASE:COVID-19 DISEASE:asphyxia
DISEASE:COVID-19 PROTEIN:PHEIC
DISEASE:COVID-19 CHEMICAL:95%CI
DISEASE:COVID-19 PROTEIN:FUNDING
DISEASE:COVID-19 GGP:human CD26
DISEASE:COVID-19 SO:features
DISEASE:COVID-19 SO:glycosylation sites
DISEASE:COVID-19 PROTEIN:human CD26
DISEASE:COVID-19 PROTEIN:open (ligand-bound) conformation
DISEASE:COVID-19 PROTEIN:N- and O-linked glycosylation sites
DISEASE:COVID-19 PROTEIN:spike glycoprotein
DISEASE:COVID-19 PROTEIN:COVID-19 spike glycoprotein
DISEASE:COVID-19 PROTEIN:S1 domain
DISEASE:COVID-19 DNA:SARS
DISEASE:COVID-19 PROTEIN:immunoregulatory factor
DISEASE:COVID-19 CHEMICAL:N-
DISEASE:COVID-19 CHEMICAL:homo-trimer
DISEASE:COVID-19 TAXON:coronaviruses
DISEASE:COVID-19 PROTEIN:coronaviruses
DISEASE:COVID-19 DISEASE:Respiratory Syndrome Coronavirus
DISEASE:COVID-19 CL:platelet
DISEASE:COVID-19 SO:interval
DISEASE:COVID-19 DISEASE:opacifications
DISEASE:COVID-19 DISEASE:opacification
DISEASE:COVID-19 DISEASE:non-COVID-19 pneumonia
DISEASE:COVID-19 PROTEIN:coronavirus disease19
DISEASE:COVID-19 DISEASE:coronavirus disease19
DISEASE:COVID-19 CL:platelets
DISEASE:COVID-19 CHEBI:corticosteroid
DISEASE:COVID-19 GGP:aspartate aminotransferase
DISEASE:COVID-19 CHEBI:expectorant
DISEASE:COVID-19 DNA:immune enhancer
DISEASE:COVID-19 PROTEIN:P<0.05
DISEASE:COVID-19 CELL_TYPE:platelets
DISEASE:COVID-19 PROTEIN:aspartate aminotransferase
DISEASE:COVID-19 CHEMICAL:aspartate
DISEASE:COVID-19 DISEASE:pleural effusion
DISEASE:COVID-19 DISEASE:breath shortness
DISEASE:COVID-19 CL:Eosinophil
DISEASE:COVID-19 CHEBI:potassium
DISEASE:COVID-19 CL:eosinophil
DISEASE:COVID-19 CELL_TYPE:lymphocyte
DISEASE:COVID-19 CELL_TYPE:eosinophil
DISEASE:COVID-19 CELL_TYPE:eosinophils
DISEASE:COVID-19 PROTEIN:Xixi
DISEASE:COVID-19 CELL_TYPE:Eosinophil
DISEASE:COVID-19 CHEMICAL:potassium
DISEASE:COVID-19 DISEASE:2019-coronavirus disease
DISEASE:COVID-19 CHEMICAL:quartus
DISEASE:COVID-19 CHEMICAL:lopinavir
DISEASE:COVID-19 GGP:day14
DISEASE:COVID-19 GGP:LPV/r
DISEASE:COVID-19 CHEMICAL:lopinavir/ritonavir(LPV/r
DISEASE:COVID-19 CHEMICAL:LPV/r
DISEASE:COVID-19 CHEMICAL:arbidol
DISEASE:COVID-19 PROTEIN:[OR]=1.06
DISEASE:COVID-19 CELL_TYPE:CD4 T cell
DISEASE:COVID-19 PROTEIN:aminotransferase
DISEASE:COVID-19 DISEASE:sore throat
DISEASE:COVID-19 DISEASE:laboratory-confirmed COVID-19 pneumonia
DISEASE:COVID-19 DISEASE:neutrophilia
DISEASE:COVID-19 CHEBI:inhibitor
DISEASE:COVID-19 CHEMICAL:chloroquine/hydroxychloroquine
DISEASE:COVID-19 DISEASE:pulmonary infection
DISEASE:COVID-19 GGP:MyD88
DISEASE:COVID-19 GGP:IL-1beta
DISEASE:COVID-19 GGP:Toll
DISEASE:COVID-19 TAXON:animals
DISEASE:COVID-19 CL:macrophages
DISEASE:COVID-19 GGP:CCL2
DISEASE:COVID-19 GGP:interleukin (IL)-1beta
DISEASE:COVID-19 GO:inflammasome
DISEASE:COVID-19 CL:immune cells
DISEASE:COVID-19 GGP:IL-37
DISEASE:COVID-19 GGP:TNF
DISEASE:COVID-19 CHEBI:adenosine
DISEASE:COVID-19 GGP:IL-38
DISEASE:COVID-19 CHEBI:AMP
DISEASE:COVID-19 GGP:mTOR
DISEASE:COVID-19 GGP:suppressor cytokine
DISEASE:COVID-19 PROTEIN:IL-1beta
DISEASE:COVID-19 PROTEIN:Toll Like Receptor
DISEASE:COVID-19 CELL_TYPE:immune cells
DISEASE:COVID-19 PROTEIN:inhibitory cytokine
DISEASE:COVID-19 PROTEIN:caspase-1
DISEASE:COVID-19 PROTEIN:interleukin (IL)-1beta
DISEASE:COVID-19 PROTEIN:coronavirus-19
DISEASE:COVID-19 PROTEIN:MyD88
DISEASE:COVID-19 PROTEIN:Cytokine IL-37
DISEASE:COVID-19 PROTEIN:inflammasome
DISEASE:COVID-19 PROTEIN:active mature IL-1beta
DISEASE:COVID-19 PROTEIN:suppressor cytokine
DISEASE:COVID-19 PROTEIN:TNF
DISEASE:COVID-19 PROTEIN:IL-1 family members
DISEASE:COVID-19 CELL_TYPE:macrophages
DISEASE:COVID-19 PROTEIN:pro-inflammatory IL-family members
DISEASE:COVID-19 PROTEIN:IL-38
DISEASE:COVID-19 PROTEIN:IL-37
DISEASE:COVID-19 PROTEIN:COVI-19
DISEASE:COVID-19 PROTEIN:pro-inflammatory IL-1 family members
DISEASE:COVID-19 PROTEIN:pro-inflammatory cytokines
DISEASE:COVID-19 PROTEIN:pro-IL-1beta
DISEASE:COVID-19 PROTEIN:CCL2
DISEASE:COVID-19 DNA:COVI-19
DISEASE:COVID-19 PROTEIN:mTOR
DISEASE:COVID-19 PROTEIN:class II histocompatibility complex (MHC) molecules
DISEASE:COVID-19 PROTEIN:IL-18Ralpha receptor
DISEASE:COVID-19 PROTEIN:Coronavirus-19
DISEASE:COVID-19 CHEMICAL:TNF
DISEASE:COVID-19 DISEASE:lung inflammation
DISEASE:COVID-19 CHEMICAL:IL-37
DISEASE:COVID-19 CHEMICAL:adenosine monophosphate
DISEASE:COVID-19 CHEMICAL:AMP
DISEASE:COVID-19 CHEMICAL:IL-1beta
DISEASE:COVID-19 DISEASE:inflammatory diseases
DISEASE:COVID-19 GGP:d-dimer
DISEASE:COVID-19 CHEBI:Drug
DISEASE:COVID-19 PROTEIN:d-dimer
DISEASE:COVID-19 PROTEIN:mug/mL
DISEASE:COVID-19 PROTEIN:p=0.0043
DISEASE:COVID-19 CHEMICAL:Jinyintan
DISEASE:COVID-19 DISEASE:liver damage
DISEASE:COVID-19 DISEASE:liver injury
DISEASE:COVID-19 DISEASE:coronavirus outbreak
DISEASE:COVID-19 DISEASE:Acute Respiratory Syndrome
DISEASE:COVID-19 DISEASE:SARS CoV-2
DISEASE:COVID-19 SO:known
DISEASE:COVID-19 CL:natural host
DISEASE:COVID-19 GO:antivirals
DISEASE:COVID-19 DISEASE:gastrointestinal infection
DISEASE:COVID-19 CHEMICAL:beta-coronavirus
DISEASE:COVID-19 CHEMICAL:progresse
DISEASE:COVID-19 GO:transmissible coronavirus
DISEASE:COVID-19 CELL_LINE:Wuhan, China.
DISEASE:COVID-19 SO:flanked
DISEASE:COVID-19 DISEASE:asthma
DISEASE:COVID-19 DISEASE:novelBetacoronavirus disease
DISEASE:COVID-19 DISEASE:extrapulmonary signs
DISEASE:COVID-19 DISEASE:coronavirus' or '2019-nCoV' or 'COVID-19'
DISEASE:COVID-19 DISEASE:chronic pulmonary diseases
DISEASE:COVID-19 DISEASE:2019-nCoV infection
DISEASE:COVID-19 DISEASE:obstructive pulmonary disease
DISEASE:COVID-19 DISEASE:myalgia
DISEASE:COVID-19 DISEASE:bronchiectasis
DISEASE:COVID-19 TAXON:viral nucleic acid
DISEASE:COVID-19 DISEASE:respiratory infection
DISEASE:COVID-19 DISEASE:secondary infections
DISEASE:COVID-19 DISEASE:acute respiratory syndrome coronavirus 2 [
DISEASE:COVID-19 DISEASE:Fetal distress
DISEASE:COVID-19 DISEASE:intrauterine infection
DISEASE:COVID-19 TAXON:Viruses
DISEASE:COVID-19 TAXON:bats
DISEASE:COVID-19 TAXON:mammalian hosts
DISEASE:COVID-19 TAXON:Arabia
DISEASE:COVID-19 PROTEIN:coronavirus (CoV) family
DISEASE:COVID-19 CELL_LINE:CDCs
DISEASE:COVID-19 DISEASE:H1N1 influenza
DISEASE:COVID-19 CHEMICAL:SARS-CoVs
DISEASE:COVID-19 CHEMICAL:Statpearls
DISEASE:COVID-19 DISEASE:viral diseases
DISEASE:COVID-19 DISEASE:muscle ache
DISEASE:COVID-19 DISEASE:chills
DISEASE:COVID-19 SO:sequence homology
DISEASE:COVID-19 SO:Sequence homology
DISEASE:COVID-19 TAXON:virus genome
DISEASE:COVID-19 CELL_LINE:virus-infected Vero cells
DISEASE:COVID-19 CELL_LINE:Vero cells
DISEASE:COVID-19 DNA:virus genome
DISEASE:COVID-19 DNA:Lombardia and Veneto regions
DISEASE:COVID-19 DISEASE:SARS-CoV-2 infections
DISEASE:COVID-19 CHEBI:protein antibodies
DISEASE:COVID-19 SO:sequence
DISEASE:COVID-19 SO:genome sequences
DISEASE:COVID-19 SO:amino acid sequence
DISEASE:COVID-19 SO:regions of 1ab polyprotein
DISEASE:COVID-19 PROTEIN:N protein
DISEASE:COVID-19 PROTEIN:nucleocapsid (N) protein
DISEASE:COVID-19 PROTEIN:S-protein
DISEASE:COVID-19 PROTEIN:N protein antibodies
DISEASE:COVID-19 DNA:genome sequences
DISEASE:COVID-19 PROTEIN:COVID-19, SARS-CoV, and Middle East Respiratory Syndrome coronavirus (MERS-CoV)
DISEASE:COVID-19 PROTEIN:1ab polyprotein
DISEASE:COVID-19 PROTEIN:angiotensin-converting enzyme 2 (ACE2) receptor
DISEASE:COVID-19 PROTEIN:human receptor
DISEASE:COVID-19 PROTEIN:amino acid sequence
DISEASE:COVID-19 PROTEIN:surface glycoprotein
DISEASE:COVID-19 DISEASE:SARS-CoV
DISEASE:COVID-19 CHEMICAL:amino acid sequence
DISEASE:COVID-19 PROTEIN:Coronavirus Disease-2019 (COVID-19
DISEASE:COVID-19 CELL_LINE:Wuhan, China,
DISEASE:COVID-19 DISEASE:zoonotic disease
DISEASE:COVID-19 DISEASE:Coronavirus Disease-2019
DISEASE:COVID-19 DISEASE:communicable disease
DISEASE:COVID-19 DISEASE:Pneumonia
DISEASE:COVID-19 CL:erythrocyte
DISEASE:COVID-19 DNA:p<0.01
DISEASE:COVID-19 PROTEIN:High-Resolution CT
DISEASE:COVID-19 PROTEIN:p<0.05
DISEASE:COVID-19 TAXON:Nipah
DISEASE:COVID-19 PROTEIN:Monoclonal antibodies
DISEASE:COVID-19 PROTEIN:coronaviruses SARS-CoV
DISEASE:COVID-19 PROTEIN:monoclonal antibody
DISEASE:COVID-19 PROTEIN:monoclonal antibodies
DISEASE:COVID-19 PROTEIN:neutralizing monoclonal antibodies
DISEASE:COVID-19 DISEASE:respiratory syndrome coronavirus
DISEASE:COVID-19 DISEASE:Ebola
DISEASE:COVID-19 DISEASE:SARS-CoV infection
DISEASE:COVID-19 DISEASE:Nipah
DISEASE:COVID-19 DISEASE:coronavirus (2019-nCoV
DISEASE:COVID-19 DISEASE:Chikungunya
DISEASE:COVID-19 DNA:R t
DISEASE:COVID-19 DISEASE:Exposed
DISEASE:COVID-19 CHEMICAL:58,077-84,520
DISEASE:COVID-19 DISEASE:Self-Rating Anxiety
DISEASE:COVID-19 DISEASE:Anxiety
DISEASE:COVID-19 SO:RNA transcripts
DISEASE:COVID-19 SO:genomic RNA
DISEASE:COVID-19 GGP:COVID-19-RdRp/Hel
DISEASE:COVID-19 CELL_LINE:cell culture
DISEASE:COVID-19 PROTEIN:nucleocapsid (N) genes
DISEASE:COVID-19 PROTEIN:RdRp-P2
DISEASE:COVID-19 RNA:vitro RNA transcripts
DISEASE:COVID-19 PROTEIN:RNA-dependent RNA polymerase (RdRp)/helicase
DISEASE:COVID-19 PROTEIN:COVID-19-RdRp/Hel
DISEASE:COVID-19 PROTEIN:Hel
DISEASE:COVID-19 RNA:genomic RNA
DISEASE:COVID-19 CHEMICAL:RdRp-P2
DISEASE:COVID-19 DISEASE:coronaviruses and respiratory pathogens
DISEASE:COVID-19 DISEASE:SARS-CoV-2-associated Coronavirus Disease 2019
DISEASE:COVID-19 TAXON:adenovirus
DISEASE:COVID-19 DISEASE:Viral pneumonia
DISEASE:COVID-19 DISEASE:vascular enlargement
DISEASE:COVID-19 DISEASE:adenovirus infection
DISEASE:COVID-19 PROTEIN:Social factors
DISEASE:COVID-19 PROTEIN:epidemic factors
DISEASE:COVID-19 DNA:DXY
DISEASE:COVID-19 DISEASE:upper respiratory tract infection
DISEASE:COVID-19 DISEASE:respiratory symptoms
DISEASE:COVID-19 DISEASE:acute conjunctivitis
DISEASE:COVID-19 DISEASE:sneezing
DISEASE:COVID-19 GO:coast
DISEASE:COVID-19 CL:pneumocytes
DISEASE:COVID-19 CELL_TYPE:multinucleated giant cells
DISEASE:COVID-19 DISEASE:tumors
DISEASE:COVID-19 DISEASE:adenocarcinoma
DISEASE:COVID-19 DISEASE:acute respiratory syndrome coronavirus 2) pneumonia
DISEASE:COVID-19 CHEMICAL:90,870
DISEASE:COVID-19 CHEMICAL:betacoronavirus
DISEASE:COVID-19 PROTEIN:{R}_0
DISEASE:COVID-19 CHEMICAL:{R}_0
DISEASE:COVID-19 SO:genomic
DISEASE:COVID-19 PROTEIN:IgM-IgG
DISEASE:COVID-19 PROTEIN:virus (SARS-Cov-2)
DISEASE:COVID-19 DISEASE:IgM-IgG
DISEASE:COVID-19 SO:homological sequence
DISEASE:COVID-19 PROTEIN:SARS-CoV2
DISEASE:COVID-19 DISEASE:neurologic signs
DISEASE:COVID-19 DISEASE:infection of SARS-CoV
DISEASE:COVID-19 CHEMICAL:SARS-CoV2
DISEASE:COVID-19 DISEASE:pneumonia coronavirus disease 2019
DISEASE:COVID-19 DISEASE:SARS-CoV-2-induced respiratory failure
DISEASE:COVID-19 TAXON:pangolins
DISEASE:COVID-19 SO:substitutions
DISEASE:COVID-19 GGP:human SARS-CoV-2 virus
DISEASE:COVID-19 SO:insertion
DISEASE:COVID-19 SO:gene
DISEASE:COVID-19 SO:site
DISEASE:COVID-19 PROTEIN:RRAR motif
DISEASE:COVID-19 DNA:70 genomes
DISEASE:COVID-19 PROTEIN:cellular proteases
DISEASE:COVID-19 DNA:spike glycoprotein gene
DISEASE:COVID-19 PROTEIN:pangolins
DISEASE:COVID-19 CHEMICAL:SRR10168377
DISEASE:COVID-19 CHEMICAL:SRR10168378
DISEASE:COVID-19 CHEMICAL:SARS-related
DISEASE:COVID-19 DISEASE:Coronavirus (2019-nCoV [
DISEASE:COVID-19 CHEMICAL:SARS-COV-2
DISEASE:COVID-19 CHEMICAL:WHO-reported
DISEASE:COVID-19 DISEASE:Canada
DISEASE:COVID-19 TAXON:viral proteins
DISEASE:COVID-19 DNA:Wuhan-2019-nCoV
DISEASE:COVID-19 PROTEIN:viral proteins
DISEASE:COVID-19 DISEASE:rigidity
DISEASE:COVID-19 DISEASE:disorder
DISEASE:COVID-19 DISEASE:coronaviral infections
DISEASE:COVID-19 CHEBI:chloroquine phosphate
DISEASE:COVID-19 CHEMICAL:chloroquine phosphate
DISEASE:COVID-19 SO:coding and non-coding regions
DISEASE:COVID-19 SO:deletions
DISEASE:COVID-19 DNA:near-complete genomes
DISEASE:COVID-19 DNA:coding and non-coding regions
DISEASE:COVID-19 DISEASE:viral respiratory illness
DISEASE:COVID-19 PROTEIN:pulmonary lobes
DISEASE:COVID-19 PROTEIN:(18)F-FDG
DISEASE:COVID-19 DISEASE:peripheral ground-glass opacities
DISEASE:COVID-19 DISEASE:acute respiratory disease
DISEASE:COVID-19 DISEASE:coronavirus as Coronavirus Disease 2019
DISEASE:COVID-19 DNA:bat-SL-CoVZXC21
DISEASE:COVID-19 PROTEIN:bat-SL-CoVZC45
DISEASE:COVID-19 DISEASE:coronavirus or 2019-nCoV) disease
DISEASE:COVID-19 CHEMICAL:SARS-CoV-2 pneumonia
DISEASE:COVID-19 CHEMICAL:bat-SL-CoVZXC21
DISEASE:COVID-19 DISEASE:coronavirus pneumonia
DISEASE:COVID-19 DISEASE:Lung cancer
DISEASE:COVID-19 DISEASE:lung cancer
DISEASE:COVID-19 CHEBI:Allergic
DISEASE:COVID-19 CELL_TYPE:Blood eosinophil
DISEASE:COVID-19 DISEASE:urticaria
DISEASE:COVID-19 DISEASE:community-acquired
DISEASE:COVID-19 DISEASE:allergic diseases
DISEASE:COVID-19 DISEASE:hypersensitivity
DISEASE:COVID-19 DISEASE:eosinopenia
DISEASE:COVID-19 DISEASE:Chronic obstructive pulmonary disease
DISEASE:COVID-19 DISEASE:allergy
DISEASE:COVID-19 DISEASE:Allergic diseases
DISEASE:COVID-19 CHEMICAL:Kaletra
DISEASE:COVID-19 PROTEIN:coronavirus (COVID-19 or 2019-CoV)
DISEASE:COVID-19 CHEMICAL:RNA-virus
DISEASE:COVID-19 DISEASE:RNA-virus infection
DISEASE:COVID-19 CHEMICAL:AEDT
CHEMICAL:SARS-CoV-2 DISEASE:pneumonia
CHEMICAL:SARS-CoV-2 DISEASE:acute respiratory syndrome coronavirus 2(SARS-CoV-2
CHEMICAL:SARS-CoV-2 DISEASE:genital infection
CHEMICAL:SARS-CoV-2 DISEASE:infection
CHEMICAL:SARS-CoV-2 DISEASE:SARS-CoV-2 infection
CHEMICAL:SARS-CoV-2 DISEASE:COVID-19 illness
CHEMICAL:SARS-CoV-2 PROTEIN:UNSTRUCTURED
CHEMICAL:SARS-CoV-2 CHEMICAL:UNSTRUCTURED
CHEMICAL:SARS-CoV-2 TAXON:viruses
CHEMICAL:SARS-CoV-2 TAXON:Viral
CHEMICAL:SARS-CoV-2 PROTEIN:CoV
CHEMICAL:SARS-CoV-2 PROTEIN:coronaviruses
CHEMICAL:SARS-CoV-2 DISEASE:Viral infections
CHEMICAL:SARS-CoV-2 DISEASE:acute respiratory syndrome
CHEMICAL:SARS-CoV-2 DISEASE:CoV infections
CHEMICAL:SARS-CoV-2 DISEASE:neurological damage
CHEMICAL:SARS-CoV-2 DISEASE:neurological complications
CHEMICAL:SARS-CoV-2 DISEASE:neurological diseases
CHEMICAL:SARS-CoV-2 DISEASE:COVID-19 disease
CHEMICAL:SARS-CoV-2 DISEASE:coronavirus disease
CHEMICAL:SARS-CoV-2 DISEASE:fatigue
CHEMICAL:SARS-CoV-2 DISEASE:Diarrhea
CHEMICAL:SARS-CoV-2 DISEASE:respiratory distress syndrome
CHEMICAL:SARS-CoV-2 DISEASE:fever
CHEMICAL:SARS-CoV-2 DISEASE:Lymphopenia
CHEMICAL:SARS-CoV-2 DISEASE:opacity
CHEMICAL:SARS-CoV-2 DISEASE:organ dysfunction
CHEMICAL:SARS-CoV-2 DISEASE:shock
CHEMICAL:SARS-CoV-2 TAXON:outbreaks
CHEMICAL:SARS-CoV-2 CL:anti-viral
CHEMICAL:SARS-CoV-2 TAXON:Coronavirus
CHEMICAL:SARS-CoV-2 DISEASE:Coronavirus Disease 2019
CHEMICAL:SARS-CoV-2 DISEASE:Acute Respiratory Syndrome
CHEMICAL:SARS-CoV-2 DISEASE:SARS
CHEMICAL:SARS-CoV-2 DISEASE:Respiratory Syndrome
CHEMICAL:SARS-CoV-2 DISEASE:infectious diseases
CHEMICAL:SARS-CoV-2 DISEASE:Chikungunya
CHEMICAL:SARS-CoV-2 TAXON:viral
CHEMICAL:SARS-CoV-2 TAXON:Ab
CHEMICAL:SARS-CoV-2 PROTEIN:SARS-CoV-2 neutralizing Ab
CHEMICAL:SARS-CoV-2 DISEASE:viral respiratory diseases
CHEMICAL:SARS-CoV-2 SO:RNA viruses
CHEMICAL:SARS-CoV-2 TAXON:Coronaviruses
CHEMICAL:SARS-CoV-2 TAXON:coronavirus
CHEMICAL:SARS-CoV-2 TAXON:humans
CHEMICAL:SARS-CoV-2 CELL_LINE:Wuhan, China
CHEMICAL:SARS-CoV-2 DISEASE:MERS
CHEMICAL:SARS-CoV-2 DISEASE:infections
CHEMICAL:SARS-CoV-2 DISEASE:flu-like coronavirus
CHEMICAL:SARS-CoV-2 DISEASE:enzootic infections
CHEMICAL:SARS-CoV-2 TAXON:SARS-CoV
CHEMICAL:SARS-CoV-2 TAXON:human
CHEMICAL:SARS-CoV-2 PROTEIN:SARS-CoVs
CHEMICAL:SARS-CoV-2 PROTEIN:SARS-CoV
CHEMICAL:SARS-CoV-2 CELL_LINE:Wuhan, Hubei, China [1]
CHEMICAL:SARS-CoV-2 CELL_LINE:COVID-19
CHEMICAL:SARS-CoV-2 DISEASE:acute respiratory syndrome coronaviruses
CHEMICAL:SARS-CoV-2 CHEMICAL:transfusion-transmissible [3,4]
CHEMICAL:SARS-CoV-2 GO:antivirals
CHEMICAL:SARS-CoV-2 PROTEIN:COVID-19
CHEMICAL:SARS-CoV-2 DISEASE:deaths
CHEMICAL:SARS-CoV-2 DISEASE:respiratory syndrome
CHEMICAL:SARS-CoV-2 DISEASE:acute respiratory distress syndrome
CHEMICAL:SARS-CoV-2 DISEASE:Coronavirus disease 2019
CHEMICAL:SARS-CoV-2 TAXON:individuals
CHEMICAL:SARS-CoV-2 PROTEIN:/=10
CHEMICAL:SARS-CoV-2 PROTEIN:NP/OP
CHEMICAL:SARS-CoV-2 CHEMICAL:Medium-risk
CHEMICAL:SARS-CoV-2 DISEASE:infectivity
CHEMICAL:SARS-CoV-2 DISEASE:acute respiratory syndrome coronavirus 2 (SARS-CoV-2)-positive
CHEMICAL:SARS-CoV-2 DISEASE:Nasopharyngeal and oropharyngeal (
CHEMICAL:SARS-CoV-2 PROTEIN:ISOA
CHEMICAL:SARS-CoV-2 PROTEIN:COVID
CHEMICAL:SARS-CoV-2 DISEASE:anosmia
CHEMICAL:SARS-CoV-2 DISEASE:dry cough
CHEMICAL:SARS-CoV-2 SO:reverse transcription-polymerase chain
CHEMICAL:SARS-CoV-2 TAXON:viral RNA
CHEMICAL:SARS-CoV-2 PROTEIN:SNFs
CHEMICAL:SARS-CoV-2 PROTEIN:SNF
CHEMICAL:SARS-CoV-2 RNA:viral RNA
CHEMICAL:SARS-CoV-2 DISEASE:coronavirus disease 2019
CHEMICAL:SARS-CoV-2 DISEASE:shortness of breath
CHEMICAL:SARS-CoV-2 DISEASE:SNF
CHEMICAL:SARS-CoV-2 DISEASE:cough
CHEMICAL:SARS-CoV-2 CHEMICAL:COVID-19
CHEMICAL:SARS-CoV-2 CHEMICAL:Symptom-based
CHEMICAL:SARS-CoV-2 DISEASE:infectious disease
CHEMICAL:SARS-CoV-2 DISEASE:pound15,000
CHEMICAL:SARS-CoV-2 DISEASE:death
CHEMICAL:SARS-CoV-2 GGP:albumin
CHEMICAL:SARS-CoV-2 GGP:CRP
CHEMICAL:SARS-CoV-2 GGP:LDH
CHEMICAL:SARS-CoV-2 GGP:NLR
CHEMICAL:SARS-CoV-2 PROTEIN:NLR
CHEMICAL:SARS-CoV-2 PROTEIN:LDH
CHEMICAL:SARS-CoV-2 PROTEIN:AST
CHEMICAL:SARS-CoV-2 PROTEIN:TBIL
CHEMICAL:SARS-CoV-2 PROTEIN:CRP
CHEMICAL:SARS-CoV-2 PROTEIN:albumin
CHEMICAL:SARS-CoV-2 PROTEIN:GGT
CHEMICAL:SARS-CoV-2 DISEASE:community-acquired pneumonia
CHEMICAL:SARS-CoV-2 DISEASE:impairment of liver function
CHEMICAL:SARS-CoV-2 DISEASE:abnormalities of liver function
CHEMICAL:SARS-CoV-2 DISEASE:inflammation
CHEMICAL:SARS-CoV-2 CHEMICAL:NLR
CHEMICAL:SARS-CoV-2 DISEASE:abnormality in liver function
CHEMICAL:SARS-CoV-2 DISEASE:acute respiratory syndrome coronavirus 2
CHEMICAL:SARS-CoV-2 TAXON:Cricetidae
CHEMICAL:SARS-CoV-2 TAXON:host
CHEMICAL:SARS-CoV-2 TAXON:bird
CHEMICAL:SARS-CoV-2 GGP:ACE2
CHEMICAL:SARS-CoV-2 CHEBI:protein
CHEMICAL:SARS-CoV-2 TAXON:reptiles
CHEMICAL:SARS-CoV-2 GGP:human ACE2
CHEMICAL:SARS-CoV-2 TAXON:hosts
CHEMICAL:SARS-CoV-2 GGP:ACE2 proteins
CHEMICAL:SARS-CoV-2 TAXON:mammal
CHEMICAL:SARS-CoV-2 CHEBI:residues
CHEMICAL:SARS-CoV-2 PROTEIN:20 key residues
CHEMICAL:SARS-CoV-2 PROTEIN:ACE2
CHEMICAL:SARS-CoV-2 PROTEIN:SARS-CoV-2 RBD
CHEMICAL:SARS-CoV-2 PROTEIN:ACE2 proteins
CHEMICAL:SARS-CoV-2 PROTEIN:human ACE2
CHEMICAL:SARS-CoV-2 PROTEIN:S protein
CHEMICAL:SARS-CoV-2 CL:epithelial cells
CHEMICAL:SARS-CoV-2 PROTEIN:COVID-19.(2
CHEMICAL:SARS-CoV-2 PROTEIN:world.(3
CHEMICAL:SARS-CoV-2 CELL_TYPE:human airway epithelial cells
CHEMICAL:SARS-CoV-2 CHEMICAL:spearing
CHEMICAL:SARS-CoV-2 GGP:SARS-CoV-2
CHEMICAL:SARS-CoV-2 CHEBI:drug
CHEMICAL:SARS-CoV-2 GGP:SCAR
CHEMICAL:SARS-CoV-2 CHEBI:covalent drugs
CHEMICAL:SARS-CoV-2 CHEBI:drugs
CHEMICAL:SARS-CoV-2 PROTEIN:3CLpro
CHEMICAL:SARS-CoV-2 PROTEIN:SCAR
CHEMICAL:SARS-CoV-2 PROTEIN:protease
CHEMICAL:SARS-CoV-2 DISEASE:coronavirus SARS-CoV-2
CHEMICAL:SARS-CoV-2 CHEMICAL:MOTIVATION
CHEMICAL:SARS-CoV-2 GGP:MERS-CoV
CHEMICAL:SARS-CoV-2 CHEBI:adenosine
CHEMICAL:SARS-CoV-2 TAXON:animals
CHEMICAL:SARS-CoV-2 PROTEIN:MERS-CoV
CHEMICAL:SARS-CoV-2 DISEASE:block infection
CHEMICAL:SARS-CoV-2 CHEMICAL:adenosine
CHEMICAL:SARS-CoV-2 DISEASE:human infection
CHEMICAL:SARS-CoV-2 GGP:SARS-CoV
CHEMICAL:SARS-CoV-2 CELL_LINE:Wuhan
CHEMICAL:SARS-CoV-2 CELL_LINE:Hubei
CHEMICAL:SARS-CoV-2 DISEASE:lung failure
CHEMICAL:SARS-CoV-2 DISEASE:respiratory illness
CHEMICAL:SARS-CoV-2 DISEASE:coronavirus
CHEMICAL:SARS-CoV-2 DNA:Wuhan
CHEMICAL:SARS-CoV-2 DISEASE:coronavirus Severe Acquired Respiratory Syndrome
CHEMICAL:SARS-CoV-2 TAXON:viral ORFs
CHEMICAL:SARS-CoV-2 SO:sequences
CHEMICAL:SARS-CoV-2 TAXON:coronaviruses
CHEMICAL:SARS-CoV-2 SO:coding regions
CHEMICAL:SARS-CoV-2 CHEBI:proteins
CHEMICAL:SARS-CoV-2 TAXON:bats
CHEMICAL:SARS-CoV-2 GGP:ORF8
CHEMICAL:SARS-CoV-2 SO:sequence
CHEMICAL:SARS-CoV-2 SO:sites
CHEMICAL:SARS-CoV-2 GGP:nsp1
CHEMICAL:SARS-CoV-2 CHEBI:amino acid substitutions
CHEMICAL:SARS-CoV-2 SO:genome
CHEMICAL:SARS-CoV-2 SO:codons
CHEMICAL:SARS-CoV-2 SO:regions
CHEMICAL:SARS-CoV-2 PROTEIN:RBM
CHEMICAL:SARS-CoV-2 PROTEIN:nsps
CHEMICAL:SARS-CoV-2 DNA:ORF8
CHEMICAL:SARS-CoV-2 PROTEIN:N protein
CHEMICAL:SARS-CoV-2 PROTEIN:non-structural proteins
CHEMICAL:SARS-CoV-2 DNA:RBM
CHEMICAL:SARS-CoV-2 PROTEIN:receptor-binding motif
CHEMICAL:SARS-CoV-2 DNA:proteins/protein regions
CHEMICAL:SARS-CoV-2 DNA:SARS-CoV-2 genome
CHEMICAL:SARS-CoV-2 PROTEIN:M protein
CHEMICAL:SARS-CoV-2 PROTEIN:BatCoV RaTG13
CHEMICAL:SARS-CoV-2 PROTEIN:spike protein
CHEMICAL:SARS-CoV-2 DNA:BatCoV RaTG13 sequence
CHEMICAL:SARS-CoV-2 DNA:accessory ORFs
CHEMICAL:SARS-CoV-2 DNA:coding regions
CHEMICAL:SARS-CoV-2 PROTEIN:nsp1
CHEMICAL:SARS-CoV-2 DNA:viral ORFs
CHEMICAL:SARS-CoV-2 CHEMICAL:BatCoV RaTG13 encoded/encodes
CHEMICAL:SARS-CoV-2 CHEMICAL:amino acid
CHEMICAL:SARS-CoV-2 SO:region
CHEMICAL:SARS-CoV-2 GO:nuclear
CHEMICAL:SARS-CoV-2 CHEBI:radioiodine
CHEMICAL:SARS-CoV-2 GO:Nuclear medicine
CHEMICAL:SARS-CoV-2 PROTEIN:CT
CHEMICAL:SARS-CoV-2 DISEASE:thyroid carcinoma
CHEMICAL:SARS-CoV-2 DISEASE:malignancies
CHEMICAL:SARS-CoV-2 CHEMICAL:(18)F-FDG-PET/CT
CHEMICAL:SARS-CoV-2 DISEASE:Infection
CHEMICAL:SARS-CoV-2 DISEASE:interstitial pneumonia
CHEMICAL:SARS-CoV-2 CHEMICAL:radioiodine
CHEMICAL:SARS-CoV-2 SO:repeat viral
CHEMICAL:SARS-CoV-2 CELL_LINE:Wuhan, Hubei, China
CHEMICAL:SARS-CoV-2 DISEASE:throat
CHEMICAL:SARS-CoV-2 CHEBI:protease inhibitors
CHEMICAL:SARS-CoV-2 CHEBI:synthetic
CHEMICAL:SARS-CoV-2 CHEBI:inhibitors
CHEMICAL:SARS-CoV-2 CHEBI:compounds
CHEMICAL:SARS-CoV-2 CELL_LINE:Wuhan, China has
CHEMICAL:SARS-CoV-2 PROTEIN:SARS
CHEMICAL:SARS-CoV-2 PROTEIN:Chymotrypsin-like protease
CHEMICAL:SARS-CoV-2 CHEMICAL:Remdesivir
CHEMICAL:SARS-CoV-2 CHEMICAL:flavone
CHEMICAL:SARS-CoV-2 CHEMICAL:coumarine
CHEMICAL:SARS-CoV-2 CHEMICAL:Saquinavir
CHEMICAL:SARS-CoV-2 DISEASE:Coronavirus
CHEMICAL:SARS-CoV-2 CHEMICAL:Darunavir
CHEMICAL:SARS-CoV-2 CL:cells
CHEMICAL:SARS-CoV-2 SO:genomes
CHEMICAL:SARS-CoV-2 CHEBI:Electron
CHEMICAL:SARS-CoV-2 DNA:SARS-CoV-2 genomes
CHEMICAL:SARS-CoV-2 CELL_LINE:Vero/hSLAM cells
CHEMICAL:SARS-CoV-2 DISEASE:dyspnoea
CHEMICAL:SARS-CoV-2 SO:RNA
CHEMICAL:SARS-CoV-2 SO:genome sequence
CHEMICAL:SARS-CoV-2 GGP:C-reactive protein
CHEMICAL:SARS-CoV-2 DISEASE:sore throat
CHEMICAL:SARS-CoV-2 DISEASE:dyspnea
CHEMICAL:SARS-CoV-2 DISEASE:lymphopenia
CHEMICAL:SARS-CoV-2 DISEASE:headache
CHEMICAL:SARS-CoV-2 CHEMICAL:coronavirus
CHEMICAL:SARS-CoV-2 DISEASE:muscle aches
CHEMICAL:SARS-CoV-2 DISEASE:IBD
CHEMICAL:SARS-CoV-2 CHEMICAL:South-Korea
CHEMICAL:SARS-CoV-2 DISEASE:inflammatory bowel diseases
CHEMICAL:SARS-CoV-2 SO:variants
CHEMICAL:SARS-CoV-2 GO:antibodies
CHEMICAL:SARS-CoV-2 SO:mutations
CHEMICAL:SARS-CoV-2 PROTEIN:immune proteins
CHEMICAL:SARS-CoV-2 PROTEIN:IFNs
CHEMICAL:SARS-CoV-2 PROTEIN:SARS-CoV-2 antibodies
CHEMICAL:SARS-CoV-2 CHEMICAL:NP
CHEMICAL:SARS-CoV-2 TAXON:zoonotic coronavirus
CHEMICAL:SARS-CoV-2 TAXON:human-to-human
CHEMICAL:SARS-CoV-2 TAXON:animal-human
CHEMICAL:SARS-CoV-2 PROTEIN:coronavirus Disease (COVID-19)
CHEMICAL:SARS-CoV-2 DISEASE:coronavirus Disease
CHEMICAL:SARS-CoV-2 DISEASE:inter-human
CHEMICAL:SARS-CoV-2 TAXON:human virus
CHEMICAL:SARS-CoV-2 PROTEIN:contact-tracing App
CHEMICAL:SARS-CoV-2 CHEMICAL:App
CHEMICAL:SARS-CoV-2 DISEASE:fatality
CHEMICAL:SARS-CoV-2 DISEASE:ARDS
CHEMICAL:SARS-CoV-2 DISEASE:Coronavirus Disease
CHEMICAL:SARS-CoV-2 DISEASE:respiratory complaints
CHEMICAL:SARS-CoV-2 DISEASE:primary infectious symptoms
CHEMICAL:SARS-CoV-2 CHEMICAL:Methods-
CHEMICAL:SARS-CoV-2 DISEASE:Conclusions-
CHEMICAL:SARS-CoV-2 DISEASE:stroke
CHEMICAL:SARS-CoV-2 DISEASE:COVID-19-specific infection
CHEMICAL:SARS-CoV-2 DISEASE:neurological symptoms
CHEMICAL:SARS-CoV-2 DNA:COVID-19
CHEMICAL:SARS-CoV-2 CHEMICAL:Dipartimento della Protezione Civile
CHEMICAL:SARS-CoV-2 CHEBI:sodium hypochlorite
CHEMICAL:SARS-CoV-2 TAXON:Virus
CHEMICAL:SARS-CoV-2 CHEBI:water
CHEMICAL:SARS-CoV-2 CHEBI:chlorine
CHEMICAL:SARS-CoV-2 TAXON:avian
CHEMICAL:SARS-CoV-2 PROTEIN:MIH
CHEMICAL:SARS-CoV-2 PROTEIN:N95
CHEMICAL:SARS-CoV-2 PROTEIN:Mask
CHEMICAL:SARS-CoV-2 CHEMICAL:chlorine
CHEMICAL:SARS-CoV-2 CHEMICAL:sodium hypochlorite
CHEMICAL:SARS-CoV-2 DISEASE:acute respiratory syndrome coronavirus-2
CHEMICAL:SARS-CoV-2 DISEASE:coronavirus disease-2019
CHEMICAL:SARS-CoV-2 SO:enzyme
CHEMICAL:SARS-CoV-2 GGP:NT-proBNP
CHEMICAL:SARS-CoV-2 GGP:CK-MB
CHEMICAL:SARS-CoV-2 DISEASE:heart injury
CHEMICAL:SARS-CoV-2 CHEMICAL:ultra-TnI
CHEMICAL:SARS-CoV-2 DISEASE:natural infection
CHEMICAL:SARS-CoV-2 CL:neutrophil
CHEMICAL:SARS-CoV-2 CL:blood cell
CHEMICAL:SARS-CoV-2 SO:reverse transcriptase-polymerase chain
CHEMICAL:SARS-CoV-2 GGP:procalcitonin
CHEMICAL:SARS-CoV-2 GGP:lactate dehydrogenase
CHEMICAL:SARS-CoV-2 CELL_TYPE:white blood cell
CHEMICAL:SARS-CoV-2 PROTEIN:COVID-19, 25
CHEMICAL:SARS-CoV-2 PROTEIN:C-reactive protein
CHEMICAL:SARS-CoV-2 PROTEIN:procalcitonin
CHEMICAL:SARS-CoV-2 PROTEIN:lactate dehydrogenase
CHEMICAL:SARS-CoV-2 CELL_TYPE:neutrophil
CHEMICAL:SARS-CoV-2 CHEMICAL:lactate
CHEMICAL:SARS-CoV-2 DISEASE:tears
CHEMICAL:SARS-CoV-2 DISEASE:ocular manifestations
CHEMICAL:SARS-CoV-2 DISEASE:conjunctival hyperemia
CHEMICAL:SARS-CoV-2 DISEASE:conjunctival
CHEMICAL:SARS-CoV-2 DISEASE:conjunctivitis
CHEMICAL:SARS-CoV-2 DISEASE:ocular symptoms
CHEMICAL:SARS-CoV-2 DISEASE:epiphora
CHEMICAL:SARS-CoV-2 DISEASE:chemosis
CHEMICAL:SARS-CoV-2 DISEASE:ocular abnormalities
CHEMICAL:SARS-CoV-2 DISEASE:ocular signs
CHEMICAL:SARS-CoV-2 DISEASE:white blood cell
CHEMICAL:SARS-CoV-2 PROTEIN:I
CHEMICAL:SARS-CoV-2 DISEASE:diabetes mellitus
CHEMICAL:SARS-CoV-2 DISEASE:COPD
CHEMICAL:SARS-CoV-2 DISEASE:chronic kidney disease
CHEMICAL:SARS-CoV-2 DISEASE:malignancy
CHEMICAL:SARS-CoV-2 DISEASE:cardiovascular diseases
CHEMICAL:SARS-CoV-2 DISEASE:chronic obstructive pulmonary disease
CHEMICAL:SARS-CoV-2 CHEMICAL:smoking
CHEMICAL:SARS-CoV-2 DISEASE:76993
CHEMICAL:SARS-CoV-2 DISEASE:diabetes
CHEMICAL:SARS-CoV-2 DISEASE:cardiovascular disease
CHEMICAL:SARS-CoV-2 DISEASE:hypertension
CHEMICAL:SARS-CoV-2 DISEASE:Coronavirus 2019
CHEMICAL:SARS-CoV-2 DISEASE:miscarriage
CHEMICAL:SARS-CoV-2 DISEASE:respiratory distress
CHEMICAL:SARS-CoV-2 DISEASE:fetal distress
CHEMICAL:SARS-CoV-2 TAXON:HCoV-OC43
CHEMICAL:SARS-CoV-2 GO:membrane
CHEMICAL:SARS-CoV-2 CHEBI:molecular
CHEMICAL:SARS-CoV-2 SO:mutated amino acid residues
CHEMICAL:SARS-CoV-2 TAXON:mice
CHEMICAL:SARS-CoV-2 GGP:SARS-CoV-2 S protein-mediated membrane
CHEMICAL:SARS-CoV-2 GGP:SARS-CoV-2 S protein S2 subunit
CHEMICAL:SARS-CoV-2 GGP:SARS-CoV.
CHEMICAL:SARS-CoV-2 SO:fusion inhibitor
CHEMICAL:SARS-CoV-2 GO:cell-cell
CHEMICAL:SARS-CoV-2 GGP:MERS-CoV.
CHEMICAL:SARS-CoV-2 GO:plasma membrane
CHEMICAL:SARS-CoV-2 SO:domains
CHEMICAL:SARS-CoV-2 TAXON:pseudovirus
CHEMICAL:SARS-CoV-2 SO:domain
CHEMICAL:SARS-CoV-2 SO:peptide
CHEMICAL:SARS-CoV-2 PROTEIN:SARS-CoV.
CHEMICAL:SARS-CoV-2 PROTEIN:SARS-CoV-2 spike (S) protein-mediated cell-cell
CHEMICAL:SARS-CoV-2 PROTEIN:SARS-CoV-2 S protein-mediated membrane fusion
CHEMICAL:SARS-CoV-2 PROTEIN:SARSr-CoVs
CHEMICAL:SARS-CoV-2 PROTEIN:SARS-CoV-2 S protein S2 subunit
CHEMICAL:SARS-CoV-2 PROTEIN:MERS-CoV.
CHEMICAL:SARS-CoV-2 PROTEIN:six-helical bundle (6-HB) core
CHEMICAL:SARS-CoV-2 PROTEIN:HR1 and HR2 domains
CHEMICAL:SARS-CoV-2 DNA:EK1C4
CHEMICAL:SARS-CoV-2 DNA:EK1
CHEMICAL:SARS-CoV-2 PROTEIN:HR2 domain
CHEMICAL:SARS-CoV-2 PROTEIN:HR1 domain
CHEMICAL:SARS-CoV-2 CHEMICAL:lipopeptides
CHEMICAL:SARS-CoV-2 DISEASE:HCoV-OC43
CHEMICAL:SARS-CoV-2 CHEMICAL:MERS-CoV.
CHEMICAL:SARS-CoV-2 CHEMICAL:SARS-CoV.
CHEMICAL:SARS-CoV-2 DISEASE:viral infection
CHEMICAL:SARS-CoV-2 DISEASE:pseudovirus infection
CHEMICAL:SARS-CoV-2 CHEMICAL:EK1
CHEMICAL:SARS-CoV-2 GGP:SARS-CoV-2 open reading frame 1ab
CHEMICAL:SARS-CoV-2 CHEBI:urea nitrogen
CHEMICAL:SARS-CoV-2 SO:real-time reverse transcription-polymerase chain
CHEMICAL:SARS-CoV-2 CHEBI:creatinine
CHEMICAL:SARS-CoV-2 RNA:SARS-CoV-2 RNA
CHEMICAL:SARS-CoV-2 DNA:SARS-CoV-2 open reading frame 1ab
CHEMICAL:SARS-CoV-2 DISEASE:CKD
CHEMICAL:SARS-CoV-2 DISEASE:albuminuria
CHEMICAL:SARS-CoV-2 DISEASE:AKI
CHEMICAL:SARS-CoV-2 DISEASE:pulmonary inflammation
CHEMICAL:SARS-CoV-2 DISEASE:increase of blood urea
CHEMICAL:SARS-CoV-2 CHEMICAL:creatinine
CHEMICAL:SARS-CoV-2 DISEASE:acute kidney injury
CHEMICAL:SARS-CoV-2 GGP:CD26
CHEMICAL:SARS-CoV-2 CHEBI:Azithromycin
CHEMICAL:SARS-CoV-2 CHEBI:Doxycycline
CHEMICAL:SARS-CoV-2 GGP:ACE-2
CHEMICAL:SARS-CoV-2 GGP:Rapamycin
CHEMICAL:SARS-CoV-2 GGP:IL-6
CHEMICAL:SARS-CoV-2 CL:cellular protein
CHEMICAL:SARS-CoV-2 GGP:Quercetin
CHEMICAL:SARS-CoV-2 CHEBI:antibiotics
CHEMICAL:SARS-CoV-2 GGP:SASP
CHEMICAL:SARS-CoV-2 PROTEIN:CD26
CHEMICAL:SARS-CoV-2 PROTEIN:angiotensin-converting enzyme 2
CHEMICAL:SARS-CoV-2 PROTEIN:IL-6
CHEMICAL:SARS-CoV-2 PROTEIN:ACE-2
CHEMICAL:SARS-CoV-2 PROTEIN:SASP
CHEMICAL:SARS-CoV-2 PROTEIN:Beta-galactosidase
CHEMICAL:SARS-CoV-2 CHEMICAL:SASP
CHEMICAL:SARS-CoV-2 CHEMICAL:angiotensin
CHEMICAL:SARS-CoV-2 DISEASE:senescence
CHEMICAL:SARS-CoV-2 CHEMICAL:Azithromycin
CHEMICAL:SARS-CoV-2 CHEMICAL:Doxycycline
CHEMICAL:SARS-CoV-2 CHEMICAL:Quercetin
CHEMICAL:SARS-CoV-2 CHEMICAL:Rapamycin
CHEMICAL:SARS-CoV-2 DISEASE:COVID-19 infection
CHEMICAL:SARS-CoV-2 CHEBI:nucleic acid
CHEMICAL:SARS-CoV-2 GO:antibody
CHEMICAL:SARS-CoV-2 PROTEIN:IgM
CHEMICAL:SARS-CoV-2 PROTEIN:rS
CHEMICAL:SARS-CoV-2 PROTEIN:rN-based and
CHEMICAL:SARS-CoV-2 PROTEIN:IgG antibodies
CHEMICAL:SARS-CoV-2 PROTEIN:post-disease
CHEMICAL:SARS-CoV-2 PROTEIN:rS-based IgM
CHEMICAL:SARS-CoV-2 PROTEIN:recombinant SARS-CoV-2 nucleocapsid protein
CHEMICAL:SARS-CoV-2 PROTEIN:IgG
CHEMICAL:SARS-CoV-2 PROTEIN:rN-based IgM
CHEMICAL:SARS-CoV-2 DISEASE:coronavirus infectious disease
CHEMICAL:SARS-CoV-2 CHEMICAL:nucleic acid
CHEMICAL:SARS-CoV-2 CHEMICAL:rN-based
CHEMICAL:SARS-CoV-2 PROTEIN:coronavirus disease-19
CHEMICAL:SARS-CoV-2 DISEASE:coronavirus disease-19
CHEMICAL:SARS-CoV-2 CHEBI:low-dose methylprednisolone
CHEMICAL:SARS-CoV-2 PROTEIN:SARS-CoV-2-IgM
CHEMICAL:SARS-CoV-2 PROTEIN:IgG antibody
CHEMICAL:SARS-CoV-2 DISEASE:Risk-adapted
CHEMICAL:SARS-CoV-2 CHEMICAL:SARS-CoV-2-IgM
CHEMICAL:SARS-CoV-2 CHEMICAL:methylprednisolone
CHEMICAL:SARS-CoV-2 DISEASE:cancer
CHEMICAL:SARS-CoV-2 CHEBI:docosahexaenoic acid
CHEMICAL:SARS-CoV-2 CHEBI:Arachidonic acid
CHEMICAL:SARS-CoV-2 CL:macrophages
CHEMICAL:SARS-CoV-2 CHEBI:prostaglandins
CHEMICAL:SARS-CoV-2 CHEBI:lipoxins
CHEMICAL:SARS-CoV-2 CHEBI:thromboxanes
CHEMICAL:SARS-CoV-2 CHEBI:leukotrienes
CHEMICAL:SARS-CoV-2 CHEBI:EPA
CHEMICAL:SARS-CoV-2 CL:immunocytes
CHEMICAL:SARS-CoV-2 CHEBI:eicosapentaenoic
CHEMICAL:SARS-CoV-2 CHEBI:metabolites
CHEMICAL:SARS-CoV-2 CHEBI:unsaturated fatty acids
CHEMICAL:SARS-CoV-2 CHEBI:protectins
CHEMICAL:SARS-CoV-2 CHEBI:AA
CHEMICAL:SARS-CoV-2 CHEBI:fatty acids
CHEMICAL:SARS-CoV-2 CHEBI:resolvins
CHEMICAL:SARS-CoV-2 TAXON:microbial organisms
CHEMICAL:SARS-CoV-2 PROTEIN:maresins
CHEMICAL:SARS-CoV-2 CELL_TYPE:immunocytes
CHEMICAL:SARS-CoV-2 PROTEIN:lipoxins
CHEMICAL:SARS-CoV-2 PROTEIN:protectins
CHEMICAL:SARS-CoV-2 CELL_TYPE:macrophages
CHEMICAL:SARS-CoV-2 PROTEIN:resolvins
CHEMICAL:SARS-CoV-2 CHEMICAL:leukotrienes
CHEMICAL:SARS-CoV-2 CHEMICAL:Arachidonic acid
CHEMICAL:SARS-CoV-2 CHEMICAL:EPA
CHEMICAL:SARS-CoV-2 CHEMICAL:prostaglandins
CHEMICAL:SARS-CoV-2 CHEMICAL:eicosapentaenoic
CHEMICAL:SARS-CoV-2 CHEMICAL:AA
CHEMICAL:SARS-CoV-2 CHEMICAL:protectins
CHEMICAL:SARS-CoV-2 CHEMICAL:docosahexaenoic acid DHA
CHEMICAL:SARS-CoV-2 CHEMICAL:lipoxins
CHEMICAL:SARS-CoV-2 CHEMICAL:thromboxanes
CHEMICAL:SARS-CoV-2 CHEMICAL:resolvins
CHEMICAL:SARS-CoV-2 CHEMICAL:unsaturated fatty acids
CHEMICAL:SARS-CoV-2 CHEMICAL:DHA
CHEMICAL:SARS-CoV-2 DISEASE:MERS infections
CHEMICAL:SARS-CoV-2 CHEMICAL:maresins
CHEMICAL:SARS-CoV-2 TAXON:human host
CHEMICAL:SARS-CoV-2 SO:genes
CHEMICAL:SARS-CoV-2 GO:X chromosome
CHEMICAL:SARS-CoV-2 TAXON:bacterial
CHEMICAL:SARS-CoV-2 CHEBI:oxygen
CHEMICAL:SARS-CoV-2 CHEBI:hydrogen
CHEMICAL:SARS-CoV-2 CHEBI:oxygen O2
CHEMICAL:SARS-CoV-2 CHEBI:ozone
CHEMICAL:SARS-CoV-2 CHEBI:molecules
CHEMICAL:SARS-CoV-2 GGP:IL-1R
CHEMICAL:SARS-CoV-2 TAXON:microbes
CHEMICAL:SARS-CoV-2 SO:RNA virus
CHEMICAL:SARS-CoV-2 GGP:IL-1
CHEMICAL:SARS-CoV-2 PROTEIN:pleiotropic cytokine
CHEMICAL:SARS-CoV-2 DNA:immune genes
CHEMICAL:SARS-CoV-2 PROTEIN:TLR
CHEMICAL:SARS-CoV-2 PROTEIN:CoV-19
CHEMICAL:SARS-CoV-2 PROTEIN:IL-1R
CHEMICAL:SARS-CoV-2 PROTEIN:IL-1
CHEMICAL:SARS-CoV-2 DNA:X chromosome
CHEMICAL:SARS-CoV-2 CHEMICAL:oxygen
CHEMICAL:SARS-CoV-2 CHEMICAL:ozone
CHEMICAL:SARS-CoV-2 DISEASE:bacterial infectious diseases
CHEMICAL:SARS-CoV-2 DISEASE:CoV-19 infection
CHEMICAL:SARS-CoV-2 DISEASE:acute respiratory diseases
CHEMICAL:SARS-CoV-2 DISEASE:pulmonary fibrosis
CHEMICAL:SARS-CoV-2 DISEASE:bronchitis
CHEMICAL:SARS-CoV-2 DISEASE:fibrosis
CHEMICAL:SARS-CoV-2 DISEASE:rheumatoid arthritis
CHEMICAL:SARS-CoV-2 SO:gaps
CHEMICAL:SARS-CoV-2 DISEASE:obesity
CHEMICAL:SARS-CoV-2 CL:cellular
CHEMICAL:SARS-CoV-2 GGP:Ang II
CHEMICAL:SARS-CoV-2 SO:enzymatic
CHEMICAL:SARS-CoV-2 CL:host cell
CHEMICAL:SARS-CoV-2 GGP:AT1 receptor
CHEMICAL:SARS-CoV-2 GGP:statin
CHEMICAL:SARS-CoV-2 PROTEIN:AT1 receptor antagonists
CHEMICAL:SARS-CoV-2 PROTEIN:RAAS
CHEMICAL:SARS-CoV-2 PROTEIN:Ang II
CHEMICAL:SARS-CoV-2 PROTEIN:Ang-(1-7
CHEMICAL:SARS-CoV-2 PROTEIN:RAAS blockers
CHEMICAL:SARS-CoV-2 PROTEIN:membrane-bound form
CHEMICAL:SARS-CoV-2 DISEASE:respiratory disease
CHEMICAL:SARS-CoV-2 CHEMICAL:statin
CHEMICAL:SARS-CoV-2 DISEASE:CVDs
CHEMICAL:SARS-CoV-2 CHEMICAL:statins
CHEMICAL:SARS-CoV-2 GGP:CXCL10/IP-10
CHEMICAL:SARS-CoV-2 SO:RNAs
CHEMICAL:SARS-CoV-2 GGP:P53
CHEMICAL:SARS-CoV-2 GGP:CCL2/MCP-1
CHEMICAL:SARS-CoV-2 CL:blood mononuclear cells
CHEMICAL:SARS-CoV-2 GGP:CCL4/MIP1B
CHEMICAL:SARS-CoV-2 CL:lymphocytes
CHEMICAL:SARS-CoV-2 PROTEIN:CCL3/MIP-1A
CHEMICAL:SARS-CoV-2 CELL_TYPE:PBMC
CHEMICAL:SARS-CoV-2 PROTEIN:CCL4/MIP1B
CHEMICAL:SARS-CoV-2 CELL_TYPE:lymphocytes
CHEMICAL:SARS-CoV-2 PROTEIN:CCL2/MCP-1
CHEMICAL:SARS-CoV-2 PROTEIN:P53
CHEMICAL:SARS-CoV-2 CELL_TYPE:peripheral blood mononuclear cells
CHEMICAL:SARS-CoV-2 PROTEIN:CXCL10/IP-10
CHEMICAL:SARS-CoV-2 CHEMICAL:CCL3/MIP-1A
CHEMICAL:SARS-CoV-2 CHEMICAL:non-COVID-19
CHEMICAL:SARS-CoV-2 DNA:UK/France cluster
CHEMICAL:SARS-CoV-2 DISEASE:illness
CHEMICAL:SARS-CoV-2 GGP:Seattle-area
CHEMICAL:SARS-CoV-2 SO:+
CHEMICAL:SARS-CoV-2 PROTEIN:Covid-19
CHEMICAL:SARS-CoV-2 PROTEIN:influenza B
CHEMICAL:SARS-CoV-2 PROTEIN:7+/-4
CHEMICAL:SARS-CoV-2 DNA:intensive care unit
CHEMICAL:SARS-CoV-2 DISEASE:hypoxemic respiratory failure
CHEMICAL:SARS-CoV-2 CHEMICAL:vasopressors
CHEMICAL:SARS-CoV-2 CHEMICAL:do-not-resuscitate
CHEMICAL:SARS-CoV-2 CHEMICAL:coronavirus 2019
CHEMICAL:SARS-CoV-2 DISEASE:hypotension
CHEMICAL:SARS-CoV-2 TAXON:Coronavirus RNA
CHEMICAL:SARS-CoV-2 PROTEIN:Guangdong
CHEMICAL:SARS-CoV-2 PROTEIN:GNRI
CHEMICAL:SARS-CoV-2 RNA:negative RNA
CHEMICAL:SARS-CoV-2 DNA:E and N genes
CHEMICAL:SARS-CoV-2 RNA:Coronavirus RNA
CHEMICAL:SARS-CoV-2 DNA:Guangdong
CHEMICAL:SARS-CoV-2 CELL_LINE:Wuhan, China and
CHEMICAL:SARS-CoV-2 DISEASE:respiratory infection
CHEMICAL:SARS-CoV-2 CL:cell
CHEMICAL:SARS-CoV-2 CL:pericytes
CHEMICAL:SARS-CoV-2 CL:host cellular
CHEMICAL:SARS-CoV-2 CHEBI:mRNA
CHEMICAL:SARS-CoV-2 GGP:Angiotensin-converting enzyme 2
CHEMICAL:SARS-CoV-2 CL:endothelial cells
CHEMICAL:SARS-CoV-2 RNA:mRNA
CHEMICAL:SARS-CoV-2 CELL_TYPE:capillary endothelial cells
CHEMICAL:SARS-CoV-2 CELL_TYPE:pericytes
CHEMICAL:SARS-CoV-2 PROTEIN:Angiotensin-converting enzyme 2
CHEMICAL:SARS-CoV-2 PROTEIN:key host cellular receptor
CHEMICAL:SARS-CoV-2 DISEASE:microvascular dysfunction
CHEMICAL:SARS-CoV-2 DISEASE:cardiac injury
CHEMICAL:SARS-CoV-2 DISEASE:heart failure disease
CHEMICAL:SARS-CoV-2 DISEASE:Cardiac injury
CHEMICAL:SARS-CoV-2 DISEASE:pericytes injury
CHEMICAL:SARS-CoV-2 DISEASE:virus infection
CHEMICAL:SARS-CoV-2 DISEASE:syncopal
CHEMICAL:SARS-CoV-2 CHEMICAL:mis-
CHEMICAL:SARS-CoV-2 DISEASE:afebrile
CHEMICAL:SARS-CoV-2 DISEASE:catastrophe
CHEMICAL:SARS-CoV-2 CHEBI:therapeutic agents
CHEMICAL:SARS-CoV-2 GO:endosome
CHEMICAL:SARS-CoV-2 CL:host cells
CHEMICAL:SARS-CoV-2 GO:endocytic
CHEMICAL:SARS-CoV-2 SO:genomic RNA viruses
CHEMICAL:SARS-CoV-2 GO:lysosome
CHEMICAL:SARS-CoV-2 PROTEIN:CoV named
CHEMICAL:SARS-CoV-2 CELL_TYPE:host cells
CHEMICAL:SARS-CoV-2 DISEASE:respiratory diseases
CHEMICAL:SARS-CoV-2 CHEBI:Therapeutic
CHEMICAL:SARS-CoV-2 TAXON:NAbs
CHEMICAL:SARS-CoV-2 PROTEIN:NAbs
CHEMICAL:SARS-CoV-2 PROTEIN:Therapeutic neutralizing antibodies
CHEMICAL:SARS-CoV-2 DISEASE:pneumonia-associated respiratory syndrome
CHEMICAL:SARS-CoV-2 PROTEIN:SARS-CoV-2 and SARS-CoV
CHEMICAL:SARS-CoV-2 CHEMICAL:TCM
CHEMICAL:SARS-CoV-2 DISEASE:acute infectious pneumonia
CHEMICAL:SARS-CoV-2 DISEASE:SARS coronaviral infections
CHEMICAL:SARS-CoV-2 TAXON:virus RNA
CHEMICAL:SARS-CoV-2 GGP:C-Reactive protein
CHEMICAL:SARS-CoV-2 PROTEIN:C-Reactive protein
CHEMICAL:SARS-CoV-2 DISEASE:diarrhea
CHEMICAL:SARS-CoV-2 CHEMICAL:CHCSJ
CHEMICAL:SARS-CoV-2 CHEMICAL:NPS
CHEMICAL:SARS-CoV-2 TAXON:human CoVs
CHEMICAL:SARS-CoV-2 SO:Mutation
CHEMICAL:SARS-CoV-2 TAXON:human beings
CHEMICAL:SARS-CoV-2 TAXON:animal hosts
CHEMICAL:SARS-CoV-2 GGP:HCoV
CHEMICAL:SARS-CoV-2 PROTEIN:HCoVs
CHEMICAL:SARS-CoV-2 DISEASE:CoV disease 2019
CHEMICAL:SARS-CoV-2 DISEASE:HCoVs
CHEMICAL:SARS-CoV-2 CHEMICAL:HCoVs
CHEMICAL:SARS-CoV-2 DISEASE:human diseases
CHEMICAL:SARS-CoV-2 DISEASE:HCoV infection
CHEMICAL:SARS-CoV-2 TAXON:pangolins
CHEMICAL:SARS-CoV-2 PROTEIN:pangolins
CHEMICAL:SARS-CoV-2 SO:epitopes
CHEMICAL:SARS-CoV-2 SO:conserved
CHEMICAL:SARS-CoV-2 GGP:SARS
CHEMICAL:SARS-CoV-2 PROTEIN:SARS-CoV-2 and SARS-CoV RBDs
CHEMICAL:SARS-CoV-2 PROTEIN:cell receptor ACE2
CHEMICAL:SARS-CoV-2 PROTEIN:cell receptor(4
CHEMICAL:SARS-CoV-2 PROTEIN:cross-reactive antibodies
CHEMICAL:SARS-CoV-2 PROTEIN:SARS-CoV RBD
CHEMICAL:SARS-CoV-2 PROTEIN:SARS-CoV antibodies
CHEMICAL:SARS-CoV-2 PROTEIN:RBD
CHEMICAL:SARS-CoV-2 DNA:SARS
CHEMICAL:SARS-CoV-2 PROTEIN:SARS-CoV-2 spike receptor-binding domain
CHEMICAL:SARS-CoV-2 DISEASE:RBD
CHEMICAL:SARS-CoV-2 CHEMICAL:SARS-related coronaviruses(1-3,5
CHEMICAL:SARS-CoV-2 DISEASE:SARS-CoV RBD
CHEMICAL:SARS-CoV-2 GGP:SARS-like coronavirus
CHEMICAL:SARS-CoV-2 SO:hotspots
CHEMICAL:SARS-CoV-2 TAXON:animal-to-human
CHEMICAL:SARS-CoV-2 CHEBI:residue
CHEMICAL:SARS-CoV-2 PROTEIN:hACE2-binding
CHEMICAL:SARS-CoV-2 PROTEIN:RaTG13
CHEMICAL:SARS-CoV-2 PROTEIN:hACE2
CHEMICAL:SARS-CoV-2 PROTEIN:SARS-CoV-2 receptor-binding domain
CHEMICAL:SARS-CoV-2 DISEASE:SARS-like coronavirus
CHEMICAL:SARS-CoV-2 DISEASE:critically ill
CHEMICAL:SARS-CoV-2 DISEASE:Sepsis
CHEMICAL:SARS-CoV-2 TAXON:man
CHEMICAL:SARS-CoV-2 TAXON:Viruses
CHEMICAL:SARS-CoV-2 PROTEIN:FUNDING
CHEMICAL:SARS-CoV-2 DISEASE:organ failure
CHEMICAL:SARS-CoV-2 DISEASE:nasopharyngeal and blood, urine
CHEMICAL:SARS-CoV-2 CHEBI:electron
CHEMICAL:SARS-CoV-2 CELL_LINE:Wuhan, China(1) .And
CHEMICAL:SARS-CoV-2 DISEASE:decline in visual acuity
CHEMICAL:SARS-CoV-2 DISEASE:APAC
CHEMICAL:SARS-CoV-2 GO:antimicrobials
CHEMICAL:SARS-CoV-2 PROTEIN:SARS/MERS coronaviruses
CHEMICAL:SARS-CoV-2 CHEMICAL:SARS/MERS
CHEMICAL:SARS-CoV-2 DISEASE:Mycoplasma pneumonia
CHEMICAL:SARS-CoV-2 CHEMICAL:self-isolate
CHEMICAL:SARS-CoV-2 DISEASE:Regional Infection
CHEMICAL:SARS-CoV-2 PROTEIN:infections.(1
CHEMICAL:SARS-CoV-2 DISEASE:Dermatoscope
CHEMICAL:SARS-CoV-2 DISEASE:confusion
CHEMICAL:SARS-CoV-2 DISEASE:acute respiratory syndrome coronavirus
CHEMICAL:SARS-CoV-2 DISEASE:nail disorders
CHEMICAL:SARS-CoV-2 GGP:Angiotensin converting enzyme
CHEMICAL:SARS-CoV-2 CELL_TYPE:gastrointestinal epithelial cells
CHEMICAL:SARS-CoV-2 PROTEIN:Angiotensin converting enzyme 2
CHEMICAL:SARS-CoV-2 PROTEIN:virus nucleocapsid protein
CHEMICAL:SARS-CoV-2 DISEASE:diarrhoea
CHEMICAL:SARS-CoV-2 DISEASE:gastrointestinal symptoms
CHEMICAL:SARS-CoV-2 DISEASE:Vomiting
CHEMICAL:SARS-CoV-2 CHEMICAL:Angiotensin
CHEMICAL:SARS-CoV-2 DISEASE:anorexia
CHEMICAL:SARS-CoV-2 DISEASE:nausea
CHEMICAL:SARS-CoV-2 DISEASE:gastrointestinal bleeding
CHEMICAL:SARS-CoV-2 DISEASE:vomiting
CHEMICAL:SARS-CoV-2 DISEASE:Diarrhoea
CHEMICAL:SARS-CoV-2 DISEASE:abdominal pain
CHEMICAL:SARS-CoV-2 TAXON:human coronavirus
CHEMICAL:SARS-CoV-2 CHEBI:guanosine
CHEMICAL:SARS-CoV-2 GGP:RdRp
CHEMICAL:SARS-CoV-2 PROTEIN:IDX-184
CHEMICAL:SARS-CoV-2 PROTEIN:SIGNIFICANCE
CHEMICAL:SARS-CoV-2 PROTEIN:RNA-dependent RNA polymerase
CHEMICAL:SARS-CoV-2 DNA:YAK
CHEMICAL:SARS-CoV-2 DNA:RdRp
CHEMICAL:SARS-CoV-2 PROTEIN:RdRp
CHEMICAL:SARS-CoV-2 PROTEIN:anti-RdRp
CHEMICAL:SARS-CoV-2 CHEMICAL:Sofosbuvir
CHEMICAL:SARS-CoV-2 CHEMICAL:IDX-184
CHEMICAL:SARS-CoV-2 CHEMICAL:Ribavirin
CHEMICAL:SARS-CoV-2 DISEASE:Setrobuvir
CHEMICAL:SARS-CoV-2 DISEASE:YAK
CHEMICAL:SARS-CoV-2 CHEMICAL:Tenofovir
CHEMICAL:SARS-CoV-2 CHEMICAL:Galidesivir
CHEMICAL:SARS-CoV-2 DISEASE:viral infection COVID-19
CHEMICAL:SARS-CoV-2 DISEASE:toxicity
CHEMICAL:SARS-CoV-2 CHEMICAL:guanosine
CHEMICAL:SARS-CoV-2 SO:RNA betacoronavirus2
CHEMICAL:SARS-CoV-2 DNA:Hubei region
CHEMICAL:SARS-CoV-2 RNA:enveloped RNA betacoronavirus2
CHEMICAL:SARS-CoV-2 CHEMICAL:betacoronavirus2
CHEMICAL:SARS-CoV-2 TAXON:human alveolar epithelial cells
CHEMICAL:SARS-CoV-2 PROTEIN:classical RAS ACE-Ang II-AT1R
CHEMICAL:SARS-CoV-2 PROTEIN:7-MasR
CHEMICAL:SARS-CoV-2 PROTEIN:ACE2-Ang1
CHEMICAL:SARS-CoV-2 PROTEIN:ACE2 receptor
CHEMICAL:SARS-CoV-2 CELL_TYPE:human alveolar epithelial cells
CHEMICAL:SARS-CoV-2 DISEASE:organ damage
CHEMICAL:SARS-CoV-2 DISEASE:acute lung injury
CHEMICAL:SARS-CoV-2 CELL_TYPE:day-14
CHEMICAL:SARS-CoV-2 PROTEIN:day-11
CHEMICAL:SARS-CoV-2 PROTEIN:total antibodies (Ab)
CHEMICAL:SARS-CoV-2 PROTEIN:n=535
CHEMICAL:SARS-CoV-2 PROTEIN:antibodies
CHEMICAL:SARS-CoV-2 CELL_TYPE:day-12
CHEMICAL:SARS-CoV-2 PROTEIN:day-15
CHEMICAL:SARS-CoV-2 CHEMICAL:day-14
CHEMICAL:SARS-CoV-2 CHEMICAL:day-11
CHEMICAL:SARS-CoV-2 GGP:cathepsin L
CHEMICAL:SARS-CoV-2 GGP:human angiotensin converting enzyme 2
CHEMICAL:SARS-CoV-2 TAXON:zoonotic outbreaks
CHEMICAL:SARS-CoV-2 GGP:SARS-CoV-2 S protein
CHEMICAL:SARS-CoV-2 GGP:TPC2
CHEMICAL:SARS-CoV-2 PROTEIN:PIKfyve
CHEMICAL:SARS-CoV-2 PROTEIN:beta coronaviruses
CHEMICAL:SARS-CoV-2 PROTEIN:SARS-CoV S. Polyclonal anti-SARS S1 antibodies T62
CHEMICAL:SARS-CoV-2 PROTEIN:SARS-CoV S
CHEMICAL:SARS-CoV-2 PROTEIN:cathepsin L
CHEMICAL:SARS-CoV-2 PROTEIN:human angiotensin converting enzyme 2 (hACE2)
CHEMICAL:SARS-CoV-2 PROTEIN:SARS-CoV-2 S protein
CHEMICAL:SARS-CoV-2 PROTEIN:TPC2
CHEMICAL:SARS-CoV-2 CELL_TYPE:293/hACE2 cells
CHEMICAL:SARS-CoV-2 DNA:SARS-CoV-2 virus-now
CHEMICAL:SARS-CoV-2 DISEASE:respiratory failure
CHEMICAL:SARS-CoV-2 DISEASE:respiratory viral infections
CHEMICAL:SARS-CoV-2 DISEASE:Coronavirus disease
CHEMICAL:SARS-CoV-2 GO:projections
CHEMICAL:SARS-CoV-2 DISEASE:premature and sudden lifting of
CHEMICAL:SARS-CoV-2 CHEMICAL:phased-in
CHEMICAL:SARS-CoV-2 DISEASE:outbreak
CHEMICAL:SARS-CoV-2 GGP:SARS-CO-V-2
CHEMICAL:SARS-CoV-2 TAXON:endemic
CHEMICAL:SARS-CoV-2 DISEASE:respiratory infections
CHEMICAL:SARS-CoV-2 DISEASE:temporal fever
CHEMICAL:SARS-CoV-2 DISEASE:non-COVID-19
CHEMICAL:SARS-CoV-2 DISEASE:flu-like
CHEMICAL:SARS-CoV-2 CHEMICAL:SARS-CO-V-2
CHEMICAL:SARS-CoV-2 SO:genomic
CHEMICAL:SARS-CoV-2 CELL_LINE:INTERPRETATION
CHEMICAL:SARS-CoV-2 DISEASE:lymphocytopenia
CHEMICAL:SARS-CoV-2 DISEASE:leukocytopenia
CHEMICAL:SARS-CoV-2 DISEASE:panic
CHEMICAL:SARS-CoV-2 DISEASE:comorbidity
CHEMICAL:SARS-CoV-2 DISEASE:skin disease
CHEMICAL:SARS-CoV-2 DISEASE:fluenza infections
CHEMICAL:SARS-CoV-2 CHEBI:chloroquine
CHEMICAL:SARS-CoV-2 PROTEIN:RNAaemia
CHEMICAL:SARS-CoV-2 PROTEIN:ECMO
CHEMICAL:SARS-CoV-2 DISEASE:ALS
CHEMICAL:SARS-CoV-2 CHEMICAL:chloroquine
CHEMICAL:SARS-CoV-2 CHEMICAL:ribavirin
CHEMICAL:SARS-CoV-2 DISEASE:nosocomial infection
CHEMICAL:SARS-CoV-2 DISEASE:virus infections
CHEMICAL:SARS-CoV-2 SO:genetic
CHEMICAL:SARS-CoV-2 DISEASE:Hereditary ataxia
CHEMICAL:SARS-CoV-2 DISEASE:disability
CHEMICAL:SARS-CoV-2 DISEASE:neurodegenerative diseases
CHEMICAL:SARS-CoV-2 DISEASE:Coronavirus Infected Pneumonia
CHEMICAL:SARS-CoV-2 DISEASE:coronavirus infection
CHEMICAL:SARS-CoV-2 CHEBI:methylprednisolone
CHEMICAL:SARS-CoV-2 PROTEIN:SARS-CoV-2-specific antibody
CHEMICAL:SARS-CoV-2 PROTEIN:serum antibody
CHEMICAL:SARS-CoV-2 DISEASE:laboratory-confirmed COVID-19
CHEMICAL:SARS-CoV-2 CHEMICAL:Pao2/Fio2
CHEMICAL:SARS-CoV-2 CHEBI:troponin
CHEMICAL:SARS-CoV-2 PROTEIN:troponin
CHEMICAL:SARS-CoV-2 CHEMICAL:troponin
CHEMICAL:SARS-CoV-2 DISEASE:vascular inflammation
CHEMICAL:SARS-CoV-2 DISEASE:myocarditis
CHEMICAL:SARS-CoV-2 DISEASE:cardiac arrhythmias
CHEMICAL:SARS-CoV-2 DISEASE:cerebrovascular diseases
CHEMICAL:SARS-CoV-2 DISEASE:extrapulmonary manifestations
CHEMICAL:SARS-CoV-2 GO:apical segments
CHEMICAL:SARS-CoV-2 CHEBI:steroids
CHEMICAL:SARS-CoV-2 SO:real-time reverse transcriptase-polymerase chain
CHEMICAL:SARS-CoV-2 GGP:troponin T
CHEMICAL:SARS-CoV-2 GGP:pro-brain natriuretic peptide
CHEMICAL:SARS-CoV-2 PROTEIN:tau
CHEMICAL:SARS-CoV-2 PROTEIN:N-terminal pro-brain natriuretic
CHEMICAL:SARS-CoV-2 PROTEIN:high-sensitivity troponin T
CHEMICAL:SARS-CoV-2 DNA:cardiac care unit
CHEMICAL:SARS-CoV-2 DNA:T2-mapping sequences
CHEMICAL:SARS-CoV-2 DISEASE:systolic dysfunction
CHEMICAL:SARS-CoV-2 DISEASE:hypotensive
CHEMICAL:SARS-CoV-2 DISEASE:heart failure
CHEMICAL:SARS-CoV-2 CHEMICAL:steroids
CHEMICAL:SARS-CoV-2 DISEASE:biventricular myocardial interstitial edema
CHEMICAL:SARS-CoV-2 DISEASE:acute myopericarditis
CHEMICAL:SARS-CoV-2 DISEASE:biventricular myocardial edema
CHEMICAL:SARS-CoV-2 CHEMICAL:lopinavir/ritonavir
CHEMICAL:SARS-CoV-2 DISEASE:influenzalike syndrome
CHEMICAL:SARS-CoV-2 DISEASE:myocardial inflammation
CHEMICAL:SARS-CoV-2 DISEASE:obstructive coronary disease
CHEMICAL:SARS-CoV-2 CHEMICAL:dobutamine
CHEMICAL:SARS-CoV-2 CHEMICAL:gadolinium
CHEMICAL:SARS-CoV-2 DISEASE:Virus infection
CHEMICAL:SARS-CoV-2 DISEASE:ventricular dysfunction
CHEMICAL:SARS-CoV-2 CL:host cell ACE2
CHEMICAL:SARS-CoV-2 CHEBI:protein subunit
CHEMICAL:SARS-CoV-2 PROTEIN:host cell ACE2 receptor
CHEMICAL:SARS-CoV-2 PROTEIN:COVID-19 vaccine target product
CHEMICAL:SARS-CoV-2 PROTEIN:recombinant protein subunit
CHEMICAL:SARS-CoV-2 DISEASE:immunopotentiation
CHEMICAL:SARS-CoV-2 GGP:SARS-CoV-2(1
CHEMICAL:SARS-CoV-2 SO:wild animals
CHEMICAL:SARS-CoV-2 TAXON:Malayan pangolins
CHEMICAL:SARS-CoV-2 TAXON:pangolin coronavirus
CHEMICAL:SARS-CoV-2 SO:sub-lineages
CHEMICAL:SARS-CoV-2 PROTEIN:receptor-binding domain
CHEMICAL:SARS-CoV-2 PROTEIN:SARS-CoV-2-related coronaviruses
CHEMICAL:SARS-CoV-2 PROTEIN:pangolin-associated coronaviruses
CHEMICAL:SARS-CoV-2 DISEASE:Manis javanica
CHEMICAL:SARS-CoV-2 DISEASE:viral pneumonia
CHEMICAL:SARS-CoV-2 CHEMICAL:SARS-CoV-2-related
CHEMICAL:SARS-CoV-2 CHEMICAL:SARS-CoV-2(1
CHEMICAL:SARS-CoV-2 SO:integrated
CHEMICAL:SARS-CoV-2 GGP:IL-10
CHEMICAL:SARS-CoV-2 GGP:IL-2R
CHEMICAL:SARS-CoV-2 CL:CD8+T cells
CHEMICAL:SARS-CoV-2 GGP:ferritin
CHEMICAL:SARS-CoV-2 CL:T lymphocytes
CHEMICAL:SARS-CoV-2 CL:CD4+T cells
CHEMICAL:SARS-CoV-2 CHEBI:alanine
CHEMICAL:SARS-CoV-2 GGP:TNF-alpha
CHEMICAL:SARS-CoV-2 CL:CD4+T
CHEMICAL:SARS-CoV-2 GGP:CD8+ T cells
CHEMICAL:SARS-CoV-2 GGP:D-dimer
CHEMICAL:SARS-CoV-2 PROTEIN:IL-2R
CHEMICAL:SARS-CoV-2 PROTEIN:D-dimer
CHEMICAL:SARS-CoV-2 PROTEIN:IL-10
CHEMICAL:SARS-CoV-2 CELL_TYPE:CD4+T and CD8+ T cells
CHEMICAL:SARS-CoV-2 PROTEIN:ferritin
CHEMICAL:SARS-CoV-2 CELL_TYPE:T lymphocytes
CHEMICAL:SARS-CoV-2 CELL_TYPE:CD4+T and CD8+T cells
CHEMICAL:SARS-CoV-2 PROTEIN:TNF-alpha
CHEMICAL:SARS-CoV-2 PROTEIN:IFN-gamma
CHEMICAL:SARS-CoV-2 PROTEIN:alanine aminotransferase
CHEMICAL:SARS-CoV-2 CELL_TYPE:CD4+T cells
CHEMICAL:SARS-CoV-2 PROTEIN:640.5
CHEMICAL:SARS-CoV-2 CHEMICAL:alanine
CHEMICAL:SARS-CoV-2 CHEMICAL:CD8+T
CHEMICAL:SARS-CoV-2 DISEASE:hypoalbuminemia
CHEMICAL:SARS-CoV-2 CHEMICAL:TNF-alpha
CHEMICAL:SARS-CoV-2 CHEMICAL:IFN-gamma
CHEMICAL:SARS-CoV-2 GGP:CD4+ T cells
CHEMICAL:SARS-CoV-2 GGP:CD4+
CHEMICAL:SARS-CoV-2 GGP:TNFalpha
CHEMICAL:SARS-CoV-2 PROTEIN:TNFalpha
CHEMICAL:SARS-CoV-2 CELL_TYPE:CD4+ T cells
CHEMICAL:SARS-CoV-2 CELL_TYPE:CD4+ and CD8+ T cells
CHEMICAL:SARS-CoV-2 PROTEIN:IFNgamma
CHEMICAL:SARS-CoV-2 PROTEIN:cytokine
CHEMICAL:SARS-CoV-2 CHEMICAL:TNFalpha
CHEMICAL:SARS-CoV-2 CHEMICAL:IFNgamma
CHEMICAL:SARS-CoV-2 DISEASE:viral infections
CHEMICAL:SARS-CoV-2 CHEMICAL:lockdowns
CHEMICAL:SARS-CoV-2 CHEMICAL:2 - 2.5
CHEMICAL:SARS-CoV-2 DISEASE:cross-infection
CHEMICAL:SARS-CoV-2 DISEASE:acute respiratory syndrome 2
CHEMICAL:SARS-CoV-2 GGP:plasmin
CHEMICAL:SARS-CoV-2 CHEBI:extracellularly
CHEMICAL:SARS-CoV-2 SO:inserted furin site
CHEMICAL:SARS-CoV-2 PROTEIN:proteases
CHEMICAL:SARS-CoV-2 PROTEIN:plasmin(ogen
CHEMICAL:SARS-CoV-2 PROTEIN:plasmin
CHEMICAL:SARS-CoV-2 PROTEIN:Plasmin
CHEMICAL:SARS-CoV-2 DISEASE:coronary heart disease
CHEMICAL:SARS-CoV-2 DISEASE:cerebrovascular illness
CHEMICAL:SARS-CoV-2 DISEASE:kidney dysfunction
CHEMICAL:SARS-CoV-2 GGP:angiotensin converting enzyme 2
CHEMICAL:SARS-CoV-2 PROTEIN:viral receptor angiotensin converting enzyme 2
CHEMICAL:SARS-CoV-2 DISEASE:Covid-19
CHEMICAL:SARS-CoV-2 CELL_LINE:Wuhan, China.
CHEMICAL:SARS-CoV-2 TAXON:virus outbreaks
CHEMICAL:SARS-CoV-2 CHEBI:dihydrochloride
CHEMICAL:SARS-CoV-2 DISEASE:coronavirus severe acute respiratory syndrome coronavirus 2
CHEMICAL:SARS-CoV-2 CHEMICAL:Tilorone
CHEMICAL:SARS-CoV-2 CHEMICAL:tilorone dihydrochloride
CHEMICAL:SARS-CoV-2 SO:mutation
CHEMICAL:SARS-CoV-2 TAXON:animal
CHEMICAL:SARS-CoV-2 TAXON:mammals
CHEMICAL:SARS-CoV-2 CHEBI:Molecular
CHEMICAL:SARS-CoV-2 PROTEIN:surface spike protein
CHEMICAL:SARS-CoV-2 PROTEIN:chemokine/cytokine
CHEMICAL:SARS-CoV-2 DISEASE:weight loss
CHEMICAL:SARS-CoV-2 DISEASE:lymphoid atrophy
CHEMICAL:SARS-CoV-2 DISEASE:exudative
CHEMICAL:SARS-CoV-2 DISEASE:alveolar damage
CHEMICAL:SARS-CoV-2 GGP:Angiotensin II
CHEMICAL:SARS-CoV-2 CHEBI:toxic
CHEMICAL:SARS-CoV-2 PROTEIN:enzyme
CHEMICAL:SARS-CoV-2 PROTEIN:RAS
CHEMICAL:SARS-CoV-2 PROTEIN:Angiotensin II
CHEMICAL:SARS-CoV-2 CHEMICAL:Angiotensin II
CHEMICAL:SARS-CoV-2 DISEASE:fulminant myocarditis
CHEMICAL:SARS-CoV-2 DISEASE:Cardiovascular disease
CHEMICAL:SARS-CoV-2 GGP:Covid-driven
CHEMICAL:SARS-CoV-2 PROTEIN:environmental factors
CHEMICAL:SARS-CoV-2 PROTEIN:cytokine blockers
CHEMICAL:SARS-CoV-2 DISEASE:ulcerative colitis
CHEMICAL:SARS-CoV-2 DISEASE:UC
CHEMICAL:SARS-CoV-2 DISEASE:Crohn's disease
CHEMICAL:SARS-CoV-2 DISEASE:Covid-driven pneumonia
CHEMICAL:SARS-CoV-2 DISEASE:intestinal inflammation
CHEMICAL:SARS-CoV-2 PROTEIN:/=65
CHEMICAL:SARS-CoV-2 PROTEIN:/=85
CHEMICAL:SARS-CoV-2 DISEASE:COVID-19-associated illness
CHEMICAL:SARS-CoV-2 DISEASE:sneezes
CHEMICAL:SARS-CoV-2 CHEBI:glucocorticoids
CHEMICAL:SARS-CoV-2 SO:methylation
CHEMICAL:SARS-CoV-2 SO:sequence mutation
CHEMICAL:SARS-CoV-2 CHEBI:lactate
CHEMICAL:SARS-CoV-2 PROTEIN:m(6)A
CHEMICAL:SARS-CoV-2 DISEASE:GI symptoms
CHEMICAL:SARS-CoV-2 DISEASE:SARS-CoV-2-infected disease
CHEMICAL:SARS-CoV-2 DISEASE:liver disease
CHEMICAL:SARS-CoV-2 CHEMICAL:glucocorticoids
CHEMICAL:SARS-CoV-2 SO:SARS-CoV-2 internal nucleoprotein
CHEMICAL:SARS-CoV-2 SO:genome mutations
CHEMICAL:SARS-CoV-2 GO:Antibody
CHEMICAL:SARS-CoV-2 PROTEIN:Hong Kong
CHEMICAL:SARS-CoV-2 PROTEIN:NP
CHEMICAL:SARS-CoV-2 PROTEIN:reverse transcriptase
CHEMICAL:SARS-CoV-2 PROTEIN:anti-NP IgG
CHEMICAL:SARS-CoV-2 PROTEIN:anti-RBD IgG
CHEMICAL:SARS-CoV-2 PROTEIN:surface spike protein receptor binding domain
CHEMICAL:SARS-CoV-2 PROTEIN:SARS-CoV-2 internal nucleoprotein
CHEMICAL:SARS-CoV-2 DISEASE:blood, urine, posterior oropharyngeal saliva
CHEMICAL:SARS-CoV-2 CHEMICAL:R(2)=0.71
CHEMICAL:SARS-CoV-2 DNA:INTERPRETATION
CHEMICAL:SARS-CoV-2 CHEMICAL:SARS-CoV-2 infections
CHEMICAL:SARS-CoV-2 DISEASE:SARS-CoV-2 infections
CHEMICAL:SARS-CoV-2 CHEBI:chloroquine phosphate
CHEMICAL:SARS-CoV-2 CHEBI:Chloroquine
CHEMICAL:SARS-CoV-2 CHEBI:drug Chloroquine phosphate
CHEMICAL:SARS-CoV-2 PROTEIN:anti-SARS-CoV-2
CHEMICAL:SARS-CoV-2 DISEASE:connective tissue diseases
CHEMICAL:SARS-CoV-2 CHEMICAL:Chloroquine
CHEMICAL:SARS-CoV-2 CHEMICAL:Chloroquine phosphate
CHEMICAL:SARS-CoV-2 DISEASE:malaria
CHEMICAL:SARS-CoV-2 CHEMICAL:chloroquine phosphate
CHEMICAL:SARS-CoV-2 CHEMICAL:anti-SARS-CoV-2
CHEMICAL:SARS-CoV-2 DISEASE:poisoning
CHEMICAL:SARS-CoV-2 CHEMICAL:leave-out-one
CHEMICAL:SARS-CoV-2 CHEMICAL:exposure-risk
CHEMICAL:SARS-CoV-2 GGP:mutation(s
CHEMICAL:SARS-CoV-2 GGP:human ACE2 receptor
CHEMICAL:SARS-CoV-2 TAXON:human viral
CHEMICAL:SARS-CoV-2 GGP:SARS-Cov-2
CHEMICAL:SARS-CoV-2 TAXON:viral proteins
CHEMICAL:SARS-CoV-2 PROTEIN:human ACE2 receptor
CHEMICAL:SARS-CoV-2 PROTEIN:SARS-Cov-2 spike protein
CHEMICAL:SARS-CoV-2 PROTEIN:spike/ACE2
CHEMICAL:SARS-CoV-2 PROTEIN:S1 subunit
CHEMICAL:SARS-CoV-2 PROTEIN:mutation(s
CHEMICAL:SARS-CoV-2 PROTEIN:host receptor
CHEMICAL:SARS-CoV-2 PROTEIN:viral proteins
CHEMICAL:SARS-CoV-2 CHEMICAL:SARS-Cov-2
CHEMICAL:SARS-CoV-2 DISEASE:viral diseases
CHEMICAL:SARS-CoV-2 CL:HIV inhibitors
CHEMICAL:SARS-CoV-2 CHEBI:chemical
CHEMICAL:SARS-CoV-2 GGP:Direct-acting antivirals
CHEMICAL:SARS-CoV-2 GGP:HIV-1 protease inhibitors
CHEMICAL:SARS-CoV-2 PROTEIN:SARS-CoV main protease
CHEMICAL:SARS-CoV-2 PROTEIN:SARS-CoV-2 main protease
CHEMICAL:SARS-CoV-2 PROTEIN:www.zinc.docking.org
CHEMICAL:SARS-CoV-2 CHEMICAL:saquinavir
CHEMICAL:SARS-CoV-2 CHEMICAL:lopinavir, ritonavir
CHEMICAL:SARS-CoV-2 GGP:ORF3a
CHEMICAL:SARS-CoV-2 SO:genetically
CHEMICAL:SARS-CoV-2 SO:genotype
CHEMICAL:SARS-CoV-2 SO:gene
CHEMICAL:SARS-CoV-2 SO:genomic regions
CHEMICAL:SARS-CoV-2 DNA:SARS-CoV-2
CHEMICAL:SARS-CoV-2 DNA:genomic regions
CHEMICAL:SARS-CoV-2 PROTEIN:ORF3a
CHEMICAL:SARS-CoV-2 PROTEIN:spike glycoprotein
CHEMICAL:SARS-CoV-2 PROTEIN:spike glycoproteins
CHEMICAL:SARS-CoV-2 CELL_LINE:SARS-CoV-2
CHEMICAL:SARS-CoV-2 DNA:S gene
CHEMICAL:SARS-CoV-2 PROTEIN:nucleocapsid
CHEMICAL:SARS-CoV-2 PROTEIN:helicase
CHEMICAL:SARS-CoV-2 DNA:recombination regions
CHEMICAL:SARS-CoV-2 DNA:Bat SARS/SARS-like CoVs
CHEMICAL:SARS-CoV-2 CHEMICAL:Betacoronavirus
CHEMICAL:SARS-CoV-2 PROTEIN:https://www.livescience.com/coronavirus-updates-unitedstates.html
CHEMICAL:SARS-CoV-2 CELL_TYPE:planet
CHEMICAL:SARS-CoV-2 GO:smooth distance
CHEMICAL:SARS-CoV-2 CHEBI:amino acid
CHEMICAL:SARS-CoV-2 SO:genome mutation
CHEMICAL:SARS-CoV-2 GGP:angiotensin converting enzyme
CHEMICAL:SARS-CoV-2 SO:random
CHEMICAL:SARS-CoV-2 GGP:PC-PseAAC
CHEMICAL:SARS-CoV-2 SO:cluster
CHEMICAL:SARS-CoV-2 GGP:G-gap dipeptide
CHEMICAL:SARS-CoV-2 TAXON:human coronaviruses
CHEMICAL:SARS-CoV-2 CHEBI:protein sequences
CHEMICAL:SARS-CoV-2 DNA:spike protein sequences
CHEMICAL:SARS-CoV-2 PROTEIN:angiotensin converting enzyme II
CHEMICAL:SARS-CoV-2 PROTEIN:HKU1
CHEMICAL:SARS-CoV-2 PROTEIN:0.9638
CHEMICAL:SARS-CoV-2 PROTEIN:pseudo-amino-acid
CHEMICAL:SARS-CoV-2 PROTEIN:human receptor
CHEMICAL:SARS-CoV-2 CHEMICAL:human-origin
CHEMICAL:SARS-CoV-2 DISEASE:non-human-origin coronavirus
CHEMICAL:SARS-CoV-2 CHEMICAL:non-human-origin
CHEMICAL:SARS-CoV-2 CHEMICAL:AAC
CHEMICAL:SARS-CoV-2 CHEMICAL:PC-PseAAC
CHEMICAL:SARS-CoV-2 DISEASE:chest tightness/pain
CHEMICAL:SARS-CoV-2 GGP:PPE
CHEMICAL:SARS-CoV-2 GGP:MERS-CoV viruses
CHEMICAL:SARS-CoV-2 SO:locations
CHEMICAL:SARS-CoV-2 TAXON:mouse
CHEMICAL:SARS-CoV-2 PROTEIN:neutralizing antibodies
CHEMICAL:SARS-CoV-2 DISEASE:Pseudoviruses
CHEMICAL:SARS-CoV-2 CHEMICAL:pseudovirus-based
CHEMICAL:SARS-CoV-2 CHEMICAL:highly-resourced
CHEMICAL:SARS-CoV-2 DISEASE:experience-based
CHEMICAL:SARS-CoV-2 GGP:HKU1
CHEMICAL:SARS-CoV-2 TAXON:metapneumovirus
CHEMICAL:SARS-CoV-2 PROTEIN:NL63
CHEMICAL:SARS-CoV-2 GGP:pro-inflammatory cytokines
CHEMICAL:SARS-CoV-2 GGP:Pro-inflammatory cytokine
CHEMICAL:SARS-CoV-2 PROTEIN:pro-inflammatory cytokines
CHEMICAL:SARS-CoV-2 CELL_LINE:Huh-7 cells
CHEMICAL:SARS-CoV-2 CELL_LINE:CPE
CHEMICAL:SARS-CoV-2 PROTEIN:CXCL-10/IP-10
CHEMICAL:SARS-CoV-2 PROTEIN:CCL-2/MCP-1
CHEMICAL:SARS-CoV-2 CELL_LINE:Vero E6 cells
CHEMICAL:SARS-CoV-2 PROTEIN:Pro-inflammatory cytokine
CHEMICAL:SARS-CoV-2 CHEMICAL:SARS-COV-2
CHEMICAL:SARS-CoV-2 CHEBI:hydroxychloroquine
CHEMICAL:SARS-CoV-2 CHEMICAL:azithromycin
CHEMICAL:SARS-CoV-2 CHEMICAL:hydroxychloroquine
CHEMICAL:SARS-CoV-2 DISEASE:respiratory tract infection
CHEMICAL:SARS-CoV-2 CHEBI:corticosteroids
CHEMICAL:SARS-CoV-2 CHEBI:anti-rheumatic drugs
CHEMICAL:SARS-CoV-2 CHEMICAL:corticosteroids
CHEMICAL:SARS-CoV-2 DISEASE:disorder
CHEMICAL:SARS-CoV-2 DISEASE:respiratory syndrome coronaviruses
CHEMICAL:SARS-CoV-2 DISEASE:coronavirus infections COVID-19
CHEMICAL:SARS-CoV-2 DISEASE:autoimmune diseases
CHEMICAL:SARS-CoV-2 DISEASE:RA
CHEMICAL:SARS-CoV-2 PROTEIN:virus causing COVID-19
CHEMICAL:SARS-CoV-2 DNA:continents(1
CHEMICAL:SARS-CoV-2 CHEMICAL:continents(1
CHEMICAL:SARS-CoV-2 GGP:JAK2 inhibitor
CHEMICAL:SARS-CoV-2 PROTEIN:JAK2
CHEMICAL:SARS-CoV-2 CHEMICAL:Fedratinib
CHEMICAL:SARS-CoV-2 CHEMICAL:TH17
CHEMICAL:SARS-CoV-2 DISEASE:sneezing
CHEMICAL:SARS-CoV-2 DNA:neonatal intensive care unit
CHEMICAL:SARS-CoV-2 DISEASE:SARS-CoV-2-associated disease
CHEMICAL:SARS-CoV-2 CHEMICAL:oxygen toxicity
CHEMICAL:SARS-CoV-2 DISEASE:atelectasis
CHEMICAL:SARS-CoV-2 DISEASE:respiratory impairment
CHEMICAL:SARS-CoV-2 DISEASE:hematological tumors
CHEMICAL:SARS-CoV-2 GGP:ACE2-expressing cells
CHEMICAL:SARS-CoV-2 GGP:SARS-CoV-2 RBD protein
CHEMICAL:SARS-CoV-2 GGP:ACE2 receptor
CHEMICAL:SARS-CoV-2 PROTEIN:human and bat angiotensin-converting enzyme 2 (ACE2) receptors
CHEMICAL:SARS-CoV-2 PROTEIN:RBD protein
CHEMICAL:SARS-CoV-2 PROTEIN:CoV spike (S) protein
CHEMICAL:SARS-CoV-2 CELL_LINE:ACE2-expressing cells
CHEMICAL:SARS-CoV-2 PROTEIN:SARS-CoV-2 RBD protein
CHEMICAL:SARS-CoV-2 PROTEIN:SARS-CoV RBD-specific antibodies
CHEMICAL:SARS-CoV-2 DISEASE:SARS-CoV infection
CHEMICAL:SARS-CoV-2 DISEASE:coronavirus (2019-nCoV)
CHEMICAL:SARS-CoV-2 DISEASE:SARS-CoV RBD-based
CHEMICAL:SARS-CoV-2 GGP:SARS-CoV-2 coronavirus
CHEMICAL:SARS-CoV-2 CHEMICAL:SARS-CoV-2 coronavirus
CHEMICAL:SARS-CoV-2 DISEASE:respiratory tract secretions
CHEMICAL:SARS-CoV-2 DISEASE:Deaths
CHEMICAL:SARS-CoV-2 CHEMICAL:inhalations
CHEMICAL:SARS-CoV-2 PROTEIN:SARS-COV-2
CHEMICAL:SARS-CoV-2 DISEASE:contagious disease
CHEMICAL:SARS-CoV-2 GGP:SARS-CoV/SARS-CoV-2 S protein
CHEMICAL:SARS-CoV-2 SO:homology
CHEMICAL:SARS-CoV-2 TAXON:cat
CHEMICAL:SARS-CoV-2 PROTEIN:N82
CHEMICAL:SARS-CoV-2 PROTEIN:pets
CHEMICAL:SARS-CoV-2 PROTEIN:cat/dog/pangolin/Chinese hamster ACE2 and SARS-CoV/SARS-CoV-2 S protein
CHEMICAL:SARS-CoV-2 PROTEIN:M82
CHEMICAL:SARS-CoV-2 PROTEIN:Coronaviridae virus family
CHEMICAL:SARS-CoV-2 DISEASE:Infections
CHEMICAL:SARS-CoV-2 GGP:SARS-Covid-2
CHEMICAL:SARS-CoV-2 PROTEIN:SARS-Covid-2
CHEMICAL:SARS-CoV-2 CHEMICAL:neonatalogy
CHEMICAL:SARS-CoV-2 DISEASE:prematurity
CHEMICAL:SARS-CoV-2 DISEASE:myalgia
CHEMICAL:SARS-CoV-2 DISEASE:infectious syndrome
CHEMICAL:SARS-CoV-2 DISEASE:pulmonary pathologies
CHEMICAL:SARS-CoV-2 CHEMICAL:SARS-Covid-2
CHEMICAL:SARS-CoV-2 DISEASE:digestive disorders
CHEMICAL:SARS-CoV-2 TAXON:birds
CHEMICAL:SARS-CoV-2 GGP:ACE2s
CHEMICAL:SARS-CoV-2 SO:known
CHEMICAL:SARS-CoV-2 PROTEIN:ACE2s
CHEMICAL:SARS-CoV-2 CHEMICAL:ACE2s
CHEMICAL:SARS-CoV-2 CL:cell gene
CHEMICAL:SARS-CoV-2 CL:stomach epithelial cells
CHEMICAL:SARS-CoV-2 CL:ECs
CHEMICAL:SARS-CoV-2 GGP:Angiotensin I converting enzyme 2
CHEMICAL:SARS-CoV-2 CL:keratinocytes
CHEMICAL:SARS-CoV-2 TAXON:human cells
CHEMICAL:SARS-CoV-2 CL:colonocytes
CHEMICAL:SARS-CoV-2 GO:membrane proteins
CHEMICAL:SARS-CoV-2 CL:cholangiocyte
CHEMICAL:SARS-CoV-2 GGP:DPP4
CHEMICAL:SARS-CoV-2 PROTEIN:DPP4
CHEMICAL:SARS-CoV-2 PROTEIN:CoV-targets
CHEMICAL:SARS-CoV-2 PROTEIN:Angiotensin I converting enzyme 2
CHEMICAL:SARS-CoV-2 PROTEIN:membrane proteins
CHEMICAL:SARS-CoV-2 PROTEIN:ANPEP
CHEMICAL:SARS-CoV-2 PROTEIN:peptidases
CHEMICAL:SARS-CoV-2 CELL_TYPE:ileum ECs
CHEMICAL:SARS-CoV-2 CELL_TYPE:stomach epithelial cells
CHEMICAL:SARS-CoV-2 CELL_TYPE:colon colonocytes
CHEMICAL:SARS-CoV-2 PROTEIN:CellPhoneDB
CHEMICAL:SARS-CoV-2 CELL_TYPE:human cells
CHEMICAL:SARS-CoV-2 PROTEIN:co-receptors/auxiliary proteins
CHEMICAL:SARS-CoV-2 CELL_TYPE:surrounding cells
CHEMICAL:SARS-CoV-2 CELL_TYPE:tissue macrophages
CHEMICAL:SARS-CoV-2 PROTEIN:human CoVs
CHEMICAL:SARS-CoV-2 PROTEIN:chemokine
CHEMICAL:SARS-CoV-2 CELL_TYPE:esophagus keratinocytes
CHEMICAL:SARS-CoV-2 CELL_TYPE:rectum ECs
CHEMICAL:SARS-CoV-2 CHEMICAL:Angiotensin I
CHEMICAL:SARS-CoV-2 GGP:d-dimer
CHEMICAL:SARS-CoV-2 CL:lymphocyte
CHEMICAL:SARS-CoV-2 GGP:aspartate aminotransferase
CHEMICAL:SARS-CoV-2 PROTEIN:interferon
CHEMICAL:SARS-CoV-2 PROTEIN:APTT
CHEMICAL:SARS-CoV-2 PROTEIN:d-dimer
CHEMICAL:SARS-CoV-2 PROTEIN:Pt
CHEMICAL:SARS-CoV-2 PROTEIN:ALB
CHEMICAL:SARS-CoV-2 PROTEIN:PCT
CHEMICAL:SARS-CoV-2 PROTEIN:aspartate aminotransferase
CHEMICAL:SARS-CoV-2 CHEMICAL:Pt
CHEMICAL:SARS-CoV-2 CHEMICAL:aspartate
CHEMICAL:SARS-CoV-2 CHEMICAL:Kaletra
CHEMICAL:SARS-CoV-2 TAXON:viral nucleic acids
CHEMICAL:SARS-CoV-2 PROTEIN:IgA
CHEMICAL:SARS-CoV-2 PROTEIN:IgA antibody
CHEMICAL:SARS-CoV-2 PROTEIN:IgM antibodies
CHEMICAL:SARS-CoV-2 PROTEIN:recombinant viral nucleocapsid protein
CHEMICAL:SARS-CoV-2 DISEASE:failure
CHEMICAL:SARS-CoV-2 CHEMICAL:nucleic acids
CHEMICAL:SARS-CoV-2 CHEBI:inhibitor
CHEMICAL:SARS-CoV-2 CHEBI:amide
CHEMICAL:SARS-CoV-2 CHEBI:compound
CHEMICAL:SARS-CoV-2 CHEBI:pyridone
CHEMICAL:SARS-CoV-2 PROTEIN:M(pro
CHEMICAL:SARS-CoV-2 CHEMICAL:alpha-ketoamide
CHEMICAL:SARS-CoV-2 CHEMICAL:P3-P2 amide bond
CHEMICAL:SARS-CoV-2 CHEMICAL:pyridone
CHEMICAL:SARS-CoV-2 TAXON:organisms
CHEMICAL:SARS-CoV-2 PROTEIN:Coronaviridiae family
CHEMICAL:SARS-CoV-2 DISEASE:upper respiratory tract infection
CHEMICAL:SARS-CoV-2 DISEASE:sepsis
CHEMICAL:SARS-CoV-2 CHEBI:amino acid residues
CHEMICAL:SARS-CoV-2 SO:amino acid mutations
CHEMICAL:SARS-CoV-2 GGP:Pangolin-CoV
CHEMICAL:SARS-CoV-2 GGP:furin
CHEMICAL:SARS-CoV-2 SO:site
CHEMICAL:SARS-CoV-2 PROTEIN:SARS-CoV-2-like CoVs
CHEMICAL:SARS-CoV-2 DNA:S1/S2 cleavage site
CHEMICAL:SARS-CoV-2 PROTEIN:SARS-CoV-2-like CoV
CHEMICAL:SARS-CoV-2 PROTEIN:Pangolin-CoV
CHEMICAL:SARS-CoV-2 PROTEIN:SARS-CoV-like CoVs
CHEMICAL:SARS-CoV-2 DNA:putative furin recognition sequence motif
CHEMICAL:SARS-CoV-2 PROTEIN:dead Malayan pangolins
CHEMICAL:SARS-CoV-2 CHEMICAL:91.02
CHEMICAL:SARS-CoV-2 TAXON:Norovirus
CHEMICAL:SARS-CoV-2 TAXON:Rhinovirus
CHEMICAL:SARS-CoV-2 TAXON:Adenovirus
CHEMICAL:SARS-CoV-2 DISEASE:lung tissue damage
CHEMICAL:SARS-CoV-2 DISEASE:immunosuppressed
CHEMICAL:SARS-CoV-2 DISEASE:acute respiratory syndrome Coronavirus 2
CHEMICAL:SARS-CoV-2 DISEASE:immunocompromised
CHEMICAL:SARS-CoV-2 TAXON:viral nucleic acid
CHEMICAL:SARS-CoV-2 PROTEIN:virus specific IgG
CHEMICAL:SARS-CoV-2 DISEASE:bacterial pneumonia
CHEMICAL:SARS-CoV-2 DISEASE:allergic diseases
CHEMICAL:SARS-CoV-2 CHEBI:gold
CHEMICAL:SARS-CoV-2 DISEASE:Viral pneumonias
CHEMICAL:SARS-CoV-2 DISEASE:coronavirus infections
CHEMICAL:SARS-CoV-2 DISEASE:respiratory syndrome coronavirus
CHEMICAL:SARS-CoV-2 DISEASE:viral respiratory infections
CHEMICAL:SARS-CoV-2 CHEBI:heparin anticoagulant
CHEMICAL:SARS-CoV-2 GO:immunoglobulin
CHEMICAL:SARS-CoV-2 PROTEIN:high-doses intravenous immunoglobulin
CHEMICAL:SARS-CoV-2 CHEMICAL:heparin
CHEMICAL:SARS-CoV-2 DISEASE:organ complications
CHEMICAL:SARS-CoV-2 CL:T cell
CHEMICAL:SARS-CoV-2 CHEBI:HCQ
CHEMICAL:SARS-CoV-2 DISEASE:disease infection
CHEMICAL:SARS-CoV-2 CHEMICAL:CQ
CHEMICAL:SARS-CoV-2 CHEMICAL:HCQ
CHEMICAL:SARS-CoV-2 DISEASE:COVID-19-associated respiratory failure
CHEMICAL:SARS-CoV-2 TAXON:Human
CHEMICAL:SARS-CoV-2 TAXON:pathogenic coronavirus
CHEMICAL:SARS-CoV-2 CHEBI:dactinomycin
CHEMICAL:SARS-CoV-2 TAXON:Human coronaviruses
CHEMICAL:SARS-CoV-2 SO:nucleotide sequence
CHEMICAL:SARS-CoV-2 CHEBI:mercaptopurine
CHEMICAL:SARS-CoV-2 CHEBI:Drug
CHEMICAL:SARS-CoV-2 SO:evolutionarily conserved regions
CHEMICAL:SARS-CoV-2 CHEBI:emodin
CHEMICAL:SARS-CoV-2 CHEBI:toremifene
CHEMICAL:SARS-CoV-2 TAXON:human cell
CHEMICAL:SARS-CoV-2 PROTEIN:envelope and nucleocapsid proteins
CHEMICAL:SARS-CoV-2 CELL_LINE:human cell lines
CHEMICAL:SARS-CoV-2 PROTEIN:Human coronaviruses
CHEMICAL:SARS-CoV-2 CHEMICAL:sirolimus
CHEMICAL:SARS-CoV-2 CHEMICAL:nucleotide
CHEMICAL:SARS-CoV-2 CHEMICAL:emodin
CHEMICAL:SARS-CoV-2 CHEMICAL:melatonin
CHEMICAL:SARS-CoV-2 CHEMICAL:mercaptopurine
CHEMICAL:SARS-CoV-2 CHEMICAL:toremifene
CHEMICAL:SARS-CoV-2 DISEASE:coronavirus (2019-nCoV
CHEMICAL:SARS-CoV-2 CHEMICAL:2019-nCoV/SARS-CoV-2
CHEMICAL:SARS-CoV-2 CHEMICAL:dactinomycin
CHEMICAL:SARS-CoV-2 SO:polyprotein
CHEMICAL:SARS-CoV-2 GGP:SARS-CoV enzyme
CHEMICAL:SARS-CoV-2 TAXON:viral enzymes
CHEMICAL:SARS-CoV-2 SO:ortholog
CHEMICAL:SARS-CoV-2 DNA:3C-like cleavage sites
CHEMICAL:SARS-CoV-2 PROTEIN:coronaviral polyproteins
CHEMICAL:SARS-CoV-2 PROTEIN:3CL (pro) molecular model
CHEMICAL:SARS-CoV-2 PROTEIN:viral enzymes
CHEMICAL:SARS-CoV-2 PROTEIN:SARS-CoV enzyme
CHEMICAL:SARS-CoV-2 PROTEIN:3CL (pro)
CHEMICAL:SARS-CoV-2 DNA:polyprotein PP1AB sequences
CHEMICAL:SARS-CoV-2 DISEASE:identity
CHEMICAL:SARS-CoV-2 TAXON:dogs
CHEMICAL:SARS-CoV-2 CHEBI:protein epitopes
CHEMICAL:SARS-CoV-2 PROTEIN:Spike protein epitopes
CHEMICAL:SARS-CoV-2 CHEMICAL:high-homology
CHEMICAL:SARS-CoV-2 DISEASE:familial cluster
CHEMICAL:SARS-CoV-2 PROTEIN:CD3 (2/8)
CHEMICAL:SARS-CoV-2 CELL_LINE:Wuhan, Hubei, China.
CHEMICAL:SARS-CoV-2 PROTEIN:CD16
CHEMICAL:SARS-CoV-2 PROTEIN:CD4 (4/8)
CHEMICAL:SARS-CoV-2 PROTEIN:6/8
CHEMICAL:SARS-CoV-2 CHEMICAL:polypnea
CHEMICAL:SARS-CoV-2 DISEASE:ground-glass opacity
CHEMICAL:SARS-CoV-2 DISEASE:8/8
CHEMICAL:SARS-CoV-2 CHEBI:food
CHEMICAL:SARS-CoV-2 SO:clusters
CHEMICAL:SARS-CoV-2 SO:interval
CHEMICAL:SARS-CoV-2 TAXON:human metapneumovirus
CHEMICAL:SARS-CoV-2 DISEASE:septic shock
CHEMICAL:SARS-CoV-2 DISEASE:acute lung inflammation
CHEMICAL:SARS-CoV-2 DISEASE:muscle pain
CHEMICAL:SARS-CoV-2 DISEASE:chills
CHEMICAL:SARS-CoV-2 DISEASE:hemoptysis
CHEMICAL:SARS-CoV-2 DISEASE:pandemic infection
CHEMICAL:SARS-CoV-2 DISEASE:runny nose
CHEMICAL:SARS-CoV-2 DISEASE:immune disorders
CHEMICAL:SARS-CoV-2 PROTEIN:coronavirus disease-2019 (COVID-19)
CHEMICAL:SARS-CoV-2 TAXON:viral outbreaks
CHEMICAL:SARS-CoV-2 SO:genomic sequences
CHEMICAL:SARS-CoV-2 DNA:genomic sequences
CHEMICAL:SARS-CoV-2 CHEMICAL:betacoronavirus
CHEMICAL:SARS-CoV-2 GGP:Pao2
CHEMICAL:SARS-CoV-2 GGP:Sao2
CHEMICAL:SARS-CoV-2 CHEBI:Hg
CHEMICAL:SARS-CoV-2 SO:modified intention-to-treat
CHEMICAL:SARS-CoV-2 GGP:Fio2
CHEMICAL:SARS-CoV-2 DNA:primary end point
CHEMICAL:SARS-CoV-2 CHEMICAL:SARS-CoV-2 infection
CHEMICAL:SARS-CoV-2 DISEASE:respiratory illness Covid-19
CHEMICAL:SARS-CoV-2 CHEMICAL:lopinavir-ritonavir
CHEMICAL:SARS-CoV-2 SO:enzyme inhibitors
CHEMICAL:SARS-CoV-2 GGP:angiotensin receptor blockers
CHEMICAL:SARS-CoV-2 SO:binding sites
CHEMICAL:SARS-CoV-2 PROTEIN:angiotensin receptor blockers
CHEMICAL:SARS-CoV-2 PROTEIN:ACE2 receptors
CHEMICAL:SARS-CoV-2 PROTEIN:ARBS
CHEMICAL:SARS-CoV-2 PROTEIN:angiotensin-converting enzyme 2 (ACE2) receptors
CHEMICAL:SARS-CoV-2 CHEMICAL:ACEIs
CHEMICAL:SARS-CoV-2 CHEMICAL:ARBs
CHEMICAL:SARS-CoV-2 CHEMICAL:ARBS
CHEMICAL:SARS-CoV-2 TAXON:SARS-CoV virus
CHEMICAL:SARS-CoV-2 CL:T cell epitopes
CHEMICAL:SARS-CoV-2 SO:epitope
CHEMICAL:SARS-CoV-2 CELL_TYPE:B and T cell epitopes
CHEMICAL:SARS-CoV-2 SO:products
CHEMICAL:SARS-CoV-2 DISEASE:intrauterine infection
CHEMICAL:SARS-CoV-2 DISEASE:Chorea
CHEMICAL:SARS-CoV-2 PROTEIN:High-sensitivity C-reactive protein
CHEMICAL:SARS-CoV-2 PROTEIN:WBC
CHEMICAL:SARS-CoV-2 DISEASE:perinatal infections
CHEMICAL:SARS-CoV-2 CHEMICAL:SARS-CoV-2 nucleic acid
CHEMICAL:SARS-CoV-2 DISEASE:intraoperative hypotension
CHEMICAL:SARS-CoV-2 DISEASE:infection disease
CHEMICAL:SARS-CoV-2 DISEASE:asphyxia
CHEMICAL:SARS-CoV-2 CHEBI:antibiotic
CHEMICAL:SARS-CoV-2 CHEBI:teicoplanin
CHEMICAL:SARS-CoV-2 CHEBI:Teicoplanin
CHEMICAL:SARS-CoV-2 DNA:Wuhan region
CHEMICAL:SARS-CoV-2 PROTEIN:teicoplanin
CHEMICAL:SARS-CoV-2 PROTEIN:SARS-Cov-2
CHEMICAL:SARS-CoV-2 DISEASE:staphylococcal infections
CHEMICAL:SARS-CoV-2 CHEMICAL:remdesivir
CHEMICAL:SARS-CoV-2 CHEMICAL:teicoplanin
CHEMICAL:SARS-CoV-2 CHEMICAL:Teicoplanin
CHEMICAL:SARS-CoV-2 CHEMICAL:ritonavir
CHEMICAL:SARS-CoV-2 CHEMICAL:lopinavir
CHEMICAL:SARS-CoV-2 TAXON:Viral RNA
CHEMICAL:SARS-CoV-2 PROTEIN:SARS-CoV2
CHEMICAL:SARS-CoV-2 PROTEIN:SARS-Cov2
CHEMICAL:SARS-CoV-2 PROTEIN:SARS-CoV-19
CHEMICAL:SARS-CoV-2 RNA:Viral RNA
CHEMICAL:SARS-CoV-2 CHEMICAL:COVID 2019
CHEMICAL:SARS-CoV-2 CHEMICAL:SARS-CoV2
CHEMICAL:SARS-CoV-2 DISEASE:anxiety
CHEMICAL:SARS-CoV-2 CHEMICAL:SARS-CoV-19
CHEMICAL:SARS-CoV-2 CHEMICAL:SARS-Cov2
CHEMICAL:SARS-CoV-2 CHEMICAL:repatriate
CHEMICAL:SARS-CoV-2 DISEASE:SARS-CoV-2 pneumonia
CHEMICAL:SARS-CoV-2 TAXON:endemic coronaviruses
CHEMICAL:SARS-CoV-2 PROTEIN:coronaviruses (229E, HKU1,
CHEMICAL:SARS-CoV-2 CELL_LINE:Mar 11
CHEMICAL:SARS-CoV-2 PROTEIN:inflammatory cytokines
CHEMICAL:SARS-CoV-2 PROTEIN:IL6
CHEMICAL:SARS-CoV-2 PROTEIN:IL10
CHEMICAL:SARS-CoV-2 PROTEIN:c reactive protein
CHEMICAL:SARS-CoV-2 CHEMICAL:SpO2<90
CHEMICAL:SARS-CoV-2 CHEMICAL:Arbidol
CHEMICAL:SARS-CoV-2 CHEMICAL:SpO2>/=90
CHEMICAL:SARS-CoV-2 TAXON:murine
CHEMICAL:SARS-CoV-2 PROTEIN:coronavirus (CoV) epidemic
CHEMICAL:SARS-CoV-2 DISEASE:ocular infections
CHEMICAL:SARS-CoV-2 DISEASE:ocular infection
CHEMICAL:SARS-CoV-2 DISEASE:retinitis
CHEMICAL:SARS-CoV-2 DISEASE:anterior uveitis
CHEMICAL:SARS-CoV-2 DISEASE:CoV infection
CHEMICAL:SARS-CoV-2 DISEASE:optic neuritis
CHEMICAL:SARS-CoV-2 DISEASE:Respiratory Syndrome Coronavirus
CHEMICAL:SARS-CoV-2 CHEBI:nt
CHEMICAL:SARS-CoV-2 CHEBI:nucleotide
CHEMICAL:SARS-CoV-2 DISEASE:Coinfection
CHEMICAL:SARS-CoV-2 CL:Eosinophil
CHEMICAL:SARS-CoV-2 CHEBI:potassium
CHEMICAL:SARS-CoV-2 CL:eosinophil
CHEMICAL:SARS-CoV-2 CELL_TYPE:lymphocyte
CHEMICAL:SARS-CoV-2 CELL_TYPE:eosinophil
CHEMICAL:SARS-CoV-2 CELL_TYPE:eosinophils
CHEMICAL:SARS-CoV-2 PROTEIN:Xixi
CHEMICAL:SARS-CoV-2 CELL_TYPE:Eosinophil
CHEMICAL:SARS-CoV-2 CHEMICAL:potassium
CHEMICAL:SARS-CoV-2 DISEASE:2019-coronavirus disease
CHEMICAL:SARS-CoV-2 CHEMICAL:quartus
CHEMICAL:SARS-CoV-2 DISEASE:coronavirus [2019-nCoV]
CHEMICAL:SARS-CoV-2 PROTEIN:proinflammatory cytokine
CHEMICAL:SARS-CoV-2 DISEASE:community-acquired
CHEMICAL:SARS-CoV-2 DISEASE:human immunodeficiency viruses
CHEMICAL:SARS-CoV-2 DISEASE:Human infection
CHEMICAL:SARS-CoV-2 CHEMICAL:SARS-CoV-2-related pneumonia
CHEMICAL:SARS-CoV-2 DISEASE:coughing
CHEMICAL:SARS-CoV-2 DISEASE:inflammatory lung infiltration
CHEMICAL:SARS-CoV-2 SO:reverse transcription polymerase chain
CHEMICAL:SARS-CoV-2 SO:interfering substances
CHEMICAL:SARS-CoV-2 PROTEIN:molecular target(s
CHEMICAL:SARS-CoV-2 DISEASE:coronavirus outbreak
CHEMICAL:SARS-CoV-2 GGP:prothrombin
CHEMICAL:SARS-CoV-2 GGP:FDP
CHEMICAL:SARS-CoV-2 GGP:Thrombin
CHEMICAL:SARS-CoV-2 CHEBI:Antithrombin
CHEMICAL:SARS-CoV-2 PROTEIN:Antithrombin
CHEMICAL:SARS-CoV-2 PROTEIN:FDP
CHEMICAL:SARS-CoV-2 PROTEIN:PT-act
CHEMICAL:SARS-CoV-2 PROTEIN:fibrin/fibrinogen degradation products
CHEMICAL:SARS-CoV-2 PROTEIN:fibrinogen
CHEMICAL:SARS-CoV-2 PROTEIN:prothrombin
CHEMICAL:SARS-CoV-2 PROTEIN:Thrombin
CHEMICAL:SARS-CoV-2 PROTEIN:FIB
CHEMICAL:SARS-CoV-2 DISEASE:coagulation
CHEMICAL:SARS-CoV-2 DISEASE:blood coagulation
CHEMICAL:SARS-CoV-2 DISEASE:coronavirus Covid-19
CHEMICAL:SARS-CoV-2 GGP:day14
CHEMICAL:SARS-CoV-2 GGP:LPV/r
CHEMICAL:SARS-CoV-2 CHEMICAL:lopinavir/ritonavir(LPV/r
CHEMICAL:SARS-CoV-2 CHEMICAL:LPV/r
CHEMICAL:SARS-CoV-2 CHEMICAL:arbidol
CHEMICAL:SARS-CoV-2 PROTEIN:aminotransferase
CHEMICAL:SARS-CoV-2 DISEASE:laboratory-confirmed COVID-19 pneumonia
CHEMICAL:SARS-CoV-2 DISEASE:neutrophilia
CHEMICAL:SARS-CoV-2 CHEBI:molecule
CHEMICAL:SARS-CoV-2 CHEMICAL:chloroquine/hydroxychloroquine
CHEMICAL:SARS-CoV-2 DISEASE:pulmonary infection
CHEMICAL:SARS-CoV-2 PROTEIN:mug/mL
CHEMICAL:SARS-CoV-2 PROTEIN:p=0.0043
CHEMICAL:SARS-CoV-2 CHEMICAL:Jinyintan
CHEMICAL:SARS-CoV-2 SO:introduced
CHEMICAL:SARS-CoV-2 PROTEIN:SARS-like
CHEMICAL:SARS-CoV-2 CELL_LINE:Wuhan between Jan 16
CHEMICAL:SARS-CoV-2 TAXON:Rhinolophus
CHEMICAL:SARS-CoV-2 GGP:ORF1a homology
CHEMICAL:SARS-CoV-2 TAXON:Bat coronavirus
CHEMICAL:SARS-CoV-2 SO:branch
CHEMICAL:SARS-CoV-2 DNA:ORF1a
CHEMICAL:SARS-CoV-2 CHEMICAL:Paradoxurus hermaphroditus
CHEMICAL:SARS-CoV-2 CL:natural host
CHEMICAL:SARS-CoV-2 DISEASE:gastrointestinal infection
CHEMICAL:SARS-CoV-2 CHEMICAL:beta-coronavirus
CHEMICAL:SARS-CoV-2 SO:primers
CHEMICAL:SARS-CoV-2 SO:ORF
CHEMICAL:SARS-CoV-2 SO:positions
CHEMICAL:SARS-CoV-2 GGP:SARAS-CoV-2
CHEMICAL:SARS-CoV-2 SO:probes
CHEMICAL:SARS-CoV-2 SO:sequence variations
CHEMICAL:SARS-CoV-2 SO:open-reading frame
CHEMICAL:SARS-CoV-2 DNA:N regions
CHEMICAL:SARS-CoV-2 DNA:nt28144
CHEMICAL:SARS-CoV-2 DNA:ORF 1a
CHEMICAL:SARS-CoV-2 DNA:ORF 8
CHEMICAL:SARS-CoV-2 CELL_LINE:SARS-COV-2
CHEMICAL:SARS-CoV-2 DNA:nt8782
CHEMICAL:SARS-CoV-2 DNA:open-reading frame
CHEMICAL:SARS-CoV-2 CHEMICAL:SARAS-CoV-2
CHEMICAL:SARS-CoV-2 CHEBI:theaflavin
CHEMICAL:SARS-CoV-2 CHEBI:hydrogen bonds
CHEMICAL:SARS-CoV-2 RNA:RNA
CHEMICAL:SARS-CoV-2 PROTEIN:SARS-CoV-2 RdRp
CHEMICAL:SARS-CoV-2 PROTEIN:catalytic pocket
CHEMICAL:SARS-CoV-2 DNA:RNA template
CHEMICAL:SARS-CoV-2 CHEMICAL:Arg553
CHEMICAL:SARS-CoV-2 CHEMICAL:hydrogen bonds
CHEMICAL:SARS-CoV-2 CHEMICAL:theaflavin
CHEMICAL:SARS-CoV-2 GGP:virulence factor nonstructural protein 1
CHEMICAL:SARS-CoV-2 SO:papain-like protein
CHEMICAL:SARS-CoV-2 SO:deletion
CHEMICAL:SARS-CoV-2 SO:polyprotein 1ab
CHEMICAL:SARS-CoV-2 CHEBI:aa
CHEMICAL:SARS-CoV-2 TAXON:Sarbecovirus
CHEMICAL:SARS-CoV-2 PROTEIN:virulence factor nonstructural protein 1
CHEMICAL:SARS-CoV-2 DNA:AS-SCoV2
CHEMICAL:SARS-CoV-2 PROTEIN:papain-like protein
CHEMICAL:SARS-CoV-2 PROTEIN:pp1ab protein
CHEMICAL:SARS-CoV-2 PROTEIN:bat-SL-CoV-RatG13
CHEMICAL:SARS-CoV-2 DNA:bat-SL-CoV-RaTG13
CHEMICAL:SARS-CoV-2 PROTEIN:acidic-domain of papain-like protein
CHEMICAL:SARS-CoV-2 CHEMICAL:Sarbecovirus
CHEMICAL:SARS-CoV-2 DISEASE:acute respiratory syndrome coronavirus 2 [
CHEMICAL:SARS-CoV-2 CHEMICAL:AS-SCoV2
CHEMICAL:SARS-CoV-2 CHEMICAL:bat-SL-CoV-RatG13
CHEMICAL:SARS-CoV-2 PROTEIN:cellular receptor ACE2
CHEMICAL:SARS-CoV-2 CELL_LINE:Wuhan, China in December 2019
CHEMICAL:SARS-CoV-2 PROTEIN:S1 domain
CHEMICAL:SARS-CoV-2 PROTEIN:SARS-CoV, SARS-CoV-2
CHEMICAL:SARS-CoV-2 GGP:COVID-2019
CHEMICAL:SARS-CoV-2 CHEMICAL:COVID-2019
CHEMICAL:SARS-CoV-2 DISEASE:breathlessness
CHEMICAL:SARS-CoV-2 DISEASE:malaise
CHEMICAL:SARS-CoV-2 GGP:TMPRSS2
CHEMICAL:SARS-CoV-2 CELL_LINE:TMPRSS2-expressing VeroE6 cell line
CHEMICAL:SARS-CoV-2 PROTEIN:TMPRSS2
CHEMICAL:SARS-CoV-2 DNA:genome sequence
CHEMICAL:SARS-CoV-2 DNA:Wuhan, China
CHEMICAL:SARS-CoV-2 GGP:hepatitis C virus
CHEMICAL:SARS-CoV-2 GGP:AHCC
CHEMICAL:SARS-CoV-2 TAXON:papillomavirus
CHEMICAL:SARS-CoV-2 TAXON:HIV
CHEMICAL:SARS-CoV-2 CL:Nile virus
CHEMICAL:SARS-CoV-2 TAXON:herpes virus
CHEMICAL:SARS-CoV-2 GO:mushroom
CHEMICAL:SARS-CoV-2 DISEASE:hepatitis B
CHEMICAL:SARS-CoV-2 CHEMICAL:AHCC
CHEMICAL:SARS-CoV-2 DISEASE:hepatitis C
CHEMICAL:SARS-CoV-2 GGP:ZINC15
CHEMICAL:SARS-CoV-2 GGP:SARS-CoV-2 Mpro protein
CHEMICAL:SARS-CoV-2 PROTEIN:purchasable molecules
CHEMICAL:SARS-CoV-2 DNA:ZINC15 library
CHEMICAL:SARS-CoV-2 PROTEIN:SARS-CoV-2 Mpro protein
CHEMICAL:SARS-CoV-2 PROTEIN:Mpro
CHEMICAL:SARS-CoV-2 CHEMICAL:DD
CHEMICAL:SARS-CoV-2 CHEMICAL:progresse
CHEMICAL:SARS-CoV-2 GO:transmissible coronavirus
CHEMICAL:SARS-CoV-2 DNA:online/mobile GIS
CHEMICAL:SARS-CoV-2 DISEASE:Coronavirus 2019-nCoV'
CHEMICAL:SARS-CoV-2 DISEASE:coronavirus disease COVID-19
CHEMICAL:SARS-CoV-2 TAXON:C.
CHEMICAL:SARS-CoV-2 CHEBI:pyrimidine
CHEMICAL:SARS-CoV-2 SO:codon
CHEMICAL:SARS-CoV-2 SO:relative synonymous codons
CHEMICAL:SARS-CoV-2 CHEBI:purines
CHEMICAL:SARS-CoV-2 PROTEIN:Nucleocapsid (N) genes
CHEMICAL:SARS-CoV-2 PROTEIN:ENc
CHEMICAL:SARS-CoV-2 DNA:high-frequency codons
CHEMICAL:SARS-CoV-2 DNA:Mpro genes
CHEMICAL:SARS-CoV-2 PROTEIN:Spike (S), Envelope (E)
CHEMICAL:SARS-CoV-2 DNA:structural genes
CHEMICAL:SARS-CoV-2 DNA:nonstructural genes
CHEMICAL:SARS-CoV-2 PROTEIN:SARS-CoV-2 structural proteins
CHEMICAL:SARS-CoV-2 PROTEIN:Beta-CoV
CHEMICAL:SARS-CoV-2 CHEMICAL:purines
CHEMICAL:SARS-CoV-2 CHEMICAL:Pangolin
CHEMICAL:SARS-CoV-2 CHEMICAL:pyrimidine
CHEMICAL:SARS-CoV-2 CHEMICAL:Nucleocapsid
CHEMICAL:SARS-CoV-2 CHEMICAL:over-biased
CHEMICAL:SARS-CoV-2 TAXON:idella
CHEMICAL:SARS-CoV-2 SO:cDNA
CHEMICAL:SARS-CoV-2 TAXON:Carassius auratus
CHEMICAL:SARS-CoV-2 SO:evolutionarily conserved
CHEMICAL:SARS-CoV-2 SO:complementary DNA
CHEMICAL:SARS-CoV-2 TAXON:aquatic
CHEMICAL:SARS-CoV-2 DNA:complementary DNA
CHEMICAL:SARS-CoV-2 DNA:cDNA libraries
CHEMICAL:SARS-CoV-2 DNA:BLAST
CHEMICAL:SARS-CoV-2 DNA:cDNA
CHEMICAL:SARS-CoV-2 PROTEIN:SARS-like coronaviruses
CHEMICAL:SARS-CoV-2 DNA:GenBank
CHEMICAL:SARS-CoV-2 CHEBI:glycan
CHEMICAL:SARS-CoV-2 CHEBI:effector
CHEMICAL:SARS-CoV-2 GO:immunoglobulins
CHEMICAL:SARS-CoV-2 PROTEIN:human FcgammaRs
CHEMICAL:SARS-CoV-2 PROTEIN:FcgammaRs
CHEMICAL:SARS-CoV-2 PROTEIN:FcgammaRIIb
CHEMICAL:SARS-CoV-2 PROTEIN:therapeutic antibodies
CHEMICAL:SARS-CoV-2 PROTEIN:antigen-complexed IgG ligands
CHEMICAL:SARS-CoV-2 PROTEIN:100 therapeutic monoclonal antibodies
CHEMICAL:SARS-CoV-2 PROTEIN:cytokines
CHEMICAL:SARS-CoV-2 PROTEIN:mAb
CHEMICAL:SARS-CoV-2 PROTEIN:Fc
CHEMICAL:SARS-CoV-2 CELL_TYPE:cancer cells
CHEMICAL:SARS-CoV-2 PROTEIN:mAbs
CHEMICAL:SARS-CoV-2 PROTEIN:immunoglobulins
CHEMICAL:SARS-CoV-2 DISEASE:cancers
CHEMICAL:SARS-CoV-2 CHEMICAL:FcgammaRIIb
CHEMICAL:SARS-CoV-2 CHEMICAL:FcgammaRs
CHEMICAL:SARS-CoV-2 DISEASE:inflammatory diseases
CHEMICAL:SARS-CoV-2 CHEMICAL:FcgammaR
CHEMICAL:SARS-CoV-2 SO:flanked
CHEMICAL:SARS-CoV-2 PROTEIN:PHEIC
CHEMICAL:SARS-CoV-2 DISEASE:asthma
CHEMICAL:SARS-CoV-2 DISEASE:novelBetacoronavirus disease
CHEMICAL:SARS-CoV-2 DISEASE:extrapulmonary signs
CHEMICAL:SARS-CoV-2 DISEASE:coronavirus' or '2019-nCoV' or 'COVID-19'
CHEMICAL:SARS-CoV-2 DISEASE:chronic pulmonary diseases
CHEMICAL:SARS-CoV-2 DISEASE:Fever
CHEMICAL:SARS-CoV-2 DISEASE:2019-nCoV infection
CHEMICAL:SARS-CoV-2 DISEASE:obstructive pulmonary disease
CHEMICAL:SARS-CoV-2 DISEASE:bronchiectasis
CHEMICAL:SARS-CoV-2 DISEASE:secondary infections
CHEMICAL:SARS-CoV-2 SO:integration
CHEMICAL:SARS-CoV-2 SO:known lentivirus
CHEMICAL:SARS-CoV-2 DISEASE:easy-access
CHEMICAL:SARS-CoV-2 CHEMICAL:Trizolbased
CHEMICAL:SARS-CoV-2 SO:conserved S epitopes
CHEMICAL:SARS-CoV-2 GGP:SARS-CoV-2 S glycoprotein
CHEMICAL:SARS-CoV-2 PROTEIN:receptor-binding domains
CHEMICAL:SARS-CoV-2 PROTEIN:SARS-CoV S murine polyclonal antibodies
CHEMICAL:SARS-CoV-2 PROTEIN:SARS-CoV and SARS-related CoVs
CHEMICAL:SARS-CoV-2 PROTEIN:cross-neutralizing antibodies
CHEMICAL:SARS-CoV-2 PROTEIN:SARS-CoV-2 S
CHEMICAL:SARS-CoV-2 PROTEIN:S epitopes
CHEMICAL:SARS-CoV-2 PROTEIN:SARS-CoV-2 S ectodomain trimer
CHEMICAL:SARS-CoV-2 DNA:furin cleavage site
CHEMICAL:SARS-CoV-2 PROTEIN:S1/S2 subunits
CHEMICAL:SARS-CoV-2 PROTEIN:SARS-CoV-2 S glycoprotein
CHEMICAL:SARS-CoV-2 PROTEIN:SARS-CoV-2 S and SARS-CoV S
CHEMICAL:SARS-CoV-2 CHEMICAL:SARS-related
CHEMICAL:SARS-CoV-2 GGP:interferon beta
CHEMICAL:SARS-CoV-2 TAXON:non-human animal
CHEMICAL:SARS-CoV-2 SO:nucleotide analog prodrug
CHEMICAL:SARS-CoV-2 TAXON:virus type
CHEMICAL:SARS-CoV-2 GGP:HIV-1
CHEMICAL:SARS-CoV-2 SO:transgenic
CHEMICAL:SARS-CoV-2 PROTEIN:SARS-CoV. LPV/RTV-INFb
CHEMICAL:SARS-CoV-2 CELL_LINE:tissue cultures
CHEMICAL:SARS-CoV-2 PROTEIN:GS-5734
CHEMICAL:SARS-CoV-2 PROTEIN:LPV/RTV-INFb
CHEMICAL:SARS-CoV-2 PROTEIN:interferon beta
CHEMICAL:SARS-CoV-2 CHEMICAL:LPV/RTV-INFb
CHEMICAL:SARS-CoV-2 DISEASE:respiratory syndrome corona
CHEMICAL:SARS-CoV-2 CHEMICAL:GS-5734
CHEMICAL:SARS-CoV-2 CHEMICAL:SARS-CoV. LPV/RTV-INFb
CHEMICAL:SARS-CoV-2 DISEASE:high-morbidity
CHEMICAL:SARS-CoV-2 DISEASE:Ebola virus infections
CHEMICAL:SARS-CoV-2 DISEASE:human immunodeficiency virus type 1
CHEMICAL:SARS-CoV-2 DISEASE:respiratory coronavirus
CHEMICAL:SARS-CoV-2 DISEASE:Fetal distress
CHEMICAL:SARS-CoV-2 TAXON:mammalian hosts
CHEMICAL:SARS-CoV-2 TAXON:Arabia
CHEMICAL:SARS-CoV-2 PROTEIN:coronavirus (CoV) family
CHEMICAL:SARS-CoV-2 CELL_LINE:CDCs
CHEMICAL:SARS-CoV-2 DISEASE:H1N1 influenza
CHEMICAL:SARS-CoV-2 CHEMICAL:SARS-CoVs
CHEMICAL:SARS-CoV-2 CHEMICAL:Statpearls
CHEMICAL:SARS-CoV-2 DISEASE:Allergy
CHEMICAL:SARS-CoV-2 CHEBI:Hydroxychloroquine
CHEMICAL:SARS-CoV-2 CHEBI:hydroxychloroquine sulfate
CHEMICAL:SARS-CoV-2 PROTEIN:EC50=5.47 muM
CHEMICAL:SARS-CoV-2 CELL_LINE:SARS-CoV-2 infected Vero cells
CHEMICAL:SARS-CoV-2 PROTEIN:EC50=0.72 muM
CHEMICAL:SARS-CoV-2 CHEMICAL:hydroxychloroquine sulfate
CHEMICAL:SARS-CoV-2 CHEMICAL:Hydroxychloroquine
CHEMICAL:SARS-CoV-2 SO:sequence homology
CHEMICAL:SARS-CoV-2 SO:Sequence homology
CHEMICAL:SARS-CoV-2 TAXON:virus genome
CHEMICAL:SARS-CoV-2 CELL_LINE:virus-infected Vero cells
CHEMICAL:SARS-CoV-2 CELL_LINE:Vero cells
CHEMICAL:SARS-CoV-2 DNA:virus genome
CHEMICAL:SARS-CoV-2 CHEMICAL:favipiravir
CHEMICAL:SARS-CoV-2 SO:nucleic acid sequence
CHEMICAL:SARS-CoV-2 PROTEIN:nucleic acid sequence
CHEMICAL:SARS-CoV-2 DISEASE:chronic disease
CHEMICAL:SARS-CoV-2 DISEASE:Coronavirus outbreak
CHEMICAL:SARS-CoV-2 CELL_TYPE:target cells
CHEMICAL:SARS-CoV-2 PROTEIN:Middle East Respiratory Syndrome-CoV
CHEMICAL:SARS-CoV-2 GGP:TMPRSS2 inhibitor
CHEMICAL:SARS-CoV-2 CL:Cell
CHEMICAL:SARS-CoV-2 CHEBI:serine
CHEMICAL:SARS-CoV-2 GGP:pathogenic SARS-coronavirus 2
CHEMICAL:SARS-CoV-2 PROTEIN:cellular factors
CHEMICAL:SARS-CoV-2 PROTEIN:viral spike (S) proteins
CHEMICAL:SARS-CoV-2 PROTEIN:cellular receptors
CHEMICAL:SARS-CoV-2 PROTEIN:host cell proteases
CHEMICAL:SARS-CoV-2 PROTEIN:serine protease TMPRSS2
CHEMICAL:SARS-CoV-2 PROTEIN:SARS-CoV receptor ACE2
CHEMICAL:SARS-CoV-2 DISEASE:convalescent SARS
CHEMICAL:SARS-CoV-2 CHEMICAL:SARS-coronavirus 2
CHEMICAL:SARS-CoV-2 DISEASE:coronavirus infection disease
CHEMICAL:SARS-CoV-2 DNA:pathogen genome
CHEMICAL:SARS-CoV-2 TAXON:wildlife
CHEMICAL:SARS-CoV-2 PROTEIN:origin(s
CHEMICAL:SARS-CoV-2 PROTEIN:receptor-angiotensin-converting enzyme 2 (ACE2)-for
CHEMICAL:SARS-CoV-2 DISEASE:human infections
CHEMICAL:SARS-CoV-2 PROTEIN:contact(dagger
CHEMICAL:SARS-CoV-2 PROTEIN:COVID-19 (2)
CHEMICAL:SARS-CoV-2 CELL_LINE:CDC
CHEMICAL:SARS-CoV-2 CELL_LINE:Wuhan, China (1)
CHEMICAL:SARS-CoV-2 CL:erythrocyte
CHEMICAL:SARS-CoV-2 DNA:p<0.01
CHEMICAL:SARS-CoV-2 PROTEIN:High-Resolution CT
CHEMICAL:SARS-CoV-2 PROTEIN:p<0.05
CHEMICAL:SARS-CoV-2 DISEASE:opacifications
CHEMICAL:SARS-CoV-2 TAXON:Nipah
CHEMICAL:SARS-CoV-2 PROTEIN:Monoclonal antibodies
CHEMICAL:SARS-CoV-2 PROTEIN:coronaviruses SARS-CoV
CHEMICAL:SARS-CoV-2 PROTEIN:monoclonal antibody
CHEMICAL:SARS-CoV-2 PROTEIN:monoclonal antibodies
CHEMICAL:SARS-CoV-2 PROTEIN:neutralizing monoclonal antibodies
CHEMICAL:SARS-CoV-2 DISEASE:Ebola
CHEMICAL:SARS-CoV-2 DISEASE:Nipah
CHEMICAL:SARS-CoV-2 DISEASE:Coronavirus pneumonia
CHEMICAL:SARS-CoV-2 DISEASE:Self-Rating Anxiety
CHEMICAL:SARS-CoV-2 DISEASE:Anxiety
CHEMICAL:SARS-CoV-2 SO:RNA transcripts
CHEMICAL:SARS-CoV-2 SO:genomic RNA
CHEMICAL:SARS-CoV-2 GGP:COVID-19-RdRp/Hel
CHEMICAL:SARS-CoV-2 CELL_LINE:cell culture
CHEMICAL:SARS-CoV-2 PROTEIN:nucleocapsid (N) genes
CHEMICAL:SARS-CoV-2 PROTEIN:RdRp-P2
CHEMICAL:SARS-CoV-2 RNA:vitro RNA transcripts
CHEMICAL:SARS-CoV-2 PROTEIN:RNA-dependent RNA polymerase (RdRp)/helicase
CHEMICAL:SARS-CoV-2 PROTEIN:COVID-19-RdRp/Hel
CHEMICAL:SARS-CoV-2 PROTEIN:Hel
CHEMICAL:SARS-CoV-2 RNA:genomic RNA
CHEMICAL:SARS-CoV-2 CHEMICAL:RdRp-P2
CHEMICAL:SARS-CoV-2 DISEASE:coronaviruses and respiratory pathogens
CHEMICAL:SARS-CoV-2 DISEASE:SARS-CoV-2-associated Coronavirus Disease 2019
CHEMICAL:SARS-CoV-2 CHEBI:polar residues
CHEMICAL:SARS-CoV-2 GO:extracellular
CHEMICAL:SARS-CoV-2 GGP:ACE2-B(0)AT1 complex
CHEMICAL:SARS-CoV-2 CHEBI:glycoprotein
CHEMICAL:SARS-CoV-2 PROTEIN:cellular receptor
CHEMICAL:SARS-CoV-2 PROTEIN:extracellular peptidase domain
CHEMICAL:SARS-CoV-2 PROTEIN:receptor binding domain
CHEMICAL:SARS-CoV-2 PROTEIN:collectrin-like domain
CHEMICAL:SARS-CoV-2 PROTEIN:ACE2-B(0)AT1 complex
CHEMICAL:SARS-CoV-2 PROTEIN:heterodimers
CHEMICAL:SARS-CoV-2 PROTEIN:neutral amino acid transporter B(0)AT1
CHEMICAL:SARS-CoV-2 PROTEIN:surface spike glycoprotein
CHEMICAL:SARS-CoV-2 CHEMICAL:syndrome-coronavirus
CHEMICAL:SARS-CoV-2 DISEASE:coronavirus recognition and infection
CHEMICAL:SARS-CoV-2 CHEMICAL:1275
CHEMICAL:SARS-CoV-2 DISEASE:airborne infection
CHEMICAL:SARS-CoV-2 SO:intra-host variants
CHEMICAL:SARS-CoV-2 TAXON:bacteria
CHEMICAL:SARS-CoV-2 SO:variant
CHEMICAL:SARS-CoV-2 TAXON:microorganisms
CHEMICAL:SARS-CoV-2 CHEMICAL:CAP
CHEMICAL:SARS-CoV-2 SO:binding site
CHEMICAL:SARS-CoV-2 SO:peptides
CHEMICAL:SARS-CoV-2 TAXON:virus mutations
CHEMICAL:SARS-CoV-2 GGP:AT1R blockers
CHEMICAL:SARS-CoV-2 GGP:angiotensin receptor 1
CHEMICAL:SARS-CoV-2 DNA:binding site
CHEMICAL:SARS-CoV-2 PROTEIN:angiotensin receptor 1 (AT1R) blockers
CHEMICAL:SARS-CoV-2 PROTEIN:AT1R blockers
CHEMICAL:SARS-CoV-2 CHEMICAL:losartan
CHEMICAL:SARS-CoV-2 DISEASE:coronavirus mutations
CHEMICAL:SARS-CoV-2 DISEASE:fatalities
CHEMICAL:SARS-CoV-2 DISEASE:aggressiveness
CHEMICAL:SARS-CoV-2 DISEASE:coronavirus COVID-19
CHEMICAL:SARS-CoV-2 DISEASE:respiratory tract diseases
CHEMICAL:SARS-CoV-2 PROTEIN:FcR
CHEMICAL:SARS-CoV-2 PROTEIN:intravenous immunoglobulin
CHEMICAL:SARS-CoV-2 CHEMICAL:SARS-CoV-mediated inflammation
CHEMICAL:SARS-CoV-2 DISEASE:lung injury
CHEMICAL:SARS-CoV-2 PROTEIN:Social factors
CHEMICAL:SARS-CoV-2 PROTEIN:epidemic factors
CHEMICAL:SARS-CoV-2 DNA:DXY
CHEMICAL:SARS-CoV-2 CHEMICAL:90,870
CHEMICAL:SARS-CoV-2 GO:matrix
CHEMICAL:SARS-CoV-2 DNA:Bats-Hosts-Reservoir network
CHEMICAL:SARS-CoV-2 SO:bases
CHEMICAL:SARS-CoV-2 CL:leukocyte
CHEMICAL:SARS-CoV-2 GGP:NCP
CHEMICAL:SARS-CoV-2 PROTEIN:NCP
CHEMICAL:SARS-CoV-2 CHEMICAL:NCP
CHEMICAL:SARS-CoV-2 DISEASE:coronavirus pneumonia
CHEMICAL:SARS-CoV-2 SO:Genome
CHEMICAL:SARS-CoV-2 SO:known virus genomes
CHEMICAL:SARS-CoV-2 TAXON:viral mutations
CHEMICAL:SARS-CoV-2 SO:genotypes
CHEMICAL:SARS-CoV-2 PROTEIN:SARS-related coronavirus (SARSr-CoV)
CHEMICAL:SARS-CoV-2 DNA:assembled genomes
CHEMICAL:SARS-CoV-2 PROTEIN:SUPPLEMENTARY
CHEMICAL:SARS-CoV-2 PROTEIN:https://www.genomedetective.com/app/typingtool/cov
CHEMICAL:SARS-CoV-2 DNA:virus genomes
CHEMICAL:SARS-CoV-2 PROTEIN:coronavirus species
CHEMICAL:SARS-CoV-2 DNA:whole genomes
CHEMICAL:SARS-CoV-2 CHEMICAL:FASTA
CHEMICAL:SARS-CoV-2 CHEMICAL:SUPPLEMENTARY
CHEMICAL:SARS-CoV-2 CHEMICAL:SARS-related coronavirus
CHEMICAL:SARS-CoV-2 CHEMICAL:SARSr-CoV
CHEMICAL:SARS-CoV-2 CHEMICAL:https://www.genomedetective.com/app/typingtool/cov
CHEMICAL:SARS-CoV-2 DISEASE:muscle soreness
CHEMICAL:SARS-CoV-2 CELL_LINE:Wuhan, China,
CHEMICAL:SARS-CoV-2 DISEASE:lung lesions
CHEMICAL:SARS-CoV-2 DISEASE:pericardial effusion
CHEMICAL:SARS-CoV-2 DISEASE:lymphadenopathy
CHEMICAL:SARS-CoV-2 CHEMICAL:SARS-CoV-2-infected
CHEMICAL:SARS-CoV-2 DISEASE:Pleural effusion
CHEMICAL:SARS-CoV-2 CL:labile blood products
CHEMICAL:SARS-CoV-2 PROTEIN:coronavirus infections-SARS
CHEMICAL:SARS-CoV-2 PROTEIN:beta-coronaviruses
CHEMICAL:SARS-CoV-2 PROTEIN:blood products
CHEMICAL:SARS-CoV-2 PROTEIN:labile blood products
CHEMICAL:SARS-CoV-2 CHEMICAL:beta-coronaviruses
CHEMICAL:SARS-CoV-2 DISEASE:Acute Respiratory Syndrome Coronavirus 2
CHEMICAL:SARS-CoV-2 CL:B cell
CHEMICAL:SARS-CoV-2 SO:alleles
CHEMICAL:SARS-CoV-2 PROTEIN:spike (S) and nucleocapsid (N) proteins
CHEMICAL:SARS-CoV-2 CELL_TYPE:B cell and
CHEMICAL:SARS-CoV-2 PROTEIN:immunogenic structural proteins
CHEMICAL:SARS-CoV-2 DNA:120 available SARS-CoV-2 sequences
CHEMICAL:SARS-CoV-2 PROTEIN:T cell epitopes
CHEMICAL:SARS-CoV-2 PROTEIN:SARS-CoV-2 proteins
CHEMICAL:SARS-CoV-2 CELL_LINE:SARS-CoV-derived B cell
CHEMICAL:SARS-CoV-2 DNA:MHC alleles
CHEMICAL:SARS-CoV-2 PROTEIN:epitopes
CHEMICAL:SARS-CoV-2 CHEMICAL:SARS-CoV-derived B
CHEMICAL:SARS-CoV-2 GO:lung segments
CHEMICAL:SARS-CoV-2 DISEASE:pneumothorax
CHEMICAL:SARS-CoV-2 DISEASE:Hospital-acquired infection
CHEMICAL:SARS-CoV-2 CHEMICAL:single-centered
CHEMICAL:SARS-CoV-2 CHEMICAL:SARS-CoV-2 pneumonia
CHEMICAL:SARS-CoV-2 DISEASE:liver dysfunction
CHEMICAL:SARS-CoV-2 DISEASE:chronic illness
CHEMICAL:SARS-CoV-2 DISEASE:organ function damage
CHEMICAL:SARS-CoV-2 PROTEIN:IgM-IgG
CHEMICAL:SARS-CoV-2 PROTEIN:virus (SARS-Cov-2)
CHEMICAL:SARS-CoV-2 DISEASE:IgM-IgG
CHEMICAL:SARS-CoV-2 SO:homological sequence
CHEMICAL:SARS-CoV-2 DISEASE:neurologic signs
CHEMICAL:SARS-CoV-2 DISEASE:infection of SARS-CoV
CHEMICAL:SARS-CoV-2 DISEASE:pneumonia coronavirus disease 2019
CHEMICAL:SARS-CoV-2 DISEASE:SARS-CoV-2-induced respiratory failure
CHEMICAL:SARS-CoV-2 SO:substitutions
CHEMICAL:SARS-CoV-2 GGP:human SARS-CoV-2 virus
CHEMICAL:SARS-CoV-2 SO:insertion
CHEMICAL:SARS-CoV-2 PROTEIN:RRAR motif
CHEMICAL:SARS-CoV-2 DNA:70 genomes
CHEMICAL:SARS-CoV-2 PROTEIN:cellular proteases
CHEMICAL:SARS-CoV-2 DNA:spike glycoprotein gene
CHEMICAL:SARS-CoV-2 CHEMICAL:SRR10168377
CHEMICAL:SARS-CoV-2 CHEMICAL:SRR10168378
CHEMICAL:SARS-CoV-2 SO:modified rapid sequence
CHEMICAL:SARS-CoV-2 DISEASE:coagulopathy
CHEMICAL:SARS-CoV-2 DISEASE:nosocomial infections
CHEMICAL:SARS-CoV-2 DISEASE:metabolic acidosis
CHEMICAL:SARS-CoV-2 TAXON:Chelonia mydas
CHEMICAL:SARS-CoV-2 TAXON:Chrysemys
CHEMICAL:SARS-CoV-2 TAXON:turtles
CHEMICAL:SARS-CoV-2 CHEBI:amino acids
CHEMICAL:SARS-CoV-2 PROTEIN:coronavirus spike protein
CHEMICAL:SARS-CoV-2 PROTEIN:S protein RBD
CHEMICAL:SARS-CoV-2 CHEMICAL:amino acids of S
CHEMICAL:SARS-CoV-2 DISEASE:Pelodiscus sinensis
CHEMICAL:SARS-CoV-2 CHEMICAL:severe-type
CHEMICAL:SARS-CoV-2 DISEASE:coronavirus in tears
CHEMICAL:SARS-CoV-2 DISEASE:respiratory tract infections
CHEMICAL:SARS-CoV-2 CHEMICAL:novel-coronavirus
CHEMICAL:SARS-CoV-2 TAXON:zoonotic viral
CHEMICAL:SARS-CoV-2 TAXON:coronavirus sequences
CHEMICAL:SARS-CoV-2 DNA:coronavirus sequences
CHEMICAL:SARS-CoV-2 DISEASE:viral outbreak
CHEMICAL:SARS-CoV-2 GGP:nsp8
CHEMICAL:SARS-CoV-2 CHEBI:triphosphate
CHEMICAL:SARS-CoV-2 GGP:nsp7
CHEMICAL:SARS-CoV-2 SO:part a polyprotein
CHEMICAL:SARS-CoV-2 CHEBI:nucleotides
CHEMICAL:SARS-CoV-2 SO:excision
CHEMICAL:SARS-CoV-2 GGP:nsp12
CHEMICAL:SARS-CoV-2 GO:active complex
CHEMICAL:SARS-CoV-2 CHEBI:ATP
CHEMICAL:SARS-CoV-2 SO:RNA polymerases
CHEMICAL:SARS-CoV-2 TAXON:RDV
CHEMICAL:SARS-CoV-2 GGP:MERS-CoV RdRp
CHEMICAL:SARS-CoV-2 SO:nucleotide analog inhibitor
CHEMICAL:SARS-CoV-2 SO:position
CHEMICAL:SARS-CoV-2 TAXON:insect cells
CHEMICAL:SARS-CoV-2 DNA:RDV
CHEMICAL:SARS-CoV-2 PROTEIN:nsp12
CHEMICAL:SARS-CoV-2 PROTEIN:nsp7
CHEMICAL:SARS-CoV-2 PROTEIN:MERS-CoV RdRp
CHEMICAL:SARS-CoV-2 CELL_TYPE:insect cells
CHEMICAL:SARS-CoV-2 PROTEIN:viral 3'-5' exonuclease
CHEMICAL:SARS-CoV-2 PROTEIN:RdRps
CHEMICAL:SARS-CoV-2 PROTEIN:nsp8
CHEMICAL:SARS-CoV-2 PROTEIN:MERS-CoV nonstructural proteins nsp5
CHEMICAL:SARS-CoV-2 PROTEIN:position i+3
CHEMICAL:SARS-CoV-2 PROTEIN:RNA-dependent RNA polymerases
CHEMICAL:SARS-CoV-2 CHEMICAL:triphosphate
CHEMICAL:SARS-CoV-2 CHEMICAL:RDV
CHEMICAL:SARS-CoV-2 CHEMICAL:ATP
CHEMICAL:SARS-CoV-2 DISEASE:cerebral infarction
CHEMICAL:SARS-CoV-2 PROTEIN:antigenic epitopes
CHEMICAL:SARS-CoV-2 SO:coding and non-coding regions
CHEMICAL:SARS-CoV-2 SO:deletions
CHEMICAL:SARS-CoV-2 DNA:near-complete genomes
CHEMICAL:SARS-CoV-2 DNA:coding and non-coding regions
CHEMICAL:SARS-CoV-2 DISEASE:viral respiratory illness
CHEMICAL:SARS-CoV-2 TAXON:rodents
CHEMICAL:SARS-CoV-2 GGP:Huanan
CHEMICAL:SARS-CoV-2 DISEASE:coronavirus as Coronavirus Disease 2019
CHEMICAL:SARS-CoV-2 DNA:bat-SL-CoVZXC21
CHEMICAL:SARS-CoV-2 PROTEIN:bat-SL-CoVZC45
CHEMICAL:SARS-CoV-2 DISEASE:coronavirus or 2019-nCoV) disease
CHEMICAL:SARS-CoV-2 CHEMICAL:bat-SL-CoVZXC21
CHEMICAL:SARS-CoV-2 SO:clustered
CHEMICAL:SARS-CoV-2 SO:genome sequences
CHEMICAL:SARS-CoV-2 CELL_LINE:Vero cell cultures
CHEMICAL:SARS-CoV-2 CHEBI:Allergic
CHEMICAL:SARS-CoV-2 CELL_TYPE:Blood eosinophil
CHEMICAL:SARS-CoV-2 DISEASE:urticaria
CHEMICAL:SARS-CoV-2 DISEASE:hypersensitivity
CHEMICAL:SARS-CoV-2 DISEASE:eosinopenia
CHEMICAL:SARS-CoV-2 DISEASE:Chronic obstructive pulmonary disease
CHEMICAL:SARS-CoV-2 DISEASE:allergy
CHEMICAL:SARS-CoV-2 DISEASE:Allergic diseases
CHEMICAL:SARS-CoV-2 CHEMICAL:AEDT
CHEMICAL:SARS-CoV-2 PROTEIN:major factors
CHEMICAL:SARS-CoV-2 SO:noncoding sequences
CHEMICAL:SARS-CoV-2 SO:conservation
CHEMICAL:SARS-CoV-2 SO:noncoding
CHEMICAL:SARS-CoV-2 SO:coding sequences
CHEMICAL:SARS-CoV-2 TAXON:coronavirus genomes
CHEMICAL:SARS-CoV-2 TAXON:zoonoses
CHEMICAL:SARS-CoV-2 TAXON:viral genome
CHEMICAL:SARS-CoV-2 DNA:coding sequences
CHEMICAL:SARS-CoV-2 DNA:noncoding upstream and downstream flanks
CHEMICAL:SARS-CoV-2 DNA:viral genome
CHEMICAL:SARS-CoV-2 DNA:253 upstream noncoding sequences
CHEMICAL:SARS-CoV-2 DNA:coronavirus genomes
CHEMICAL:SARS-CoV-2 DISEASE:respiratory syndrome-like coronavirus
CHEMICAL:SARS-CoV-2 CHEBI:metal
CHEMICAL:SARS-CoV-2 CHEBI:hydrogen peroxide
CHEMICAL:SARS-CoV-2 CHEBI:benzalkonium chloride
CHEMICAL:SARS-CoV-2 CHEBI:chlorhexidine digluconate
CHEMICAL:SARS-CoV-2 TAXON:endemic human coronaviruses
CHEMICAL:SARS-CoV-2 CHEBI:ethanol
CHEMICAL:SARS-CoV-2 CHEBI:biocidal agents
CHEMICAL:SARS-CoV-2 CHEMICAL:ethanol
CHEMICAL:SARS-CoV-2 CHEMICAL:hydrogen peroxide
CHEMICAL:SARS-CoV-2 CHEMICAL:benzalkonium chloride
CHEMICAL:SARS-CoV-2 CHEMICAL:chlorhexidine digluconate
DISEASE:pneumonia DISEASE:acute respiratory syndrome coronavirus 2(SARS-CoV-2
DISEASE:pneumonia DISEASE:genital infection
DISEASE:pneumonia DISEASE:infection
DISEASE:pneumonia DISEASE:SARS-CoV-2 infection
DISEASE:pneumonia DISEASE:COVID-19 illness
DISEASE:pneumonia TAXON:viral
DISEASE:pneumonia TAXON:Ab
DISEASE:pneumonia PROTEIN:SARS-CoV-2 neutralizing Ab
DISEASE:pneumonia DISEASE:viral respiratory diseases
DISEASE:pneumonia SO:RNA viruses
DISEASE:pneumonia TAXON:SARS-CoV
DISEASE:pneumonia TAXON:human
DISEASE:pneumonia PROTEIN:SARS-CoVs
DISEASE:pneumonia PROTEIN:SARS-CoV
DISEASE:pneumonia CELL_LINE:Wuhan, Hubei, China [1]
DISEASE:pneumonia CELL_LINE:COVID-19
DISEASE:pneumonia DISEASE:coronavirus disease
DISEASE:pneumonia DISEASE:acute respiratory syndrome coronaviruses
DISEASE:pneumonia CHEMICAL:transfusion-transmissible [3,4]
DISEASE:pneumonia TAXON:coronavirus
DISEASE:pneumonia DISEASE:coronavirus disease 2019
DISEASE:pneumonia DISEASE:infectious disease
DISEASE:pneumonia DISEASE:acute respiratory syndrome coronavirus 2
DISEASE:pneumonia CL:epithelial cells
DISEASE:pneumonia TAXON:Coronavirus
DISEASE:pneumonia PROTEIN:COVID-19.(2
DISEASE:pneumonia PROTEIN:world.(3
DISEASE:pneumonia CELL_TYPE:human airway epithelial cells
DISEASE:pneumonia CHEMICAL:spearing
DISEASE:pneumonia DISEASE:Coronavirus disease 2019
DISEASE:pneumonia TAXON:Human beings
DISEASE:pneumonia CHEBI:molecular
DISEASE:pneumonia DISEASE:infectious diseases
DISEASE:pneumonia DISEASE:chronic diseases
DISEASE:pneumonia DISEASE:respiratory syndrome
DISEASE:pneumonia GO:inclusion
DISEASE:pneumonia CHEBI:drug
DISEASE:pneumonia TAXON:Virus
DISEASE:pneumonia TAXON:human-to-human
DISEASE:pneumonia CELL_LINE:Wuhan, Hubei, China
DISEASE:pneumonia DISEASE:ground-glass opacity
DISEASE:pneumonia DISEASE:familial cluster
DISEASE:pneumonia DISEASE:laboratory-confirmed infection
DISEASE:pneumonia DISEASE:death
DISEASE:pneumonia DISEASE:COVID-19 infection
DISEASE:pneumonia GGP:MERS-CoV
DISEASE:pneumonia TAXON:humans
DISEASE:pneumonia GGP:SARS-CoV-2
DISEASE:pneumonia CHEBI:adenosine
DISEASE:pneumonia TAXON:animals
DISEASE:pneumonia PROTEIN:MERS-CoV
DISEASE:pneumonia DISEASE:block infection
DISEASE:pneumonia CHEMICAL:adenosine
DISEASE:pneumonia DISEASE:human infection
DISEASE:pneumonia GGP:SARS-CoV
DISEASE:pneumonia CELL_LINE:Wuhan
DISEASE:pneumonia PROTEIN:COVID-19
DISEASE:pneumonia CELL_LINE:Hubei
DISEASE:pneumonia DISEASE:lung failure
DISEASE:pneumonia DISEASE:respiratory illness
DISEASE:pneumonia DISEASE:coronavirus
DISEASE:pneumonia SO:repeat viral
DISEASE:pneumonia DISEASE:throat
DISEASE:pneumonia DISEASE:fever
DISEASE:pneumonia CELL_LINE:Wuhan, China.
DISEASE:pneumonia PROTEIN:Japan
DISEASE:pneumonia DISEASE:diarrhoea
DISEASE:pneumonia DISEASE:community-acquired pneumonia
DISEASE:pneumonia DISEASE:corona virus disease 2019
DISEASE:pneumonia DISEASE:deaths
DISEASE:pneumonia TAXON:zoonotic coronavirus
DISEASE:pneumonia TAXON:animal-human
DISEASE:pneumonia PROTEIN:coronavirus Disease (COVID-19)
DISEASE:pneumonia DISEASE:coronavirus Disease
DISEASE:pneumonia DISEASE:MERS
DISEASE:pneumonia DISEASE:inter-human
DISEASE:pneumonia DISEASE:SARS
DISEASE:pneumonia DISEASE:Respiratory Syndrome
DISEASE:pneumonia DISEASE:ARDS
DISEASE:pneumonia DISEASE:Coronavirus Disease
DISEASE:pneumonia CHEMICAL:coronavirus
DISEASE:pneumonia DISEASE:acute respiratory distress syndrome
DISEASE:pneumonia PROTEIN:CT
DISEASE:pneumonia SO:genome
DISEASE:pneumonia TAXON:individuals
DISEASE:pneumonia DNA:SARS-CoV-2 genome
DISEASE:pneumonia DNA:COVID-19
DISEASE:pneumonia DNA:Wuhan
DISEASE:pneumonia DISEASE:cancer
DISEASE:pneumonia DISEASE:diabetes
DISEASE:pneumonia DISEASE:hypertension
DISEASE:pneumonia SO:genes
DISEASE:pneumonia GO:X chromosome
DISEASE:pneumonia TAXON:bacterial
DISEASE:pneumonia CHEBI:oxygen
DISEASE:pneumonia CHEBI:hydrogen
DISEASE:pneumonia CHEBI:oxygen O2
DISEASE:pneumonia CHEBI:ozone
DISEASE:pneumonia CHEBI:molecules
DISEASE:pneumonia GGP:IL-1R
DISEASE:pneumonia TAXON:microbes
DISEASE:pneumonia SO:RNA virus
DISEASE:pneumonia GGP:IL-1
DISEASE:pneumonia PROTEIN:pleiotropic cytokine
DISEASE:pneumonia DNA:immune genes
DISEASE:pneumonia PROTEIN:TLR
DISEASE:pneumonia PROTEIN:CoV-19
DISEASE:pneumonia PROTEIN:IL-1R
DISEASE:pneumonia PROTEIN:IL-1
DISEASE:pneumonia DNA:X chromosome
DISEASE:pneumonia CHEMICAL:oxygen
DISEASE:pneumonia CHEMICAL:ozone
DISEASE:pneumonia DISEASE:bacterial infectious diseases
DISEASE:pneumonia DISEASE:CoV-19 infection
DISEASE:pneumonia DISEASE:inflammation
DISEASE:pneumonia DISEASE:acute respiratory diseases
DISEASE:pneumonia DISEASE:pulmonary fibrosis
DISEASE:pneumonia DISEASE:bronchitis
DISEASE:pneumonia DISEASE:fibrosis
DISEASE:pneumonia DISEASE:rheumatoid arthritis
DISEASE:pneumonia TAXON:viruses
DISEASE:pneumonia SO:RNA
DISEASE:pneumonia TAXON:Coronavirus RNA
DISEASE:pneumonia PROTEIN:Guangdong
DISEASE:pneumonia PROTEIN:GNRI
DISEASE:pneumonia RNA:negative RNA
DISEASE:pneumonia DNA:E and N genes
DISEASE:pneumonia RNA:Coronavirus RNA
DISEASE:pneumonia DNA:Guangdong
DISEASE:pneumonia RNA:SARS-CoV-2 RNA
DISEASE:pneumonia CELL_LINE:Wuhan, China and
DISEASE:pneumonia DISEASE:respiratory infection
DISEASE:pneumonia CL:cell
DISEASE:pneumonia CL:cellular
DISEASE:pneumonia CL:pericytes
DISEASE:pneumonia CL:host cellular
DISEASE:pneumonia CHEBI:mRNA
DISEASE:pneumonia TAXON:outbreaks
DISEASE:pneumonia GGP:ACE2
DISEASE:pneumonia CHEBI:protein
DISEASE:pneumonia GGP:Angiotensin-converting enzyme 2
DISEASE:pneumonia CL:endothelial cells
DISEASE:pneumonia RNA:mRNA
DISEASE:pneumonia CELL_TYPE:capillary endothelial cells
DISEASE:pneumonia CELL_TYPE:pericytes
DISEASE:pneumonia PROTEIN:ACE2
DISEASE:pneumonia PROTEIN:Angiotensin-converting enzyme 2
DISEASE:pneumonia PROTEIN:key host cellular receptor
DISEASE:pneumonia DISEASE:microvascular dysfunction
DISEASE:pneumonia DISEASE:cardiac injury
DISEASE:pneumonia DISEASE:heart failure disease
DISEASE:pneumonia DISEASE:Cardiac injury
DISEASE:pneumonia DISEASE:cardiovascular disease
DISEASE:pneumonia DISEASE:pericytes injury
DISEASE:pneumonia DISEASE:virus infection
DISEASE:pneumonia TAXON:pangolins
DISEASE:pneumonia TAXON:host
DISEASE:pneumonia TAXON:bats
DISEASE:pneumonia PROTEIN:pangolins
DISEASE:pneumonia DISEASE:acute respiratory syndrome coronavirus-2
DISEASE:pneumonia TAXON:viral RNA
DISEASE:pneumonia TAXON:man
DISEASE:pneumonia CL:cells
DISEASE:pneumonia TAXON:Viruses
DISEASE:pneumonia PROTEIN:FUNDING
DISEASE:pneumonia RNA:viral RNA
DISEASE:pneumonia DISEASE:organ failure
DISEASE:pneumonia DISEASE:nasopharyngeal and blood, urine
DISEASE:pneumonia TAXON:human coronavirus
DISEASE:pneumonia CHEBI:guanosine
DISEASE:pneumonia GGP:RdRp
DISEASE:pneumonia CHEBI:drugs
DISEASE:pneumonia PROTEIN:IDX-184
DISEASE:pneumonia PROTEIN:SIGNIFICANCE
DISEASE:pneumonia PROTEIN:RNA-dependent RNA polymerase
DISEASE:pneumonia DNA:YAK
DISEASE:pneumonia DNA:RdRp
DISEASE:pneumonia PROTEIN:RdRp
DISEASE:pneumonia PROTEIN:anti-RdRp
DISEASE:pneumonia CHEMICAL:Sofosbuvir
DISEASE:pneumonia CHEMICAL:IDX-184
DISEASE:pneumonia CHEMICAL:Ribavirin
DISEASE:pneumonia CHEMICAL:Remdesivir
DISEASE:pneumonia DISEASE:Setrobuvir
DISEASE:pneumonia DISEASE:YAK
DISEASE:pneumonia DISEASE:infections
DISEASE:pneumonia CHEMICAL:Tenofovir
DISEASE:pneumonia CHEMICAL:Galidesivir
DISEASE:pneumonia DISEASE:viral infection COVID-19
DISEASE:pneumonia DISEASE:toxicity
DISEASE:pneumonia CHEMICAL:guanosine
DISEASE:pneumonia SO:region
DISEASE:pneumonia SO:RNA betacoronavirus2
DISEASE:pneumonia DNA:Hubei region
DISEASE:pneumonia RNA:enveloped RNA betacoronavirus2
DISEASE:pneumonia CHEMICAL:betacoronavirus2
DISEASE:pneumonia CHEBI:creatine
DISEASE:pneumonia GGP:interferon alfa
DISEASE:pneumonia CL:lymphocytes
DISEASE:pneumonia GGP:procalcitonin
DISEASE:pneumonia GGP:D-dimer
DISEASE:pneumonia CELL_TYPE:lymphocytes
DISEASE:pneumonia PROTEIN:interferon alfa
DISEASE:pneumonia PROTEIN:procalcitonin
DISEASE:pneumonia PROTEIN:creatine kinase
DISEASE:pneumonia PROTEIN:D-dimer
DISEASE:pneumonia DISEASE:acute upper respiratory symptoms
DISEASE:pneumonia CHEMICAL:lopinavir-ritonavir syrup
DISEASE:pneumonia CHEMICAL:creatine
DISEASE:pneumonia DISEASE:dry cough
DISEASE:pneumonia DISEASE:leucopenia
DISEASE:pneumonia DISEASE:community-acquired infections
DISEASE:pneumonia DISEASE:nosocomial infection
DISEASE:pneumonia SO:genetic
DISEASE:pneumonia DISEASE:Hereditary ataxia
DISEASE:pneumonia DISEASE:disability
DISEASE:pneumonia DISEASE:neurological symptoms
DISEASE:pneumonia DISEASE:neurodegenerative diseases
DISEASE:pneumonia DISEASE:Coronavirus Infected Pneumonia
DISEASE:pneumonia DISEASE:coronavirus infection
DISEASE:pneumonia CHEBI:methylprednisolone
DISEASE:pneumonia GO:membrane
DISEASE:pneumonia TAXON:Viral
DISEASE:pneumonia GO:antibody
DISEASE:pneumonia PROTEIN:SARS-CoV-2-specific antibody
DISEASE:pneumonia PROTEIN:ECMO
DISEASE:pneumonia PROTEIN:IgG
DISEASE:pneumonia PROTEIN:serum antibody
DISEASE:pneumonia DISEASE:laboratory-confirmed COVID-19
DISEASE:pneumonia DISEASE:respiratory distress syndrome
DISEASE:pneumonia DISEASE:illness
DISEASE:pneumonia CHEMICAL:Pao2/Fio2
DISEASE:pneumonia CHEMICAL:methylprednisolone
DISEASE:pneumonia TAXON:Coronaviruses
DISEASE:pneumonia CHEBI:troponin
DISEASE:pneumonia GO:antivirals
DISEASE:pneumonia PROTEIN:troponin
DISEASE:pneumonia PROTEIN:coronaviruses
DISEASE:pneumonia DISEASE:diabetes mellitus
DISEASE:pneumonia CHEMICAL:troponin
DISEASE:pneumonia DISEASE:vascular inflammation
DISEASE:pneumonia DISEASE:cardiovascular diseases
DISEASE:pneumonia DISEASE:myocarditis
DISEASE:pneumonia DISEASE:cardiac arrhythmias
DISEASE:pneumonia DISEASE:cerebrovascular diseases
DISEASE:pneumonia DISEASE:extrapulmonary manifestations
DISEASE:pneumonia DISEASE:Coronavirus disease
DISEASE:pneumonia CHEBI:chloroquine
DISEASE:pneumonia DISEASE:viral infections
DISEASE:pneumonia CHEMICAL:lockdowns
DISEASE:pneumonia DISEASE:respiratory failure
DISEASE:pneumonia CHEMICAL:2 - 2.5
DISEASE:pneumonia CHEMICAL:chloroquine
DISEASE:pneumonia DISEASE:cross-infection
DISEASE:pneumonia DISEASE:acute respiratory syndrome 2
DISEASE:pneumonia PROTEIN:immunoglobulin
DISEASE:pneumonia CHEMICAL:<3
DISEASE:pneumonia DISEASE:respiratory tract infection
DISEASE:pneumonia CHEBI:sodium
DISEASE:pneumonia GGP:C-reactive protein
DISEASE:pneumonia GGP:bilirubin
DISEASE:pneumonia CHEBI:creatinine
DISEASE:pneumonia GGP:lactate dehydrogenase
DISEASE:pneumonia PROTEIN:condition(28.8
DISEASE:pneumonia PROTEIN:predictive factors
DISEASE:pneumonia PROTEIN:C-reactive protein
DISEASE:pneumonia PROTEIN:bilirubin
DISEASE:pneumonia PROTEIN:albumin
DISEASE:pneumonia PROTEIN:lactate dehydrogenase
DISEASE:pneumonia DISEASE:expectoration
DISEASE:pneumonia DISEASE:shortness of breath
DISEASE:pneumonia DISEASE:Muscle ache
DISEASE:pneumonia DISEASE:cough
DISEASE:pneumonia CHEMICAL:bilirubin
DISEASE:pneumonia CHEMICAL:sodium
DISEASE:pneumonia DISEASE:headache
DISEASE:pneumonia DISEASE:nausea
DISEASE:pneumonia CHEMICAL:lactate
DISEASE:pneumonia DISEASE:vomiting
DISEASE:pneumonia CHEMICAL:creatinine
DISEASE:pneumonia DISEASE:SARS-CoV-2-associated disease
DISEASE:pneumonia DISEASE:respiratory disease
DISEASE:pneumonia CHEMICAL:oxygen toxicity
DISEASE:pneumonia DISEASE:atelectasis
DISEASE:pneumonia DISEASE:respiratory impairment
DISEASE:pneumonia DISEASE:respiratory diseases
DISEASE:pneumonia DISEASE:lymphocytopenia
DISEASE:pneumonia DISEASE:Deaths
DISEASE:pneumonia CHEMICAL:inhalations
DISEASE:pneumonia DISEASE:contagious disease
DISEASE:pneumonia TAXON:birds
DISEASE:pneumonia GGP:Angiotensin converting enzyme
DISEASE:pneumonia GGP:ACE2s
DISEASE:pneumonia SO:known
DISEASE:pneumonia SO:sequence
DISEASE:pneumonia TAXON:mammals
DISEASE:pneumonia TAXON:hosts
DISEASE:pneumonia PROTEIN:ACE2s
DISEASE:pneumonia PROTEIN:Angiotensin converting enzyme 2
DISEASE:pneumonia CHEMICAL:ACE2s
DISEASE:pneumonia CHEMICAL:Angiotensin
DISEASE:pneumonia PROTEIN:anti-SARS-COV-2 IgG
DISEASE:pneumonia CHEMICAL:anti-SARS-COV-2
DISEASE:pneumonia PROTEIN:Coronaviridiae family
DISEASE:pneumonia DISEASE:upper respiratory tract infection
DISEASE:pneumonia DISEASE:Infections
DISEASE:pneumonia DISEASE:sepsis
DISEASE:pneumonia GO:antibodies
DISEASE:pneumonia TAXON:viral nucleic acid
DISEASE:pneumonia PROTEIN:IgM antibodies
DISEASE:pneumonia PROTEIN:virus specific IgG
DISEASE:pneumonia DISEASE:bacterial pneumonia
DISEASE:pneumonia CHEMICAL:nucleic acid
DISEASE:pneumonia DISEASE:chronic obstructive pulmonary disease
DISEASE:pneumonia DISEASE:allergic diseases
DISEASE:pneumonia CHEMICAL:self-quarantine
DISEASE:pneumonia GGP:SARS-CoV.
DISEASE:pneumonia SO:enzyme
DISEASE:pneumonia CHEBI:reagents
DISEASE:pneumonia PROTEIN:angiotensin-converting enzyme
DISEASE:pneumonia PROTEIN:receptor SARS-CoV.
DISEASE:pneumonia DISEASE:Infection
DISEASE:pneumonia TAXON:animal
DISEASE:pneumonia SO:domains
DISEASE:pneumonia DISEASE:fatigue
DISEASE:pneumonia DISEASE:diarrhea
DISEASE:pneumonia DISEASE:dyspnea
DISEASE:pneumonia DISEASE:hemoptysis
DISEASE:pneumonia GGP:SARS-Cov-2
DISEASE:pneumonia CELL_LINE:Zhejiang
DISEASE:pneumonia PROTEIN:SARS-Cov-2
DISEASE:pneumonia CELL_LINE:Wuhan, Hubei.
DISEASE:pneumonia CHEMICAL:clinical-diagnosed COVID-19
DISEASE:pneumonia CHEMICAL:SARS-Cov-2
DISEASE:pneumonia CHEMICAL:clinical-confirmed COVID-19
DISEASE:pneumonia CHEBI:nucleic acid
DISEASE:pneumonia SO:reverse transcription-polymerase chain
DISEASE:pneumonia CL:lymphocyte
DISEASE:pneumonia PROTEIN:High-sensitivity C-reactive protein
DISEASE:pneumonia PROTEIN:WBC
DISEASE:pneumonia CHEBI:antibiotic
DISEASE:pneumonia CHEBI:teicoplanin
DISEASE:pneumonia CHEBI:Teicoplanin
DISEASE:pneumonia CHEBI:Chloroquine
DISEASE:pneumonia TAXON:human cells
DISEASE:pneumonia DNA:Wuhan region
DISEASE:pneumonia CELL_TYPE:human cells
DISEASE:pneumonia PROTEIN:teicoplanin
DISEASE:pneumonia DISEASE:staphylococcal infections
DISEASE:pneumonia CHEMICAL:Chloroquine
DISEASE:pneumonia CHEMICAL:remdesivir
DISEASE:pneumonia CHEMICAL:teicoplanin
DISEASE:pneumonia CHEMICAL:Teicoplanin
DISEASE:pneumonia CHEMICAL:ribavirin
DISEASE:pneumonia CHEMICAL:ritonavir
DISEASE:pneumonia CHEMICAL:lopinavir
DISEASE:pneumonia TAXON:coronaviruses
DISEASE:pneumonia DISEASE:Respiratory Syndrome Coronavirus
DISEASE:pneumonia CHEBI:nt
DISEASE:pneumonia CHEBI:nucleotide
DISEASE:pneumonia DISEASE:Coronavirus Disease 2019
DISEASE:pneumonia CHEMICAL:nucleotide
DISEASE:pneumonia CHEMICAL:Betacoronavirus
DISEASE:pneumonia DISEASE:coronavirus SARS-CoV-2
DISEASE:pneumonia CL:leukocyte
DISEASE:pneumonia CL:platelet
DISEASE:pneumonia SO:interval
DISEASE:pneumonia SO:real-time reverse transcription-polymerase chain
DISEASE:pneumonia DISEASE:opacifications
DISEASE:pneumonia DISEASE:opacification
DISEASE:pneumonia DISEASE:non-COVID-19 pneumonia
DISEASE:pneumonia CL:neutrophil
DISEASE:pneumonia CL:platelets
DISEASE:pneumonia CHEBI:corticosteroid
DISEASE:pneumonia GGP:aspartate aminotransferase
DISEASE:pneumonia CHEBI:expectorant
DISEASE:pneumonia DNA:immune enhancer
DISEASE:pneumonia PROTEIN:LDH
DISEASE:pneumonia PROTEIN:P<0.05
DISEASE:pneumonia CELL_TYPE:platelets
DISEASE:pneumonia CELL_TYPE:neutrophil
DISEASE:pneumonia PROTEIN:aspartate aminotransferase
DISEASE:pneumonia PROTEIN:AST
DISEASE:pneumonia CHEMICAL:aspartate
DISEASE:pneumonia DISEASE:pleural effusion
DISEASE:pneumonia DISEASE:breath shortness
DISEASE:pneumonia DISEASE:coronavirus (SARS-CoV-2)-infected pneumonia
DISEASE:pneumonia DISEASE:anorexia
DISEASE:pneumonia DISEASE:coronavirus [2019-nCoV]
DISEASE:pneumonia TAXON:Human
DISEASE:pneumonia TAXON:animal hosts
DISEASE:pneumonia PROTEIN:proinflammatory cytokine
DISEASE:pneumonia DISEASE:community-acquired
DISEASE:pneumonia DISEASE:human immunodeficiency viruses
DISEASE:pneumonia DISEASE:Human infection
DISEASE:pneumonia GGP:prothrombin
DISEASE:pneumonia GGP:FDP
DISEASE:pneumonia SO:products
DISEASE:pneumonia GGP:Thrombin
DISEASE:pneumonia CHEBI:Antithrombin
DISEASE:pneumonia PROTEIN:Antithrombin
DISEASE:pneumonia PROTEIN:FDP
DISEASE:pneumonia PROTEIN:PT-act
DISEASE:pneumonia PROTEIN:fibrin/fibrinogen degradation products
DISEASE:pneumonia PROTEIN:fibrinogen
DISEASE:pneumonia PROTEIN:prothrombin
DISEASE:pneumonia PROTEIN:Thrombin
DISEASE:pneumonia PROTEIN:FIB
DISEASE:pneumonia DISEASE:coagulation
DISEASE:pneumonia DISEASE:blood coagulation
DISEASE:pneumonia GGP:day14
DISEASE:pneumonia GGP:LPV/r
DISEASE:pneumonia CHEMICAL:lopinavir/ritonavir(LPV/r
DISEASE:pneumonia CHEMICAL:LPV/r
DISEASE:pneumonia CHEMICAL:arbidol
DISEASE:pneumonia PROTEIN:aminotransferase
DISEASE:pneumonia DISEASE:sore throat
DISEASE:pneumonia DISEASE:lymphopenia
DISEASE:pneumonia DISEASE:laboratory-confirmed COVID-19 pneumonia
DISEASE:pneumonia DISEASE:neutrophilia
DISEASE:pneumonia DISEASE:acute respiratory syndrome
DISEASE:pneumonia DISEASE:infected disease
DISEASE:pneumonia SO:primers
DISEASE:pneumonia SO:homology
DISEASE:pneumonia SO:mutations
DISEASE:pneumonia SO:ORF
DISEASE:pneumonia SO:genomic sequences
DISEASE:pneumonia SO:positions
DISEASE:pneumonia GGP:SARAS-CoV-2
DISEASE:pneumonia SO:mutation
DISEASE:pneumonia CHEBI:amino acid
DISEASE:pneumonia SO:sites
DISEASE:pneumonia SO:probes
DISEASE:pneumonia SO:sequence variations
DISEASE:pneumonia SO:open-reading frame
DISEASE:pneumonia SO:regions
DISEASE:pneumonia DNA:N regions
DISEASE:pneumonia DNA:nt28144
DISEASE:pneumonia DNA:ORF 1a
DISEASE:pneumonia DNA:ORF 8
DISEASE:pneumonia CELL_LINE:SARS-COV-2
DISEASE:pneumonia DNA:nt8782
DISEASE:pneumonia DNA:open-reading frame
DISEASE:pneumonia CHEMICAL:SARAS-CoV-2
DISEASE:pneumonia CHEMICAL:amino acid
DISEASE:pneumonia CHEMICAL:SARS-COV-2
DISEASE:pneumonia GGP:virulence factor nonstructural protein 1
DISEASE:pneumonia SO:papain-like protein
DISEASE:pneumonia SO:deletion
DISEASE:pneumonia SO:polyprotein 1ab
DISEASE:pneumonia CHEBI:aa
DISEASE:pneumonia TAXON:Sarbecovirus
DISEASE:pneumonia PROTEIN:virulence factor nonstructural protein 1
DISEASE:pneumonia DNA:AS-SCoV2
DISEASE:pneumonia PROTEIN:papain-like protein
DISEASE:pneumonia PROTEIN:pp1ab protein
DISEASE:pneumonia PROTEIN:bat-SL-CoV-RatG13
DISEASE:pneumonia DNA:bat-SL-CoV-RaTG13
DISEASE:pneumonia PROTEIN:acidic-domain of papain-like protein
DISEASE:pneumonia CHEMICAL:Sarbecovirus
DISEASE:pneumonia DISEASE:acute respiratory syndrome coronavirus 2 [
DISEASE:pneumonia CHEMICAL:AS-SCoV2
DISEASE:pneumonia CHEMICAL:bat-SL-CoV-RatG13
DISEASE:pneumonia GGP:COVID-2019
DISEASE:pneumonia GGP:CRP
DISEASE:pneumonia PROTEIN:CRP
DISEASE:pneumonia CHEMICAL:COVID-2019
DISEASE:pneumonia DISEASE:breathlessness
DISEASE:pneumonia DISEASE:coronavirus (2019-nCoV)
DISEASE:pneumonia DISEASE:organ dysfunction
DISEASE:pneumonia DISEASE:malaise
DISEASE:pneumonia DISEASE:fatality
DISEASE:pneumonia GGP:Ang II
DISEASE:pneumonia GGP:AT1R inhibitors
DISEASE:pneumonia TAXON:Animal
DISEASE:pneumonia GGP:human ACE2
DISEASE:pneumonia GGP:ACE2/Ang
DISEASE:pneumonia CHEBI:inhibitors
DISEASE:pneumonia PROTEIN:ACE/Ang II/AT1R
DISEASE:pneumonia PROTEIN:ACE2/Ang (1-7)/Mas receptor
DISEASE:pneumonia PROTEIN:RAS
DISEASE:pneumonia CHEMICAL:ACE/Ang II/AT1R
DISEASE:pneumonia CHEMICAL:coronavirus 2019
DISEASE:pneumonia CL:monocyte
DISEASE:pneumonia CL:white blood cell
DISEASE:pneumonia PROTEIN:PCT
DISEASE:pneumonia CELL_TYPE:lymphocyte
DISEASE:pneumonia DISEASE:Peripheral white blood cell
DISEASE:pneumonia DISEASE:watery nose
DISEASE:pneumonia DISEASE:abnormal cell peripheral blood
DISEASE:pneumonia DISEASE:fever clinicic
DISEASE:pneumonia DISEASE:right upper lung
DISEASE:pneumonia DISEASE:coronavirus pneumonia
DISEASE:pneumonia CL:Lymphocyte
DISEASE:pneumonia GGP:LDH
DISEASE:pneumonia CL:blood cell
DISEASE:pneumonia GGP:WBC<4.0x10(9)/L
DISEASE:pneumonia GGP:albumin
DISEASE:pneumonia GGP:myoenzyme
DISEASE:pneumonia PROTEIN:pneumonia,4
DISEASE:pneumonia PROTEIN:coronavirus pneumonia(NCP
DISEASE:pneumonia PROTEIN:myoenzyme
DISEASE:pneumonia PROTEIN:liver enzyme
DISEASE:pneumonia DISEASE:myocardial damage
DISEASE:pneumonia DISEASE:liver damage
DISEASE:pneumonia DISEASE:Fever
DISEASE:pneumonia DISEASE:coronavirus pneumonia(NCP
DISEASE:pneumonia DISEASE:myalgia
DISEASE:pneumonia CHEMICAL:WBC<4.0x10(9)/L
DISEASE:pneumonia GGP:IL-10
DISEASE:pneumonia GGP:IL-2R
DISEASE:pneumonia GGP:serum lactate dehydrogenase
DISEASE:pneumonia GGP:Scr
DISEASE:pneumonia GGP:IL-8
DISEASE:pneumonia GGP:tumor necrosis factor-alpha
DISEASE:pneumonia GGP:interleukin-2 receptor
DISEASE:pneumonia CHEBI:Alanine
DISEASE:pneumonia GGP:IL-6
DISEASE:pneumonia GGP:TNF-alpha
DISEASE:pneumonia PROTEIN:IL-2R
DISEASE:pneumonia PROTEIN:Alanine aminotransferase
DISEASE:pneumonia PROTEIN:TNF-alpha
DISEASE:pneumonia PROTEIN:Scr
DISEASE:pneumonia PROTEIN:serum inflammatory cytokines
DISEASE:pneumonia PROTEIN:serum lactate dehydrogenase
DISEASE:pneumonia PROTEIN:tumor necrosis factor-alpha
DISEASE:pneumonia PROTEIN:IL-8
DISEASE:pneumonia PROTEIN:inflammatory cytokines
DISEASE:pneumonia PROTEIN:Tbil
DISEASE:pneumonia PROTEIN:IL-10
DISEASE:pneumonia PROTEIN:IL-6
DISEASE:pneumonia PROTEIN:interleukin-2 receptor
DISEASE:pneumonia DISEASE:viral pneumonia
DISEASE:pneumonia CHEMICAL:TNF-alpha
DISEASE:pneumonia DISEASE:2019-ncov
DISEASE:pneumonia CHEMICAL:Scr
DISEASE:pneumonia CHEMICAL:Alanine
DISEASE:pneumonia DISEASE:tumor necrosis
DISEASE:pneumonia DISEASE:co-bacterial infection
DISEASE:pneumonia CELL_LINE:Wuhan China
DISEASE:pneumonia PROTEIN:PR
DISEASE:pneumonia DISEASE:sneeze
DISEASE:pneumonia DISEASE:2019-nCoV pneumonia
DISEASE:pneumonia DISEASE:failure
DISEASE:pneumonia CHEBI:Drugs
DISEASE:pneumonia SO:genetically
DISEASE:pneumonia CHEBI:neuraminidase inhibitors
DISEASE:pneumonia PROTEIN:interferon-beta
DISEASE:pneumonia PROTEIN:monoclonal antibodies
DISEASE:pneumonia CHEMICAL:acyclovir
DISEASE:pneumonia CHEMICAL:ganciclovir
DISEASE:pneumonia CHEMICAL:zanamivir
DISEASE:pneumonia DISEASE:acute respiratory syndrome coronavirus
DISEASE:pneumonia CHEMICAL:lopinavir/ritonavir
DISEASE:pneumonia CHEMICAL:oseltamivir
DISEASE:pneumonia GGP:hepatitis C virus
DISEASE:pneumonia GGP:AHCC
DISEASE:pneumonia TAXON:papillomavirus
DISEASE:pneumonia TAXON:HIV
DISEASE:pneumonia CL:Nile virus
DISEASE:pneumonia TAXON:herpes virus
DISEASE:pneumonia GO:mushroom
DISEASE:pneumonia TAXON:avian
DISEASE:pneumonia DISEASE:hepatitis B
DISEASE:pneumonia CHEMICAL:AHCC
DISEASE:pneumonia DISEASE:hepatitis C
DISEASE:pneumonia TAXON:viral sequence
DISEASE:pneumonia CHEBI:reagent
DISEASE:pneumonia CELL_LINE:Vero E6 cells
DISEASE:pneumonia CELL_LINE:Vero-CCL81 cells
DISEASE:pneumonia PROTEIN:trypsin
DISEASE:pneumonia DNA:viral sequence
DISEASE:pneumonia CHEMICAL:trypsin
DISEASE:pneumonia DISEASE:Fetal distress
DISEASE:pneumonia DISEASE:asphyxia
DISEASE:pneumonia DISEASE:intrauterine infection
DISEASE:pneumonia TAXON:mammalian hosts
DISEASE:pneumonia TAXON:Arabia
DISEASE:pneumonia SO:+
DISEASE:pneumonia PROTEIN:coronavirus (CoV) family
DISEASE:pneumonia PROTEIN:PHEIC
DISEASE:pneumonia CELL_LINE:CDCs
DISEASE:pneumonia PROTEIN:CoV
DISEASE:pneumonia DISEASE:respiratory infections
DISEASE:pneumonia DISEASE:H1N1 influenza
DISEASE:pneumonia CHEMICAL:SARS-CoVs
DISEASE:pneumonia CHEMICAL:Statpearls
DISEASE:pneumonia DISEASE:viral diseases
DISEASE:pneumonia DISEASE:shock
DISEASE:pneumonia DISEASE:muscle ache
DISEASE:pneumonia DISEASE:secondary infection
DISEASE:pneumonia DISEASE:chills
DISEASE:pneumonia CHEBI:electron
DISEASE:pneumonia SO:sequence homology
DISEASE:pneumonia SO:Sequence homology
DISEASE:pneumonia TAXON:virus genome
DISEASE:pneumonia CELL_LINE:virus-infected Vero cells
DISEASE:pneumonia CELL_LINE:Vero cells
DISEASE:pneumonia DNA:virus genome
DISEASE:pneumonia GGP:MERS-CoV.
DISEASE:pneumonia PROTEIN:SARS CoV
DISEASE:pneumonia PROTEIN:SARS-CoV and 2019-nCoV.
DISEASE:pneumonia PROTEIN:MERS-CoV.
DISEASE:pneumonia PROTEIN:coronavirus MERS-CoV
DISEASE:pneumonia DISEASE:Human infections
DISEASE:pneumonia DISEASE:8422
DISEASE:pneumonia DISEASE:coronavirus 2019-nCoV
DISEASE:pneumonia CHEMICAL:MERS-CoV.
DISEASE:pneumonia DISEASE:confusion
DISEASE:pneumonia DISEASE:Acute Respiratory Syndrome Coronavirus
DISEASE:pneumonia DISEASE:coronavirus infections 2019-nCoV
DISEASE:pneumonia DNA:pathogen genome
DISEASE:pneumonia CHEBI:steroids
DISEASE:pneumonia SO:gaps
DISEASE:pneumonia PROTEIN:COVID 19
DISEASE:pneumonia DISEASE:Smoking
DISEASE:pneumonia DISEASE:septic shock
DISEASE:pneumonia CHEMICAL:lopinavir ritonavir
DISEASE:pneumonia CHEMICAL:steroids
DISEASE:pneumonia DISEASE:Lymphopenia
DISEASE:pneumonia DISEASE:Hypertension
DISEASE:pneumonia CL:erythrocyte
DISEASE:pneumonia DNA:p<0.01
DISEASE:pneumonia PROTEIN:High-Resolution CT
DISEASE:pneumonia PROTEIN:p<0.05
DISEASE:pneumonia SO:RNA transcripts
DISEASE:pneumonia SO:genomic RNA
DISEASE:pneumonia GGP:COVID-19-RdRp/Hel
DISEASE:pneumonia PROTEIN:Hong Kong
DISEASE:pneumonia CELL_LINE:cell culture
DISEASE:pneumonia PROTEIN:nucleocapsid (N) genes
DISEASE:pneumonia PROTEIN:RdRp-P2
DISEASE:pneumonia RNA:vitro RNA transcripts
DISEASE:pneumonia PROTEIN:RNA-dependent RNA polymerase (RdRp)/helicase
DISEASE:pneumonia PROTEIN:COVID-19-RdRp/Hel
DISEASE:pneumonia PROTEIN:Hel
DISEASE:pneumonia RNA:genomic RNA
DISEASE:pneumonia CHEMICAL:RdRp-P2
DISEASE:pneumonia DISEASE:coronaviruses and respiratory pathogens
DISEASE:pneumonia DISEASE:SARS-CoV-2-associated Coronavirus Disease 2019
DISEASE:pneumonia CHEMICAL:1275
DISEASE:pneumonia DISEASE:airborne infection
DISEASE:pneumonia TAXON:bat Rhinolophus
DISEASE:pneumonia CL:natural host
DISEASE:pneumonia PROTEIN:human angiotensin-converting enzyme 2
DISEASE:pneumonia PROTEIN:BatCoV RaTG13
DISEASE:pneumonia CHEMICAL:2019-nCoV
DISEASE:pneumonia DISEASE:2019-nCoV infection
DISEASE:pneumonia DISEASE:block the person-to-person transmission
DISEASE:pneumonia CHEMICAL:beta-coronavirus
DISEASE:pneumonia DISEASE:vascular enlargement
DISEASE:pneumonia DISEASE:bronchiectasis
DISEASE:pneumonia DNA:DXY
DISEASE:pneumonia DISEASE:coronavirus (2019-nCoV
DISEASE:pneumonia CL:pneumocytes
DISEASE:pneumonia CELL_TYPE:multinucleated giant cells
DISEASE:pneumonia DISEASE:tumors
DISEASE:pneumonia DISEASE:adenocarcinoma
DISEASE:pneumonia DISEASE:acute respiratory syndrome coronavirus 2) pneumonia
DISEASE:pneumonia DISEASE:edema
DISEASE:pneumonia CHEMICAL:90,870
DISEASE:pneumonia CHEMICAL:betacoronavirus
DISEASE:pneumonia GO:matrix
DISEASE:pneumonia DNA:Bats-Hosts-Reservoir network
DISEASE:pneumonia DISEASE:secondary infections
DISEASE:pneumonia SO:bases
DISEASE:pneumonia GGP:NCP
DISEASE:pneumonia PROTEIN:NCP
DISEASE:pneumonia CHEMICAL:NCP
DISEASE:pneumonia DISEASE:opacity
DISEASE:pneumonia CELL_LINE:Wuhan, China,
DISEASE:pneumonia DISEASE:lung lesions
DISEASE:pneumonia DISEASE:pericardial effusion
DISEASE:pneumonia DISEASE:lymphadenopathy
DISEASE:pneumonia CHEMICAL:SARS-CoV-2-infected
DISEASE:pneumonia DISEASE:Pleural effusion
DISEASE:pneumonia CL:labile blood products
DISEASE:pneumonia TAXON:endemic
DISEASE:pneumonia PROTEIN:coronavirus infections-SARS
DISEASE:pneumonia PROTEIN:beta-coronaviruses
DISEASE:pneumonia PROTEIN:blood products
DISEASE:pneumonia PROTEIN:labile blood products
DISEASE:pneumonia CHEMICAL:beta-coronaviruses
DISEASE:pneumonia DISEASE:Acute Respiratory Syndrome Coronavirus 2
DISEASE:pneumonia GO:lung segments
DISEASE:pneumonia DNA:INTERPRETATION
DISEASE:pneumonia DNA:intensive care unit
DISEASE:pneumonia DISEASE:pneumothorax
DISEASE:pneumonia DISEASE:Hospital-acquired infection
DISEASE:pneumonia CHEMICAL:single-centered
DISEASE:pneumonia CHEMICAL:SARS-CoV-2 pneumonia
DISEASE:pneumonia CHEMICAL:SARS-CoV-2-related
DISEASE:pneumonia DISEASE:acute kidney injury
DISEASE:pneumonia DISEASE:liver dysfunction
DISEASE:pneumonia DISEASE:SARS-CoV-2 pneumonia
DISEASE:pneumonia DISEASE:chronic illness
DISEASE:pneumonia DISEASE:organ function damage
DISEASE:pneumonia SO:sequences
DISEASE:pneumonia SO:integration
DISEASE:pneumonia SO:genomic
DISEASE:pneumonia SO:sequence reads
DISEASE:pneumonia SO:construct
DISEASE:pneumonia PROTEIN:CNCB/NGDC
DISEASE:pneumonia CHEMICAL:https://bigd.big.ac.cn/ncov
DISEASE:pneumonia TAXON:virus RNA
DISEASE:pneumonia RNA:serum viral RNA
DISEASE:pneumonia RNA:virus RNA
DISEASE:pneumonia RNA:2109-nCoV RNA
DISEASE:pneumonia DISEASE:coronavirus (2019-nCoV) infection
DISEASE:pneumonia DISEASE:annal swab virus-positive
DISEASE:pneumonia DISEASE:Coronavirus (2019-nCoV [
DISEASE:pneumonia CHEMICAL:WHO-reported
DISEASE:pneumonia DISEASE:Canada
DISEASE:pneumonia DISEASE:respiratory tract infections
DISEASE:pneumonia CELL_LINE:Wuhan, China
DISEASE:pneumonia DISEASE:coronary heart disease
DISEASE:pneumonia DISEASE:cerebral infarction
DISEASE:pneumonia DISEASE:Acute Respiratory Syndrome
DISEASE:pneumonia DISEASE:chest tightness/pain
DISEASE:pneumonia CHEBI:chloroquine phosphate
DISEASE:pneumonia CHEMICAL:chloroquine phosphate
DISEASE:pneumonia CHEBI:proteins
DISEASE:pneumonia DISEASE:coronavirus with similarity to bat coronaviruses
DISEASE:pneumonia DISEASE:provinence
DISEASE:pneumonia DISEASE:formulation-public
DISEASE:pneumonia DISEASE:coronavirus infections
DISEASE:pneumonia DISEASE:coronavirus, 2019-nCoV
DISEASE:pneumonia DISEASE:coronavirus as Coronavirus Disease 2019
DISEASE:pneumonia DNA:bat-SL-CoVZXC21
DISEASE:pneumonia PROTEIN:bat-SL-CoVZC45
DISEASE:pneumonia DISEASE:coronavirus or 2019-nCoV) disease
DISEASE:pneumonia CHEMICAL:bat-SL-CoVZXC21
DISEASE:pneumonia CHEBI:Chloroquine phosphate
DISEASE:pneumonia CHEMICAL:Chloroquine phosphate
DISEASE:pneumonia DISEASE:malaria
DISEASE:pneumonia DISEASE:Pneumonia
DISEASE:pneumonia DISEASE:respiratory tract
DISEASE:pneumonia CHEMICAL:Kaletra
DISEASE:pneumonia SO:Genetic
DISEASE:pneumonia CHEMICAL:travel-
DISEASE:pneumonia CHEMICAL:contact-related
DISEASE:pneumonia DISEASE:laboratory-confirmed 2019-nCoV infection
DISEASE:pneumonia DISEASE:travel-related
DISEASE:pneumonia CHEBI:ARB
DISEASE:pneumonia CL:neutrophils
DISEASE:pneumonia GGP:Angiotensin II
DISEASE:pneumonia GGP:angiotensin receptor blocker
DISEASE:pneumonia CELL_TYPE:neutrophils
DISEASE:pneumonia PROTEIN:ALB
DISEASE:pneumonia CELL_TYPE:LYM
DISEASE:pneumonia PROTEIN:CD8
DISEASE:pneumonia DISEASE:lung injury
DISEASE:pneumonia CHEMICAL:Angiotensin II
DISEASE:pneumonia CHEMICAL:angiotensin
DISEASE:pneumonia DISEASE:hypoalbuminemia
DISEASE:pneumonia CHEMICAL:NEU
DISEASE:pneumonia DISEASE:lung disease
DISEASE:pneumonia CHEMICAL:ARB
DISEASE:pneumonia DISEASE:acute lung injury
DISEASE:pneumonia TAXON:Shufeng
DISEASE:pneumonia GGP:SFJDC
DISEASE:pneumonia DISEASE:SFJDC
DISEASE:pneumonia CHEMICAL:Shufeng Jiedu Capsule
DISEASE:pneumonia CHEMICAL:Kaletra((R
DISEASE:pneumonia DISEASE:2019-nCoV infections
DISEASE:pneumonia CL:blood cells
DISEASE:pneumonia PROTEIN:ConclusionPatients
DISEASE:pneumonia PROTEIN:RSNA
DISEASE:pneumonia PROTEIN:PurposeTo
DISEASE:pneumonia PROTEIN:thin-section CT
DISEASE:pneumonia CELL_TYPE:white blood cells
DISEASE:pneumonia DISEASE:Coronavirus (2019-nCoV)
DISEASE:pneumonia CHEMICAL:MethodsFifty-one
DISEASE:pneumonia DISEASE:Coronavirus (2019-nCoV) pneumonia.(c)
DISEASE:pneumonia CHEMICAL:PurposeTo
DISEASE:pneumonia TAXON:Rhinolophus
DISEASE:pneumonia SO:introduced
DISEASE:pneumonia SO:nt sequence
DISEASE:pneumonia SO:Sequence
DISEASE:pneumonia SO:partial RdRp gene
DISEASE:pneumonia TAXON:bat coronavirus
DISEASE:pneumonia TAXON:viral genome
DISEASE:pneumonia SO:genome sequence
DISEASE:pneumonia DNA:370 nt sequence
DISEASE:pneumonia PROTEIN:ORF1a/1b, S, and
DISEASE:pneumonia DNA:genome sequence
DISEASE:pneumonia DNA:viral genome
DISEASE:pneumonia DNA:beta-coronavirus genus
DISEASE:pneumonia DNA:RdRp gene
DISEASE:pneumonia PROTEIN:coronaviruses (CoVs) circulating
DISEASE:pneumonia CHEMICAL:MN988668
DISEASE:pneumonia CHEMICAL:nucleotide identity
DISEASE:pneumonia CHEMICAL:MN988669
DISEASE:pneumonia DISEASE:bronchoalveolar lavage fluid
DISEASE:pneumonia DISEASE:acute respiratory syndrome-related coronavirus
DISEASE:pneumonia PROTEIN:SI
DISEASE:pneumonia DISEASE:coronavirus diseases
DISEASE:pneumonia GGP:human SARS-CoV.
DISEASE:pneumonia TAXON:human SARS
DISEASE:pneumonia SO:strands
DISEASE:pneumonia SO:domain
DISEASE:pneumonia SO:genomes
DISEASE:pneumonia GGP:beta-sheet(s
DISEASE:pneumonia GO:Membrane
DISEASE:pneumonia TAXON:civet
DISEASE:pneumonia PROTEIN:orf1a/b, Spike, Envelope, Membrane and Nucleoprotein
DISEASE:pneumonia PROTEIN:alpha-helix
DISEASE:pneumonia PROTEIN:SARS-related coronaviruses
DISEASE:pneumonia PROTEIN:orf3b
DISEASE:pneumonia DNA:human SARS-CoV.
DISEASE:pneumonia PROTEIN:Spike's receptor binding domain
DISEASE:pneumonia PROTEIN:orf8
DISEASE:pneumonia PROTEIN:beta-sheet(s
DISEASE:pneumonia DNA:coronavirus genomes
DISEASE:pneumonia CHEMICAL:amino acid identity
DISEASE:pneumonia CHEMICAL:SARS-related
DISEASE:pneumonia SO:genetic sequences
DISEASE:pneumonia SO:geographical regions
DISEASE:pneumonia PROTEIN:Hui
DISEASE:pneumonia PROTEIN:Hong Kong-Shenzhen
DISEASE:pneumonia PROTEIN:surface Spike protein
DISEASE:pneumonia PROTEIN:Man-Wai
DISEASE:pneumonia PROTEIN:Seak-Kan
DISEASE:pneumonia PROTEIN:Shaw Foundation Hong Kong
DISEASE:pneumonia PROTEIN:internal RNA-dependent RNA polymerase
DISEASE:pneumonia DISEASE:thrombocytopenia
DISEASE:pneumonia DISEASE:acute respiatory syndrome
DISEASE:pneumonia DISEASE:respiratory tract symptoms
DISEASE:pneumonia DISEASE:ground-glass lung opacities
DISEASE:pneumonia PROTEIN:Orthocoronavirinae subfamily
DISEASE:pneumonia CELL_TYPE:Human airway epithelial cells
DISEASE:acute respiratory syndrome coronavirus 2(SARS-CoV-2 DISEASE:genital infection
DISEASE:acute respiratory syndrome coronavirus 2(SARS-CoV-2 DISEASE:infection
DISEASE:acute respiratory syndrome coronavirus 2(SARS-CoV-2 DISEASE:SARS-CoV-2 infection
DISEASE:acute respiratory syndrome coronavirus 2(SARS-CoV-2 DISEASE:COVID-19 illness
DISEASE:genital infection DISEASE:infection
DISEASE:genital infection DISEASE:SARS-CoV-2 infection
DISEASE:genital infection DISEASE:COVID-19 illness
DISEASE:infection DISEASE:SARS-CoV-2 infection
DISEASE:infection DISEASE:COVID-19 illness
DISEASE:infection DISEASE:COVID-19 disease
DISEASE:infection DISEASE:coronavirus disease
DISEASE:infection DISEASE:fatigue
DISEASE:infection DISEASE:Diarrhea
DISEASE:infection DISEASE:respiratory distress syndrome
DISEASE:infection DISEASE:fever
DISEASE:infection DISEASE:Lymphopenia
DISEASE:infection DISEASE:opacity
DISEASE:infection DISEASE:organ dysfunction
DISEASE:infection DISEASE:shock
DISEASE:infection TAXON:individuals
DISEASE:infection TAXON:Coronavirus
DISEASE:infection PROTEIN:/=10
DISEASE:infection PROTEIN:NP/OP
DISEASE:infection CHEMICAL:Medium-risk
DISEASE:infection DISEASE:infectivity
DISEASE:infection DISEASE:acute respiratory syndrome coronavirus 2 (SARS-CoV-2)-positive
DISEASE:infection DISEASE:Nasopharyngeal and oropharyngeal (
DISEASE:infection DISEASE:Coronavirus disease 2019
DISEASE:infection PROTEIN:ISOA
DISEASE:infection PROTEIN:COVID
DISEASE:infection DISEASE:anosmia
DISEASE:infection DISEASE:dry cough
DISEASE:infection TAXON:outbreaks
DISEASE:infection DISEASE:coronavirus disease 2019
DISEASE:infection DISEASE:infectious disease
DISEASE:infection DISEASE:respiratory syndrome
DISEASE:infection DISEASE:pound15,000
DISEASE:infection DISEASE:death
DISEASE:infection TAXON:Cricetidae
DISEASE:infection TAXON:host
DISEASE:infection TAXON:coronavirus
DISEASE:infection TAXON:bird
DISEASE:infection GGP:ACE2
DISEASE:infection CHEBI:protein
DISEASE:infection TAXON:reptiles
DISEASE:infection GGP:human ACE2
DISEASE:infection TAXON:hosts
DISEASE:infection GGP:ACE2 proteins
DISEASE:infection TAXON:mammal
DISEASE:infection TAXON:human
DISEASE:infection CHEBI:residues
DISEASE:infection PROTEIN:20 key residues
DISEASE:infection PROTEIN:ACE2
DISEASE:infection PROTEIN:SARS-CoV-2 RBD
DISEASE:infection PROTEIN:ACE2 proteins
DISEASE:infection PROTEIN:human ACE2
DISEASE:infection PROTEIN:S protein
DISEASE:infection SO:region
DISEASE:infection GO:nuclear
DISEASE:infection CHEBI:radioiodine
DISEASE:infection GO:Nuclear medicine
DISEASE:infection PROTEIN:CT
DISEASE:infection PROTEIN:COVID-19
DISEASE:infection DISEASE:thyroid carcinoma
DISEASE:infection DISEASE:malignancies
DISEASE:infection CHEMICAL:(18)F-FDG-PET/CT
DISEASE:infection DISEASE:Infection
DISEASE:infection DISEASE:interstitial pneumonia
DISEASE:infection CHEMICAL:radioiodine
DISEASE:infection CHEBI:protease inhibitors
DISEASE:infection CHEBI:synthetic
DISEASE:infection CHEBI:drug
DISEASE:infection CHEBI:inhibitors
DISEASE:infection TAXON:viral
DISEASE:infection CHEBI:compounds
DISEASE:infection CHEBI:drugs
DISEASE:infection CELL_LINE:Wuhan, China has
DISEASE:infection PROTEIN:SARS
DISEASE:infection PROTEIN:coronaviruses
DISEASE:infection PROTEIN:Chymotrypsin-like protease
DISEASE:infection CHEMICAL:Remdesivir
DISEASE:infection CHEMICAL:flavone
DISEASE:infection CHEMICAL:coumarine
DISEASE:infection CHEMICAL:Saquinavir
DISEASE:infection DISEASE:SARS
DISEASE:infection DISEASE:coronavirus
DISEASE:infection DISEASE:Coronavirus
DISEASE:infection CHEMICAL:Darunavir
DISEASE:infection TAXON:pangolins
DISEASE:infection TAXON:bats
DISEASE:infection PROTEIN:SARS-COV-2
DISEASE:infection PROTEIN:pangolins
DISEASE:infection DISEASE:deaths
DISEASE:infection DISEASE:MERS
DISEASE:infection CHEMICAL:SARS-COV-2
DISEASE:infection TAXON:animals
DISEASE:infection DISEASE:acute respiratory syndrome coronavirus 2
DISEASE:infection DISEASE:infectious diseases
DISEASE:infection DISEASE:IBD
DISEASE:infection CHEMICAL:South-Korea
DISEASE:infection DISEASE:inflammatory bowel diseases
DISEASE:infection GGP:MERS-CoV
DISEASE:infection TAXON:zoonotic coronavirus
DISEASE:infection TAXON:human-to-human
DISEASE:infection TAXON:SARS-CoV
DISEASE:infection TAXON:animal-human
DISEASE:infection PROTEIN:coronavirus Disease (COVID-19)
DISEASE:infection PROTEIN:SARS-CoV
DISEASE:infection DISEASE:coronavirus Disease
DISEASE:infection DISEASE:inter-human
DISEASE:infection DISEASE:Respiratory Syndrome
DISEASE:infection DNA:COVID-19
DISEASE:infection CELL_LINE:Wuhan
DISEASE:infection DISEASE:acute respiratory syndrome coronavirus-2
DISEASE:infection DISEASE:coronavirus disease-2019
DISEASE:infection DISEASE:natural infection
DISEASE:infection SO:regions
DISEASE:infection DISEASE:upper aerodigestive tract diseases
DISEASE:infection DISEASE:respiratory disease
DISEASE:infection DISEASE:coronavirus (2019-nCoV)
DISEASE:infection DISEASE:contagious infection
DISEASE:infection TAXON:HCoV-OC43
DISEASE:infection GO:membrane
DISEASE:infection CHEBI:molecular
DISEASE:infection GGP:SARS-CoV-2
DISEASE:infection SO:mutated amino acid residues
DISEASE:infection TAXON:mice
DISEASE:infection GGP:SARS-CoV-2 S protein-mediated membrane
DISEASE:infection GGP:SARS-CoV-2 S protein S2 subunit
DISEASE:infection GGP:SARS-CoV.
DISEASE:infection SO:fusion inhibitor
DISEASE:infection GO:cell-cell
DISEASE:infection GGP:MERS-CoV.
DISEASE:infection GO:plasma membrane
DISEASE:infection SO:domains
DISEASE:infection TAXON:pseudovirus
DISEASE:infection SO:domain
DISEASE:infection SO:peptide
DISEASE:infection PROTEIN:SARS-CoV.
DISEASE:infection PROTEIN:SARS-CoV-2 spike (S) protein-mediated cell-cell
DISEASE:infection PROTEIN:SARS-CoV-2 S protein-mediated membrane fusion
DISEASE:infection PROTEIN:MERS-CoV
DISEASE:infection PROTEIN:SARSr-CoVs
DISEASE:infection PROTEIN:SARS-CoV-2 S protein S2 subunit
DISEASE:infection PROTEIN:MERS-CoV.
DISEASE:infection PROTEIN:six-helical bundle (6-HB) core
DISEASE:infection PROTEIN:HR1 and HR2 domains
DISEASE:infection DNA:EK1C4
DISEASE:infection DNA:EK1
DISEASE:infection PROTEIN:HR2 domain
DISEASE:infection PROTEIN:HR1 domain
DISEASE:infection CHEMICAL:lipopeptides
DISEASE:infection DISEASE:HCoV-OC43
DISEASE:infection CHEMICAL:MERS-CoV.
DISEASE:infection CHEMICAL:SARS-CoV.
DISEASE:infection DISEASE:viral infection
DISEASE:infection DISEASE:pseudovirus infection
DISEASE:infection CHEMICAL:amino acid
DISEASE:infection CHEMICAL:EK1
DISEASE:infection SO:RNA
DISEASE:infection GGP:SARS-CoV-2 open reading frame 1ab
DISEASE:infection CHEBI:urea nitrogen
DISEASE:infection SO:real-time reverse transcription-polymerase chain
DISEASE:infection CHEBI:creatinine
DISEASE:infection RNA:SARS-CoV-2 RNA
DISEASE:infection DNA:SARS-CoV-2 open reading frame 1ab
DISEASE:infection DISEASE:CKD
DISEASE:infection DISEASE:albuminuria
DISEASE:infection DISEASE:chronic kidney disease
DISEASE:infection DISEASE:acute respiratory syndrome
DISEASE:infection DISEASE:AKI
DISEASE:infection DISEASE:pulmonary inflammation
DISEASE:infection DISEASE:increase of blood urea
DISEASE:infection CHEMICAL:creatinine
DISEASE:infection DISEASE:acute kidney injury
DISEASE:infection CHEBI:rapamycin
DISEASE:infection GGP:sirolimus
DISEASE:infection GGP:rapalog everolimus
DISEASE:infection PROTEIN:gerolavic
DISEASE:infection CHEMICAL:sirolimus
DISEASE:infection CHEMICAL:everolimus
DISEASE:infection CHEMICAL:RAD001
DISEASE:infection CHEMICAL:SARS-CoV-2 betacoronavirus
DISEASE:infection DISEASE:immunosenescence
DISEASE:infection DISEASE:comorbidity
DISEASE:infection DISEASE:infections
DISEASE:infection CHEMICAL:rapamycin
DISEASE:infection DISEASE:decreased infection
DISEASE:infection DISEASE:gerolavic infections
DISEASE:infection TAXON:human host
DISEASE:infection SO:genes
DISEASE:infection GO:X chromosome
DISEASE:infection TAXON:bacterial
DISEASE:infection CHEBI:oxygen
DISEASE:infection CHEBI:hydrogen
DISEASE:infection CHEBI:oxygen O2
DISEASE:infection CHEBI:ozone
DISEASE:infection CHEBI:molecules
DISEASE:infection GGP:IL-1R
DISEASE:infection TAXON:microbes
DISEASE:infection SO:RNA virus
DISEASE:infection GGP:IL-1
DISEASE:infection PROTEIN:pleiotropic cytokine
DISEASE:infection DNA:immune genes
DISEASE:infection PROTEIN:TLR
DISEASE:infection PROTEIN:CoV-19
DISEASE:infection PROTEIN:IL-1R
DISEASE:infection PROTEIN:IL-1
DISEASE:infection DNA:X chromosome
DISEASE:infection CHEMICAL:oxygen
DISEASE:infection CHEMICAL:ozone
DISEASE:infection DISEASE:bacterial infectious diseases
DISEASE:infection DISEASE:CoV-19 infection
DISEASE:infection DISEASE:inflammation
DISEASE:infection DISEASE:acute respiratory diseases
DISEASE:infection DISEASE:pulmonary fibrosis
DISEASE:infection DISEASE:bronchitis
DISEASE:infection DISEASE:fibrosis
DISEASE:infection DISEASE:rheumatoid arthritis
DISEASE:infection GGP:CXCL10/IP-10
DISEASE:infection SO:RNAs
DISEASE:infection GGP:P53
DISEASE:infection GGP:CCL2/MCP-1
DISEASE:infection CL:blood mononuclear cells
DISEASE:infection GGP:CCL4/MIP1B
DISEASE:infection CL:lymphocytes
DISEASE:infection PROTEIN:CCL3/MIP-1A
DISEASE:infection CELL_TYPE:PBMC
DISEASE:infection PROTEIN:CCL4/MIP1B
DISEASE:infection CELL_TYPE:lymphocytes
DISEASE:infection PROTEIN:CCL2/MCP-1
DISEASE:infection PROTEIN:P53
DISEASE:infection CELL_TYPE:peripheral blood mononuclear cells
DISEASE:infection PROTEIN:CXCL10/IP-10
DISEASE:infection CHEMICAL:CCL3/MIP-1A
DISEASE:infection DISEASE:lymphopenia
DISEASE:infection TAXON:viruses
DISEASE:infection GGP:Seattle-area
DISEASE:infection SO:+
DISEASE:infection PROTEIN:Covid-19
DISEASE:infection PROTEIN:influenza B
DISEASE:infection PROTEIN:7+/-4
DISEASE:infection DNA:intensive care unit
DISEASE:infection DISEASE:diabetes mellitus
DISEASE:infection DISEASE:hypoxemic respiratory failure
DISEASE:infection DISEASE:shortness of breath
DISEASE:infection CHEMICAL:vasopressors
DISEASE:infection CHEMICAL:do-not-resuscitate
DISEASE:infection DISEASE:cough
DISEASE:infection CHEMICAL:coronavirus 2019
DISEASE:infection DISEASE:hypotension
DISEASE:infection DISEASE:malignant disease
DISEASE:infection DISEASE:colorectal cancer
DISEASE:infection TAXON:Coronavirus RNA
DISEASE:infection PROTEIN:Guangdong
DISEASE:infection PROTEIN:GNRI
DISEASE:infection RNA:negative RNA
DISEASE:infection DNA:E and N genes
DISEASE:infection RNA:Coronavirus RNA
DISEASE:infection DNA:Guangdong
DISEASE:infection CELL_LINE:Wuhan, China and
DISEASE:infection DISEASE:throat
DISEASE:infection DISEASE:respiratory infection
DISEASE:infection DISEASE:syncopal
DISEASE:infection CHEMICAL:mis-
DISEASE:infection DISEASE:afebrile
DISEASE:infection SO:epitopes
DISEASE:infection CL:cell
DISEASE:infection SO:conserved
DISEASE:infection GGP:SARS
DISEASE:infection SO:sequence
DISEASE:infection GO:antibodies
DISEASE:infection GGP:SARS-CoV
DISEASE:infection PROTEIN:SARS-CoV-2 and SARS-CoV RBDs
DISEASE:infection PROTEIN:cell receptor ACE2
DISEASE:infection PROTEIN:cell receptor(4
DISEASE:infection PROTEIN:cross-reactive antibodies
DISEASE:infection PROTEIN:SARS-CoV RBD
DISEASE:infection PROTEIN:SARS-CoV antibodies
DISEASE:infection PROTEIN:RBD
DISEASE:infection DNA:SARS
DISEASE:infection PROTEIN:SARS-CoV-2 spike receptor-binding domain
DISEASE:infection DISEASE:RBD
DISEASE:infection CHEMICAL:SARS-related coronaviruses(1-3,5
DISEASE:infection DISEASE:SARS-CoV RBD
DISEASE:infection DISEASE:Coronavirus Disease 2019
DISEASE:infection DISEASE:critically ill
DISEASE:infection DISEASE:Sepsis
DISEASE:infection TAXON:viral RNA
DISEASE:infection TAXON:man
DISEASE:infection CL:cells
DISEASE:infection TAXON:Viruses
DISEASE:infection PROTEIN:FUNDING
DISEASE:infection RNA:viral RNA
DISEASE:infection DISEASE:organ failure
DISEASE:infection DISEASE:nasopharyngeal and blood, urine
DISEASE:infection DISEASE:acute COVID-19 infection
DISEASE:infection CHEMICAL:Symptoms-based
DISEASE:infection DISEASE:COVID-19 infection
DISEASE:infection DISEASE:biopreparedness
DISEASE:infection GO:antimicrobials
DISEASE:infection PROTEIN:SARS/MERS coronaviruses
DISEASE:infection CHEMICAL:SARS/MERS
DISEASE:infection DISEASE:Mycoplasma pneumonia
DISEASE:infection CHEMICAL:self-isolate
DISEASE:infection DISEASE:Regional Infection
DISEASE:infection SO:variants
DISEASE:infection SO:genome
DISEASE:infection SO:mutations
DISEASE:infection SO:territory
DISEASE:infection TAXON:viral variants
DISEASE:infection SO:genome sequences
DISEASE:infection SO:genomes
DISEASE:infection CHEBI:nucleic acid
DISEASE:infection CHEMICAL:nucleic acid
DISEASE:infection GGP:p=0.0015
DISEASE:infection GGP:SARS-Cov-2
DISEASE:infection DNA:lesion regions
DISEASE:infection PROTEIN:SARS-Cov-2
DISEASE:infection CHEMICAL:SARS-Cov-2 infection
DISEASE:infection CHEMICAL:SARS-Cov-2
DISEASE:infection GGP:cathepsin L
DISEASE:infection GGP:human angiotensin converting enzyme 2
DISEASE:infection TAXON:zoonotic outbreaks
DISEASE:infection GGP:SARS-CoV-2 S protein
DISEASE:infection GGP:TPC2
DISEASE:infection PROTEIN:PIKfyve
DISEASE:infection PROTEIN:beta coronaviruses
DISEASE:infection PROTEIN:SARS-CoV S. Polyclonal anti-SARS S1 antibodies T62
DISEASE:infection PROTEIN:SARS-CoV S
DISEASE:infection PROTEIN:cathepsin L
DISEASE:infection PROTEIN:human angiotensin converting enzyme 2 (hACE2)
DISEASE:infection PROTEIN:SARS-CoV-2 S protein
DISEASE:infection PROTEIN:TPC2
DISEASE:infection CELL_TYPE:293/hACE2 cells
DISEASE:infection PROTEIN:CoV
DISEASE:infection CHEMICAL:angiotensin
DISEASE:infection GGP:SARS-CO-V-2
DISEASE:infection TAXON:endemic
DISEASE:infection DISEASE:respiratory infections
DISEASE:infection DISEASE:temporal fever
DISEASE:infection DISEASE:non-COVID-19
DISEASE:infection DISEASE:flu-like
DISEASE:infection CHEMICAL:SARS-CO-V-2
DISEASE:infection CHEBI:anesthetic
DISEASE:infection PROTEIN:coronavirus-2
DISEASE:infection CHEMICAL:coronavirus-2
DISEASE:infection DISEASE:acute respiratory syndrome coronavirus-2 infection
DISEASE:infection CL:neutrophil
DISEASE:infection CL:lymphocyte
DISEASE:infection CL:blood cell
DISEASE:infection GGP:lactate dehydrogenase
DISEASE:infection PROTEIN:lactate dehydrogenase
DISEASE:infection PROTEIN:C-reactive proteindecreasing myohaemoglobin
DISEASE:infection PROTEIN:lymphocyte countincreasing fibrinogen
DISEASE:infection CELL_TYPE:neutrophil
DISEASE:infection DISEASE:grass opacity
DISEASE:infection DISEASE:weakness
DISEASE:infection CHEMICAL:lactate
DISEASE:infection SO:products
DISEASE:infection PROTEIN:interferon
DISEASE:infection PROTEIN:therapeutic antibodies
DISEASE:infection DISEASE:coronavirus infection
DISEASE:infection DISEASE:lymphocytopenia
DISEASE:infection DISEASE:acute respiratory syndrome coronavirus
DISEASE:infection DISEASE:leukocytopenia
DISEASE:infection DISEASE:panic
DISEASE:infection DISEASE:skin disease
DISEASE:infection CHEMICAL:coronavirus
DISEASE:infection CHEBI:chloroquine
DISEASE:infection PROTEIN:RNAaemia
DISEASE:infection PROTEIN:ECMO
DISEASE:infection DISEASE:ALS
DISEASE:infection CHEMICAL:chloroquine
DISEASE:infection CHEMICAL:ribavirin
DISEASE:infection DISEASE:nosocomial infection
DISEASE:infection DISEASE:Coronavirus Infected Pneumonia
DISEASE:infection DISEASE:2019-nCoV infection
DISEASE:infection CHEBI:methylprednisolone
DISEASE:infection TAXON:Viral
DISEASE:infection GO:antibody
DISEASE:infection PROTEIN:SARS-CoV-2-specific antibody
DISEASE:infection PROTEIN:IgG
DISEASE:infection PROTEIN:serum antibody
DISEASE:infection DISEASE:laboratory-confirmed COVID-19
DISEASE:infection DISEASE:ARDS
DISEASE:infection DISEASE:illness
DISEASE:infection CHEMICAL:Pao2/Fio2
DISEASE:infection CHEMICAL:methylprednisolone
DISEASE:infection GO:apical segments
DISEASE:infection SO:sequences
DISEASE:infection CHEBI:steroids
DISEASE:infection TAXON:Virus
DISEASE:infection SO:real-time reverse transcriptase-polymerase chain
DISEASE:infection GGP:NT-proBNP
DISEASE:infection GGP:troponin T
DISEASE:infection GGP:pro-brain natriuretic peptide
DISEASE:infection PROTEIN:tau
DISEASE:infection PROTEIN:N-terminal pro-brain natriuretic
DISEASE:infection PROTEIN:high-sensitivity troponin T
DISEASE:infection DNA:cardiac care unit
DISEASE:infection DNA:T2-mapping sequences
DISEASE:infection DISEASE:systolic dysfunction
DISEASE:infection DISEASE:myocarditis
DISEASE:infection DISEASE:hypotensive
DISEASE:infection DISEASE:heart failure
DISEASE:infection CHEMICAL:steroids
DISEASE:infection DISEASE:biventricular myocardial interstitial edema
DISEASE:infection DISEASE:acute myopericarditis
DISEASE:infection DISEASE:biventricular myocardial edema
DISEASE:infection CHEMICAL:lopinavir/ritonavir
DISEASE:infection DISEASE:influenzalike syndrome
DISEASE:infection DISEASE:myocardial inflammation
DISEASE:infection DISEASE:obstructive coronary disease
DISEASE:infection CHEMICAL:dobutamine
DISEASE:infection CHEMICAL:gadolinium
DISEASE:infection DISEASE:Virus infection
DISEASE:infection DISEASE:ventricular dysfunction
DISEASE:infection DISEASE:viral infections
DISEASE:infection CHEMICAL:lockdowns
DISEASE:infection DISEASE:respiratory failure
DISEASE:infection CHEMICAL:2 - 2.5
DISEASE:infection DISEASE:cross-infection
DISEASE:infection DISEASE:acute respiratory syndrome 2
DISEASE:infection DISEASE:cardiovascular disease
DISEASE:infection CL:epithelial cells
DISEASE:infection GGP:angiotensin converting enzyme 2
DISEASE:infection PROTEIN:viral receptor angiotensin converting enzyme 2
DISEASE:infection CELL_TYPE:gastrointestinal epithelial cells
DISEASE:infection DISEASE:diarrhoea
DISEASE:infection DISEASE:Covid-19
DISEASE:infection DISEASE:gastrointestinal symptoms
DISEASE:infection DISEASE:respiratory illness
DISEASE:infection DISEASE:vomiting
DISEASE:infection DISEASE:abdominal pain
DISEASE:infection GGP:Angiotensin II
DISEASE:infection SO:enzyme
DISEASE:infection CHEBI:toxic
DISEASE:infection PROTEIN:enzyme
DISEASE:infection PROTEIN:angiotensin-converting enzyme 2
DISEASE:infection PROTEIN:RAS
DISEASE:infection PROTEIN:Angiotensin II
DISEASE:infection CHEMICAL:Angiotensin II
DISEASE:infection DISEASE:fulminant myocarditis
DISEASE:infection DISEASE:Cardiovascular disease
DISEASE:infection DISEASE:diabetes
DISEASE:infection DISEASE:hypertension
DISEASE:infection CHEBI:bioethicist
DISEASE:infection SO:SARS-CoV-2 internal nucleoprotein
DISEASE:infection SO:genome mutations
DISEASE:infection GO:Antibody
DISEASE:infection PROTEIN:Hong Kong
DISEASE:infection PROTEIN:NP
DISEASE:infection PROTEIN:reverse transcriptase
DISEASE:infection PROTEIN:anti-NP IgG
DISEASE:infection PROTEIN:anti-RBD IgG
DISEASE:infection PROTEIN:surface spike protein receptor binding domain
DISEASE:infection PROTEIN:SARS-CoV-2 internal nucleoprotein
DISEASE:infection DISEASE:blood, urine, posterior oropharyngeal saliva
DISEASE:infection CHEMICAL:NP
DISEASE:infection CHEMICAL:R(2)=0.71
DISEASE:infection DISEASE:Coronavirus disease
DISEASE:infection GO:smooth distance
DISEASE:infection TAXON:coronaviruses
DISEASE:infection CHEBI:amino acid
DISEASE:infection SO:genome mutation
DISEASE:infection GGP:angiotensin converting enzyme
DISEASE:infection SO:random
DISEASE:infection TAXON:human coronavirus
DISEASE:infection GGP:PC-PseAAC
DISEASE:infection TAXON:humans
DISEASE:infection SO:cluster
DISEASE:infection GGP:G-gap dipeptide
DISEASE:infection TAXON:human coronaviruses
DISEASE:infection CHEBI:protein sequences
DISEASE:infection DNA:spike protein sequences
DISEASE:infection PROTEIN:angiotensin converting enzyme II
DISEASE:infection PROTEIN:HKU1
DISEASE:infection PROTEIN:0.9638
DISEASE:infection PROTEIN:spike protein
DISEASE:infection PROTEIN:pseudo-amino-acid
DISEASE:infection PROTEIN:human receptor
DISEASE:infection CHEMICAL:human-origin
DISEASE:infection DISEASE:non-human-origin coronavirus
DISEASE:infection CHEMICAL:non-human-origin
DISEASE:infection CHEMICAL:AAC
DISEASE:infection CHEMICAL:PC-PseAAC
DISEASE:infection SO:locations
DISEASE:infection CELL_LINE:Wuhan, China
DISEASE:infection DISEASE:sneezing
DISEASE:infection DNA:neonatal intensive care unit
DISEASE:infection GGP:ACE2-expressing cells
DISEASE:infection CL:host cells
DISEASE:infection GGP:SARS-CoV-2 RBD protein
DISEASE:infection GGP:ACE2 receptor
DISEASE:infection PROTEIN:human and bat angiotensin-converting enzyme 2 (ACE2) receptors
DISEASE:infection PROTEIN:RBD protein
DISEASE:infection CELL_TYPE:host cells
DISEASE:infection PROTEIN:receptor-binding domain
DISEASE:infection PROTEIN:antibodies
DISEASE:infection PROTEIN:CoV spike (S) protein
DISEASE:infection CELL_LINE:ACE2-expressing cells
DISEASE:infection PROTEIN:SARS-CoV-2 RBD protein
DISEASE:infection PROTEIN:SARS-CoV RBD-specific antibodies
DISEASE:infection PROTEIN:ACE2 receptor
DISEASE:infection DISEASE:SARS-CoV infection
DISEASE:infection DISEASE:SARS-CoV RBD-based
DISEASE:infection SO:gaps
DISEASE:infection SO:vectors
DISEASE:infection PROTEIN:coronavirus disease-2019 (COVID-19
DISEASE:infection CHEMICAL:non-COVID-19
DISEASE:infection DISEASE:arrhythmias
DISEASE:infection DISEASE:venous thromboembolism
DISEASE:infection DISEASE:CVD
DISEASE:infection DISEASE:myocardial injury
DISEASE:infection DISEASE:cardiovascular complications
DISEASE:infection SO:genetic
DISEASE:infection PROTEIN:Coronaviridae virus family
DISEASE:infection DISEASE:Infections
DISEASE:infection TAXON:Norovirus
DISEASE:infection TAXON:Coronaviruses
DISEASE:infection TAXON:Rhinovirus
DISEASE:infection TAXON:Adenovirus
DISEASE:infection DISEASE:lung tissue damage
DISEASE:infection DISEASE:immunosuppressed
DISEASE:infection DISEASE:acute respiratory syndrome Coronavirus 2
DISEASE:infection DISEASE:immunocompromised
DISEASE:infection TAXON:viral nucleic acid
DISEASE:infection PROTEIN:IgM antibodies
DISEASE:infection PROTEIN:virus specific IgG
DISEASE:infection DISEASE:bacterial pneumonia
DISEASE:infection DISEASE:chronic obstructive pulmonary disease
DISEASE:infection DISEASE:allergic diseases
DISEASE:infection DNA:low-costs
DISEASE:infection PROTEIN:nCoV-19
DISEASE:infection PROTEIN:coronavirus disease-19
DISEASE:infection DISEASE:nCoV-19 infection
DISEASE:infection DISEASE:coronavirus disease-19
DISEASE:infection CHEMICAL:low-costs
DISEASE:infection CHEBI:heparin anticoagulant
DISEASE:infection GO:immunoglobulin
DISEASE:infection PROTEIN:high-doses intravenous immunoglobulin
DISEASE:infection DISEASE:viral pneumonia
DISEASE:infection CHEMICAL:heparin
DISEASE:infection DISEASE:organ complications
DISEASE:infection DISEASE:outbreak
DISEASE:infection CHEBI:Chloroquine
DISEASE:infection CHEBI:hydroxychloroquine
DISEASE:infection CL:T cell
DISEASE:infection CHEBI:HCQ
DISEASE:infection PROTEIN:cytokine
DISEASE:infection DISEASE:disease infection
DISEASE:infection CHEMICAL:Chloroquine
DISEASE:infection CHEMICAL:hydroxychloroquine
DISEASE:infection CHEMICAL:CQ
DISEASE:infection CHEMICAL:HCQ
DISEASE:infection TAXON:dogs
DISEASE:infection CHEBI:protein epitopes
DISEASE:infection PROTEIN:Spike protein epitopes
DISEASE:infection CHEMICAL:high-homology
DISEASE:infection DISEASE:familial cluster
DISEASE:infection CHEMICAL:self-quarantine
DISEASE:infection DISEASE:sore throat
DISEASE:infection DISEASE:septic shock
DISEASE:infection DISEASE:diarrhea
DISEASE:infection DISEASE:acute lung inflammation
DISEASE:infection DISEASE:muscle pain
DISEASE:infection DISEASE:chills
DISEASE:infection DISEASE:hemoptysis
DISEASE:infection DISEASE:pandemic infection
DISEASE:infection DISEASE:runny nose
DISEASE:infection DISEASE:immune disorders
DISEASE:infection DISEASE:sepsis
DISEASE:infection SO:SSEs
DISEASE:infection DNA:SSEs
DISEASE:infection TAXON:endemic coronaviruses
DISEASE:infection PROTEIN:coronaviruses (229E, HKU1,
DISEASE:infection CELL_LINE:Mar 11
DISEASE:infection DISEASE:Coinfection
DISEASE:infection DISEASE:coronavirus [2019-nCoV]
DISEASE:infection DISEASE:ground-glass opacity
DISEASE:infection SO:reverse transcription polymerase chain
DISEASE:infection SO:interfering substances
DISEASE:infection PROTEIN:molecular target(s
DISEASE:infection DISEASE:coronavirus outbreak
DISEASE:infection SO:introduced
DISEASE:infection PROTEIN:SARS-like
DISEASE:infection DNA:Wuhan
DISEASE:infection DNA:INTERPRETATION
DISEASE:infection CELL_LINE:Wuhan between Jan 16
DISEASE:infection SO:known
DISEASE:infection CL:natural host
DISEASE:infection GO:antivirals
DISEASE:infection DISEASE:gastrointestinal infection
DISEASE:infection DISEASE:acute respiratory distress syndrome
DISEASE:infection CHEMICAL:beta-coronavirus
DISEASE:infection GGP:C-reactive protein
DISEASE:infection GGP:COVID-2019
DISEASE:infection GGP:CRP
DISEASE:infection PROTEIN:CRP
DISEASE:infection PROTEIN:C-reactive protein
DISEASE:infection CHEMICAL:COVID-2019
DISEASE:infection DISEASE:breathlessness
DISEASE:infection DISEASE:malaise
DISEASE:infection DISEASE:fatality
DISEASE:infection CL:Lymphocyte
DISEASE:infection GGP:LDH
DISEASE:infection GGP:WBC<4.0x10(9)/L
DISEASE:infection GGP:albumin
DISEASE:infection GGP:myoenzyme
DISEASE:infection GGP:D-dimer
DISEASE:infection PROTEIN:pneumonia,4
DISEASE:infection PROTEIN:LDH
DISEASE:infection PROTEIN:coronavirus pneumonia(NCP
DISEASE:infection PROTEIN:myoenzyme
DISEASE:infection PROTEIN:liver enzyme
DISEASE:infection PROTEIN:D-dimer
DISEASE:infection PROTEIN:albumin
DISEASE:infection DISEASE:myocardial damage
DISEASE:infection DISEASE:nausea
DISEASE:infection DISEASE:liver damage
DISEASE:infection DISEASE:headache
DISEASE:infection DISEASE:coronavirus pneumonia
DISEASE:infection DISEASE:Fever
DISEASE:infection DISEASE:coronavirus pneumonia(NCP
DISEASE:infection DISEASE:dyspnea
DISEASE:infection DISEASE:myalgia
DISEASE:infection CHEMICAL:WBC<4.0x10(9)/L
DISEASE:infection TAXON:viral sequence
DISEASE:infection CHEBI:reagent
DISEASE:infection CELL_LINE:Vero E6 cells
DISEASE:infection CELL_LINE:Vero-CCL81 cells
DISEASE:infection PROTEIN:trypsin
DISEASE:infection DNA:viral sequence
DISEASE:infection CHEMICAL:trypsin
DISEASE:infection CHEMICAL:SARS-CoV-2 infection
DISEASE:infection DISEASE:secondary infections
DISEASE:infection DISEASE:human infections
DISEASE:infection SO:RNA viruses
DISEASE:infection TAXON:animal
DISEASE:infection TAXON:mammalian hosts
DISEASE:infection TAXON:Arabia
DISEASE:infection PROTEIN:coronavirus (CoV) family
DISEASE:infection PROTEIN:PHEIC
DISEASE:infection PROTEIN:SARS-CoVs
DISEASE:infection CELL_LINE:CDCs
DISEASE:infection DISEASE:H1N1 influenza
DISEASE:infection CHEMICAL:SARS-CoVs
DISEASE:infection CHEMICAL:Statpearls
DISEASE:infection DISEASE:viral diseases
DISEASE:infection DISEASE:Allergy
DISEASE:infection SO:clusters
DISEASE:infection DISEASE:infection disease
DISEASE:infection PROTEIN:coronavirus family
DISEASE:infection TAXON:Human
DISEASE:infection PROTEIN:SARS CoV
DISEASE:infection PROTEIN:SARS-CoV and 2019-nCoV.
DISEASE:infection PROTEIN:coronavirus MERS-CoV
DISEASE:infection DISEASE:Human infections
DISEASE:infection DISEASE:8422
DISEASE:infection DISEASE:coronavirus 2019-nCoV
DISEASE:infection DISEASE:confusion
DISEASE:infection DISEASE:Acute Respiratory Syndrome Coronavirus
DISEASE:infection DISEASE:coronavirus infections 2019-nCoV
DISEASE:infection DISEASE:Respiratory Syndrome Coronavirus
DISEASE:infection PROTEIN:Coronavirus Disease-2019 (COVID-19
DISEASE:infection CELL_LINE:Wuhan, China,
DISEASE:infection DISEASE:zoonotic disease
DISEASE:infection DISEASE:Coronavirus Disease-2019
DISEASE:infection DISEASE:communicable disease
DISEASE:infection DISEASE:Pneumonia
DISEASE:infection TAXON:Nipah
DISEASE:infection PROTEIN:Monoclonal antibodies
DISEASE:infection PROTEIN:coronaviruses SARS-CoV
DISEASE:infection PROTEIN:monoclonal antibody
DISEASE:infection PROTEIN:monoclonal antibodies
DISEASE:infection PROTEIN:neutralizing monoclonal antibodies
DISEASE:infection DISEASE:respiratory syndrome coronavirus
DISEASE:infection DISEASE:Ebola
DISEASE:infection DISEASE:Nipah
DISEASE:infection DISEASE:coronavirus (2019-nCoV
DISEASE:infection DISEASE:Chikungunya
DISEASE:infection DNA:R t
DISEASE:infection DISEASE:Exposed
DISEASE:infection CHEMICAL:58,077-84,520
DISEASE:infection CHEMICAL:1275
DISEASE:infection DISEASE:Coronavirus Disease
DISEASE:infection DISEASE:airborne infection
DISEASE:infection TAXON:adenovirus
DISEASE:infection DISEASE:Viral pneumonia
DISEASE:infection DISEASE:vascular enlargement
DISEASE:infection DISEASE:adenovirus infection
DISEASE:infection SO:intra-host variants
DISEASE:infection TAXON:bacteria
DISEASE:infection SO:variant
DISEASE:infection TAXON:microorganisms
DISEASE:infection DISEASE:community-acquired pneumonia
DISEASE:infection CHEMICAL:CAP
DISEASE:infection TAXON:bat Rhinolophus
DISEASE:infection PROTEIN:human angiotensin-converting enzyme 2
DISEASE:infection PROTEIN:BatCoV RaTG13
DISEASE:infection CHEMICAL:2019-nCoV
DISEASE:infection DISEASE:sneeze
DISEASE:infection DISEASE:block the person-to-person transmission
DISEASE:infection PROTEIN:Social factors
DISEASE:infection PROTEIN:epidemic factors
DISEASE:infection DISEASE:organ damage
DISEASE:infection DISEASE:upper respiratory tract infection
DISEASE:infection DISEASE:respiratory symptoms
DISEASE:infection DISEASE:acute conjunctivitis
DISEASE:infection GGP:immunoglobulin Fc domain
DISEASE:infection SO:oligonucleotide
DISEASE:infection TAXON:viral RNA genome
DISEASE:infection PROTEIN:viral receptor
DISEASE:infection PROTEIN:immunoglobulin Fc domain
DISEASE:infection DNA:viral RNA genome
DISEASE:infection PROTEIN:developing neutralizing monoclonal antibody
DISEASE:infection PROTEIN:ACE2-Fc protein
DISEASE:infection CHEMICAL:ACE2-Fc
DISEASE:infection CHEBI:ethanol
DISEASE:infection CHEBI:sodium hypochlorite
DISEASE:infection CHEMICAL:ethanol
DISEASE:infection CHEMICAL:sodium hypochlorite
DISEASE:infection GO:matrix
DISEASE:infection DNA:Bats-Hosts-Reservoir network
DISEASE:infection DISEASE:human infection
DISEASE:infection PROTEIN:{R}_0
DISEASE:infection CHEMICAL:{R}_0
DISEASE:infection SO:interval
DISEASE:infection GO:lung segments
DISEASE:infection SO:sites
DISEASE:infection PROTEIN:IgM
DISEASE:infection PROTEIN:IgG antibodies
DISEASE:infection PROTEIN:IgM-IgG
DISEASE:infection PROTEIN:virus (SARS-Cov-2)
DISEASE:infection DISEASE:IgM-IgG
DISEASE:infection TAXON:viral proteins
DISEASE:infection DNA:Wuhan-2019-nCoV
DISEASE:infection PROTEIN:viral proteins
DISEASE:infection DISEASE:rigidity
DISEASE:infection DISEASE:disorder
DISEASE:infection DISEASE:coronaviral infections
DISEASE:infection DISEASE:coronavirus as Coronavirus Disease 2019
DISEASE:infection DNA:bat-SL-CoVZXC21
DISEASE:infection PROTEIN:bat-SL-CoVZC45
DISEASE:infection DISEASE:coronavirus or 2019-nCoV) disease
DISEASE:infection CHEMICAL:SARS-CoV-2 pneumonia
DISEASE:infection CHEMICAL:bat-SL-CoVZXC21
DISEASE:infection DISEASE:cancer
DISEASE:infection DISEASE:Lung cancer
DISEASE:infection DISEASE:malignancy
DISEASE:infection DISEASE:coronavirus diseases
DISEASE:infection DISEASE:lung cancer
DISEASE:infection CHEBI:Allergic
DISEASE:infection CHEBI:Drug
DISEASE:infection GGP:procalcitonin
DISEASE:infection PROTEIN:procalcitonin
DISEASE:infection CELL_TYPE:Blood eosinophil
DISEASE:infection DISEASE:urticaria
DISEASE:infection DISEASE:asthma
DISEASE:infection DISEASE:community-acquired
DISEASE:infection DISEASE:hypersensitivity
DISEASE:infection DISEASE:eosinopenia
DISEASE:infection DISEASE:Chronic obstructive pulmonary disease
DISEASE:infection DISEASE:COPD
DISEASE:infection DISEASE:allergy
DISEASE:infection DISEASE:Allergic diseases
DISEASE:infection CHEBI:Molecular
DISEASE:infection DISEASE:respiratory tract
DISEASE:infection CHEMICAL:Kaletra
DISEASE:infection SO:Genetic
DISEASE:infection CHEMICAL:travel-
DISEASE:infection CHEMICAL:contact-related
DISEASE:infection DISEASE:laboratory-confirmed 2019-nCoV infection
DISEASE:infection DISEASE:travel-related
DISEASE:infection PROTEIN:coronavirus (COVID-19 or 2019-CoV)
DISEASE:infection CHEMICAL:RNA-virus
DISEASE:infection DISEASE:RNA-virus infection
DISEASE:infection DISEASE:coronavirus infections
DISEASE:infection DISEASE:2019-nCoV infections
DISEASE:infection TAXON:Viral genome
DISEASE:infection PROTEIN:SARS-like CoV
DISEASE:infection CELL_LINE:Wuhan, China, last December 2019, and has since spread
DISEASE:infection DNA:BEAST 1.10.4
DISEASE:infection DNA:54 genome sequences
DISEASE:infection GGP:human SARS-CoV.
DISEASE:infection TAXON:human SARS
DISEASE:infection SO:strands
DISEASE:infection CHEBI:nucleotide
DISEASE:infection GGP:beta-sheet(s
DISEASE:infection GO:Membrane
DISEASE:infection TAXON:civet
DISEASE:infection TAXON:virus genome
DISEASE:infection PROTEIN:orf1a/b, Spike, Envelope, Membrane and Nucleoprotein
DISEASE:infection PROTEIN:alpha-helix
DISEASE:infection PROTEIN:SARS-related coronaviruses
DISEASE:infection DNA:virus genome
DISEASE:infection PROTEIN:orf3b
DISEASE:infection DNA:human SARS-CoV.
DISEASE:infection PROTEIN:Spike's receptor binding domain
DISEASE:infection PROTEIN:orf8
DISEASE:infection PROTEIN:beta-sheet(s
DISEASE:infection DNA:coronavirus genomes
DISEASE:infection CHEMICAL:nucleotide identity
DISEASE:infection CHEMICAL:amino acid identity
DISEASE:infection CHEMICAL:SARS-related
DISEASE:infection SO:gene
DISEASE:infection PROTEIN:coronavirus (SARS-CoV)
DISEASE:infection PROTEIN:SARS-CoV. (2)
DISEASE:infection PROTEIN:mixed antibodies
DISEASE:infection PROTEIN:IgG antibody
DISEASE:infection PROTEIN:serum specific antibodies
DISEASE:infection DISEASE:coronavirus (SARS-CoV
DISEASE:infection DISEASE:CoV infection
DISEASE:infection DISEASE:viral contagious disease
DISEASE:infection CHEMICAL:children/adults
DISEASE:SARS-CoV-2 infection DISEASE:COVID-19 illness
DISEASE:SARS-CoV-2 infection TAXON:individuals
DISEASE:SARS-CoV-2 infection TAXON:Coronavirus
DISEASE:SARS-CoV-2 infection PROTEIN:/=10
DISEASE:SARS-CoV-2 infection PROTEIN:NP/OP
DISEASE:SARS-CoV-2 infection CHEMICAL:Medium-risk
DISEASE:SARS-CoV-2 infection DISEASE:infectivity
DISEASE:SARS-CoV-2 infection DISEASE:acute respiratory syndrome coronavirus 2 (SARS-CoV-2)-positive
DISEASE:SARS-CoV-2 infection DISEASE:Nasopharyngeal and oropharyngeal (
DISEASE:SARS-CoV-2 infection DISEASE:Coronavirus disease 2019
DISEASE:SARS-CoV-2 infection GGP:C-reactive protein
DISEASE:SARS-CoV-2 infection TAXON:coronavirus
DISEASE:SARS-CoV-2 infection DISEASE:sore throat
DISEASE:SARS-CoV-2 infection DISEASE:fatigue
DISEASE:SARS-CoV-2 infection DISEASE:dyspnea
DISEASE:SARS-CoV-2 infection DISEASE:cough
DISEASE:SARS-CoV-2 infection DISEASE:lymphopenia
DISEASE:SARS-CoV-2 infection DISEASE:fever
DISEASE:SARS-CoV-2 infection DISEASE:headache
DISEASE:SARS-CoV-2 infection CHEMICAL:coronavirus
DISEASE:SARS-CoV-2 infection DISEASE:muscle aches
DISEASE:SARS-CoV-2 infection PROTEIN:COVID-19
DISEASE:SARS-CoV-2 infection DISEASE:IBD
DISEASE:SARS-CoV-2 infection CHEMICAL:South-Korea
DISEASE:SARS-CoV-2 infection DISEASE:inflammatory bowel diseases
DISEASE:SARS-CoV-2 infection CHEBI:corticosteroids
DISEASE:SARS-CoV-2 infection CHEBI:hydroxychloroquine
DISEASE:SARS-CoV-2 infection CHEBI:chloroquine
DISEASE:SARS-CoV-2 infection GO:antibodies
DISEASE:SARS-CoV-2 infection PROTEIN:antibodies
DISEASE:SARS-CoV-2 infection CHEMICAL:Human-to-human
DISEASE:SARS-CoV-2 infection DISEASE:coronavirus disease
DISEASE:SARS-CoV-2 infection CHEMICAL:corticosteroids
DISEASE:SARS-CoV-2 infection DISEASE:acute respiratory syndrome coronavirus
DISEASE:SARS-CoV-2 infection CHEMICAL:hydroxychloroquine
DISEASE:SARS-CoV-2 infection DISEASE:respiratory illness
DISEASE:SARS-CoV-2 infection CHEMICAL:chloroquine
DISEASE:SARS-CoV-2 infection SO:enzyme
DISEASE:SARS-CoV-2 infection GGP:NT-proBNP
DISEASE:SARS-CoV-2 infection GGP:CK-MB
DISEASE:SARS-CoV-2 infection DISEASE:heart injury
DISEASE:SARS-CoV-2 infection CHEMICAL:ultra-TnI
DISEASE:SARS-CoV-2 infection DISEASE:neurological diseases
DISEASE:SARS-CoV-2 infection TAXON:HCoV-OC43
DISEASE:SARS-CoV-2 infection GO:membrane
DISEASE:SARS-CoV-2 infection CHEBI:molecular
DISEASE:SARS-CoV-2 infection GGP:SARS-CoV-2
DISEASE:SARS-CoV-2 infection SO:mutated amino acid residues
DISEASE:SARS-CoV-2 infection TAXON:viral
DISEASE:SARS-CoV-2 infection GGP:MERS-CoV
DISEASE:SARS-CoV-2 infection TAXON:mice
DISEASE:SARS-CoV-2 infection GGP:SARS-CoV-2 S protein-mediated membrane
DISEASE:SARS-CoV-2 infection GGP:SARS-CoV-2 S protein S2 subunit
DISEASE:SARS-CoV-2 infection TAXON:human
DISEASE:SARS-CoV-2 infection GGP:SARS-CoV.
DISEASE:SARS-CoV-2 infection SO:fusion inhibitor
DISEASE:SARS-CoV-2 infection GO:cell-cell
DISEASE:SARS-CoV-2 infection GGP:MERS-CoV.
DISEASE:SARS-CoV-2 infection GO:plasma membrane
DISEASE:SARS-CoV-2 infection SO:domains
DISEASE:SARS-CoV-2 infection TAXON:pseudovirus
DISEASE:SARS-CoV-2 infection TAXON:SARS-CoV
DISEASE:SARS-CoV-2 infection SO:domain
DISEASE:SARS-CoV-2 infection SO:peptide
DISEASE:SARS-CoV-2 infection PROTEIN:SARS-CoV.
DISEASE:SARS-CoV-2 infection PROTEIN:SARS-CoV-2 spike (S) protein-mediated cell-cell
DISEASE:SARS-CoV-2 infection PROTEIN:SARS-CoV-2 S protein-mediated membrane fusion
DISEASE:SARS-CoV-2 infection PROTEIN:MERS-CoV
DISEASE:SARS-CoV-2 infection PROTEIN:SARSr-CoVs
DISEASE:SARS-CoV-2 infection PROTEIN:SARS-CoV-2 S protein S2 subunit
DISEASE:SARS-CoV-2 infection PROTEIN:MERS-CoV.
DISEASE:SARS-CoV-2 infection PROTEIN:six-helical bundle (6-HB) core
DISEASE:SARS-CoV-2 infection PROTEIN:HR1 and HR2 domains
DISEASE:SARS-CoV-2 infection PROTEIN:SARS-CoV
DISEASE:SARS-CoV-2 infection DNA:EK1C4
DISEASE:SARS-CoV-2 infection DNA:EK1
DISEASE:SARS-CoV-2 infection PROTEIN:HR2 domain
DISEASE:SARS-CoV-2 infection PROTEIN:HR1 domain
DISEASE:SARS-CoV-2 infection CHEMICAL:lipopeptides
DISEASE:SARS-CoV-2 infection DISEASE:HCoV-OC43
DISEASE:SARS-CoV-2 infection CHEMICAL:MERS-CoV.
DISEASE:SARS-CoV-2 infection CHEMICAL:SARS-CoV.
DISEASE:SARS-CoV-2 infection DISEASE:viral infection
DISEASE:SARS-CoV-2 infection DISEASE:pseudovirus infection
DISEASE:SARS-CoV-2 infection CHEMICAL:amino acid
DISEASE:SARS-CoV-2 infection CHEMICAL:EK1
DISEASE:SARS-CoV-2 infection SO:RNA
DISEASE:SARS-CoV-2 infection GGP:SARS-CoV-2 open reading frame 1ab
DISEASE:SARS-CoV-2 infection CHEBI:urea nitrogen
DISEASE:SARS-CoV-2 infection SO:real-time reverse transcription-polymerase chain
DISEASE:SARS-CoV-2 infection CHEBI:creatinine
DISEASE:SARS-CoV-2 infection RNA:SARS-CoV-2 RNA
DISEASE:SARS-CoV-2 infection DNA:SARS-CoV-2 open reading frame 1ab
DISEASE:SARS-CoV-2 infection DISEASE:CKD
DISEASE:SARS-CoV-2 infection DISEASE:albuminuria
DISEASE:SARS-CoV-2 infection DISEASE:chronic kidney disease
DISEASE:SARS-CoV-2 infection DISEASE:acute respiratory syndrome
DISEASE:SARS-CoV-2 infection DISEASE:AKI
DISEASE:SARS-CoV-2 infection DISEASE:pulmonary inflammation
DISEASE:SARS-CoV-2 infection DISEASE:increase of blood urea
DISEASE:SARS-CoV-2 infection CHEMICAL:creatinine
DISEASE:SARS-CoV-2 infection DISEASE:acute kidney injury
DISEASE:SARS-CoV-2 infection CL:cellular
DISEASE:SARS-CoV-2 infection GGP:Ang II
DISEASE:SARS-CoV-2 infection GGP:ACE2
DISEASE:SARS-CoV-2 infection SO:enzymatic
DISEASE:SARS-CoV-2 infection CL:host cell
DISEASE:SARS-CoV-2 infection GGP:AT1 receptor
DISEASE:SARS-CoV-2 infection GGP:statin
DISEASE:SARS-CoV-2 infection CHEBI:inhibitors
DISEASE:SARS-CoV-2 infection PROTEIN:AT1 receptor antagonists
DISEASE:SARS-CoV-2 infection PROTEIN:RAAS
DISEASE:SARS-CoV-2 infection PROTEIN:Ang II
DISEASE:SARS-CoV-2 infection PROTEIN:Ang-(1-7
DISEASE:SARS-CoV-2 infection PROTEIN:ACE2
DISEASE:SARS-CoV-2 infection PROTEIN:angiotensin-converting enzyme 2
DISEASE:SARS-CoV-2 infection PROTEIN:RAAS blockers
DISEASE:SARS-CoV-2 infection PROTEIN:membrane-bound form
DISEASE:SARS-CoV-2 infection DISEASE:respiratory disease
DISEASE:SARS-CoV-2 infection CHEMICAL:statin
DISEASE:SARS-CoV-2 infection DISEASE:CVDs
DISEASE:SARS-CoV-2 infection DISEASE:SARS
DISEASE:SARS-CoV-2 infection CHEMICAL:statins
DISEASE:SARS-CoV-2 infection DISEASE:cardiovascular disease
DISEASE:SARS-CoV-2 infection DISEASE:hypertension
DISEASE:SARS-CoV-2 infection GGP:CXCL10/IP-10
DISEASE:SARS-CoV-2 infection TAXON:host
DISEASE:SARS-CoV-2 infection SO:RNAs
DISEASE:SARS-CoV-2 infection GGP:P53
DISEASE:SARS-CoV-2 infection GGP:CCL2/MCP-1
DISEASE:SARS-CoV-2 infection CL:blood mononuclear cells
DISEASE:SARS-CoV-2 infection GGP:CCL4/MIP1B
DISEASE:SARS-CoV-2 infection CL:lymphocytes
DISEASE:SARS-CoV-2 infection PROTEIN:CCL3/MIP-1A
DISEASE:SARS-CoV-2 infection CELL_TYPE:PBMC
DISEASE:SARS-CoV-2 infection PROTEIN:CCL4/MIP1B
DISEASE:SARS-CoV-2 infection CELL_TYPE:lymphocytes
DISEASE:SARS-CoV-2 infection PROTEIN:CCL2/MCP-1
DISEASE:SARS-CoV-2 infection PROTEIN:P53
DISEASE:SARS-CoV-2 infection CELL_TYPE:peripheral blood mononuclear cells
DISEASE:SARS-CoV-2 infection PROTEIN:CXCL10/IP-10
DISEASE:SARS-CoV-2 infection CHEMICAL:CCL3/MIP-1A
DISEASE:SARS-CoV-2 infection TAXON:Coronaviruses
DISEASE:SARS-CoV-2 infection CHEBI:therapeutic agents
DISEASE:SARS-CoV-2 infection GO:endosome
DISEASE:SARS-CoV-2 infection CL:host cells
DISEASE:SARS-CoV-2 infection GGP:SARS-CoV
DISEASE:SARS-CoV-2 infection GO:endocytic
DISEASE:SARS-CoV-2 infection SO:genomic RNA viruses
DISEASE:SARS-CoV-2 infection GO:lysosome
DISEASE:SARS-CoV-2 infection PROTEIN:CoV named
DISEASE:SARS-CoV-2 infection PROTEIN:coronavirus disease-19
DISEASE:SARS-CoV-2 infection CELL_TYPE:host cells
DISEASE:SARS-CoV-2 infection DISEASE:MERS
DISEASE:SARS-CoV-2 infection DISEASE:respiratory syndrome
DISEASE:SARS-CoV-2 infection DISEASE:Acute Respiratory Syndrome
DISEASE:SARS-CoV-2 infection DISEASE:respiratory diseases
DISEASE:SARS-CoV-2 infection CHEBI:nucleic acid
DISEASE:SARS-CoV-2 infection DISEASE:throat
DISEASE:SARS-CoV-2 infection DISEASE:Coronavirus Disease 2019
DISEASE:SARS-CoV-2 infection DISEASE:infectious disease
DISEASE:SARS-CoV-2 infection CHEMICAL:nucleic acid
DISEASE:SARS-CoV-2 infection DISEASE:acute respiratory syndrome coronavirus 2
DISEASE:SARS-CoV-2 infection DISEASE:coronavirus
DISEASE:SARS-CoV-2 infection GO:antibody
DISEASE:SARS-CoV-2 infection TAXON:Ab
DISEASE:SARS-CoV-2 infection PROTEIN:IgM
DISEASE:SARS-CoV-2 infection CELL_TYPE:day-14
DISEASE:SARS-CoV-2 infection PROTEIN:day-11
DISEASE:SARS-CoV-2 infection PROTEIN:total antibodies (Ab)
DISEASE:SARS-CoV-2 infection PROTEIN:n=535
DISEASE:SARS-CoV-2 infection CELL_TYPE:day-12
DISEASE:SARS-CoV-2 infection PROTEIN:IgG
DISEASE:SARS-CoV-2 infection PROTEIN:day-15
DISEASE:SARS-CoV-2 infection CHEMICAL:day-14
DISEASE:SARS-CoV-2 infection CHEMICAL:day-11
DISEASE:SARS-CoV-2 infection DISEASE:respiratory disease - COVID-19
DISEASE:SARS-CoV-2 infection GGP:SARS-CO-V-2
DISEASE:SARS-CoV-2 infection TAXON:endemic
DISEASE:SARS-CoV-2 infection DISEASE:respiratory infections
DISEASE:SARS-CoV-2 infection DISEASE:temporal fever
DISEASE:SARS-CoV-2 infection DISEASE:non-COVID-19
DISEASE:SARS-CoV-2 infection DISEASE:flu-like
DISEASE:SARS-CoV-2 infection CHEMICAL:SARS-CO-V-2
DISEASE:SARS-CoV-2 infection SO:sites
DISEASE:SARS-CoV-2 infection PROTEIN:CT
DISEASE:SARS-CoV-2 infection DISEASE:fluenza infections
DISEASE:SARS-CoV-2 infection CHEBI:drug
DISEASE:SARS-CoV-2 infection DISEASE:Coronavirus Infected Pneumonia
DISEASE:SARS-CoV-2 infection DISEASE:coronavirus infection
DISEASE:SARS-CoV-2 infection GGP:IL-10
DISEASE:SARS-CoV-2 infection GGP:IL-2R
DISEASE:SARS-CoV-2 infection CL:CD8+T cells
DISEASE:SARS-CoV-2 infection GGP:ferritin
DISEASE:SARS-CoV-2 infection CL:T lymphocytes
DISEASE:SARS-CoV-2 infection GGP:IL-6
DISEASE:SARS-CoV-2 infection CL:CD4+T cells
DISEASE:SARS-CoV-2 infection CHEBI:alanine
DISEASE:SARS-CoV-2 infection GGP:TNF-alpha
DISEASE:SARS-CoV-2 infection CL:CD4+T
DISEASE:SARS-CoV-2 infection GGP:CD8+ T cells
DISEASE:SARS-CoV-2 infection GGP:D-dimer
DISEASE:SARS-CoV-2 infection GGP:lactate dehydrogenase
DISEASE:SARS-CoV-2 infection PROTEIN:IL-2R
DISEASE:SARS-CoV-2 infection PROTEIN:D-dimer
DISEASE:SARS-CoV-2 infection PROTEIN:IL-10
DISEASE:SARS-CoV-2 infection CELL_TYPE:CD4+T and CD8+ T cells
DISEASE:SARS-CoV-2 infection PROTEIN:lactate dehydrogenase
DISEASE:SARS-CoV-2 infection PROTEIN:ferritin
DISEASE:SARS-CoV-2 infection PROTEIN:C-reactive protein
DISEASE:SARS-CoV-2 infection CELL_TYPE:T lymphocytes
DISEASE:SARS-CoV-2 infection CELL_TYPE:CD4+T and CD8+T cells
DISEASE:SARS-CoV-2 infection PROTEIN:TNF-alpha
DISEASE:SARS-CoV-2 infection PROTEIN:IFN-gamma
DISEASE:SARS-CoV-2 infection PROTEIN:IL-6
DISEASE:SARS-CoV-2 infection PROTEIN:alanine aminotransferase
DISEASE:SARS-CoV-2 infection CELL_TYPE:CD4+T cells
DISEASE:SARS-CoV-2 infection CELL_LINE:Wuhan
DISEASE:SARS-CoV-2 infection PROTEIN:640.5
DISEASE:SARS-CoV-2 infection CHEMICAL:alanine
DISEASE:SARS-CoV-2 infection CHEMICAL:CD8+T
DISEASE:SARS-CoV-2 infection DISEASE:hypoalbuminemia
DISEASE:SARS-CoV-2 infection CHEMICAL:TNF-alpha
DISEASE:SARS-CoV-2 infection CHEMICAL:IFN-gamma
DISEASE:SARS-CoV-2 infection CHEMICAL:lactate
DISEASE:SARS-CoV-2 infection GGP:Angiotensin II
DISEASE:SARS-CoV-2 infection CHEBI:toxic
DISEASE:SARS-CoV-2 infection PROTEIN:coronaviruses
DISEASE:SARS-CoV-2 infection PROTEIN:enzyme
DISEASE:SARS-CoV-2 infection PROTEIN:RAS
DISEASE:SARS-CoV-2 infection PROTEIN:Angiotensin II
DISEASE:SARS-CoV-2 infection DISEASE:coronavirus disease 2019
DISEASE:SARS-CoV-2 infection CHEMICAL:Angiotensin II
DISEASE:SARS-CoV-2 infection DISEASE:fulminant myocarditis
DISEASE:SARS-CoV-2 infection DISEASE:Cardiovascular disease
DISEASE:SARS-CoV-2 infection DISEASE:respiratory distress syndrome
DISEASE:SARS-CoV-2 infection DISEASE:diabetes
DISEASE:SARS-CoV-2 infection TAXON:outbreaks
DISEASE:SARS-CoV-2 infection CELL_LINE:Wuhan, China
DISEASE:SARS-CoV-2 infection PROTEIN:/=65
DISEASE:SARS-CoV-2 infection DISEASE:deaths
DISEASE:SARS-CoV-2 infection GGP:angiotensin II receptor blockers
DISEASE:SARS-CoV-2 infection CHEBI:angiotensin-converting-enzyme inhibitors
DISEASE:SARS-CoV-2 infection PROTEIN:angiotensin II receptor blockers
DISEASE:SARS-CoV-2 infection CHEMICAL:losartan
DISEASE:SARS-CoV-2 infection CHEMICAL:enalapril
DISEASE:SARS-CoV-2 infection CHEMICAL:angiotensin II
DISEASE:SARS-CoV-2 infection CHEBI:substance
DISEASE:SARS-CoV-2 infection TAXON:Viral
DISEASE:SARS-CoV-2 infection CL:cells
DISEASE:SARS-CoV-2 infection GO:membranes
DISEASE:SARS-CoV-2 infection TAXON:viral inclusions
DISEASE:SARS-CoV-2 infection CL:macrophages
DISEASE:SARS-CoV-2 infection CELL_TYPE:macrophages
DISEASE:SARS-CoV-2 infection CELL_TYPE:inflammatory cells
DISEASE:SARS-CoV-2 infection DISEASE:thymic dysplasia
DISEASE:SARS-CoV-2 infection DISEASE:serous
DISEASE:SARS-CoV-2 infection DISEASE:Viral infections
DISEASE:SARS-CoV-2 infection DISEASE:pulmonary swelling
DISEASE:SARS-CoV-2 infection DISEASE:viral pneumonia
DISEASE:SARS-CoV-2 infection DISEASE:pleural effusion
DISEASE:SARS-CoV-2 infection DISEASE:interstitial edema
DISEASE:SARS-CoV-2 infection DISEASE:autoimmunity
DISEASE:SARS-CoV-2 infection DISEASE:hemorrhage
DISEASE:SARS-CoV-2 infection DISEASE:pulmonary hemorrhage
DISEASE:SARS-CoV-2 infection DISEASE:hyperemia
DISEASE:SARS-CoV-2 infection DISEASE:death
DISEASE:SARS-CoV-2 infection DISEASE:edema
DISEASE:SARS-CoV-2 infection CHEBI:chemical
DISEASE:SARS-CoV-2 infection CHEBI:heparin
DISEASE:SARS-CoV-2 infection PROTEIN:early intravenous immunoglobulin
DISEASE:SARS-CoV-2 infection CHEMICAL:heparin
DISEASE:SARS-CoV-2 infection DISEASE:multiorgan
DISEASE:SARS-CoV-2 infection DISEASE:abnormality of coagulation function
DISEASE:SARS-CoV-2 infection CHEMICAL:Li
DISEASE:SARS-CoV-2 infection CHEBI:sodium
DISEASE:SARS-CoV-2 infection CHEBI:creatine
DISEASE:SARS-CoV-2 infection GGP:bilirubin
DISEASE:SARS-CoV-2 infection PROTEIN:condition(28.8
DISEASE:SARS-CoV-2 infection PROTEIN:predictive factors
DISEASE:SARS-CoV-2 infection PROTEIN:creatine kinase
DISEASE:SARS-CoV-2 infection PROTEIN:bilirubin
DISEASE:SARS-CoV-2 infection PROTEIN:albumin
DISEASE:SARS-CoV-2 infection DISEASE:expectoration
DISEASE:SARS-CoV-2 infection DISEASE:shortness of breath
DISEASE:SARS-CoV-2 infection DISEASE:Muscle ache
DISEASE:SARS-CoV-2 infection CHEMICAL:bilirubin
DISEASE:SARS-CoV-2 infection CHEMICAL:creatine
DISEASE:SARS-CoV-2 infection CHEMICAL:sodium
DISEASE:SARS-CoV-2 infection DISEASE:nausea
DISEASE:SARS-CoV-2 infection DISEASE:vomiting
DISEASE:SARS-CoV-2 infection TAXON:viruses
DISEASE:SARS-CoV-2 infection GGP:pro-inflammatory cytokines
DISEASE:SARS-CoV-2 infection CHEBI:mRNA
DISEASE:SARS-CoV-2 infection CHEBI:electron
DISEASE:SARS-CoV-2 infection GGP:Pro-inflammatory cytokine
DISEASE:SARS-CoV-2 infection PROTEIN:pro-inflammatory cytokines
DISEASE:SARS-CoV-2 infection CELL_LINE:Huh-7 cells
DISEASE:SARS-CoV-2 infection CELL_LINE:CPE
DISEASE:SARS-CoV-2 infection PROTEIN:CXCL-10/IP-10
DISEASE:SARS-CoV-2 infection PROTEIN:CCL-2/MCP-1
DISEASE:SARS-CoV-2 infection CELL_LINE:Vero E6 cells
DISEASE:SARS-CoV-2 infection PROTEIN:Pro-inflammatory cytokine
DISEASE:SARS-CoV-2 infection CHEMICAL:SARS-COV-2
DISEASE:SARS-CoV-2 infection CHEBI:anti-rheumatic drugs
DISEASE:SARS-CoV-2 infection CHEBI:compounds
DISEASE:SARS-CoV-2 infection CHEBI:drugs
DISEASE:SARS-CoV-2 infection DISEASE:disorder
DISEASE:SARS-CoV-2 infection DISEASE:respiratory syndrome coronaviruses
DISEASE:SARS-CoV-2 infection DISEASE:rheumatoid arthritis
DISEASE:SARS-CoV-2 infection DISEASE:coronavirus infections COVID-19
DISEASE:SARS-CoV-2 infection DISEASE:autoimmune diseases
DISEASE:SARS-CoV-2 infection DISEASE:RA
DISEASE:SARS-CoV-2 infection PROTEIN:virus causing COVID-19
DISEASE:SARS-CoV-2 infection DNA:continents(1
DISEASE:SARS-CoV-2 infection CHEMICAL:continents(1
DISEASE:SARS-CoV-2 infection DISEASE:sneezing
DISEASE:SARS-CoV-2 infection DISEASE:gastrointestinal symptoms
DISEASE:SARS-CoV-2 infection DNA:neonatal intensive care unit
DISEASE:SARS-CoV-2 infection DISEASE:SARS-CoV-2 Infection
DISEASE:SARS-CoV-2 infection CHEMICAL:ARBs
DISEASE:SARS-CoV-2 infection DISEASE:kidney diseases
DISEASE:SARS-CoV-2 infection DISEASE:chronic renal disorders
DISEASE:SARS-CoV-2 infection GGP:SARS-CoV/SARS-CoV-2 S protein
DISEASE:SARS-CoV-2 infection SO:homology
DISEASE:SARS-CoV-2 infection GGP:SARS-CoV-2 S protein
DISEASE:SARS-CoV-2 infection TAXON:mammals
DISEASE:SARS-CoV-2 infection CHEBI:protein
DISEASE:SARS-CoV-2 infection GGP:human ACE2
DISEASE:SARS-CoV-2 infection TAXON:cat
DISEASE:SARS-CoV-2 infection CHEBI:residues
DISEASE:SARS-CoV-2 infection PROTEIN:N82
DISEASE:SARS-CoV-2 infection PROTEIN:pets
DISEASE:SARS-CoV-2 infection PROTEIN:SARS-CoV-2 S protein
DISEASE:SARS-CoV-2 infection PROTEIN:cat/dog/pangolin/Chinese hamster ACE2 and SARS-CoV/SARS-CoV-2 S protein
DISEASE:SARS-CoV-2 infection PROTEIN:human ACE2
DISEASE:SARS-CoV-2 infection PROTEIN:M82
DISEASE:SARS-CoV-2 infection PROTEIN:S protein
DISEASE:SARS-CoV-2 infection CHEBI:heparin anticoagulant
DISEASE:SARS-CoV-2 infection TAXON:humans
DISEASE:SARS-CoV-2 infection GO:immunoglobulin
DISEASE:SARS-CoV-2 infection DNA:COVID-19
DISEASE:SARS-CoV-2 infection PROTEIN:high-doses intravenous immunoglobulin
DISEASE:SARS-CoV-2 infection DISEASE:organ complications
DISEASE:SARS-CoV-2 infection DISEASE:outbreak
DISEASE:SARS-CoV-2 infection GGP:procalcitonin
DISEASE:SARS-CoV-2 infection SO:+
DISEASE:SARS-CoV-2 infection PROTEIN:CD3 (2/8)
DISEASE:SARS-CoV-2 infection CELL_LINE:Wuhan, Hubei, China.
DISEASE:SARS-CoV-2 infection PROTEIN:CD16
DISEASE:SARS-CoV-2 infection PROTEIN:CD4 (4/8)
DISEASE:SARS-CoV-2 infection PROTEIN:procalcitonin
DISEASE:SARS-CoV-2 infection PROTEIN:cytokine
DISEASE:SARS-CoV-2 infection PROTEIN:6/8
DISEASE:SARS-CoV-2 infection CHEMICAL:polypnea
DISEASE:SARS-CoV-2 infection DISEASE:critically ill
DISEASE:SARS-CoV-2 infection DISEASE:ground-glass opacity
DISEASE:SARS-CoV-2 infection DISEASE:8/8
DISEASE:SARS-CoV-2 infection DISEASE:septic shock
DISEASE:SARS-CoV-2 infection DISEASE:diarrhea
DISEASE:SARS-CoV-2 infection DISEASE:acute lung inflammation
DISEASE:SARS-CoV-2 infection DISEASE:ARDS
DISEASE:SARS-CoV-2 infection DISEASE:muscle pain
DISEASE:SARS-CoV-2 infection DISEASE:chills
DISEASE:SARS-CoV-2 infection DISEASE:hemoptysis
DISEASE:SARS-CoV-2 infection DISEASE:pandemic infection
DISEASE:SARS-CoV-2 infection DISEASE:infections
DISEASE:SARS-CoV-2 infection DISEASE:runny nose
DISEASE:SARS-CoV-2 infection DISEASE:dry cough
DISEASE:SARS-CoV-2 infection DISEASE:immune disorders
DISEASE:SARS-CoV-2 infection DISEASE:sepsis
DISEASE:SARS-CoV-2 infection PROTEIN:coronavirus disease-2019 (COVID-19)
DISEASE:SARS-CoV-2 infection TAXON:viral outbreaks
DISEASE:SARS-CoV-2 infection GGP:Pao2
DISEASE:SARS-CoV-2 infection TAXON:viral RNA
DISEASE:SARS-CoV-2 infection GGP:Sao2
DISEASE:SARS-CoV-2 infection CHEBI:oxygen
DISEASE:SARS-CoV-2 infection CHEBI:Drug
DISEASE:SARS-CoV-2 infection CHEBI:Hg
DISEASE:SARS-CoV-2 infection SO:modified intention-to-treat
DISEASE:SARS-CoV-2 infection GGP:Fio2
DISEASE:SARS-CoV-2 infection DNA:primary end point
DISEASE:SARS-CoV-2 infection PROTEIN:Covid-19
DISEASE:SARS-CoV-2 infection RNA:viral RNA
DISEASE:SARS-CoV-2 infection CHEMICAL:SARS-CoV-2 infection
DISEASE:SARS-CoV-2 infection CHEMICAL:oxygen
DISEASE:SARS-CoV-2 infection DISEASE:Covid-19
DISEASE:SARS-CoV-2 infection DISEASE:illness
DISEASE:SARS-CoV-2 infection DISEASE:respiratory illness Covid-19
DISEASE:SARS-CoV-2 infection CHEMICAL:lopinavir-ritonavir
DISEASE:SARS-CoV-2 infection SO:products
DISEASE:SARS-CoV-2 infection DISEASE:intrauterine infection
DISEASE:SARS-CoV-2 infection CL:cell
DISEASE:SARS-CoV-2 infection TAXON:Human
DISEASE:SARS-CoV-2 infection TAXON:animal
DISEASE:SARS-CoV-2 infection TAXON:Viruses
DISEASE:SARS-CoV-2 infection TAXON:animal hosts
DISEASE:SARS-CoV-2 infection PROTEIN:proinflammatory cytokine
DISEASE:SARS-CoV-2 infection DISEASE:community-acquired
DISEASE:SARS-CoV-2 infection DISEASE:human immunodeficiency viruses
DISEASE:SARS-CoV-2 infection DISEASE:Human infection
DISEASE:SARS-CoV-2 infection CHEMICAL:SARS-CoV-2-related pneumonia
DISEASE:SARS-CoV-2 infection DISEASE:coughing
DISEASE:SARS-CoV-2 infection DISEASE:inflammatory lung infiltration
DISEASE:SARS-CoV-2 infection TAXON:zoonotic coronavirus
DISEASE:SARS-CoV-2 infection SO:reverse transcription polymerase chain
DISEASE:SARS-CoV-2 infection SO:interfering substances
DISEASE:SARS-CoV-2 infection PROTEIN:molecular target(s
DISEASE:SARS-CoV-2 infection DISEASE:coronavirus outbreak
DISEASE:SARS-CoV-2 infection GGP:prothrombin
DISEASE:SARS-CoV-2 infection GGP:FDP
DISEASE:SARS-CoV-2 infection GGP:Thrombin
DISEASE:SARS-CoV-2 infection CHEBI:Antithrombin
DISEASE:SARS-CoV-2 infection PROTEIN:Antithrombin
DISEASE:SARS-CoV-2 infection PROTEIN:FDP
DISEASE:SARS-CoV-2 infection PROTEIN:PT-act
DISEASE:SARS-CoV-2 infection PROTEIN:fibrin/fibrinogen degradation products
DISEASE:SARS-CoV-2 infection PROTEIN:fibrinogen
DISEASE:SARS-CoV-2 infection PROTEIN:prothrombin
DISEASE:SARS-CoV-2 infection PROTEIN:Thrombin
DISEASE:SARS-CoV-2 infection PROTEIN:FIB
DISEASE:SARS-CoV-2 infection DISEASE:coagulation
DISEASE:SARS-CoV-2 infection DISEASE:blood coagulation
DISEASE:SARS-CoV-2 infection TAXON:pathogenic coronavirus
DISEASE:SARS-CoV-2 infection GGP:SARS-Cov-2
DISEASE:SARS-CoV-2 infection PROTEIN:SARS-Cov-2
DISEASE:SARS-CoV-2 infection DISEASE:liver damage
DISEASE:SARS-CoV-2 infection CHEMICAL:SARS-Cov-2
DISEASE:SARS-CoV-2 infection DISEASE:liver injury
DISEASE:SARS-CoV-2 infection SO:primers
DISEASE:SARS-CoV-2 infection CHEBI:nucleotide
DISEASE:SARS-CoV-2 infection SO:mutations
DISEASE:SARS-CoV-2 infection SO:ORF
DISEASE:SARS-CoV-2 infection SO:genomic sequences
DISEASE:SARS-CoV-2 infection SO:positions
DISEASE:SARS-CoV-2 infection GGP:SARAS-CoV-2
DISEASE:SARS-CoV-2 infection SO:mutation
DISEASE:SARS-CoV-2 infection CHEBI:amino acid
DISEASE:SARS-CoV-2 infection SO:sequence
DISEASE:SARS-CoV-2 infection SO:probes
DISEASE:SARS-CoV-2 infection SO:sequence variations
DISEASE:SARS-CoV-2 infection SO:genome
DISEASE:SARS-CoV-2 infection SO:open-reading frame
DISEASE:SARS-CoV-2 infection SO:regions
DISEASE:SARS-CoV-2 infection SO:genetic
DISEASE:SARS-CoV-2 infection DNA:N regions
DISEASE:SARS-CoV-2 infection DNA:nt28144
DISEASE:SARS-CoV-2 infection DNA:ORF 1a
DISEASE:SARS-CoV-2 infection DNA:ORF 8
DISEASE:SARS-CoV-2 infection DNA:SARS-CoV-2 genome
DISEASE:SARS-CoV-2 infection CELL_LINE:SARS-COV-2
DISEASE:SARS-CoV-2 infection DNA:nt8782
DISEASE:SARS-CoV-2 infection DNA:open-reading frame
DISEASE:SARS-CoV-2 infection CHEMICAL:nucleotide
DISEASE:SARS-CoV-2 infection CHEMICAL:SARAS-CoV-2
DISEASE:SARS-CoV-2 infection GGP:TMPRSS2
DISEASE:SARS-CoV-2 infection CELL_LINE:TMPRSS2-expressing VeroE6 cell line
DISEASE:SARS-CoV-2 infection PROTEIN:TMPRSS2
DISEASE:SARS-CoV-2 infection CHEMICAL:betacoronavirus
DISEASE:SARS-CoV-2 infection TAXON:viral nucleic acid
DISEASE:SARS-CoV-2 infection TAXON:human-to-human
DISEASE:SARS-CoV-2 infection DISEASE:respiratory infection
DISEASE:SARS-CoV-2 infection DISEASE:secondary infections
DISEASE:SARS-CoV-2 infection DISEASE:Fever
DISEASE:SARS-CoV-2 infection TAXON:human coronavirus
DISEASE:SARS-CoV-2 infection PROTEIN:SARS
DISEASE:SARS-CoV-2 infection DISEASE:Allergy
DISEASE:SARS-CoV-2 infection CHEBI:chloroquine phosphate
DISEASE:SARS-CoV-2 infection CHEBI:Chloroquine
DISEASE:SARS-CoV-2 infection CHEBI:Hydroxychloroquine
DISEASE:SARS-CoV-2 infection CHEBI:hydroxychloroquine sulfate
DISEASE:SARS-CoV-2 infection PROTEIN:EC50=5.47 muM
DISEASE:SARS-CoV-2 infection CELL_LINE:SARS-CoV-2 infected Vero cells
DISEASE:SARS-CoV-2 infection PROTEIN:EC50=0.72 muM
DISEASE:SARS-CoV-2 infection CHEMICAL:hydroxychloroquine sulfate
DISEASE:SARS-CoV-2 infection CHEMICAL:Chloroquine
DISEASE:SARS-CoV-2 infection CHEMICAL:Hydroxychloroquine
DISEASE:SARS-CoV-2 infection DISEASE:malaria
DISEASE:SARS-CoV-2 infection DISEASE:Respiratory Syndrome
DISEASE:SARS-CoV-2 infection CHEMICAL:chloroquine phosphate
DISEASE:SARS-CoV-2 infection PROTEIN:Hong Kong
DISEASE:SARS-CoV-2 infection CHEMICAL:1275
DISEASE:SARS-CoV-2 infection DISEASE:Coronavirus Disease
DISEASE:SARS-CoV-2 infection DISEASE:airborne infection
DISEASE:SARS-CoV-2 infection PROTEIN:FcR
DISEASE:SARS-CoV-2 infection PROTEIN:intravenous immunoglobulin
DISEASE:SARS-CoV-2 infection CHEMICAL:SARS-CoV-mediated inflammation
DISEASE:SARS-CoV-2 infection DISEASE:lung injury
DISEASE:SARS-CoV-2 infection DISEASE:acute lung injury
DISEASE:SARS-CoV-2 infection TAXON:Virus
DISEASE:SARS-CoV-2 infection DISEASE:respiratory failure
DISEASE:SARS-CoV-2 infection DISEASE:respiratory tract infection
DISEASE:SARS-CoV-2 infection DISEASE:Diarrhea
DISEASE:SARS-CoV-2 infection DISEASE:muscle soreness
DISEASE:SARS-CoV-2 infection DISEASE:shock
DISEASE:SARS-CoV-2 infection CELL_LINE:COVID-19
DISEASE:SARS-CoV-2 infection CELL_LINE:Wuhan, China,
DISEASE:SARS-CoV-2 infection DISEASE:lung lesions
DISEASE:SARS-CoV-2 infection DISEASE:pericardial effusion
DISEASE:SARS-CoV-2 infection DISEASE:lymphadenopathy
DISEASE:SARS-CoV-2 infection DISEASE:coronavirus pneumonia
DISEASE:SARS-CoV-2 infection CHEMICAL:SARS-CoV-2-infected
DISEASE:SARS-CoV-2 infection DISEASE:Pleural effusion
DISEASE:SARS-CoV-2 infection DNA:INTERPRETATION
DISEASE:SARS-CoV-2 infection DNA:intensive care unit
DISEASE:SARS-CoV-2 infection DISEASE:pneumothorax
DISEASE:SARS-CoV-2 infection DISEASE:Hospital-acquired infection
DISEASE:SARS-CoV-2 infection CHEMICAL:single-centered
DISEASE:SARS-CoV-2 infection CHEMICAL:SARS-CoV-2 pneumonia
DISEASE:SARS-CoV-2 infection DISEASE:cardiac injury
DISEASE:SARS-CoV-2 infection CHEMICAL:SARS-CoV-2-related
DISEASE:SARS-CoV-2 infection DISEASE:liver dysfunction
DISEASE:SARS-CoV-2 infection DISEASE:SARS-CoV-2 pneumonia
DISEASE:SARS-CoV-2 infection DISEASE:chronic illness
DISEASE:SARS-CoV-2 infection DISEASE:organ function damage
DISEASE:SARS-CoV-2 infection PROTEIN:IgG antibodies
DISEASE:SARS-CoV-2 infection PROTEIN:IgM-IgG
DISEASE:SARS-CoV-2 infection PROTEIN:virus (SARS-Cov-2)
DISEASE:SARS-CoV-2 infection DISEASE:IgM-IgG
DISEASE:SARS-CoV-2 infection SO:modified rapid sequence
DISEASE:SARS-CoV-2 infection GGP:PPE
DISEASE:SARS-CoV-2 infection DISEASE:coagulopathy
DISEASE:SARS-CoV-2 infection DISEASE:nosocomial infections
DISEASE:SARS-CoV-2 infection DISEASE:contagious disease
DISEASE:SARS-CoV-2 infection DISEASE:metabolic acidosis
DISEASE:SARS-CoV-2 infection CHEBI:in10
DISEASE:SARS-CoV-2 infection CHEBI:acid
DISEASE:SARS-CoV-2 infection TAXON:Viral nucleic acids
DISEASE:SARS-CoV-2 infection TAXON:bacterial
DISEASE:SARS-CoV-2 infection CHEBI:water
DISEASE:SARS-CoV-2 infection SO:integrated
DISEASE:SARS-CoV-2 infection PROTEIN:PCT
DISEASE:SARS-CoV-2 infection PROTEIN:inflammatory mediators
DISEASE:SARS-CoV-2 infection DISEASE:anti-secondary infection
DISEASE:SARS-CoV-2 infection DISEASE:fungal infection
DISEASE:SARS-CoV-2 infection DISEASE:hypoxemia
DISEASE:SARS-CoV-2 infection DISEASE:cluster ventilator-associated pneumonia
DISEASE:SARS-CoV-2 infection CHEMICAL:Lactobacillus
DISEASE:SARS-CoV-2 infection CHEMICAL:identifyingcytokine
DISEASE:SARS-CoV-2 infection CHEMICAL:nucleic acids
DISEASE:SARS-CoV-2 infection DISEASE:secondary infection
DISEASE:SARS-CoV-2 infection DISEASE:Shock
DISEASE:SARS-CoV-2 infection CHEMICAL:in10
DISEASE:SARS-CoV-2 infection CHEMICAL:Bifidobacterium
DISEASE:SARS-CoV-2 infection CHEMICAL:lopinavir/ritonavir
DISEASE:SARS-CoV-2 infection CHEMICAL:Two-Balance"strategyeffectively
DISEASE:SARS-CoV-2 infection DISEASE:anti-hyoxemia
DISEASE:SARS-CoV-2 infection DISEASE:Anxiety
DISEASE:SARS-CoV-2 infection CHEMICAL:abidol
DISEASE:SARS-CoV-2 infection CHEMICAL:Four-Anti
DISEASE:SARS-CoV-2 infection CHEBI:Allergic
DISEASE:SARS-CoV-2 infection CL:lymphocyte
DISEASE:SARS-CoV-2 infection CELL_TYPE:Blood eosinophil
DISEASE:SARS-CoV-2 infection DISEASE:urticaria
DISEASE:SARS-CoV-2 infection DISEASE:asthma
DISEASE:SARS-CoV-2 infection DISEASE:diabetes mellitus
DISEASE:SARS-CoV-2 infection DISEASE:allergic diseases
DISEASE:SARS-CoV-2 infection DISEASE:hypersensitivity
DISEASE:SARS-CoV-2 infection DISEASE:opacity
DISEASE:SARS-CoV-2 infection DISEASE:Lymphopenia
DISEASE:SARS-CoV-2 infection DISEASE:eosinopenia
DISEASE:SARS-CoV-2 infection DISEASE:Chronic obstructive pulmonary disease
DISEASE:SARS-CoV-2 infection DISEASE:COPD
DISEASE:SARS-CoV-2 infection DISEASE:allergy
DISEASE:SARS-CoV-2 infection DISEASE:Allergic diseases
DISEASE:SARS-CoV-2 infection DNA:Wuhan
DISEASE:COVID-19 illness GGP:SARS-CoV-2
DISEASE:COVID-19 illness SO:variants
DISEASE:COVID-19 illness GO:antibodies
DISEASE:COVID-19 illness CHEBI:proteins
DISEASE:COVID-19 illness SO:mutations
DISEASE:COVID-19 illness PROTEIN:immune proteins
DISEASE:COVID-19 illness PROTEIN:IFNs
DISEASE:COVID-19 illness PROTEIN:SARS-CoV-2 antibodies
DISEASE:COVID-19 illness CHEMICAL:NP
DISEASE:COVID-19 illness TAXON:coronavirus
DISEASE:COVID-19 illness GO:antimicrobials
DISEASE:COVID-19 illness PROTEIN:SARS/MERS coronaviruses
DISEASE:COVID-19 illness PROTEIN:COVID-19
DISEASE:COVID-19 illness CHEMICAL:SARS/MERS
DISEASE:COVID-19 illness DISEASE:Mycoplasma pneumonia
DISEASE:COVID-19 illness CHEMICAL:self-isolate
DISEASE:COVID-19 illness DISEASE:fever
DISEASE:COVID-19 illness DISEASE:Regional Infection
DISEASE:COVID-19 illness CL:mesenchymal stem cells
DISEASE:COVID-19 illness CHEBI:hydroxychloroquine
DISEASE:COVID-19 illness CL:UC-MSCs
DISEASE:COVID-19 illness CL:stem cells
DISEASE:COVID-19 illness TAXON:Coronavirus
DISEASE:COVID-19 illness CELL_TYPE:stem cells
DISEASE:COVID-19 illness CELL_LINE:COVID-19 with stem cells
DISEASE:COVID-19 illness PROTEIN:inflammatory factors
DISEASE:COVID-19 illness CELL_TYPE:umbilical cord mesenchymal stem cells
DISEASE:COVID-19 illness CELL_TYPE:UC-MSCs
DISEASE:COVID-19 illness PROTEIN:unscrupulous actors.3
DISEASE:COVID-19 illness PROTEIN:cytokine
DISEASE:COVID-19 illness CELL_LINE:COVID-19
DISEASE:COVID-19 illness DISEASE:septic shock
DISEASE:COVID-19 illness CHEMICAL:MSC
DISEASE:COVID-19 illness CHEMICAL:Remdesivir
DISEASE:COVID-19 illness CHEMICAL:hydroxychloroquine
DISEASE:COVID-19 illness DISEASE:Coronavirus
DISEASE:COVID-19 illness DISEASE:cardiac injury
DISEASE:COVID-19 illness DISEASE:ARDS
DISEASE:COVID-19 illness DISEASE:multiorgan failure
DISEASE:COVID-19 illness DISEASE:secondary infection
DISEASE:COVID-19 illness DISEASE:death
DISEASE:COVID-19 illness DISEASE:deaths
DISEASE:COVID-19 illness DISEASE:respiratory distress syndrome
DISEASE:COVID-19 illness DISEASE:organ dysfunction
DISEASE:COVID-19 illness DISEASE:multiorgan
DISEASE:COVID-19 illness DISEASE:coronavirus
DISEASE:COVID-19 illness DISEASE:organ damage
DISEASE:COVID-19 illness DISEASE:critically ill COVID-19
DISEASE:COVID-19 illness CHEMICAL:circumstance.2
DISEASE:COVID-19 illness DISEASE:edema
PROTEIN:UNSTRUCTURED CHEMICAL:UNSTRUCTURED
TAXON:viruses TAXON:Viral
TAXON:viruses PROTEIN:CoV
TAXON:viruses PROTEIN:coronaviruses
TAXON:viruses DISEASE:Viral infections
TAXON:viruses DISEASE:acute respiratory syndrome
TAXON:viruses DISEASE:CoV infections
TAXON:viruses DISEASE:neurological damage
TAXON:viruses DISEASE:neurological complications
TAXON:viruses DISEASE:neurological diseases
TAXON:viruses TAXON:coronavirus
TAXON:viruses TAXON:viral ORFs
TAXON:viruses SO:sequences
TAXON:viruses TAXON:coronaviruses
TAXON:viruses TAXON:animals
TAXON:viruses SO:coding regions
TAXON:viruses CHEBI:proteins
TAXON:viruses TAXON:bats
TAXON:viruses GO:antivirals
TAXON:viruses GGP:ORF8
TAXON:viruses TAXON:Coronaviruses
TAXON:viruses SO:sequence
TAXON:viruses SO:sites
TAXON:viruses GGP:nsp1
TAXON:viruses TAXON:human
TAXON:viruses CHEBI:amino acid substitutions
TAXON:viruses SO:genome
TAXON:viruses CHEBI:protein
TAXON:viruses SO:codons
TAXON:viruses SO:regions
TAXON:viruses PROTEIN:RBM
TAXON:viruses PROTEIN:nsps
TAXON:viruses DNA:ORF8
TAXON:viruses PROTEIN:N protein
TAXON:viruses PROTEIN:non-structural proteins
TAXON:viruses DNA:RBM
TAXON:viruses PROTEIN:receptor-binding motif
TAXON:viruses DNA:proteins/protein regions
TAXON:viruses DNA:SARS-CoV-2 genome
TAXON:viruses PROTEIN:M protein
TAXON:viruses PROTEIN:BatCoV RaTG13
TAXON:viruses PROTEIN:spike protein
TAXON:viruses DNA:BatCoV RaTG13 sequence
TAXON:viruses DNA:accessory ORFs
TAXON:viruses DNA:coding regions
TAXON:viruses PROTEIN:nsp1
TAXON:viruses DNA:viral ORFs
TAXON:viruses CHEMICAL:BatCoV RaTG13 encoded/encodes
TAXON:viruses DISEASE:human infection
TAXON:viruses CHEMICAL:amino acid
TAXON:viruses CL:cells
TAXON:viruses SO:genomes
TAXON:viruses CHEBI:Electron
TAXON:viruses TAXON:viral
TAXON:viruses DNA:SARS-CoV-2 genomes
TAXON:viruses PROTEIN:COVID-19
TAXON:viruses CELL_LINE:Vero/hSLAM cells
TAXON:viruses DISEASE:fever
TAXON:viruses DISEASE:cough
TAXON:viruses DISEASE:dyspnoea
TAXON:viruses CHEBI:docosahexaenoic acid
TAXON:viruses CHEBI:Arachidonic acid
TAXON:viruses CL:macrophages
TAXON:viruses CHEBI:prostaglandins
TAXON:viruses CHEBI:lipoxins
TAXON:viruses CHEBI:thromboxanes
TAXON:viruses CHEBI:leukotrienes
TAXON:viruses CHEBI:EPA
TAXON:viruses CL:immunocytes
TAXON:viruses CHEBI:eicosapentaenoic
TAXON:viruses CHEBI:compounds
TAXON:viruses CHEBI:metabolites
TAXON:viruses TAXON:humans
TAXON:viruses CHEBI:unsaturated fatty acids
TAXON:viruses CHEBI:protectins
TAXON:viruses CHEBI:AA
TAXON:viruses CHEBI:fatty acids
TAXON:viruses CHEBI:resolvins
TAXON:viruses TAXON:microbial organisms
TAXON:viruses PROTEIN:maresins
TAXON:viruses CELL_TYPE:immunocytes
TAXON:viruses PROTEIN:lipoxins
TAXON:viruses PROTEIN:protectins
TAXON:viruses CELL_TYPE:macrophages
TAXON:viruses PROTEIN:resolvins
TAXON:viruses CHEMICAL:leukotrienes
TAXON:viruses DISEASE:inflammation
TAXON:viruses CHEMICAL:Arachidonic acid
TAXON:viruses CHEMICAL:EPA
TAXON:viruses CHEMICAL:prostaglandins
TAXON:viruses CHEMICAL:eicosapentaenoic
TAXON:viruses CHEMICAL:AA
TAXON:viruses CHEMICAL:protectins
TAXON:viruses CHEMICAL:docosahexaenoic acid DHA
TAXON:viruses CHEMICAL:lipoxins
TAXON:viruses DISEASE:MERS
TAXON:viruses CHEMICAL:thromboxanes
TAXON:viruses DISEASE:SARS
TAXON:viruses CHEMICAL:resolvins
TAXON:viruses CHEMICAL:unsaturated fatty acids
TAXON:viruses DISEASE:infections
TAXON:viruses CHEMICAL:DHA
TAXON:viruses DISEASE:MERS infections
TAXON:viruses CHEMICAL:maresins
TAXON:viruses GGP:Seattle-area
TAXON:viruses SO:+
TAXON:viruses PROTEIN:Covid-19
TAXON:viruses PROTEIN:influenza B
TAXON:viruses PROTEIN:7+/-4
TAXON:viruses DNA:intensive care unit
TAXON:viruses DISEASE:diabetes mellitus
TAXON:viruses DISEASE:hypoxemic respiratory failure
TAXON:viruses DISEASE:shortness of breath
TAXON:viruses CHEMICAL:vasopressors
TAXON:viruses CHEMICAL:do-not-resuscitate
TAXON:viruses DISEASE:acute respiratory syndrome coronavirus-2
TAXON:viruses CHEMICAL:coronavirus 2019
TAXON:viruses DISEASE:hypotension
TAXON:viruses SO:RNA
TAXON:viruses SO:genes
TAXON:viruses TAXON:Coronavirus RNA
TAXON:viruses GGP:SARS-CoV-2
TAXON:viruses PROTEIN:Guangdong
TAXON:viruses PROTEIN:GNRI
TAXON:viruses RNA:negative RNA
TAXON:viruses DNA:E and N genes
TAXON:viruses RNA:Coronavirus RNA
TAXON:viruses DNA:Guangdong
TAXON:viruses RNA:SARS-CoV-2 RNA
TAXON:viruses PROTEIN:CT
TAXON:viruses CELL_LINE:Wuhan, China and
TAXON:viruses DISEASE:throat
TAXON:viruses DISEASE:deaths
TAXON:viruses DISEASE:respiratory infection
TAXON:viruses DISEASE:respiratory syndrome
TAXON:viruses CELL_LINE:Wuhan, China(1) .And
TAXON:viruses DISEASE:coronavirus disease
TAXON:viruses DISEASE:COVID-19 infection
TAXON:viruses SO:variants
TAXON:viruses SO:mutations
TAXON:viruses SO:territory
TAXON:viruses TAXON:viral variants
TAXON:viruses SO:genome sequences
TAXON:viruses DISEASE:coronavirus
TAXON:viruses TAXON:human coronavirus
TAXON:viruses CHEBI:guanosine
TAXON:viruses GGP:RdRp
TAXON:viruses TAXON:animal-human
TAXON:viruses CHEBI:drugs
TAXON:viruses PROTEIN:IDX-184
TAXON:viruses PROTEIN:SIGNIFICANCE
TAXON:viruses PROTEIN:RNA-dependent RNA polymerase
TAXON:viruses DNA:YAK
TAXON:viruses DNA:RdRp
TAXON:viruses PROTEIN:RdRp
TAXON:viruses PROTEIN:anti-RdRp
TAXON:viruses CHEMICAL:Sofosbuvir
TAXON:viruses CHEMICAL:IDX-184
TAXON:viruses CHEMICAL:Ribavirin
TAXON:viruses CHEMICAL:Remdesivir
TAXON:viruses DISEASE:Setrobuvir
TAXON:viruses DISEASE:YAK
TAXON:viruses CHEMICAL:Tenofovir
TAXON:viruses CHEMICAL:Galidesivir
TAXON:viruses DISEASE:viral infection COVID-19
TAXON:viruses DISEASE:toxicity
TAXON:viruses CHEMICAL:guanosine
TAXON:viruses CHEBI:drug
TAXON:viruses TAXON:virus outbreaks
TAXON:viruses CHEBI:dihydrochloride
TAXON:viruses DISEASE:coronavirus severe acute respiratory syndrome coronavirus 2
TAXON:viruses CHEMICAL:Tilorone
TAXON:viruses CHEMICAL:tilorone dihydrochloride
TAXON:viruses DISEASE:Respiratory Syndrome
TAXON:viruses DISEASE:Chikungunya
TAXON:viruses SO:mutation
TAXON:viruses TAXON:animal
TAXON:viruses GGP:ACE2
TAXON:viruses SO:enzyme
TAXON:viruses TAXON:mammals
TAXON:viruses CHEBI:Molecular
TAXON:viruses TAXON:Virus
TAXON:viruses SO:domain
TAXON:viruses GO:antibody
TAXON:viruses PROTEIN:surface spike protein
TAXON:viruses PROTEIN:chemokine/cytokine
TAXON:viruses PROTEIN:receptor-binding domain
TAXON:viruses PROTEIN:virus nucleocapsid protein
TAXON:viruses PROTEIN:ACE2
TAXON:viruses PROTEIN:angiotensin-converting enzyme 2
TAXON:viruses PROTEIN:cytokine
TAXON:viruses DISEASE:weight loss
TAXON:viruses DISEASE:lymphoid atrophy
TAXON:viruses DISEASE:exudative
TAXON:viruses DISEASE:alveolar damage
TAXON:viruses GO:smooth distance
TAXON:viruses TAXON:SARS-CoV
TAXON:viruses TAXON:Coronavirus
TAXON:viruses GGP:MERS-CoV
TAXON:viruses CHEBI:amino acid
TAXON:viruses SO:genome mutation
TAXON:viruses GGP:angiotensin converting enzyme
TAXON:viruses GGP:SARS-CoV
TAXON:viruses SO:random
TAXON:viruses GGP:PC-PseAAC
TAXON:viruses SO:cluster
TAXON:viruses GGP:G-gap dipeptide
TAXON:viruses TAXON:human coronaviruses
TAXON:viruses CHEBI:protein sequences
TAXON:viruses DNA:spike protein sequences
TAXON:viruses PROTEIN:MERS-CoV
TAXON:viruses PROTEIN:angiotensin converting enzyme II
TAXON:viruses PROTEIN:HKU1
TAXON:viruses PROTEIN:0.9638
TAXON:viruses PROTEIN:pseudo-amino-acid
TAXON:viruses PROTEIN:SARS-CoV
TAXON:viruses PROTEIN:human receptor
TAXON:viruses CHEMICAL:human-origin
TAXON:viruses CHEMICAL:angiotensin
TAXON:viruses DISEASE:non-human-origin coronavirus
TAXON:viruses CHEMICAL:non-human-origin
TAXON:viruses CHEMICAL:AAC
TAXON:viruses DISEASE:Coronavirus
TAXON:viruses CHEMICAL:PC-PseAAC
TAXON:viruses CL:cell
TAXON:viruses GO:antibodies
TAXON:viruses TAXON:pseudovirus
TAXON:viruses TAXON:mouse
TAXON:viruses PROTEIN:neutralizing antibodies
TAXON:viruses DISEASE:Pseudoviruses
TAXON:viruses DISEASE:infectivity
TAXON:viruses CHEMICAL:pseudovirus-based
TAXON:viruses GGP:HKU1
TAXON:viruses TAXON:metapneumovirus
TAXON:viruses PROTEIN:NL63
TAXON:viruses DISEASE:viral infections
TAXON:viruses DISEASE:infectious disease
TAXON:viruses TAXON:host
TAXON:viruses GGP:pro-inflammatory cytokines
TAXON:viruses CHEBI:mRNA
TAXON:viruses CHEBI:electron
TAXON:viruses GGP:IL-6
TAXON:viruses GGP:TNF-alpha
TAXON:viruses GGP:Pro-inflammatory cytokine
TAXON:viruses PROTEIN:pro-inflammatory cytokines
TAXON:viruses CELL_LINE:Huh-7 cells
TAXON:viruses CELL_LINE:CPE
TAXON:viruses PROTEIN:CXCL-10/IP-10
TAXON:viruses PROTEIN:CCL-2/MCP-1
TAXON:viruses CELL_LINE:Vero E6 cells
TAXON:viruses PROTEIN:TNF-alpha
TAXON:viruses PROTEIN:IL-6
TAXON:viruses PROTEIN:Pro-inflammatory cytokine
TAXON:viruses CHEMICAL:SARS-COV-2
TAXON:viruses CHEMICAL:TNF-alpha
TAXON:viruses TAXON:Norovirus
TAXON:viruses TAXON:Rhinovirus
TAXON:viruses TAXON:Adenovirus
TAXON:viruses DISEASE:lung tissue damage
TAXON:viruses DISEASE:immunosuppressed
TAXON:viruses DISEASE:respiratory disease
TAXON:viruses DISEASE:acute respiratory syndrome Coronavirus 2
TAXON:viruses DISEASE:immunocompromised
TAXON:viruses PROTEIN:environmental factors
TAXON:viruses DISEASE:respiratory syndrome coronavirus
TAXON:viruses DISEASE:viral respiratory infections
TAXON:viruses TAXON:Human
TAXON:viruses TAXON:pathogenic coronavirus
TAXON:viruses DISEASE:Covid-19
TAXON:viruses DISEASE:coronavirus disease-2019
TAXON:viruses TAXON:human host cells
TAXON:viruses CHEBI:cholesterol
TAXON:viruses CHEBI:cyclodextrin
TAXON:viruses CHEBI:sterols
TAXON:viruses CHEBI:substances
TAXON:viruses CHEBI:lipid rafts
TAXON:viruses CHEBI:molecules
TAXON:viruses TAXON:virus envelope
TAXON:viruses CL:host cells
TAXON:viruses CL:host cell
TAXON:viruses CHEBI:lipid
TAXON:viruses PROTEIN:SARS-COV-2
TAXON:viruses CELL_TYPE:human host cells
TAXON:viruses CELL_TYPE:host cells
TAXON:viruses PROTEIN:coronavirus family
TAXON:viruses CHEMICAL:cyclodextrin
TAXON:viruses CHEMICAL:cholesterol
TAXON:viruses CHEMICAL:sterols
TAXON:viruses CHEBI:nucleic acid
TAXON:viruses SO:genetic
TAXON:viruses CHEMICAL:nucleic acid
TAXON:viruses DISEASE:acute respiratory syndrome coronavirus 2
TAXON:viruses DISEASE:Coinfection
TAXON:viruses TAXON:Viruses
TAXON:viruses TAXON:animal hosts
TAXON:viruses PROTEIN:proinflammatory cytokine
TAXON:viruses DISEASE:coronavirus disease 2019
TAXON:viruses DISEASE:respiratory distress syndrome
TAXON:viruses DISEASE:community-acquired
TAXON:viruses DISEASE:human immunodeficiency viruses
TAXON:viruses DISEASE:Human infection
TAXON:viruses DISEASE:death
TAXON:viruses SO:RNA viruses
TAXON:viruses TAXON:outbreaks
TAXON:viruses GGP:SARS-Cov-2
TAXON:viruses TAXON:mammalian hosts
TAXON:viruses TAXON:Arabia
TAXON:viruses TAXON:individuals
TAXON:viruses PROTEIN:coronavirus (CoV) family
TAXON:viruses PROTEIN:PHEIC
TAXON:viruses PROTEIN:SARS-CoVs
TAXON:viruses CELL_LINE:Wuhan
TAXON:viruses CELL_LINE:CDCs
TAXON:viruses PROTEIN:SARS-Cov-2
TAXON:viruses DISEASE:respiratory infections
TAXON:viruses DISEASE:H1N1 influenza
TAXON:viruses DISEASE:acute respiratory syndrome coronavirus
TAXON:viruses CHEMICAL:SARS-Cov-2
TAXON:viruses CHEMICAL:SARS-CoVs
TAXON:viruses CHEMICAL:Statpearls
TAXON:viruses DISEASE:viral diseases
TAXON:viruses DISEASE:shock
TAXON:viruses CELL_TYPE:target cells
TAXON:viruses PROTEIN:Middle East Respiratory Syndrome-CoV
TAXON:viruses DISEASE:viral pneumonia
TAXON:viruses DISEASE:respiratory illness
TAXON:viruses TAXON:hosts
TAXON:viruses TAXON:wildlife
TAXON:viruses PROTEIN:SARS
TAXON:viruses PROTEIN:origin(s
TAXON:viruses PROTEIN:receptor-angiotensin-converting enzyme 2 (ACE2)-for
TAXON:viruses DISEASE:human infections
TAXON:viruses TAXON:man
TAXON:viruses TAXON:adenovirus
TAXON:viruses DISEASE:Viral pneumonia
TAXON:viruses DISEASE:viral infection
TAXON:viruses DISEASE:vascular enlargement
TAXON:viruses DISEASE:adenovirus infection
TAXON:viruses SO:Genome
TAXON:viruses SO:known virus genomes
TAXON:viruses TAXON:viral mutations
TAXON:viruses SO:clusters
TAXON:viruses SO:genotypes
TAXON:viruses SO:genome sequence
TAXON:viruses PROTEIN:SARS-related coronavirus (SARSr-CoV)
TAXON:viruses DNA:assembled genomes
TAXON:viruses PROTEIN:SUPPLEMENTARY
TAXON:viruses PROTEIN:https://www.genomedetective.com/app/typingtool/cov
TAXON:viruses DNA:virus genomes
TAXON:viruses PROTEIN:coronavirus species
TAXON:viruses DNA:whole genomes
TAXON:viruses CHEMICAL:FASTA
TAXON:viruses CHEMICAL:SUPPLEMENTARY
TAXON:viruses CHEMICAL:SARS-related coronavirus
TAXON:viruses CHEMICAL:SARSr-CoV
TAXON:viruses CHEMICAL:https://www.genomedetective.com/app/typingtool/cov
TAXON:viruses SO:genomic
TAXON:viruses DISEASE:respiratory tract infections
TAXON:viruses TAXON:zoonotic viral
TAXON:viruses TAXON:human cells
TAXON:viruses TAXON:coronavirus sequences
TAXON:viruses GGP:human ACE2
TAXON:viruses DNA:coronavirus sequences
TAXON:viruses CELL_TYPE:human cells
TAXON:viruses PROTEIN:human ACE2
TAXON:viruses DISEASE:viral outbreak
TAXON:viruses SO:epitopes
TAXON:viruses PROTEIN:antigenic epitopes
TAXON:viruses DISEASE:lymphopenia
TAXON:viruses TAXON:fish
TAXON:viruses SO:wild animal
TAXON:viruses TAXON:zoonoses
TAXON:viruses TAXON:animal-to-human
TAXON:viruses TAXON:avian
TAXON:viruses TAXON:zoonotic coronavirus
TAXON:viruses PROTEIN:MERS-CoV.
TAXON:viruses CHEMICAL:2019-nCoV
TAXON:viruses CHEMICAL:MERS-CoV.
TAXON:viruses TAXON:rats
TAXON:viruses TAXON:human cell
TAXON:viruses TAXON:mice
TAXON:viruses CHEBI:residues
TAXON:viruses GGP:SARS-CoV.
TAXON:viruses PROTEIN:SARS-CoV.
TAXON:viruses PROTEIN:SARS-CoV spike protein receptor-binding domain
TAXON:viruses PROTEIN:host receptor angiotensin-converting enzyme 2
TAXON:viruses PROTEIN:2019-nCoV.IMPORTANCE
TAXON:viruses PROTEIN:2019-nCoV spike protein
TAXON:viruses CELL_LINE:Wuhan, China
TAXON:viruses PROTEIN:SARS-CoV spike protein
TAXON:viruses PROTEIN:RBD
TAXON:viruses PROTEIN:binding human ACE2
TAXON:viruses CHEMICAL:2019-nCoV, 2019-nCoV
TAXON:viruses DISEASE:human cell infection
TAXON:viruses DISEASE:coronavirus (2019-nCoV)
TAXON:viruses DISEASE:2019-nCoV infections
TAXON:viruses SO:clustered
TAXON:viruses SO:homology
TAXON:viruses SO:gene
TAXON:viruses CHEBI:molecular
TAXON:viruses PROTEIN:nucleocapsid protein
TAXON:viruses PROTEIN:Spike Glycoprotein
TAXON:viruses PROTEIN:spike glycoprotein
TAXON:viruses PROTEIN:nucleocapsid
TAXON:viruses DNA:whole genome sequences
TAXON:viruses DISEASE:coronavirus 2019-nCoV
TAXON:Viral PROTEIN:CoV
TAXON:Viral PROTEIN:coronaviruses
TAXON:Viral DISEASE:Viral infections
TAXON:Viral DISEASE:acute respiratory syndrome
TAXON:Viral DISEASE:CoV infections
TAXON:Viral DISEASE:neurological damage
TAXON:Viral DISEASE:neurological complications
TAXON:Viral DISEASE:neurological diseases
TAXON:Viral CHEBI:methylprednisolone
TAXON:Viral GO:membrane
TAXON:Viral TAXON:Coronavirus
TAXON:Viral TAXON:viral
TAXON:Viral GO:antibody
TAXON:Viral PROTEIN:SARS-CoV-2-specific antibody
TAXON:Viral PROTEIN:ECMO
TAXON:Viral PROTEIN:IgG
TAXON:Viral PROTEIN:serum antibody
TAXON:Viral DISEASE:laboratory-confirmed COVID-19
TAXON:Viral DISEASE:respiratory distress syndrome
TAXON:Viral DISEASE:ARDS
TAXON:Viral DISEASE:infectious disease
TAXON:Viral DISEASE:illness
TAXON:Viral DISEASE:respiratory syndrome
TAXON:Viral CHEMICAL:Pao2/Fio2
TAXON:Viral CHEMICAL:methylprednisolone
TAXON:Viral DISEASE:Coronavirus disease 2019
TAXON:Viral CHEBI:substance
TAXON:Viral CL:cells
TAXON:Viral CL:lymphocytes
TAXON:Viral GO:membranes
TAXON:Viral TAXON:viral inclusions
TAXON:Viral CL:macrophages
TAXON:Viral CELL_TYPE:macrophages
TAXON:Viral CELL_TYPE:inflammatory cells
TAXON:Viral CELL_TYPE:lymphocytes
TAXON:Viral DISEASE:thymic dysplasia
TAXON:Viral DISEASE:serous
TAXON:Viral DISEASE:pulmonary swelling
TAXON:Viral DISEASE:viral pneumonia
TAXON:Viral DISEASE:pleural effusion
TAXON:Viral DISEASE:interstitial edema
TAXON:Viral DISEASE:autoimmunity
TAXON:Viral DISEASE:hemorrhage
TAXON:Viral DISEASE:pulmonary hemorrhage
TAXON:Viral DISEASE:hyperemia
TAXON:Viral DISEASE:death
TAXON:Viral DISEASE:edema
TAXON:Viral TAXON:human coronavirus
TAXON:Viral TAXON:coronavirus
TAXON:Viral TAXON:outbreaks
TAXON:Viral CHEBI:gold
TAXON:Viral TAXON:human
TAXON:Viral CHEBI:molecular
TAXON:Viral DISEASE:coronavirus disease 2019
TAXON:Viral DISEASE:Viral pneumonias
TAXON:Viral DISEASE:infections
TAXON:Viral DISEASE:coronavirus infections
TAXON:Viral DISEASE:SARS-CoV-2 infections
TAXON:Viral TAXON:human host cells
TAXON:Viral CHEBI:cholesterol
TAXON:Viral CHEBI:cyclodextrin
TAXON:Viral CHEBI:sterols
TAXON:Viral CHEBI:substances
TAXON:Viral CHEBI:lipid rafts
TAXON:Viral CHEBI:molecules
TAXON:Viral TAXON:virus envelope
TAXON:Viral CL:host cells
TAXON:Viral CL:host cell
TAXON:Viral CHEBI:lipid
TAXON:Viral PROTEIN:SARS-COV-2
TAXON:Viral CELL_TYPE:human host cells
TAXON:Viral CELL_TYPE:host cells
TAXON:Viral PROTEIN:coronavirus family
TAXON:Viral CHEMICAL:cyclodextrin
TAXON:Viral CHEMICAL:SARS-COV-2
TAXON:Viral CHEMICAL:cholesterol
TAXON:Viral CHEMICAL:sterols
TAXON:Viral CL:Eosinophil
TAXON:Viral CHEBI:potassium
TAXON:Viral CL:eosinophil
TAXON:Viral CL:lymphocyte
TAXON:Viral CELL_TYPE:lymphocyte
TAXON:Viral CELL_TYPE:eosinophil
TAXON:Viral CELL_TYPE:eosinophils
TAXON:Viral PROTEIN:Xixi
TAXON:Viral CELL_TYPE:Eosinophil
TAXON:Viral PROTEIN:albumin
TAXON:Viral CHEMICAL:potassium
TAXON:Viral DISEASE:cough
TAXON:Viral DISEASE:2019-coronavirus disease
TAXON:Viral CHEMICAL:quartus
TAXON:Viral DISEASE:fever
TAXON:Viral CHEMICAL:lopinavir
TAXON:Viral CL:T cell
TAXON:Viral PROTEIN:[OR]=1.06
TAXON:Viral CELL_TYPE:CD4 T cell
TAXON:Viral PROTEIN:COVID-19
TAXON:Viral DISEASE:Fever
TAXON:Viral DISEASE:coronavirus disease
TAXON:Viral TAXON:man
TAXON:Viral CHEBI:nucleic acid
TAXON:Viral TAXON:adenovirus
TAXON:Viral PROTEIN:CT
TAXON:Viral DISEASE:Viral pneumonia
TAXON:Viral DISEASE:viral infection
TAXON:Viral CHEMICAL:nucleic acid
TAXON:Viral DISEASE:vascular enlargement
TAXON:Viral DISEASE:adenovirus infection
TAXON:Viral DISEASE:COVID-19 infection
TAXON:Viral SO:genetic sequences
TAXON:Viral SO:RNA
TAXON:Viral SO:genes
TAXON:Viral GGP:C-reactive protein
TAXON:Viral SO:geographical regions
TAXON:Viral CHEBI:protein
TAXON:Viral SO:genomes
TAXON:Viral TAXON:bats
TAXON:Viral TAXON:microbes
TAXON:Viral TAXON:animals
TAXON:Viral GGP:lactate dehydrogenase
TAXON:Viral PROTEIN:Hong Kong
TAXON:Viral DNA:Wuhan
TAXON:Viral PROTEIN:Hui
TAXON:Viral PROTEIN:Hong Kong-Shenzhen
TAXON:Viral PROTEIN:C-reactive protein
TAXON:Viral PROTEIN:FUNDING
TAXON:Viral PROTEIN:surface Spike protein
TAXON:Viral PROTEIN:Man-Wai
TAXON:Viral PROTEIN:lactate dehydrogenase
TAXON:Viral PROTEIN:Seak-Kan
TAXON:Viral PROTEIN:Shaw Foundation Hong Kong
TAXON:Viral PROTEIN:internal RNA-dependent RNA polymerase
TAXON:Viral DISEASE:diarrhoea
TAXON:Viral DISEASE:throat
TAXON:Viral DISEASE:thrombocytopenia
TAXON:Viral DISEASE:acute respiatory syndrome
TAXON:Viral DISEASE:lymphopenia
TAXON:Viral DISEASE:respiratory tract symptoms
TAXON:Viral DISEASE:ground-glass lung opacities
TAXON:Viral CHEMICAL:lactate
TAXON:Viral DISEASE:coronavirus
PROTEIN:CoV PROTEIN:coronaviruses
PROTEIN:CoV DISEASE:Viral infections
PROTEIN:CoV DISEASE:acute respiratory syndrome
PROTEIN:CoV DISEASE:CoV infections
PROTEIN:CoV DISEASE:neurological damage
PROTEIN:CoV DISEASE:neurological complications
PROTEIN:CoV DISEASE:neurological diseases
PROTEIN:CoV GGP:MERS-CoV
PROTEIN:CoV GGP:cathepsin L
PROTEIN:CoV GGP:human angiotensin converting enzyme 2
PROTEIN:CoV TAXON:zoonotic outbreaks
PROTEIN:CoV GGP:SARS-CoV-2
PROTEIN:CoV GGP:SARS-CoV-2 S protein
PROTEIN:CoV GO:antibodies
PROTEIN:CoV CL:cells
PROTEIN:CoV GGP:SARS-CoV
PROTEIN:CoV GGP:TPC2
PROTEIN:CoV CHEBI:drugs
PROTEIN:CoV PROTEIN:PIKfyve
PROTEIN:CoV PROTEIN:beta coronaviruses
PROTEIN:CoV PROTEIN:SARS-CoV S. Polyclonal anti-SARS S1 antibodies T62
PROTEIN:CoV PROTEIN:SARS-CoV S
PROTEIN:CoV PROTEIN:cathepsin L
PROTEIN:CoV PROTEIN:MERS-CoV
PROTEIN:CoV PROTEIN:human angiotensin converting enzyme 2 (hACE2)
PROTEIN:CoV PROTEIN:SARS-CoV-2 S protein
PROTEIN:CoV PROTEIN:TPC2
PROTEIN:CoV PROTEIN:SARS-CoV
PROTEIN:CoV CELL_TYPE:293/hACE2 cells
PROTEIN:CoV CHEMICAL:angiotensin
PROTEIN:CoV DISEASE:SARS
PROTEIN:CoV TAXON:coronavirus
PROTEIN:CoV TAXON:humans
PROTEIN:CoV SO:RNA viruses
PROTEIN:CoV TAXON:outbreaks
PROTEIN:CoV TAXON:animal
PROTEIN:CoV GGP:SARS-Cov-2
PROTEIN:CoV TAXON:Viruses
PROTEIN:CoV TAXON:bats
PROTEIN:CoV TAXON:mammalian hosts
PROTEIN:CoV TAXON:Arabia
PROTEIN:CoV TAXON:individuals
PROTEIN:CoV TAXON:viral
PROTEIN:CoV SO:+
PROTEIN:CoV PROTEIN:coronavirus (CoV) family
PROTEIN:CoV PROTEIN:PHEIC
PROTEIN:CoV PROTEIN:SARS-CoVs
PROTEIN:CoV CELL_LINE:Wuhan
PROTEIN:CoV CELL_LINE:CDCs
PROTEIN:CoV PROTEIN:SARS-Cov-2
PROTEIN:CoV PROTEIN:COVID-19
PROTEIN:CoV DISEASE:respiratory disease
PROTEIN:CoV DISEASE:deaths
PROTEIN:CoV DISEASE:MERS
PROTEIN:CoV DISEASE:coronavirus disease
PROTEIN:CoV DISEASE:respiratory infections
PROTEIN:CoV DISEASE:H1N1 influenza
PROTEIN:CoV DISEASE:acute respiratory syndrome coronavirus
PROTEIN:CoV CHEMICAL:SARS-Cov-2
PROTEIN:CoV DISEASE:respiratory syndrome
PROTEIN:CoV CHEMICAL:SARS-CoVs
PROTEIN:CoV CHEMICAL:Statpearls
PROTEIN:CoV DISEASE:viral diseases
PROTEIN:CoV DISEASE:shock
PROTEIN:CoV TAXON:fish
PROTEIN:CoV SO:wild animal
PROTEIN:CoV TAXON:Coronaviruses
PROTEIN:CoV TAXON:mammals
PROTEIN:CoV TAXON:man
PROTEIN:CoV TAXON:zoonoses
PROTEIN:CoV TAXON:hosts
PROTEIN:CoV TAXON:animal-to-human
PROTEIN:CoV TAXON:avian
PROTEIN:CoV SO:genetic
PROTEIN:CoV DISEASE:death
PROTEIN:CoV DISEASE:Respiratory Syndrome
PROTEIN:CoV TAXON:Rhinolophus
PROTEIN:CoV SO:RNA
PROTEIN:CoV SO:genes
PROTEIN:CoV CHEBI:nucleotide
PROTEIN:CoV SO:introduced
PROTEIN:CoV SO:nt sequence
PROTEIN:CoV SO:Sequence
PROTEIN:CoV SO:partial RdRp gene
PROTEIN:CoV CHEBI:nt
PROTEIN:CoV TAXON:bat coronavirus
PROTEIN:CoV GGP:RdRp
PROTEIN:CoV TAXON:viral genome
PROTEIN:CoV TAXON:animals
PROTEIN:CoV SO:genome sequence
PROTEIN:CoV DNA:370 nt sequence
PROTEIN:CoV PROTEIN:ORF1a/1b, S, and
PROTEIN:CoV DNA:genome sequence
PROTEIN:CoV DNA:viral genome
PROTEIN:CoV DNA:beta-coronavirus genus
PROTEIN:CoV DNA:RdRp gene
PROTEIN:CoV DNA:bat-SL-CoVZXC21
PROTEIN:CoV DNA:RdRp
PROTEIN:CoV PROTEIN:coronaviruses (CoVs) circulating
PROTEIN:CoV CHEMICAL:MN988668
PROTEIN:CoV CHEMICAL:2019-nCoV
PROTEIN:CoV CHEMICAL:nucleotide identity
PROTEIN:CoV DISEASE:cough
PROTEIN:CoV DISEASE:fever
PROTEIN:CoV CHEMICAL:MN988669
PROTEIN:CoV CHEMICAL:bat-SL-CoVZXC21
PROTEIN:CoV DISEASE:coronavirus
PROTEIN:CoV DISEASE:bronchoalveolar lavage fluid
PROTEIN:coronaviruses DISEASE:Viral infections
PROTEIN:coronaviruses DISEASE:acute respiratory syndrome
PROTEIN:coronaviruses DISEASE:CoV infections
PROTEIN:coronaviruses DISEASE:neurological damage
PROTEIN:coronaviruses DISEASE:neurological complications
PROTEIN:coronaviruses DISEASE:neurological diseases
PROTEIN:coronaviruses TAXON:coronavirus
PROTEIN:coronaviruses TAXON:viral ORFs
PROTEIN:coronaviruses SO:sequences
PROTEIN:coronaviruses TAXON:coronaviruses
PROTEIN:coronaviruses TAXON:animals
PROTEIN:coronaviruses SO:coding regions
PROTEIN:coronaviruses CHEBI:proteins
PROTEIN:coronaviruses TAXON:bats
PROTEIN:coronaviruses GO:antivirals
PROTEIN:coronaviruses GGP:ORF8
PROTEIN:coronaviruses TAXON:Coronaviruses
PROTEIN:coronaviruses SO:sequence
PROTEIN:coronaviruses SO:sites
PROTEIN:coronaviruses GGP:nsp1
PROTEIN:coronaviruses TAXON:human
PROTEIN:coronaviruses CHEBI:amino acid substitutions
PROTEIN:coronaviruses SO:genome
PROTEIN:coronaviruses CHEBI:protein
PROTEIN:coronaviruses SO:codons
PROTEIN:coronaviruses SO:regions
PROTEIN:coronaviruses PROTEIN:RBM
PROTEIN:coronaviruses PROTEIN:nsps
PROTEIN:coronaviruses DNA:ORF8
PROTEIN:coronaviruses PROTEIN:N protein
PROTEIN:coronaviruses PROTEIN:non-structural proteins
PROTEIN:coronaviruses DNA:RBM
PROTEIN:coronaviruses PROTEIN:receptor-binding motif
PROTEIN:coronaviruses DNA:proteins/protein regions
PROTEIN:coronaviruses DNA:SARS-CoV-2 genome
PROTEIN:coronaviruses PROTEIN:M protein
PROTEIN:coronaviruses PROTEIN:BatCoV RaTG13
PROTEIN:coronaviruses PROTEIN:spike protein
PROTEIN:coronaviruses DNA:BatCoV RaTG13 sequence
PROTEIN:coronaviruses DNA:accessory ORFs
PROTEIN:coronaviruses DNA:coding regions
PROTEIN:coronaviruses PROTEIN:nsp1
PROTEIN:coronaviruses DNA:viral ORFs
PROTEIN:coronaviruses CHEMICAL:BatCoV RaTG13 encoded/encodes
PROTEIN:coronaviruses DISEASE:human infection
PROTEIN:coronaviruses CHEMICAL:amino acid
PROTEIN:coronaviruses CHEBI:protease inhibitors
PROTEIN:coronaviruses CHEBI:synthetic
PROTEIN:coronaviruses CHEBI:drug
PROTEIN:coronaviruses TAXON:Coronavirus
PROTEIN:coronaviruses CHEBI:inhibitors
PROTEIN:coronaviruses TAXON:viral
PROTEIN:coronaviruses CHEBI:compounds
PROTEIN:coronaviruses CHEBI:drugs
PROTEIN:coronaviruses CELL_LINE:Wuhan, China has
PROTEIN:coronaviruses PROTEIN:SARS
PROTEIN:coronaviruses PROTEIN:Chymotrypsin-like protease
PROTEIN:coronaviruses CHEMICAL:Remdesivir
PROTEIN:coronaviruses CHEMICAL:flavone
PROTEIN:coronaviruses CHEMICAL:coumarine
PROTEIN:coronaviruses CHEMICAL:Saquinavir
PROTEIN:coronaviruses DISEASE:SARS
PROTEIN:coronaviruses DISEASE:coronavirus
PROTEIN:coronaviruses DISEASE:Coronavirus
PROTEIN:coronaviruses CHEMICAL:Darunavir
PROTEIN:coronaviruses GGP:SARS-Cov-2
PROTEIN:coronaviruses PROTEIN:SARS-Cov-2
PROTEIN:coronaviruses DISEASE:2019-nCoV infection
PROTEIN:coronaviruses DISEASE:coronavirus disease 2019
PROTEIN:coronaviruses CHEMICAL:SARS-Cov-2
PROTEIN:coronaviruses CHEBI:troponin
PROTEIN:coronaviruses PROTEIN:troponin
PROTEIN:coronaviruses PROTEIN:COVID-19
PROTEIN:coronaviruses DISEASE:diabetes mellitus
PROTEIN:coronaviruses CHEMICAL:troponin
PROTEIN:coronaviruses DISEASE:cardiac injury
PROTEIN:coronaviruses DISEASE:vascular inflammation
PROTEIN:coronaviruses DISEASE:respiratory distress syndrome
PROTEIN:coronaviruses DISEASE:cardiovascular diseases
PROTEIN:coronaviruses DISEASE:myocarditis
PROTEIN:coronaviruses DISEASE:cardiac arrhythmias
PROTEIN:coronaviruses DISEASE:cerebrovascular diseases
PROTEIN:coronaviruses DISEASE:acute respiratory syndrome coronavirus 2
PROTEIN:coronaviruses DISEASE:extrapulmonary manifestations
PROTEIN:coronaviruses DISEASE:cardiovascular disease
PROTEIN:coronaviruses DISEASE:hypertension
PROTEIN:coronaviruses DISEASE:Coronavirus disease
PROTEIN:coronaviruses TAXON:host
PROTEIN:coronaviruses GGP:SARS-CoV-2(1
PROTEIN:coronaviruses TAXON:pangolins
PROTEIN:coronaviruses TAXON:humans
PROTEIN:coronaviruses SO:wild animals
PROTEIN:coronaviruses GGP:SARS-CoV-2
PROTEIN:coronaviruses SO:domain
PROTEIN:coronaviruses TAXON:Malayan pangolins
PROTEIN:coronaviruses TAXON:pangolin coronavirus
PROTEIN:coronaviruses TAXON:hosts
PROTEIN:coronaviruses SO:sub-lineages
PROTEIN:coronaviruses PROTEIN:receptor-binding domain
PROTEIN:coronaviruses PROTEIN:SARS-CoV-2-related coronaviruses
PROTEIN:coronaviruses PROTEIN:pangolin-associated coronaviruses
PROTEIN:coronaviruses PROTEIN:pangolins
PROTEIN:coronaviruses DISEASE:Manis javanica
PROTEIN:coronaviruses DISEASE:viral pneumonia
PROTEIN:coronaviruses CHEMICAL:SARS-CoV-2-related
PROTEIN:coronaviruses CHEMICAL:SARS-CoV-2(1
PROTEIN:coronaviruses GGP:Angiotensin II
PROTEIN:coronaviruses SO:enzyme
PROTEIN:coronaviruses GGP:ACE2
PROTEIN:coronaviruses CHEBI:toxic
PROTEIN:coronaviruses PROTEIN:enzyme
PROTEIN:coronaviruses PROTEIN:ACE2
PROTEIN:coronaviruses PROTEIN:angiotensin-converting enzyme 2
PROTEIN:coronaviruses PROTEIN:RAS
PROTEIN:coronaviruses PROTEIN:Angiotensin II
PROTEIN:coronaviruses CHEMICAL:Angiotensin II
PROTEIN:coronaviruses DISEASE:fulminant myocarditis
PROTEIN:coronaviruses DISEASE:Cardiovascular disease
PROTEIN:coronaviruses DISEASE:diabetes
PROTEIN:coronaviruses CHEBI:inhibitor
PROTEIN:coronaviruses CHEBI:amide
PROTEIN:coronaviruses CHEBI:compound
PROTEIN:coronaviruses TAXON:viral RNA
PROTEIN:coronaviruses CHEBI:pyridone
PROTEIN:coronaviruses PROTEIN:M(pro
PROTEIN:coronaviruses PROTEIN:protease
PROTEIN:coronaviruses RNA:viral RNA
PROTEIN:coronaviruses CHEMICAL:alpha-ketoamide
PROTEIN:coronaviruses CHEMICAL:P3-P2 amide bond
PROTEIN:coronaviruses CHEMICAL:pyridone
PROTEIN:coronaviruses DISEASE:respiratory syndrome
PROTEIN:coronaviruses GGP:MERS-CoV
PROTEIN:coronaviruses PROTEIN:MERS-CoV
PROTEIN:coronaviruses DISEASE:infections
PROTEIN:coronaviruses DISEASE:Respiratory Syndrome Coronavirus
PROTEIN:coronaviruses CHEBI:chloroquine
PROTEIN:coronaviruses CHEBI:molecule
PROTEIN:coronaviruses CHEMICAL:chloroquine/hydroxychloroquine
PROTEIN:coronaviruses DISEASE:coronavirus (2019-nCoV)
PROTEIN:coronaviruses DISEASE:pulmonary infection
PROTEIN:coronaviruses CHEMICAL:chloroquine
PROTEIN:coronaviruses SO:RNA
PROTEIN:coronaviruses CHEBI:theaflavin
PROTEIN:coronaviruses CHEBI:chemical
PROTEIN:coronaviruses CHEBI:hydrogen bonds
PROTEIN:coronaviruses GGP:SARS-CoV
PROTEIN:coronaviruses CHEBI:molecular
PROTEIN:coronaviruses GGP:RdRp
PROTEIN:coronaviruses RNA:RNA
PROTEIN:coronaviruses DNA:Wuhan
PROTEIN:coronaviruses PROTEIN:SARS-CoV-2 RdRp
PROTEIN:coronaviruses PROTEIN:catalytic pocket
PROTEIN:coronaviruses DNA:RNA template
PROTEIN:coronaviruses PROTEIN:RNA-dependent RNA polymerase
PROTEIN:coronaviruses PROTEIN:SARS-CoV
PROTEIN:coronaviruses PROTEIN:RdRp
PROTEIN:coronaviruses DISEASE:respiratory syndrome coronavirus
PROTEIN:coronaviruses CHEMICAL:Arg553
PROTEIN:coronaviruses CHEMICAL:hydrogen bonds
PROTEIN:coronaviruses CHEMICAL:theaflavin
PROTEIN:coronaviruses CL:cellular
PROTEIN:coronaviruses GGP:TMPRSS2 inhibitor
PROTEIN:coronaviruses CL:Cell
PROTEIN:coronaviruses CHEBI:serine
PROTEIN:coronaviruses GGP:pathogenic SARS-coronavirus 2
PROTEIN:coronaviruses CL:host cell
PROTEIN:coronaviruses TAXON:SARS-CoV
PROTEIN:coronaviruses GGP:TMPRSS2
PROTEIN:coronaviruses PROTEIN:cellular factors
PROTEIN:coronaviruses PROTEIN:viral spike (S) proteins
PROTEIN:coronaviruses PROTEIN:cellular receptors
PROTEIN:coronaviruses PROTEIN:host cell proteases
PROTEIN:coronaviruses PROTEIN:serine protease TMPRSS2
PROTEIN:coronaviruses PROTEIN:S protein
PROTEIN:coronaviruses PROTEIN:TMPRSS2
PROTEIN:coronaviruses PROTEIN:SARS-CoV receptor ACE2
PROTEIN:coronaviruses DISEASE:convalescent SARS
PROTEIN:coronaviruses DISEASE:SARS-CoV infection
PROTEIN:coronaviruses CHEMICAL:SARS-coronavirus 2
PROTEIN:coronaviruses CL:labile blood products
PROTEIN:coronaviruses TAXON:endemic
PROTEIN:coronaviruses PROTEIN:coronavirus infections-SARS
PROTEIN:coronaviruses PROTEIN:beta-coronaviruses
PROTEIN:coronaviruses PROTEIN:blood products
PROTEIN:coronaviruses PROTEIN:labile blood products
PROTEIN:coronaviruses DISEASE:Coronavirus Disease 2019
PROTEIN:coronaviruses DISEASE:MERS
PROTEIN:coronaviruses CHEMICAL:beta-coronaviruses
PROTEIN:coronaviruses DISEASE:Acute Respiratory Syndrome Coronavirus 2
PROTEIN:coronaviruses DISEASE:Respiratory Syndrome
PROTEIN:coronaviruses DISEASE:infectious diseases
PROTEIN:coronaviruses TAXON:pathogenic coronavirus
PROTEIN:coronaviruses GGP:MERS-CoV.
PROTEIN:coronaviruses SO:homological sequence
PROTEIN:coronaviruses PROTEIN:SARS-CoV2
PROTEIN:coronaviruses PROTEIN:MERS-CoV.
PROTEIN:coronaviruses CHEMICAL:MERS-CoV.
PROTEIN:coronaviruses DISEASE:neurologic signs
PROTEIN:coronaviruses DISEASE:vomiting
PROTEIN:coronaviruses DISEASE:acute respiratory syndrome coronavirus
PROTEIN:coronaviruses DISEASE:headache
PROTEIN:coronaviruses DISEASE:nausea
PROTEIN:coronaviruses DISEASE:infection of SARS-CoV
PROTEIN:coronaviruses CHEMICAL:SARS-CoV2
PROTEIN:coronaviruses DISEASE:pneumonia coronavirus disease 2019
PROTEIN:coronaviruses DISEASE:respiratory distress
PROTEIN:coronaviruses DISEASE:SARS-CoV-2-induced respiratory failure
PROTEIN:coronaviruses CL:cell
PROTEIN:coronaviruses TAXON:zoonotic viral
PROTEIN:coronaviruses TAXON:outbreaks
PROTEIN:coronaviruses TAXON:animal
PROTEIN:coronaviruses TAXON:human cells
PROTEIN:coronaviruses TAXON:coronavirus sequences
PROTEIN:coronaviruses GGP:human ACE2
PROTEIN:coronaviruses DNA:coronavirus sequences
PROTEIN:coronaviruses CELL_TYPE:human cells
PROTEIN:coronaviruses PROTEIN:human ACE2
PROTEIN:coronaviruses DISEASE:respiratory illness
PROTEIN:coronaviruses DISEASE:viral outbreak
PROTEIN:coronaviruses TAXON:viral proteins
PROTEIN:coronaviruses DNA:Wuhan-2019-nCoV
PROTEIN:coronaviruses PROTEIN:viral proteins
PROTEIN:coronaviruses DISEASE:rigidity
PROTEIN:coronaviruses DISEASE:disorder
PROTEIN:coronaviruses DISEASE:death
PROTEIN:coronaviruses DISEASE:coronaviral infections
PROTEIN:coronaviruses TAXON:rodents
PROTEIN:coronaviruses CHEBI:food
PROTEIN:coronaviruses GGP:Huanan
PROTEIN:coronaviruses TAXON:human-to-human
PROTEIN:coronaviruses CELL_LINE:Wuhan, China
PROTEIN:coronaviruses DISEASE:coronavirus outbreak
PROTEIN:coronaviruses CHEMICAL:coronavirus
PROTEIN:coronaviruses CHEBI:Molecular
PROTEIN:coronaviruses CELL_LINE:Wuhan, China,
PROTEIN:coronaviruses DISEASE:coronavirus (2019-nCoV
PROTEIN:coronaviruses DISEASE:respiratory tract
PROTEIN:coronaviruses SO:noncoding sequences
PROTEIN:coronaviruses SO:conservation
PROTEIN:coronaviruses TAXON:zoonotic coronavirus
PROTEIN:coronaviruses SO:noncoding
PROTEIN:coronaviruses SO:coding sequences
PROTEIN:coronaviruses TAXON:coronavirus genomes
PROTEIN:coronaviruses TAXON:zoonoses
PROTEIN:coronaviruses SO:genetic
PROTEIN:coronaviruses CL:natural host
PROTEIN:coronaviruses TAXON:viral genome
PROTEIN:coronaviruses TAXON:Sarbecovirus
PROTEIN:coronaviruses DNA:coding sequences
PROTEIN:coronaviruses DNA:noncoding upstream and downstream flanks
PROTEIN:coronaviruses DNA:viral genome
PROTEIN:coronaviruses DNA:253 upstream noncoding sequences
PROTEIN:coronaviruses PROTEIN:SIGNIFICANCE
PROTEIN:coronaviruses DNA:coronavirus genomes
PROTEIN:coronaviruses DISEASE:respiratory syndrome-like coronavirus
PROTEIN:coronaviruses CHEMICAL:Sarbecovirus
PROTEIN:coronaviruses TAXON:rhesus
PROTEIN:coronaviruses TAXON:nonhuman
PROTEIN:coronaviruses TAXON:mouse
PROTEIN:coronaviruses PROTEIN:coronavirus 2019-nCoV.
PROTEIN:coronaviruses DISEASE:MERS-CoV infection
PROTEIN:coronaviruses CHEMICAL:GS-5734
PROTEIN:coronaviruses DISEASE:MERS-CoV-induced clinical disease
PROTEIN:coronaviruses PROTEIN:SARS-like coronaviruses
PROTEIN:coronaviruses SO:branch
PROTEIN:coronaviruses TAXON:individuals
PROTEIN:coronaviruses SO:genomes
PROTEIN:coronaviruses SO:genetically
PROTEIN:coronaviruses GO:terminal regions
PROTEIN:coronaviruses TAXON:Viral contigs
PROTEIN:coronaviruses CHEBI:amino acid
PROTEIN:coronaviruses CHEBI:residues
PROTEIN:coronaviruses SO:genome sequences
PROTEIN:coronaviruses GGP:SARS-CoV.
PROTEIN:coronaviruses CL:host
PROTEIN:coronaviruses SO:cDNA
PROTEIN:coronaviruses DNA:terminal regions
PROTEIN:coronaviruses DNA:2019-nCoV genomes
PROTEIN:coronaviruses DNA:full-length genomes
PROTEIN:coronaviruses DNA:Viral contigs
PROTEIN:coronaviruses PROTEIN:bat-SL-CoVZC45
PROTEIN:coronaviruses PROTEIN:angiotensin-converting enzyme 2 receptor
PROTEIN:coronaviruses DNA:SARS-CoV.
PROTEIN:coronaviruses DNA:bat-SL-CoVZXC21
PROTEIN:coronaviruses DNA:cDNA ends
PROTEIN:coronaviruses DNA:long branch length
PROTEIN:coronaviruses CELL_LINE:Wuhan, China.
PROTEIN:coronaviruses CELL_LINE:Wuhan
PROTEIN:coronaviruses DNA:partial 2019-nCoV genome sequences
PROTEIN:coronaviruses CHEMICAL:human-infecting betacoronavirus
PROTEIN:coronaviruses DISEASE:respiratory syndrome (SARS)-like coronaviruses, bat-SL-CoVZC45
PROTEIN:coronaviruses CHEMICAL:bat-SL-CoVZXC21
PROTEIN:coronaviruses CHEBI:hormones
PROTEIN:coronaviruses CHEBI:Neuraminidase inhibitors
PROTEIN:coronaviruses CHEBI:molecules
PROTEIN:coronaviruses CHEBI:Nucleoside
PROTEIN:coronaviruses SO:peptide
PROTEIN:coronaviruses PROTEIN:ShuFengJieDu
PROTEIN:coronaviruses CHEMICAL:3TC
PROTEIN:coronaviruses CHEMICAL:TDF
PROTEIN:coronaviruses CHEMICAL:Nucleoside
PROTEIN:coronaviruses TAXON:Human
PROTEIN:coronaviruses CL:epithelial cells
PROTEIN:coronaviruses PROTEIN:Orthocoronavirinae subfamily
PROTEIN:coronaviruses CELL_TYPE:Human airway epithelial cells
PROTEIN:coronaviruses CHEMICAL:betacoronavirus
DISEASE:Viral infections DISEASE:acute respiratory syndrome
DISEASE:Viral infections DISEASE:CoV infections
DISEASE:Viral infections DISEASE:neurological damage
DISEASE:Viral infections DISEASE:neurological complications
DISEASE:Viral infections DISEASE:neurological diseases
DISEASE:Viral infections CHEBI:substance
DISEASE:Viral infections CL:cells
DISEASE:Viral infections CL:lymphocytes
DISEASE:Viral infections GO:membranes
DISEASE:Viral infections TAXON:viral inclusions
DISEASE:Viral infections TAXON:viral
DISEASE:Viral infections CL:macrophages
DISEASE:Viral infections CELL_TYPE:macrophages
DISEASE:Viral infections CELL_TYPE:inflammatory cells
DISEASE:Viral infections CELL_TYPE:lymphocytes
DISEASE:Viral infections DISEASE:thymic dysplasia
DISEASE:Viral infections DISEASE:serous
DISEASE:Viral infections DISEASE:pulmonary swelling
DISEASE:Viral infections DISEASE:viral pneumonia
DISEASE:Viral infections DISEASE:pleural effusion
DISEASE:Viral infections DISEASE:interstitial edema
DISEASE:Viral infections DISEASE:autoimmunity
DISEASE:Viral infections DISEASE:respiratory syndrome
DISEASE:Viral infections DISEASE:hemorrhage
DISEASE:Viral infections DISEASE:pulmonary hemorrhage
DISEASE:Viral infections DISEASE:hyperemia
DISEASE:Viral infections DISEASE:death
DISEASE:Viral infections DISEASE:edema
DISEASE:acute respiratory syndrome DISEASE:CoV infections
DISEASE:acute respiratory syndrome DISEASE:neurological damage
DISEASE:acute respiratory syndrome DISEASE:neurological complications
DISEASE:acute respiratory syndrome DISEASE:neurological diseases
DISEASE:acute respiratory syndrome PROTEIN:COVID-19
DISEASE:acute respiratory syndrome DISEASE:coronavirus disease 2019
DISEASE:acute respiratory syndrome DISEASE:personal behaviors
DISEASE:acute respiratory syndrome TAXON:viral
DISEASE:acute respiratory syndrome DISEASE:MERS
DISEASE:acute respiratory syndrome DISEASE:viral infection
DISEASE:acute respiratory syndrome DISEASE:respiratory syndrome
DISEASE:acute respiratory syndrome DISEASE:SARS
DISEASE:acute respiratory syndrome SO:RNA
DISEASE:acute respiratory syndrome GGP:SARS-CoV-2 open reading frame 1ab
DISEASE:acute respiratory syndrome GGP:SARS-CoV-2
DISEASE:acute respiratory syndrome CHEBI:urea nitrogen
DISEASE:acute respiratory syndrome SO:real-time reverse transcription-polymerase chain
DISEASE:acute respiratory syndrome CHEBI:creatinine
DISEASE:acute respiratory syndrome RNA:SARS-CoV-2 RNA
DISEASE:acute respiratory syndrome DNA:SARS-CoV-2 open reading frame 1ab
DISEASE:acute respiratory syndrome DISEASE:CKD
DISEASE:acute respiratory syndrome DISEASE:albuminuria
DISEASE:acute respiratory syndrome DISEASE:coronavirus disease
DISEASE:acute respiratory syndrome DISEASE:chronic kidney disease
DISEASE:acute respiratory syndrome DISEASE:AKI
DISEASE:acute respiratory syndrome DISEASE:pulmonary inflammation
DISEASE:acute respiratory syndrome DISEASE:increase of blood urea
DISEASE:acute respiratory syndrome CHEMICAL:creatinine
DISEASE:acute respiratory syndrome DISEASE:acute kidney injury
DISEASE:acute respiratory syndrome CHEBI:docosahexaenoic acid
DISEASE:acute respiratory syndrome CHEBI:Arachidonic acid
DISEASE:acute respiratory syndrome CL:macrophages
DISEASE:acute respiratory syndrome CHEBI:prostaglandins
DISEASE:acute respiratory syndrome CHEBI:lipoxins
DISEASE:acute respiratory syndrome CHEBI:thromboxanes
DISEASE:acute respiratory syndrome CHEBI:leukotrienes
DISEASE:acute respiratory syndrome CHEBI:EPA
DISEASE:acute respiratory syndrome CL:immunocytes
DISEASE:acute respiratory syndrome CHEBI:eicosapentaenoic
DISEASE:acute respiratory syndrome CHEBI:compounds
DISEASE:acute respiratory syndrome CHEBI:metabolites
DISEASE:acute respiratory syndrome TAXON:humans
DISEASE:acute respiratory syndrome CHEBI:unsaturated fatty acids
DISEASE:acute respiratory syndrome CHEBI:protectins
DISEASE:acute respiratory syndrome CHEBI:AA
DISEASE:acute respiratory syndrome CHEBI:fatty acids
DISEASE:acute respiratory syndrome CHEBI:resolvins
DISEASE:acute respiratory syndrome TAXON:microbial organisms
DISEASE:acute respiratory syndrome PROTEIN:maresins
DISEASE:acute respiratory syndrome CELL_TYPE:immunocytes
DISEASE:acute respiratory syndrome PROTEIN:lipoxins
DISEASE:acute respiratory syndrome PROTEIN:protectins
DISEASE:acute respiratory syndrome CELL_TYPE:macrophages
DISEASE:acute respiratory syndrome PROTEIN:resolvins
DISEASE:acute respiratory syndrome CHEMICAL:leukotrienes
DISEASE:acute respiratory syndrome DISEASE:inflammation
DISEASE:acute respiratory syndrome CHEMICAL:Arachidonic acid
DISEASE:acute respiratory syndrome CHEMICAL:EPA
DISEASE:acute respiratory syndrome CHEMICAL:prostaglandins
DISEASE:acute respiratory syndrome CHEMICAL:eicosapentaenoic
DISEASE:acute respiratory syndrome CHEMICAL:AA
DISEASE:acute respiratory syndrome CHEMICAL:protectins
DISEASE:acute respiratory syndrome CHEMICAL:docosahexaenoic acid DHA
DISEASE:acute respiratory syndrome CHEMICAL:lipoxins
DISEASE:acute respiratory syndrome CHEMICAL:thromboxanes
DISEASE:acute respiratory syndrome CHEMICAL:resolvins
DISEASE:acute respiratory syndrome CHEMICAL:unsaturated fatty acids
DISEASE:acute respiratory syndrome DISEASE:infections
DISEASE:acute respiratory syndrome CHEMICAL:DHA
DISEASE:acute respiratory syndrome DISEASE:MERS infections
DISEASE:acute respiratory syndrome CHEMICAL:maresins
DISEASE:acute respiratory syndrome GGP:MERS-CoV
DISEASE:acute respiratory syndrome TAXON:coronavirus
DISEASE:acute respiratory syndrome SO:gaps
DISEASE:acute respiratory syndrome GGP:SARS-CoV
DISEASE:acute respiratory syndrome PROTEIN:MERS-CoV
DISEASE:acute respiratory syndrome DISEASE:diabetes mellitus
DISEASE:acute respiratory syndrome DISEASE:diabetes
DISEASE:acute respiratory syndrome DISEASE:death
DISEASE:acute respiratory syndrome DISEASE:hypertension
DISEASE:acute respiratory syndrome DISEASE:obesity
DISEASE:acute respiratory syndrome TAXON:Coronavirus
DISEASE:acute respiratory syndrome TAXON:bats
DISEASE:acute respiratory syndrome TAXON:individuals
DISEASE:acute respiratory syndrome PROTEIN:SARS
DISEASE:acute respiratory syndrome DISEASE:catastrophe
DISEASE:acute respiratory syndrome DISEASE:Coronavirus disease 2019
DISEASE:acute respiratory syndrome TAXON:human CoVs
DISEASE:acute respiratory syndrome TAXON:host
DISEASE:acute respiratory syndrome SO:Mutation
DISEASE:acute respiratory syndrome TAXON:outbreaks
DISEASE:acute respiratory syndrome SO:genome
DISEASE:acute respiratory syndrome TAXON:human beings
DISEASE:acute respiratory syndrome TAXON:hosts
DISEASE:acute respiratory syndrome TAXON:animal hosts
DISEASE:acute respiratory syndrome TAXON:human
DISEASE:acute respiratory syndrome TAXON:animals
DISEASE:acute respiratory syndrome GGP:HCoV
DISEASE:acute respiratory syndrome PROTEIN:HCoVs
DISEASE:acute respiratory syndrome DISEASE:CoV disease 2019
DISEASE:acute respiratory syndrome DISEASE:HCoVs
DISEASE:acute respiratory syndrome CHEMICAL:HCoVs
DISEASE:acute respiratory syndrome DISEASE:human diseases
DISEASE:acute respiratory syndrome DISEASE:HCoV infection
DISEASE:acute respiratory syndrome GO:antibodies
DISEASE:acute respiratory syndrome SO:products
DISEASE:acute respiratory syndrome GGP:SARS-Cov-2
DISEASE:acute respiratory syndrome PROTEIN:interferon
DISEASE:acute respiratory syndrome PROTEIN:therapeutic antibodies
DISEASE:acute respiratory syndrome PROTEIN:SARS-Cov-2
DISEASE:acute respiratory syndrome DISEASE:coronavirus infection
DISEASE:acute respiratory syndrome CHEMICAL:SARS-Cov-2
DISEASE:acute respiratory syndrome DISEASE:acute respiratory syndrome coronavirus 2
DISEASE:acute respiratory syndrome SO:SARS-CoV-2 internal nucleoprotein
DISEASE:acute respiratory syndrome SO:domain
DISEASE:acute respiratory syndrome TAXON:viral RNA
DISEASE:acute respiratory syndrome SO:genome mutations
DISEASE:acute respiratory syndrome CHEBI:protein
DISEASE:acute respiratory syndrome SO:mutations
DISEASE:acute respiratory syndrome GO:Antibody
DISEASE:acute respiratory syndrome GO:antibody
DISEASE:acute respiratory syndrome PROTEIN:Hong Kong
DISEASE:acute respiratory syndrome PROTEIN:NP
DISEASE:acute respiratory syndrome PROTEIN:reverse transcriptase
DISEASE:acute respiratory syndrome RNA:viral RNA
DISEASE:acute respiratory syndrome PROTEIN:anti-NP IgG
DISEASE:acute respiratory syndrome PROTEIN:anti-RBD IgG
DISEASE:acute respiratory syndrome PROTEIN:surface spike protein receptor binding domain
DISEASE:acute respiratory syndrome PROTEIN:IgG
DISEASE:acute respiratory syndrome PROTEIN:SARS-CoV-2 internal nucleoprotein
DISEASE:acute respiratory syndrome PROTEIN:RBD
DISEASE:acute respiratory syndrome DISEASE:throat
DISEASE:acute respiratory syndrome DISEASE:laboratory-confirmed COVID-19
DISEASE:acute respiratory syndrome DISEASE:respiratory infections
DISEASE:acute respiratory syndrome DISEASE:blood, urine, posterior oropharyngeal saliva
DISEASE:acute respiratory syndrome CHEMICAL:NP
DISEASE:acute respiratory syndrome CHEMICAL:R(2)=0.71
DISEASE:acute respiratory syndrome CHEBI:chloroquine phosphate
DISEASE:acute respiratory syndrome CHEBI:chloroquine
DISEASE:acute respiratory syndrome CHEBI:Chloroquine
DISEASE:acute respiratory syndrome CHEBI:drug Chloroquine phosphate
DISEASE:acute respiratory syndrome CHEBI:drug
DISEASE:acute respiratory syndrome CHEBI:drugs
DISEASE:acute respiratory syndrome PROTEIN:anti-SARS-CoV-2
DISEASE:acute respiratory syndrome DISEASE:connective tissue diseases
DISEASE:acute respiratory syndrome CHEMICAL:Chloroquine
DISEASE:acute respiratory syndrome CHEMICAL:Chloroquine phosphate
DISEASE:acute respiratory syndrome DISEASE:malaria
DISEASE:acute respiratory syndrome CHEMICAL:chloroquine
DISEASE:acute respiratory syndrome CHEMICAL:chloroquine phosphate
DISEASE:acute respiratory syndrome CHEMICAL:anti-SARS-CoV-2
DISEASE:acute respiratory syndrome DISEASE:poisoning
DISEASE:acute respiratory syndrome CL:blood cell
DISEASE:acute respiratory syndrome DISEASE:sore throat
DISEASE:acute respiratory syndrome DISEASE:fatigue
DISEASE:acute respiratory syndrome DISEASE:lymphocytopenia
DISEASE:acute respiratory syndrome DISEASE:cough
DISEASE:acute respiratory syndrome DISEASE:opacity
DISEASE:acute respiratory syndrome DISEASE:fever
DISEASE:acute respiratory syndrome DISEASE:chest tightness/pain
DISEASE:acute respiratory syndrome PROTEIN:/=22/min
DISEASE:acute respiratory syndrome PROTEIN:COVID
DISEASE:acute respiratory syndrome CHEMICAL:SARS-CoV-2 infection
DISEASE:acute respiratory syndrome DISEASE:SARS-CoV-2-infected
DISEASE:acute respiratory syndrome DISEASE:chronic lung disease
DISEASE:acute respiratory syndrome DISEASE:organ dysfunction
DISEASE:acute respiratory syndrome DISEASE:2,924 deaths
DISEASE:acute respiratory syndrome DISEASE:renal failure
DISEASE:acute respiratory syndrome DISEASE:hypotension
DISEASE:acute respiratory syndrome CHEMICAL:lopinavir/ritonavir
DISEASE:acute respiratory syndrome DISEASE:immunocompromised
DISEASE:acute respiratory syndrome DISEASE:respiratory distress
DISEASE:acute respiratory syndrome SO:vectors
DISEASE:acute respiratory syndrome PROTEIN:coronavirus disease-2019 (COVID-19
DISEASE:acute respiratory syndrome CHEMICAL:non-COVID-19
DISEASE:acute respiratory syndrome DISEASE:arrhythmias
DISEASE:acute respiratory syndrome DISEASE:venous thromboembolism
DISEASE:acute respiratory syndrome DISEASE:infectious disease
DISEASE:acute respiratory syndrome DISEASE:CVD
DISEASE:acute respiratory syndrome DISEASE:myocarditis
DISEASE:acute respiratory syndrome DISEASE:myocardial injury
DISEASE:acute respiratory syndrome DISEASE:cardiovascular disease
DISEASE:acute respiratory syndrome DISEASE:cardiovascular complications
DISEASE:acute respiratory syndrome SO:genetic
DISEASE:acute respiratory syndrome PROTEIN:Coronaviridae virus family
DISEASE:acute respiratory syndrome PROTEIN:SARS-CoV
DISEASE:acute respiratory syndrome DISEASE:Infections
DISEASE:acute respiratory syndrome SO:SSEs
DISEASE:acute respiratory syndrome DNA:SSEs
DISEASE:acute respiratory syndrome TAXON:SARS-CoV
DISEASE:acute respiratory syndrome DISEASE:viral infections
DISEASE:acute respiratory syndrome DISEASE:respiratory disease
DISEASE:acute respiratory syndrome DISEASE:deaths
DISEASE:acute respiratory syndrome DISEASE:perinatal infections
DISEASE:acute respiratory syndrome DISEASE:coronavirus infections
DISEASE:acute respiratory syndrome DISEASE:coronavirus
DISEASE:acute respiratory syndrome DISEASE:COVID-19 infection
DISEASE:acute respiratory syndrome CELL_LINE:Wuhan, China.
DISEASE:acute respiratory syndrome CELL_LINE:COVID-19
DISEASE:acute respiratory syndrome DISEASE:infected disease
DISEASE:acute respiratory syndrome DNA:online/mobile GIS
DISEASE:acute respiratory syndrome DISEASE:Coronavirus 2019-nCoV'
DISEASE:acute respiratory syndrome DISEASE:coronavirus disease COVID-19
DISEASE:acute respiratory syndrome CL:cell
DISEASE:acute respiratory syndrome TAXON:idella
DISEASE:acute respiratory syndrome SO:cDNA
DISEASE:acute respiratory syndrome TAXON:Carassius auratus
DISEASE:acute respiratory syndrome SO:sequences
DISEASE:acute respiratory syndrome SO:region
DISEASE:acute respiratory syndrome SO:evolutionarily conserved
DISEASE:acute respiratory syndrome SO:complementary DNA
DISEASE:acute respiratory syndrome TAXON:aquatic
DISEASE:acute respiratory syndrome DNA:complementary DNA
DISEASE:acute respiratory syndrome DNA:cDNA libraries
DISEASE:acute respiratory syndrome DNA:BLAST
DISEASE:acute respiratory syndrome DNA:cDNA
DISEASE:acute respiratory syndrome PROTEIN:SARS-like coronaviruses
DISEASE:acute respiratory syndrome DNA:GenBank
DISEASE:acute respiratory syndrome TAXON:animal
DISEASE:acute respiratory syndrome PROTEIN:PHEIC
DISEASE:acute respiratory syndrome PROTEIN:coronavirus family
DISEASE:acute respiratory syndrome DISEASE:respiratory illness
DISEASE:acute respiratory syndrome SO:enzyme
DISEASE:acute respiratory syndrome SO:regions
DISEASE:acute respiratory syndrome TAXON:wildlife
DISEASE:acute respiratory syndrome PROTEIN:origin(s
DISEASE:acute respiratory syndrome PROTEIN:SARS-CoVs
DISEASE:acute respiratory syndrome PROTEIN:receptor-angiotensin-converting enzyme 2 (ACE2)-for
DISEASE:acute respiratory syndrome CELL_LINE:Wuhan
DISEASE:acute respiratory syndrome DISEASE:human infections
DISEASE:acute respiratory syndrome CHEMICAL:SARS-CoVs
DISEASE:acute respiratory syndrome TAXON:man
DISEASE:acute respiratory syndrome CHEBI:nucleic acid
DISEASE:acute respiratory syndrome TAXON:adenovirus
DISEASE:acute respiratory syndrome PROTEIN:CT
DISEASE:acute respiratory syndrome DISEASE:Viral pneumonia
DISEASE:acute respiratory syndrome CHEMICAL:nucleic acid
DISEASE:acute respiratory syndrome DISEASE:vascular enlargement
DISEASE:acute respiratory syndrome DISEASE:adenovirus infection
DISEASE:acute respiratory syndrome CHEBI:ethanol
DISEASE:acute respiratory syndrome CHEBI:sodium hypochlorite
DISEASE:acute respiratory syndrome CELL_LINE:Wuhan, China
DISEASE:acute respiratory syndrome CHEMICAL:ethanol
DISEASE:acute respiratory syndrome CHEMICAL:sodium hypochlorite
DISEASE:acute respiratory syndrome DNA:COVID-19
DISEASE:acute respiratory syndrome CHEMICAL:90,870
DISEASE:acute respiratory syndrome CHEMICAL:betacoronavirus
DISEASE:acute respiratory syndrome GO:matrix
DISEASE:acute respiratory syndrome TAXON:Viruses
DISEASE:acute respiratory syndrome DNA:Bats-Hosts-Reservoir network
DISEASE:acute respiratory syndrome DISEASE:secondary infections
DISEASE:acute respiratory syndrome DISEASE:coronavirus (2019-nCoV)
DISEASE:acute respiratory syndrome DISEASE:human infection
DISEASE:acute respiratory syndrome SO:Genome
DISEASE:acute respiratory syndrome SO:known virus genomes
DISEASE:acute respiratory syndrome TAXON:viral mutations
DISEASE:acute respiratory syndrome SO:genomes
DISEASE:acute respiratory syndrome TAXON:Virus
DISEASE:acute respiratory syndrome SO:clusters
DISEASE:acute respiratory syndrome SO:genotypes
DISEASE:acute respiratory syndrome SO:genome sequence
DISEASE:acute respiratory syndrome PROTEIN:SARS-related coronavirus (SARSr-CoV)
DISEASE:acute respiratory syndrome DNA:assembled genomes
DISEASE:acute respiratory syndrome PROTEIN:SUPPLEMENTARY
DISEASE:acute respiratory syndrome PROTEIN:https://www.genomedetective.com/app/typingtool/cov
DISEASE:acute respiratory syndrome DNA:virus genomes
DISEASE:acute respiratory syndrome PROTEIN:coronavirus species
DISEASE:acute respiratory syndrome DNA:whole genomes
DISEASE:acute respiratory syndrome CHEMICAL:FASTA
DISEASE:acute respiratory syndrome CHEMICAL:SUPPLEMENTARY
DISEASE:acute respiratory syndrome CHEMICAL:SARS-related coronavirus
DISEASE:acute respiratory syndrome CHEMICAL:SARSr-CoV
DISEASE:acute respiratory syndrome CHEMICAL:https://www.genomedetective.com/app/typingtool/cov
DISEASE:acute respiratory syndrome TAXON:pathogenic coronaviruses
DISEASE:acute respiratory syndrome DISEASE:Coronavirus Disease 2019
DISEASE:acute respiratory syndrome SO:genomic
DISEASE:acute respiratory syndrome DISEASE:respiratory tract infections
DISEASE:acute respiratory syndrome DNA:Wuhan
DISEASE:acute respiratory syndrome GGP:ACE2
DISEASE:acute respiratory syndrome SO:domains
DISEASE:acute respiratory syndrome TAXON:S.
DISEASE:acute respiratory syndrome PROTEIN:receptor-binding domains
DISEASE:acute respiratory syndrome PROTEIN:RBDs
DISEASE:acute respiratory syndrome PROTEIN:SARS-CoV RBD-specific monoclonal antibodies
DISEASE:acute respiratory syndrome PROTEIN:2019-nCoV S trimer
DISEASE:acute respiratory syndrome PROTEIN:ACE2
DISEASE:acute respiratory syndrome PROTEIN:CoV spike (S) glycoprotein
DISEASE:acute respiratory syndrome PROTEIN:angiotensin-converting enzyme 2
DISEASE:acute respiratory syndrome PROTEIN:2019-nCoV S protein
DISEASE:acute respiratory syndrome DNA:Wuhan novel coronavirus (2019-nCoV)
DISEASE:acute respiratory syndrome DNA:susceptible-exposed-infected-removed (SEIR) compartment model and the assumption
DISEASE:acute respiratory syndrome CHEBI:amino acid substitutions
DISEASE:acute respiratory syndrome CHEMICAL:amino acid
DISEASE:acute respiratory syndrome TAXON:Bat coronavirus
DISEASE:acute respiratory syndrome TAXON:BCoV sequence
DISEASE:acute respiratory syndrome SO:sequence
DISEASE:acute respiratory syndrome SO:hypervariable genomic hotspots
DISEASE:acute respiratory syndrome SO:genomic sequences
DISEASE:acute respiratory syndrome CHEBI:aminoacidic
DISEASE:acute respiratory syndrome CHEBI:molecular
DISEASE:acute respiratory syndrome DNA:BCoV sequence
DISEASE:acute respiratory syndrome DNA:2019-nCoV genomes
DISEASE:acute respiratory syndrome PROTEIN:viral ORF8-encoded protein
DISEASE:acute respiratory syndrome DNA:2019-nCoVs genomes
DISEASE:acute respiratory syndrome CHEMICAL:Serine/Leucine
DISEASE:acute respiratory syndrome CHEBI:nucleotide
DISEASE:acute respiratory syndrome CHEBI:nucleotides
DISEASE:acute respiratory syndrome SO:WH-Human
DISEASE:acute respiratory syndrome SO:RNA virus
DISEASE:acute respiratory syndrome TAXON:viral genome
DISEASE:acute respiratory syndrome DNA:viral genome
DISEASE:acute respiratory syndrome PROTEIN:China(5
DISEASE:acute respiratory syndrome PROTEIN:health(1-3
DISEASE:acute respiratory syndrome CHEMICAL:nucleotide
DISEASE:acute respiratory syndrome CHEMICAL:Sarbecovirus
DISEASE:acute respiratory syndrome CHEMICAL:China(5
DISEASE:acute respiratory syndrome DISEASE:infectious diseases
DISEASE:acute respiratory syndrome DISEASE:dizziness
DISEASE:acute respiratory syndrome SO:conserved
DISEASE:acute respiratory syndrome CHEBI:proteins domains
DISEASE:acute respiratory syndrome CHEBI:protein sequence
DISEASE:acute respiratory syndrome SO:genome sequences
DISEASE:acute respiratory syndrome PROTEIN:SARSr-CoV.
DISEASE:acute respiratory syndrome PROTEIN:SARSr-CoVs
DISEASE:acute respiratory syndrome PROTEIN:non-structural proteins domains
DISEASE:acute respiratory syndrome PROTEIN:SARS-related coronaviruses
DISEASE:acute respiratory syndrome DNA:SARS-CoV.
DISEASE:acute respiratory syndrome PROTEIN:cell entry receptor-angiotensin converting enzyme II
DISEASE:acute respiratory syndrome PROTEIN:bats(1-4
DISEASE:acute respiratory syndrome PROTEIN:humans(5-7
DISEASE:acute respiratory syndrome PROTEIN:bat SARSr-CoVs
DISEASE:acute respiratory syndrome CHEMICAL:2019-nCoV
DISEASE:acute respiratory syndrome CHEMICAL:SARS-CoV.
DISEASE:acute respiratory syndrome CHEMICAL:bats(1-4
DISEASE:acute respiratory syndrome DISEASE:2,794 laboratory-confirmed infections
DISEASE:acute respiratory syndrome CHEMICAL:SARSr-CoV.
DISEASE:acute respiratory syndrome CHEMICAL:SARS-related
DISEASE:acute respiratory syndrome GGP:SARS
DISEASE:acute respiratory syndrome SO:gene
DISEASE:acute respiratory syndrome PROTEIN:coronavirus (SARS-CoV)
DISEASE:acute respiratory syndrome PROTEIN:enzyme
DISEASE:acute respiratory syndrome PROTEIN:IgG antibodies
DISEASE:acute respiratory syndrome PROTEIN:SARS-CoV. (2)
DISEASE:acute respiratory syndrome PROTEIN:mixed antibodies
DISEASE:acute respiratory syndrome PROTEIN:IgG antibody
DISEASE:acute respiratory syndrome PROTEIN:serum specific antibodies
DISEASE:acute respiratory syndrome DISEASE:SARS-CoV infection
DISEASE:acute respiratory syndrome DISEASE:coronavirus (SARS-CoV
DISEASE:acute respiratory syndrome DISEASE:CoV infection
DISEASE:acute respiratory syndrome DISEASE:viral contagious disease
DISEASE:acute respiratory syndrome DISEASE:contagious infection
DISEASE:acute respiratory syndrome CHEMICAL:children/adults
DISEASE:CoV infections DISEASE:neurological damage
DISEASE:CoV infections DISEASE:neurological complications
DISEASE:CoV infections DISEASE:neurological diseases
DISEASE:CoV infections TAXON:coronavirus
DISEASE:CoV infections TAXON:animal
DISEASE:CoV infections TAXON:human
DISEASE:CoV infections TAXON:murine
DISEASE:CoV infections TAXON:animals
DISEASE:CoV infections PROTEIN:coronavirus (CoV) epidemic
DISEASE:CoV infections DISEASE:ocular infections
DISEASE:CoV infections DISEASE:ocular infection
DISEASE:CoV infections DISEASE:coronavirus disease 2019
DISEASE:CoV infections DISEASE:retinitis
DISEASE:CoV infections DISEASE:anterior uveitis
DISEASE:CoV infections DISEASE:conjunctivitis
DISEASE:CoV infections DISEASE:respiratory syndrome
DISEASE:CoV infections DISEASE:CoV infection
DISEASE:CoV infections DISEASE:optic neuritis
DISEASE:neurological damage DISEASE:neurological complications
DISEASE:neurological damage DISEASE:neurological diseases
DISEASE:neurological complications DISEASE:neurological diseases
DISEASE:neurological diseases SO:enzyme
DISEASE:neurological diseases GGP:NT-proBNP
DISEASE:neurological diseases GGP:CK-MB
DISEASE:neurological diseases PROTEIN:COVID-19
DISEASE:neurological diseases DISEASE:heart injury
DISEASE:neurological diseases CHEMICAL:ultra-TnI
DISEASE:neurological diseases GGP:MERS-CoV
DISEASE:neurological diseases TAXON:pathogenic coronavirus
DISEASE:neurological diseases GGP:MERS-CoV.
DISEASE:neurological diseases SO:homological sequence
DISEASE:neurological diseases GGP:SARS-CoV
DISEASE:neurological diseases TAXON:coronaviruses
DISEASE:neurological diseases TAXON:animals
DISEASE:neurological diseases PROTEIN:SARS-CoV2
DISEASE:neurological diseases PROTEIN:MERS-CoV.
DISEASE:neurological diseases PROTEIN:SARS-CoV
DISEASE:neurological diseases CHEMICAL:MERS-CoV.
DISEASE:neurological diseases DISEASE:neurologic signs
DISEASE:neurological diseases DISEASE:vomiting
DISEASE:neurological diseases DISEASE:acute respiratory syndrome coronavirus
DISEASE:neurological diseases DISEASE:respiratory syndrome
DISEASE:neurological diseases DISEASE:headache
DISEASE:neurological diseases DISEASE:nausea
DISEASE:neurological diseases DISEASE:infection of SARS-CoV
DISEASE:neurological diseases CHEMICAL:SARS-CoV2
DISEASE:neurological diseases DISEASE:pneumonia coronavirus disease 2019
DISEASE:neurological diseases DISEASE:respiratory distress
DISEASE:neurological diseases DISEASE:SARS-CoV-2-induced respiratory failure
DISEASE:COVID-19 disease DISEASE:coronavirus disease
DISEASE:COVID-19 disease DISEASE:fatigue
DISEASE:COVID-19 disease DISEASE:Diarrhea
DISEASE:COVID-19 disease DISEASE:respiratory distress syndrome
DISEASE:COVID-19 disease DISEASE:fever
DISEASE:COVID-19 disease DISEASE:Lymphopenia
DISEASE:COVID-19 disease DISEASE:opacity
DISEASE:COVID-19 disease DISEASE:organ dysfunction
DISEASE:COVID-19 disease DISEASE:shock
DISEASE:COVID-19 disease GGP:CD26
DISEASE:COVID-19 disease CHEBI:Azithromycin
DISEASE:COVID-19 disease CHEBI:drug
DISEASE:COVID-19 disease CHEBI:drugs
DISEASE:COVID-19 disease TAXON:host
DISEASE:COVID-19 disease SO:enzyme
DISEASE:COVID-19 disease TAXON:viral
DISEASE:COVID-19 disease CHEBI:Doxycycline
DISEASE:COVID-19 disease GGP:ACE-2
DISEASE:COVID-19 disease CHEBI:compounds
DISEASE:COVID-19 disease GGP:Rapamycin
DISEASE:COVID-19 disease CHEBI:protein
DISEASE:COVID-19 disease GGP:IL-6
DISEASE:COVID-19 disease CL:cellular protein
DISEASE:COVID-19 disease GGP:Quercetin
DISEASE:COVID-19 disease CHEBI:antibiotics
DISEASE:COVID-19 disease GGP:SASP
DISEASE:COVID-19 disease CHEBI:inhibitors
DISEASE:COVID-19 disease PROTEIN:CD26
DISEASE:COVID-19 disease PROTEIN:COVID-19
DISEASE:COVID-19 disease PROTEIN:angiotensin-converting enzyme 2
DISEASE:COVID-19 disease PROTEIN:IL-6
DISEASE:COVID-19 disease PROTEIN:ACE-2
DISEASE:COVID-19 disease PROTEIN:SASP
DISEASE:COVID-19 disease PROTEIN:Beta-galactosidase
DISEASE:COVID-19 disease DISEASE:MERS
DISEASE:COVID-19 disease CHEMICAL:SASP
DISEASE:COVID-19 disease CHEMICAL:angiotensin
DISEASE:COVID-19 disease DISEASE:senescence
DISEASE:COVID-19 disease CHEMICAL:Azithromycin
DISEASE:COVID-19 disease CHEMICAL:Doxycycline
DISEASE:COVID-19 disease CHEMICAL:Quercetin
DISEASE:COVID-19 disease DISEASE:SARS
DISEASE:COVID-19 disease CHEMICAL:Rapamycin
DISEASE:COVID-19 disease DISEASE:COVID-19 infection
DISEASE:coronavirus disease DISEASE:fatigue
DISEASE:coronavirus disease DISEASE:Diarrhea
DISEASE:coronavirus disease DISEASE:respiratory distress syndrome
DISEASE:coronavirus disease DISEASE:fever
DISEASE:coronavirus disease DISEASE:Lymphopenia
DISEASE:coronavirus disease DISEASE:opacity
DISEASE:coronavirus disease DISEASE:organ dysfunction
DISEASE:coronavirus disease DISEASE:shock
DISEASE:coronavirus disease SO:RNA viruses
DISEASE:coronavirus disease TAXON:SARS-CoV
DISEASE:coronavirus disease TAXON:human
DISEASE:coronavirus disease PROTEIN:SARS-CoVs
DISEASE:coronavirus disease PROTEIN:SARS-CoV
DISEASE:coronavirus disease CELL_LINE:Wuhan, Hubei, China [1]
DISEASE:coronavirus disease CELL_LINE:COVID-19
DISEASE:coronavirus disease DISEASE:acute respiratory syndrome coronaviruses
DISEASE:coronavirus disease CHEMICAL:transfusion-transmissible [3,4]
DISEASE:coronavirus disease SO:repeat viral
DISEASE:coronavirus disease CELL_LINE:Wuhan, Hubei, China
DISEASE:coronavirus disease PROTEIN:COVID-19
DISEASE:coronavirus disease DISEASE:throat
DISEASE:coronavirus disease DISEASE:acute respiratory syndrome coronavirus 2
DISEASE:coronavirus disease CHEBI:corticosteroids
DISEASE:coronavirus disease CHEBI:hydroxychloroquine
DISEASE:coronavirus disease CHEBI:chloroquine
DISEASE:coronavirus disease GO:antibodies
DISEASE:coronavirus disease PROTEIN:antibodies
DISEASE:coronavirus disease CHEMICAL:Human-to-human
DISEASE:coronavirus disease CHEMICAL:corticosteroids
DISEASE:coronavirus disease DISEASE:acute respiratory syndrome coronavirus
DISEASE:coronavirus disease CHEMICAL:hydroxychloroquine
DISEASE:coronavirus disease DISEASE:respiratory illness
DISEASE:coronavirus disease CHEMICAL:chloroquine
DISEASE:coronavirus disease SO:interval
DISEASE:coronavirus disease PROTEIN:459,890
DISEASE:coronavirus disease PROTEIN:147,717
DISEASE:coronavirus disease DISEASE:deaths
DISEASE:coronavirus disease TAXON:coronavirus
DISEASE:coronavirus disease DISEASE:respiratory disease
DISEASE:coronavirus disease DISEASE:coronavirus (2019-nCoV)
DISEASE:coronavirus disease DISEASE:contagious infection
DISEASE:coronavirus disease TAXON:HCoV-OC43
DISEASE:coronavirus disease GO:membrane
DISEASE:coronavirus disease CHEBI:molecular
DISEASE:coronavirus disease GGP:SARS-CoV-2
DISEASE:coronavirus disease SO:mutated amino acid residues
DISEASE:coronavirus disease TAXON:viral
DISEASE:coronavirus disease GGP:MERS-CoV
DISEASE:coronavirus disease TAXON:mice
DISEASE:coronavirus disease GGP:SARS-CoV-2 S protein-mediated membrane
DISEASE:coronavirus disease GGP:SARS-CoV-2 S protein S2 subunit
DISEASE:coronavirus disease GGP:SARS-CoV.
DISEASE:coronavirus disease SO:fusion inhibitor
DISEASE:coronavirus disease GO:cell-cell
DISEASE:coronavirus disease GGP:MERS-CoV.
DISEASE:coronavirus disease GO:plasma membrane
DISEASE:coronavirus disease SO:domains
DISEASE:coronavirus disease TAXON:pseudovirus
DISEASE:coronavirus disease SO:domain
DISEASE:coronavirus disease SO:peptide
DISEASE:coronavirus disease PROTEIN:SARS-CoV.
DISEASE:coronavirus disease PROTEIN:SARS-CoV-2 spike (S) protein-mediated cell-cell
DISEASE:coronavirus disease PROTEIN:SARS-CoV-2 S protein-mediated membrane fusion
DISEASE:coronavirus disease PROTEIN:MERS-CoV
DISEASE:coronavirus disease PROTEIN:SARSr-CoVs
DISEASE:coronavirus disease PROTEIN:SARS-CoV-2 S protein S2 subunit
DISEASE:coronavirus disease PROTEIN:MERS-CoV.
DISEASE:coronavirus disease PROTEIN:six-helical bundle (6-HB) core
DISEASE:coronavirus disease PROTEIN:HR1 and HR2 domains
DISEASE:coronavirus disease DNA:EK1C4
DISEASE:coronavirus disease DNA:EK1
DISEASE:coronavirus disease PROTEIN:HR2 domain
DISEASE:coronavirus disease PROTEIN:HR1 domain
DISEASE:coronavirus disease CHEMICAL:lipopeptides
DISEASE:coronavirus disease DISEASE:HCoV-OC43
DISEASE:coronavirus disease CHEMICAL:MERS-CoV.
DISEASE:coronavirus disease CHEMICAL:SARS-CoV.
DISEASE:coronavirus disease DISEASE:viral infection
DISEASE:coronavirus disease DISEASE:pseudovirus infection
DISEASE:coronavirus disease CHEMICAL:amino acid
DISEASE:coronavirus disease CHEMICAL:EK1
DISEASE:coronavirus disease SO:RNA
DISEASE:coronavirus disease GGP:SARS-CoV-2 open reading frame 1ab
DISEASE:coronavirus disease CHEBI:urea nitrogen
DISEASE:coronavirus disease SO:real-time reverse transcription-polymerase chain
DISEASE:coronavirus disease CHEBI:creatinine
DISEASE:coronavirus disease RNA:SARS-CoV-2 RNA
DISEASE:coronavirus disease DNA:SARS-CoV-2 open reading frame 1ab
DISEASE:coronavirus disease DISEASE:CKD
DISEASE:coronavirus disease DISEASE:albuminuria
DISEASE:coronavirus disease DISEASE:chronic kidney disease
DISEASE:coronavirus disease DISEASE:AKI
DISEASE:coronavirus disease DISEASE:pulmonary inflammation
DISEASE:coronavirus disease DISEASE:increase of blood urea
DISEASE:coronavirus disease CHEMICAL:creatinine
DISEASE:coronavirus disease DISEASE:acute kidney injury
DISEASE:coronavirus disease CHEBI:low-dose methylprednisolone
DISEASE:coronavirus disease GO:antibody
DISEASE:coronavirus disease PROTEIN:SARS-CoV-2-IgM
DISEASE:coronavirus disease PROTEIN:CT
DISEASE:coronavirus disease PROTEIN:IgG antibody
DISEASE:coronavirus disease DISEASE:Risk-adapted
DISEASE:coronavirus disease CHEMICAL:SARS-CoV-2-IgM
DISEASE:coronavirus disease CHEMICAL:methylprednisolone
DISEASE:coronavirus disease DISEASE:familial
DISEASE:coronavirus disease DISEASE:acute respiratory syndrome outbreak
DISEASE:coronavirus disease CHEMICAL:cross-departmental
DISEASE:coronavirus disease CELL_LINE:Wuhan, China(1) .And
DISEASE:coronavirus disease DISEASE:COVID-19 infection
DISEASE:coronavirus disease PROTEIN:infections.(1
DISEASE:coronavirus disease DISEASE:Dermatoscope
DISEASE:coronavirus disease DISEASE:confusion
DISEASE:coronavirus disease DISEASE:nail disorders
DISEASE:coronavirus disease SO:variants
DISEASE:coronavirus disease SO:genome
DISEASE:coronavirus disease SO:mutations
DISEASE:coronavirus disease SO:territory
DISEASE:coronavirus disease TAXON:viral variants
DISEASE:coronavirus disease SO:genome sequences
DISEASE:coronavirus disease DISEASE:coronavirus
DISEASE:coronavirus disease DISEASE:comorbidity
DISEASE:coronavirus disease DISEASE:diabetes
DISEASE:coronavirus disease DISEASE:cardiovascular diseases
DISEASE:coronavirus disease CL:host cell ACE2
DISEASE:coronavirus disease CHEBI:protein subunit
DISEASE:coronavirus disease CHEBI:nucleic acid
DISEASE:coronavirus disease GGP:SARS-CoV
DISEASE:coronavirus disease TAXON:individuals
DISEASE:coronavirus disease SO:genetic
DISEASE:coronavirus disease PROTEIN:host cell ACE2 receptor
DISEASE:coronavirus disease PROTEIN:COVID-19 vaccine target product
DISEASE:coronavirus disease PROTEIN:recombinant protein subunit
DISEASE:coronavirus disease CHEMICAL:nucleic acid
DISEASE:coronavirus disease DISEASE:immunopotentiation
DISEASE:coronavirus disease DISEASE:coronavirus SARS-CoV-2
DISEASE:coronavirus disease GGP:ACE2
DISEASE:coronavirus disease TAXON:Coronavirus
DISEASE:coronavirus disease CL:epithelial cells
DISEASE:coronavirus disease GGP:angiotensin converting enzyme 2
DISEASE:coronavirus disease PROTEIN:ACE2
DISEASE:coronavirus disease PROTEIN:viral receptor angiotensin converting enzyme 2
DISEASE:coronavirus disease CELL_TYPE:gastrointestinal epithelial cells
DISEASE:coronavirus disease DISEASE:diarrhoea
DISEASE:coronavirus disease DISEASE:Covid-19
DISEASE:coronavirus disease DISEASE:gastrointestinal symptoms
DISEASE:coronavirus disease CHEMICAL:angiotensin
DISEASE:coronavirus disease DISEASE:Respiratory Syndrome
DISEASE:coronavirus disease DISEASE:vomiting
DISEASE:coronavirus disease DISEASE:abdominal pain
DISEASE:coronavirus disease GGP:Covid-driven
DISEASE:coronavirus disease CL:cells
DISEASE:coronavirus disease TAXON:human beings
DISEASE:coronavirus disease CHEBI:drugs
DISEASE:coronavirus disease PROTEIN:environmental factors
DISEASE:coronavirus disease PROTEIN:cytokine blockers
DISEASE:coronavirus disease DISEASE:IBD
DISEASE:coronavirus disease DISEASE:ulcerative colitis
DISEASE:coronavirus disease DISEASE:UC
DISEASE:coronavirus disease DISEASE:Crohn's disease
DISEASE:coronavirus disease DISEASE:inflammatory bowel diseases
DISEASE:coronavirus disease DISEASE:Covid-driven pneumonia
DISEASE:coronavirus disease DISEASE:intestinal inflammation
DISEASE:coronavirus disease TAXON:outbreaks
DISEASE:coronavirus disease CELL_LINE:Wuhan, China
DISEASE:coronavirus disease PROTEIN:/=65
DISEASE:coronavirus disease DNA:INTERPRETATION
DISEASE:coronavirus disease DNA:Wuhan
DISEASE:coronavirus disease CHEMICAL:SARS-CoV-2 infections
DISEASE:coronavirus disease DISEASE:infections
DISEASE:coronavirus disease DISEASE:SARS-CoV-2 infections
DISEASE:coronavirus disease DISEASE:pulmonary parenchymal abnormalities
DISEASE:coronavirus disease DISEASE:ground-glass opacity
DISEASE:coronavirus disease DISEASE:cavitation
DISEASE:coronavirus disease SO:single nucleotide substitution
DISEASE:coronavirus disease CHEBI:proteins
DISEASE:coronavirus disease PROTEIN:IgM
DISEASE:coronavirus disease PROTEIN:IgG
DISEASE:coronavirus disease PROTEIN:nucleocapsid and spike proteins
DISEASE:coronavirus disease CHEMICAL:nucleotide
DISEASE:coronavirus disease SO:integrated
DISEASE:coronavirus disease CHEBI:Chloroquine
DISEASE:coronavirus disease CL:T cell
DISEASE:coronavirus disease CHEBI:HCQ
DISEASE:coronavirus disease PROTEIN:cytokine
DISEASE:coronavirus disease DISEASE:disease infection
DISEASE:coronavirus disease CHEMICAL:Chloroquine
DISEASE:coronavirus disease DISEASE:ARDS
DISEASE:coronavirus disease CHEMICAL:CQ
DISEASE:coronavirus disease CHEMICAL:HCQ
DISEASE:coronavirus disease DNA:COVID-19
DISEASE:coronavirus disease DISEASE:familial cluster
DISEASE:coronavirus disease TAXON:animal
DISEASE:coronavirus disease DISEASE:diarrhea
DISEASE:coronavirus disease DISEASE:dyspnea
DISEASE:coronavirus disease DISEASE:cough
DISEASE:coronavirus disease DISEASE:headache
DISEASE:coronavirus disease DISEASE:hemoptysis
DISEASE:coronavirus disease GGP:C-reactive protein
DISEASE:coronavirus disease SO:reverse transcription-polymerase chain
DISEASE:coronavirus disease CL:lymphocyte
DISEASE:coronavirus disease PROTEIN:High-sensitivity C-reactive protein
DISEASE:coronavirus disease PROTEIN:WBC
DISEASE:coronavirus disease DISEASE:dry cough
DISEASE:coronavirus disease CHEMICAL:SARS-CoV-2 nucleic acid
DISEASE:coronavirus disease DISEASE:intraoperative hypotension
DISEASE:coronavirus disease DISEASE:infection disease
DISEASE:coronavirus disease DISEASE:asphyxia
DISEASE:coronavirus disease DISEASE:hypotension
DISEASE:coronavirus disease CELL_LINE:Wuhan
DISEASE:coronavirus disease DISEASE:coronavirus Covid-19
DISEASE:coronavirus disease PROTEIN:[OR]=1.06
DISEASE:coronavirus disease CELL_TYPE:CD4 T cell
DISEASE:coronavirus disease DISEASE:Fever
DISEASE:coronavirus disease PROTEIN:aminotransferase
DISEASE:coronavirus disease DISEASE:sore throat
DISEASE:coronavirus disease DISEASE:lymphopenia
DISEASE:coronavirus disease DISEASE:laboratory-confirmed COVID-19 pneumonia
DISEASE:coronavirus disease DISEASE:neutrophilia
DISEASE:coronavirus disease GGP:MyD88
DISEASE:coronavirus disease GGP:IL-1beta
DISEASE:coronavirus disease GGP:Toll
DISEASE:coronavirus disease TAXON:animals
DISEASE:coronavirus disease CL:macrophages
DISEASE:coronavirus disease GGP:CCL2
DISEASE:coronavirus disease CHEBI:molecules
DISEASE:coronavirus disease GGP:IL-1
DISEASE:coronavirus disease GGP:interleukin (IL)-1beta
DISEASE:coronavirus disease GO:inflammasome
DISEASE:coronavirus disease CL:immune cells
DISEASE:coronavirus disease GGP:IL-37
DISEASE:coronavirus disease GGP:TNF
DISEASE:coronavirus disease CHEBI:adenosine
DISEASE:coronavirus disease GGP:IL-38
DISEASE:coronavirus disease TAXON:humans
DISEASE:coronavirus disease CHEBI:AMP
DISEASE:coronavirus disease GGP:mTOR
DISEASE:coronavirus disease GGP:IL-6
DISEASE:coronavirus disease GGP:suppressor cytokine
DISEASE:coronavirus disease PROTEIN:IL-1beta
DISEASE:coronavirus disease PROTEIN:Toll Like Receptor
DISEASE:coronavirus disease CELL_TYPE:immune cells
DISEASE:coronavirus disease PROTEIN:TLR
DISEASE:coronavirus disease PROTEIN:inhibitory cytokine
DISEASE:coronavirus disease PROTEIN:caspase-1
DISEASE:coronavirus disease PROTEIN:interleukin (IL)-1beta
DISEASE:coronavirus disease PROTEIN:coronavirus-19
DISEASE:coronavirus disease PROTEIN:MyD88
DISEASE:coronavirus disease PROTEIN:Cytokine IL-37
DISEASE:coronavirus disease PROTEIN:inflammasome
DISEASE:coronavirus disease PROTEIN:active mature IL-1beta
DISEASE:coronavirus disease PROTEIN:suppressor cytokine
DISEASE:coronavirus disease PROTEIN:TNF
DISEASE:coronavirus disease PROTEIN:IL-1 family members
DISEASE:coronavirus disease CELL_TYPE:macrophages
DISEASE:coronavirus disease PROTEIN:pro-inflammatory IL-family members
DISEASE:coronavirus disease PROTEIN:IL-38
DISEASE:coronavirus disease PROTEIN:IL-37
DISEASE:coronavirus disease PROTEIN:COVI-19
DISEASE:coronavirus disease PROTEIN:pro-inflammatory IL-1 family members
DISEASE:coronavirus disease PROTEIN:pro-inflammatory cytokines
DISEASE:coronavirus disease PROTEIN:pro-IL-1beta
DISEASE:coronavirus disease PROTEIN:CCL2
DISEASE:coronavirus disease DNA:COVI-19
DISEASE:coronavirus disease PROTEIN:mTOR
DISEASE:coronavirus disease PROTEIN:class II histocompatibility complex (MHC) molecules
DISEASE:coronavirus disease CELL_TYPE:B cells
DISEASE:coronavirus disease PROTEIN:IL-18Ralpha receptor
DISEASE:coronavirus disease PROTEIN:IL-6
DISEASE:coronavirus disease PROTEIN:Coronavirus-19
DISEASE:coronavirus disease DISEASE:viral infections
DISEASE:coronavirus disease DISEASE:inflammation
DISEASE:coronavirus disease CHEMICAL:TNF
DISEASE:coronavirus disease DISEASE:lung inflammation
DISEASE:coronavirus disease DISEASE:respiratory syndrome
DISEASE:coronavirus disease DISEASE:fibrosis
DISEASE:coronavirus disease CHEMICAL:IL-37
DISEASE:coronavirus disease CHEMICAL:adenosine monophosphate
DISEASE:coronavirus disease CHEMICAL:AMP
DISEASE:coronavirus disease CHEMICAL:IL-1beta
DISEASE:coronavirus disease DISEASE:inflammatory diseases
DISEASE:coronavirus disease TAXON:pathogenic coronavirus
DISEASE:coronavirus disease GGP:SARS-Cov-2
DISEASE:coronavirus disease PROTEIN:SARS-Cov-2
DISEASE:coronavirus disease DISEASE:liver damage
DISEASE:coronavirus disease CHEMICAL:SARS-Cov-2
DISEASE:coronavirus disease DISEASE:liver injury
DISEASE:coronavirus disease DISEASE:death
DISEASE:coronavirus disease CHEMICAL:progresse
DISEASE:coronavirus disease TAXON:coronaviruses
DISEASE:coronavirus disease GO:transmissible coronavirus
DISEASE:coronavirus disease CELL_LINE:Wuhan, China.
DISEASE:coronavirus disease DISEASE:myalgia
DISEASE:coronavirus disease DISEASE:acute respiratory syndrome coronavirus 2 [
DISEASE:coronavirus disease DISEASE:Fetal distress
DISEASE:coronavirus disease DISEASE:intrauterine infection
DISEASE:coronavirus disease TAXON:Viruses
DISEASE:coronavirus disease TAXON:bats
DISEASE:coronavirus disease TAXON:mammalian hosts
DISEASE:coronavirus disease TAXON:Arabia
DISEASE:coronavirus disease SO:+
DISEASE:coronavirus disease PROTEIN:coronavirus (CoV) family
DISEASE:coronavirus disease PROTEIN:PHEIC
DISEASE:coronavirus disease CELL_LINE:CDCs
DISEASE:coronavirus disease DISEASE:MERS
DISEASE:coronavirus disease DISEASE:respiratory infections
DISEASE:coronavirus disease DISEASE:H1N1 influenza
DISEASE:coronavirus disease CHEMICAL:SARS-CoVs
DISEASE:coronavirus disease CHEMICAL:Statpearls
DISEASE:coronavirus disease DISEASE:SARS
DISEASE:coronavirus disease DISEASE:viral diseases
DISEASE:coronavirus disease TAXON:human coronavirus
DISEASE:coronavirus disease PROTEIN:SARS
DISEASE:coronavirus disease DISEASE:Allergy
DISEASE:coronavirus disease CHEBI:electron
DISEASE:coronavirus disease SO:sequence homology
DISEASE:coronavirus disease SO:Sequence homology
DISEASE:coronavirus disease TAXON:virus genome
DISEASE:coronavirus disease CELL_LINE:virus-infected Vero cells
DISEASE:coronavirus disease CELL_LINE:Vero cells
DISEASE:coronavirus disease DNA:virus genome
DISEASE:coronavirus disease CHEMICAL:coronavirus
DISEASE:coronavirus disease CL:erythrocyte
DISEASE:coronavirus disease GGP:lactate dehydrogenase
DISEASE:coronavirus disease DNA:p<0.01
DISEASE:coronavirus disease PROTEIN:High-Resolution CT
DISEASE:coronavirus disease PROTEIN:p<0.05
DISEASE:coronavirus disease PROTEIN:C-reactive protein
DISEASE:coronavirus disease PROTEIN:lactate dehydrogenase
DISEASE:coronavirus disease DISEASE:opacifications
DISEASE:coronavirus disease CHEMICAL:lactate
DISEASE:coronavirus disease DISEASE:vascular enlargement
DISEASE:coronavirus disease DISEASE:bronchiectasis
DISEASE:coronavirus disease DISEASE:community-acquired pneumonia
DISEASE:coronavirus disease SO:sites
DISEASE:coronavirus disease PROTEIN:IgG antibodies
DISEASE:coronavirus disease PROTEIN:IgM-IgG
DISEASE:coronavirus disease PROTEIN:virus (SARS-Cov-2)
DISEASE:coronavirus disease DISEASE:IgM-IgG
DISEASE:coronavirus disease SO:sequences
DISEASE:coronavirus disease SO:genomic
DISEASE:coronavirus disease DISEASE:respiratory tract infections
DISEASE:coronavirus disease CHEMICAL:AEDT
DISEASE:fatigue DISEASE:Diarrhea
DISEASE:fatigue DISEASE:respiratory distress syndrome
DISEASE:fatigue DISEASE:fever
DISEASE:fatigue DISEASE:Lymphopenia
DISEASE:fatigue DISEASE:opacity
DISEASE:fatigue DISEASE:organ dysfunction
DISEASE:fatigue DISEASE:shock
DISEASE:fatigue CL:lymphocytes
DISEASE:fatigue SO:enzyme
DISEASE:fatigue TAXON:bacterial
DISEASE:fatigue CELL_TYPE:lymphocytes
DISEASE:fatigue DISEASE:dyspnea
DISEASE:fatigue DISEASE:lymphocytopenia
DISEASE:fatigue DISEASE:cough
DISEASE:fatigue DISEASE:bacterial infection
DISEASE:fatigue DISEASE:chronic obstructive pulmonary disease
DISEASE:fatigue DISEASE:Dyspnea
DISEASE:fatigue DISEASE:diabetes
DISEASE:fatigue DISEASE:liver enzyme abnormalities
DISEASE:fatigue DISEASE:cardiovascular disease
DISEASE:fatigue DISEASE:death
DISEASE:fatigue DISEASE:hypertension
DISEASE:fatigue CHEMICAL:Lymphocytopenia
DISEASE:fatigue TAXON:Coronavirus
DISEASE:fatigue PROTEIN:rare".(1
DISEASE:fatigue PROTEIN:al.(1
DISEASE:fatigue DISEASE:sore throat
DISEASE:fatigue DISEASE:Coronavirus Disease 2019
DISEASE:fatigue DISEASE:diarrhea
DISEASE:fatigue DISEASE:muscle soreness
DISEASE:fatigue DISEASE:hemoptysis
DISEASE:fatigue DISEASE:headache
DISEASE:fatigue GGP:C-reactive protein
DISEASE:fatigue TAXON:coronavirus
DISEASE:fatigue DISEASE:lymphopenia
DISEASE:fatigue CHEMICAL:coronavirus
DISEASE:fatigue DISEASE:muscle aches
DISEASE:fatigue CHEBI:chloroquine
DISEASE:fatigue GO:apical segments
DISEASE:fatigue SO:sequences
DISEASE:fatigue CHEBI:steroids
DISEASE:fatigue TAXON:Virus
DISEASE:fatigue SO:real-time reverse transcriptase-polymerase chain
DISEASE:fatigue GGP:NT-proBNP
DISEASE:fatigue GGP:troponin T
DISEASE:fatigue GGP:pro-brain natriuretic peptide
DISEASE:fatigue CHEBI:drugs
DISEASE:fatigue PROTEIN:tau
DISEASE:fatigue PROTEIN:N-terminal pro-brain natriuretic
DISEASE:fatigue PROTEIN:high-sensitivity troponin T
DISEASE:fatigue DNA:cardiac care unit
DISEASE:fatigue DNA:T2-mapping sequences
DISEASE:fatigue PROTEIN:COVID-19
DISEASE:fatigue DISEASE:coronavirus disease 2019
DISEASE:fatigue DISEASE:systolic dysfunction
DISEASE:fatigue DISEASE:myocarditis
DISEASE:fatigue DISEASE:hypotensive
DISEASE:fatigue DISEASE:heart failure
DISEASE:fatigue CHEMICAL:steroids
DISEASE:fatigue DISEASE:biventricular myocardial interstitial edema
DISEASE:fatigue DISEASE:acute myopericarditis
DISEASE:fatigue DISEASE:biventricular myocardial edema
DISEASE:fatigue CHEMICAL:lopinavir/ritonavir
DISEASE:fatigue DISEASE:afebrile
DISEASE:fatigue DISEASE:influenzalike syndrome
DISEASE:fatigue DISEASE:myocardial inflammation
DISEASE:fatigue DISEASE:obstructive coronary disease
DISEASE:fatigue CHEMICAL:dobutamine
DISEASE:fatigue CHEMICAL:chloroquine
DISEASE:fatigue DISEASE:interstitial pneumonia
DISEASE:fatigue CHEMICAL:gadolinium
DISEASE:fatigue DISEASE:Virus infection
DISEASE:fatigue DISEASE:dry cough
DISEASE:fatigue DISEASE:acute respiratory syndrome coronavirus 2
DISEASE:fatigue DISEASE:ventricular dysfunction
DISEASE:fatigue GGP:IL-10
DISEASE:fatigue GGP:IL-2R
DISEASE:fatigue CL:CD8+T cells
DISEASE:fatigue GGP:ferritin
DISEASE:fatigue CL:T lymphocytes
DISEASE:fatigue GGP:IL-6
DISEASE:fatigue CL:CD4+T cells
DISEASE:fatigue CHEBI:alanine
DISEASE:fatigue GGP:TNF-alpha
DISEASE:fatigue CL:CD4+T
DISEASE:fatigue GGP:CD8+ T cells
DISEASE:fatigue GGP:D-dimer
DISEASE:fatigue GGP:lactate dehydrogenase
DISEASE:fatigue PROTEIN:IL-2R
DISEASE:fatigue PROTEIN:D-dimer
DISEASE:fatigue PROTEIN:IL-10
DISEASE:fatigue CELL_TYPE:CD4+T and CD8+ T cells
DISEASE:fatigue PROTEIN:lactate dehydrogenase
DISEASE:fatigue PROTEIN:ferritin
DISEASE:fatigue PROTEIN:C-reactive protein
DISEASE:fatigue CELL_TYPE:T lymphocytes
DISEASE:fatigue CELL_TYPE:CD4+T and CD8+T cells
DISEASE:fatigue PROTEIN:TNF-alpha
DISEASE:fatigue PROTEIN:IFN-gamma
DISEASE:fatigue PROTEIN:IL-6
DISEASE:fatigue PROTEIN:alanine aminotransferase
DISEASE:fatigue CELL_TYPE:CD4+T cells
DISEASE:fatigue CELL_LINE:Wuhan
DISEASE:fatigue PROTEIN:640.5
DISEASE:fatigue CHEMICAL:alanine
DISEASE:fatigue CHEMICAL:CD8+T
DISEASE:fatigue DISEASE:hypoalbuminemia
DISEASE:fatigue DISEASE:respiratory syndrome
DISEASE:fatigue CHEMICAL:TNF-alpha
DISEASE:fatigue CHEMICAL:IFN-gamma
DISEASE:fatigue CHEMICAL:lactate
DISEASE:fatigue CL:blood cell
DISEASE:fatigue DISEASE:chest tightness/pain
DISEASE:fatigue GGP:d-dimer
DISEASE:fatigue CHEBI:corticosteroids
DISEASE:fatigue CL:lymphocyte
DISEASE:fatigue GGP:aspartate aminotransferase
DISEASE:fatigue TAXON:viral
DISEASE:fatigue PROTEIN:interferon
DISEASE:fatigue PROTEIN:APTT
DISEASE:fatigue PROTEIN:d-dimer
DISEASE:fatigue PROTEIN:Pt
DISEASE:fatigue PROTEIN:ALB
DISEASE:fatigue PROTEIN:PCT
DISEASE:fatigue PROTEIN:aspartate aminotransferase
DISEASE:fatigue CHEMICAL:TCM
DISEASE:fatigue CHEMICAL:Pt
DISEASE:fatigue CHEMICAL:aspartate
DISEASE:fatigue CHEMICAL:Kaletra
DISEASE:fatigue CHEMICAL:corticosteroids
DISEASE:fatigue DISEASE:viral pneumonia
DISEASE:fatigue DISEASE:infectious disease
DISEASE:fatigue DISEASE:malignancy
DISEASE:fatigue DISEASE:rhabdomyolysis
DISEASE:fatigue DISEASE:pulmonary lesions
DISEASE:fatigue DISEASE:pain
DISEASE:fatigue DISEASE:acute respiratory syndrome coronavirus 2 infection
DISEASE:fatigue SO:polyprotein
DISEASE:fatigue SO:conserved
DISEASE:fatigue GGP:SARS-CoV enzyme
DISEASE:fatigue GGP:SARS-CoV.
DISEASE:fatigue SO:sequence
DISEASE:fatigue SO:sites
DISEASE:fatigue TAXON:viral enzymes
DISEASE:fatigue CHEBI:residues
DISEASE:fatigue CHEBI:molecular
DISEASE:fatigue GO:antivirals
DISEASE:fatigue SO:ortholog
DISEASE:fatigue CHEBI:inhibitors
DISEASE:fatigue DNA:3C-like cleavage sites
DISEASE:fatigue PROTEIN:coronaviral polyproteins
DISEASE:fatigue PROTEIN:SARS-CoV.
DISEASE:fatigue PROTEIN:3CL (pro) molecular model
DISEASE:fatigue PROTEIN:viral enzymes
DISEASE:fatigue PROTEIN:SARS-CoV enzyme
DISEASE:fatigue PROTEIN:3CL (pro)
DISEASE:fatigue DNA:polyprotein PP1AB sequences
DISEASE:fatigue DISEASE:identity
DISEASE:fatigue DISEASE:septic shock
DISEASE:fatigue DISEASE:acute lung inflammation
DISEASE:fatigue DISEASE:ARDS
DISEASE:fatigue DISEASE:muscle pain
DISEASE:fatigue DISEASE:chills
DISEASE:fatigue DISEASE:deaths
DISEASE:fatigue DISEASE:pandemic infection
DISEASE:fatigue DISEASE:infections
DISEASE:fatigue DISEASE:runny nose
DISEASE:fatigue DISEASE:immune disorders
DISEASE:fatigue DISEASE:sepsis
DISEASE:fatigue TAXON:animal
DISEASE:fatigue SO:domains
DISEASE:fatigue DISEASE:respiratory illness
DISEASE:fatigue GGP:SARS-Cov-2
DISEASE:fatigue CELL_LINE:Zhejiang
DISEASE:fatigue PROTEIN:SARS-Cov-2
DISEASE:fatigue CELL_LINE:Wuhan, Hubei.
DISEASE:fatigue DISEASE:throat
DISEASE:fatigue CHEMICAL:clinical-diagnosed COVID-19
DISEASE:fatigue CHEMICAL:SARS-Cov-2
DISEASE:fatigue CHEMICAL:clinical-confirmed COVID-19
DISEASE:fatigue CHEBI:nucleic acid
DISEASE:fatigue SO:reverse transcription-polymerase chain
DISEASE:fatigue PROTEIN:CT
DISEASE:fatigue PROTEIN:High-sensitivity C-reactive protein
DISEASE:fatigue PROTEIN:WBC
DISEASE:fatigue DISEASE:ground-glass opacity
DISEASE:fatigue CHEMICAL:nucleic acid
DISEASE:fatigue CHEBI:antibiotic
DISEASE:fatigue CHEBI:protein
DISEASE:fatigue PROTEIN:inflammatory cytokines
DISEASE:fatigue PROTEIN:IL6
DISEASE:fatigue PROTEIN:IL10
DISEASE:fatigue PROTEIN:c reactive protein
DISEASE:fatigue CHEMICAL:SpO2<90
DISEASE:fatigue CHEMICAL:Arbidol
DISEASE:fatigue CHEMICAL:SpO2>/=90
DISEASE:fatigue GGP:MERS-CoV
DISEASE:fatigue SO:known
DISEASE:fatigue GGP:SARS-CoV-2
DISEASE:fatigue GGP:ACE2
DISEASE:fatigue SO:genome
DISEASE:fatigue GGP:SARS-CoV
DISEASE:fatigue TAXON:human
DISEASE:fatigue CL:natural host
DISEASE:fatigue PROTEIN:ACE2
DISEASE:fatigue PROTEIN:SARS-CoV
DISEASE:fatigue PROTEIN:angiotensin-converting enzyme 2
DISEASE:fatigue PROTEIN:cytokine
DISEASE:fatigue DISEASE:acute respiratory syndrome coronavirus
DISEASE:fatigue DISEASE:gastrointestinal infection
DISEASE:fatigue DISEASE:acute respiratory distress syndrome
DISEASE:fatigue DISEASE:coronavirus
DISEASE:fatigue CHEMICAL:beta-coronavirus
DISEASE:fatigue CL:cell
DISEASE:fatigue TAXON:humans
DISEASE:fatigue GGP:COVID-2019
DISEASE:fatigue GGP:CRP
DISEASE:fatigue TAXON:bats
DISEASE:fatigue TAXON:animals
DISEASE:fatigue PROTEIN:CRP
DISEASE:fatigue CHEMICAL:COVID-2019
DISEASE:fatigue DISEASE:breathlessness
DISEASE:fatigue DISEASE:coronavirus (2019-nCoV)
DISEASE:fatigue DISEASE:malaise
DISEASE:fatigue DISEASE:fatality
DISEASE:fatigue CL:monocyte
DISEASE:fatigue CL:leukocyte
DISEASE:fatigue CL:white blood cell
DISEASE:fatigue GGP:procalcitonin
DISEASE:fatigue CELL_TYPE:lymphocyte
DISEASE:fatigue DISEASE:Peripheral white blood cell
DISEASE:fatigue DISEASE:watery nose
DISEASE:fatigue DISEASE:coronavirus infection
DISEASE:fatigue DISEASE:abnormal cell peripheral blood
DISEASE:fatigue DISEASE:fever clinicic
DISEASE:fatigue DISEASE:right upper lung
DISEASE:fatigue DISEASE:coronavirus pneumonia
DISEASE:fatigue CL:Lymphocyte
DISEASE:fatigue GGP:LDH
DISEASE:fatigue GGP:WBC<4.0x10(9)/L
DISEASE:fatigue GGP:albumin
DISEASE:fatigue GGP:myoenzyme
DISEASE:fatigue PROTEIN:pneumonia,4
DISEASE:fatigue PROTEIN:LDH
DISEASE:fatigue PROTEIN:coronavirus pneumonia(NCP
DISEASE:fatigue PROTEIN:myoenzyme
DISEASE:fatigue PROTEIN:liver enzyme
DISEASE:fatigue PROTEIN:albumin
DISEASE:fatigue DISEASE:Infection
DISEASE:fatigue DISEASE:myocardial damage
DISEASE:fatigue DISEASE:nausea
DISEASE:fatigue DISEASE:liver damage
DISEASE:fatigue DISEASE:Fever
DISEASE:fatigue DISEASE:coronavirus pneumonia(NCP
DISEASE:fatigue DISEASE:myalgia
DISEASE:fatigue CHEMICAL:WBC<4.0x10(9)/L
DISEASE:fatigue DISEASE:vomiting
DISEASE:fatigue SO:flanked
DISEASE:fatigue PROTEIN:PHEIC
DISEASE:fatigue DISEASE:respiratory disease
DISEASE:fatigue DISEASE:asthma
DISEASE:fatigue DISEASE:novelBetacoronavirus disease
DISEASE:fatigue DISEASE:extrapulmonary signs
DISEASE:fatigue DISEASE:coronavirus' or '2019-nCoV' or 'COVID-19'
DISEASE:fatigue DISEASE:chronic pulmonary diseases
DISEASE:fatigue DISEASE:dyspnoea
DISEASE:fatigue DISEASE:COPD
DISEASE:fatigue DISEASE:2019-nCoV infection
DISEASE:fatigue DISEASE:obstructive pulmonary disease
DISEASE:fatigue DISEASE:bronchiectasis
DISEASE:fatigue DISEASE:MERS
DISEASE:fatigue DISEASE:SARS
DISEASE:fatigue DISEASE:Respiratory Syndrome
DISEASE:fatigue SO:modified rapid sequence
DISEASE:fatigue TAXON:human-to-human
DISEASE:fatigue GGP:PPE
DISEASE:fatigue DISEASE:coagulopathy
DISEASE:fatigue DISEASE:nosocomial infections
DISEASE:fatigue DISEASE:contagious disease
DISEASE:fatigue DISEASE:metabolic acidosis
DISEASE:fatigue CHEBI:Allergic
DISEASE:fatigue CHEBI:Drug
DISEASE:fatigue PROTEIN:procalcitonin
DISEASE:fatigue CELL_TYPE:Blood eosinophil
DISEASE:fatigue DISEASE:urticaria
DISEASE:fatigue DISEASE:community-acquired
DISEASE:fatigue DISEASE:Coronavirus disease 2019
DISEASE:fatigue DISEASE:diabetes mellitus
DISEASE:fatigue DISEASE:allergic diseases
DISEASE:fatigue DISEASE:hypersensitivity
DISEASE:fatigue DISEASE:gastrointestinal symptoms
DISEASE:fatigue DISEASE:eosinopenia
DISEASE:fatigue DISEASE:Chronic obstructive pulmonary disease
DISEASE:fatigue DISEASE:allergy
DISEASE:fatigue DISEASE:viral infection
DISEASE:fatigue DISEASE:Allergic diseases
DISEASE:fatigue DISEASE:diarrhoea
DISEASE:fatigue DISEASE:expectoration
DISEASE:fatigue DISEASE:shortness of breath
DISEASE:fatigue CHEMICAL:SARS-Cov-2 infection
DISEASE:fatigue DISEASE:haemoptysis
DISEASE:Diarrhea DISEASE:respiratory distress syndrome
DISEASE:Diarrhea DISEASE:fever
DISEASE:Diarrhea DISEASE:Lymphopenia
DISEASE:Diarrhea DISEASE:opacity
DISEASE:Diarrhea DISEASE:organ dysfunction
DISEASE:Diarrhea DISEASE:shock
DISEASE:Diarrhea PROTEIN:CT
DISEASE:Diarrhea DISEASE:sore throat
DISEASE:Diarrhea DISEASE:hemoptysis
DISEASE:Diarrhea DISEASE:MERS
DISEASE:Diarrhea DISEASE:cough
DISEASE:Diarrhea DISEASE:ARDS
DISEASE:Diarrhea DISEASE:SARS
DISEASE:Diarrhea DISEASE:Respiratory Syndrome
DISEASE:Diarrhea DISEASE:muscle soreness
DISEASE:Diarrhea DISEASE:headache
DISEASE:Diarrhea DISEASE:Fever
DISEASE:respiratory distress syndrome DISEASE:fever
DISEASE:respiratory distress syndrome DISEASE:Lymphopenia
DISEASE:respiratory distress syndrome DISEASE:opacity
DISEASE:respiratory distress syndrome DISEASE:organ dysfunction
DISEASE:respiratory distress syndrome DISEASE:shock
DISEASE:respiratory distress syndrome CL:lymphocytes
DISEASE:respiratory distress syndrome SO:enzyme
DISEASE:respiratory distress syndrome TAXON:bacterial
DISEASE:respiratory distress syndrome CELL_TYPE:lymphocytes
DISEASE:respiratory distress syndrome DISEASE:dyspnea
DISEASE:respiratory distress syndrome DISEASE:lymphocytopenia
DISEASE:respiratory distress syndrome DISEASE:cough
DISEASE:respiratory distress syndrome DISEASE:bacterial infection
DISEASE:respiratory distress syndrome DISEASE:chronic obstructive pulmonary disease
DISEASE:respiratory distress syndrome DISEASE:Dyspnea
DISEASE:respiratory distress syndrome DISEASE:diabetes
DISEASE:respiratory distress syndrome DISEASE:liver enzyme abnormalities
DISEASE:respiratory distress syndrome DISEASE:cardiovascular disease
DISEASE:respiratory distress syndrome DISEASE:death
DISEASE:respiratory distress syndrome DISEASE:hypertension
DISEASE:respiratory distress syndrome CHEMICAL:Lymphocytopenia
DISEASE:respiratory distress syndrome GO:membrane
DISEASE:respiratory distress syndrome CHEBI:chloroquine
DISEASE:respiratory distress syndrome PROTEIN:RNAaemia
DISEASE:respiratory distress syndrome PROTEIN:ECMO
DISEASE:respiratory distress syndrome DISEASE:ALS
DISEASE:respiratory distress syndrome CHEMICAL:chloroquine
DISEASE:respiratory distress syndrome CHEMICAL:ribavirin
DISEASE:respiratory distress syndrome CHEBI:methylprednisolone
DISEASE:respiratory distress syndrome TAXON:Coronavirus
DISEASE:respiratory distress syndrome TAXON:viral
DISEASE:respiratory distress syndrome GO:antibody
DISEASE:respiratory distress syndrome PROTEIN:SARS-CoV-2-specific antibody
DISEASE:respiratory distress syndrome PROTEIN:IgG
DISEASE:respiratory distress syndrome PROTEIN:serum antibody
DISEASE:respiratory distress syndrome DISEASE:laboratory-confirmed COVID-19
DISEASE:respiratory distress syndrome DISEASE:ARDS
DISEASE:respiratory distress syndrome DISEASE:infectious disease
DISEASE:respiratory distress syndrome DISEASE:illness
DISEASE:respiratory distress syndrome DISEASE:respiratory syndrome
DISEASE:respiratory distress syndrome CHEMICAL:Pao2/Fio2
DISEASE:respiratory distress syndrome CHEMICAL:methylprednisolone
DISEASE:respiratory distress syndrome DISEASE:Coronavirus disease 2019
DISEASE:respiratory distress syndrome TAXON:Coronaviruses
DISEASE:respiratory distress syndrome CHEBI:troponin
DISEASE:respiratory distress syndrome GO:antivirals
DISEASE:respiratory distress syndrome PROTEIN:troponin
DISEASE:respiratory distress syndrome PROTEIN:COVID-19
DISEASE:respiratory distress syndrome DISEASE:diabetes mellitus
DISEASE:respiratory distress syndrome DISEASE:coronavirus disease 2019
DISEASE:respiratory distress syndrome CHEMICAL:troponin
DISEASE:respiratory distress syndrome DISEASE:cardiac injury
DISEASE:respiratory distress syndrome DISEASE:vascular inflammation
DISEASE:respiratory distress syndrome DISEASE:cardiovascular diseases
DISEASE:respiratory distress syndrome DISEASE:myocarditis
DISEASE:respiratory distress syndrome DISEASE:cardiac arrhythmias
DISEASE:respiratory distress syndrome DISEASE:cerebrovascular diseases
DISEASE:respiratory distress syndrome DISEASE:acute respiratory syndrome coronavirus 2
DISEASE:respiratory distress syndrome DISEASE:extrapulmonary manifestations
DISEASE:respiratory distress syndrome DISEASE:Coronavirus disease
DISEASE:respiratory distress syndrome CHEBI:aspartate aminotransferase
DISEASE:respiratory distress syndrome CHEBI:creatine
DISEASE:respiratory distress syndrome CHEBI:alanine
DISEASE:respiratory distress syndrome CHEBI:creatinine
DISEASE:respiratory distress syndrome GGP:troponin I
DISEASE:respiratory distress syndrome GGP:D-dimer
DISEASE:respiratory distress syndrome GGP:pro-brain natriuretic peptide
DISEASE:respiratory distress syndrome GGP:lactate dehydrogenase
DISEASE:respiratory distress syndrome PROTEIN:lactate dehydrogenase
DISEASE:respiratory distress syndrome PROTEIN:cardiac troponin I
DISEASE:respiratory distress syndrome PROTEIN:covid-19
DISEASE:respiratory distress syndrome PROTEIN:creatine kinase
DISEASE:respiratory distress syndrome PROTEIN:alanine aminotransferase
DISEASE:respiratory distress syndrome PROTEIN:D-dimer
DISEASE:respiratory distress syndrome PROTEIN:aspartate aminotransferase
DISEASE:respiratory distress syndrome DISEASE:respiratory failure
DISEASE:respiratory distress syndrome CHEMICAL:aspartate
DISEASE:respiratory distress syndrome DISEASE:hypoxic encephalopathy
DISEASE:respiratory distress syndrome DISEASE:Dyspnoea
DISEASE:respiratory distress syndrome DISEASE:Leukocytosis
DISEASE:respiratory distress syndrome CHEMICAL:creatine
DISEASE:respiratory distress syndrome DISEASE:heart failure
DISEASE:respiratory distress syndrome CHEMICAL:alanine
DISEASE:respiratory distress syndrome DISEASE:alkalosis
DISEASE:respiratory distress syndrome DISEASE:disorder of consciousness
DISEASE:respiratory distress syndrome DISEASE:acute respiratory syndrome coronavirus 2 infection
DISEASE:respiratory distress syndrome DISEASE:cardiac complications
DISEASE:respiratory distress syndrome DISEASE:hyperkalaemia
DISEASE:respiratory distress syndrome DISEASE:chest tightness
DISEASE:respiratory distress syndrome DISEASE:lymphopenia
DISEASE:respiratory distress syndrome CHEMICAL:lactate
DISEASE:respiratory distress syndrome CHEMICAL:creatinine
DISEASE:respiratory distress syndrome DISEASE:acute kidney injury
DISEASE:respiratory distress syndrome DISEASE:cardiovascular comorbidity
DISEASE:respiratory distress syndrome DISEASE:multi-organ dysfunction
DISEASE:respiratory distress syndrome DISEASE:pulmonary and systemic inflammation
DISEASE:respiratory distress syndrome DISEASE:sepsis
DISEASE:respiratory distress syndrome GGP:Angiotensin II
DISEASE:respiratory distress syndrome GGP:ACE2
DISEASE:respiratory distress syndrome CHEBI:toxic
DISEASE:respiratory distress syndrome PROTEIN:enzyme
DISEASE:respiratory distress syndrome PROTEIN:ACE2
DISEASE:respiratory distress syndrome PROTEIN:angiotensin-converting enzyme 2
DISEASE:respiratory distress syndrome PROTEIN:RAS
DISEASE:respiratory distress syndrome PROTEIN:Angiotensin II
DISEASE:respiratory distress syndrome CHEMICAL:Angiotensin II
DISEASE:respiratory distress syndrome DISEASE:fulminant myocarditis
DISEASE:respiratory distress syndrome DISEASE:Cardiovascular disease
DISEASE:respiratory distress syndrome TAXON:coronavirus
DISEASE:respiratory distress syndrome CL:mesenchymal stem cells
DISEASE:respiratory distress syndrome CHEBI:hydroxychloroquine
DISEASE:respiratory distress syndrome CL:UC-MSCs
DISEASE:respiratory distress syndrome CL:stem cells
DISEASE:respiratory distress syndrome CELL_TYPE:stem cells
DISEASE:respiratory distress syndrome CELL_LINE:COVID-19 with stem cells
DISEASE:respiratory distress syndrome PROTEIN:inflammatory factors
DISEASE:respiratory distress syndrome CELL_TYPE:umbilical cord mesenchymal stem cells
DISEASE:respiratory distress syndrome CELL_TYPE:UC-MSCs
DISEASE:respiratory distress syndrome PROTEIN:unscrupulous actors.3
DISEASE:respiratory distress syndrome PROTEIN:cytokine
DISEASE:respiratory distress syndrome CELL_LINE:COVID-19
DISEASE:respiratory distress syndrome DISEASE:septic shock
DISEASE:respiratory distress syndrome CHEMICAL:MSC
DISEASE:respiratory distress syndrome CHEMICAL:Remdesivir
DISEASE:respiratory distress syndrome CHEMICAL:hydroxychloroquine
DISEASE:respiratory distress syndrome DISEASE:Coronavirus
DISEASE:respiratory distress syndrome DISEASE:multiorgan failure
DISEASE:respiratory distress syndrome DISEASE:secondary infection
DISEASE:respiratory distress syndrome DISEASE:deaths
DISEASE:respiratory distress syndrome DISEASE:multiorgan
DISEASE:respiratory distress syndrome DISEASE:coronavirus
DISEASE:respiratory distress syndrome DISEASE:organ damage
DISEASE:respiratory distress syndrome DISEASE:critically ill COVID-19
DISEASE:respiratory distress syndrome CHEMICAL:circumstance.2
DISEASE:respiratory distress syndrome DISEASE:edema
DISEASE:respiratory distress syndrome TAXON:humans
DISEASE:respiratory distress syndrome PROTEIN:Coronaviridiae family
DISEASE:respiratory distress syndrome DISEASE:upper respiratory tract infection
DISEASE:respiratory distress syndrome DISEASE:Infections
DISEASE:respiratory distress syndrome CHEBI:Chloroquine
DISEASE:respiratory distress syndrome CL:T cell
DISEASE:respiratory distress syndrome CHEBI:HCQ
DISEASE:respiratory distress syndrome DISEASE:disease infection
DISEASE:respiratory distress syndrome CHEMICAL:Chloroquine
DISEASE:respiratory distress syndrome CHEMICAL:CQ
DISEASE:respiratory distress syndrome CHEMICAL:HCQ
DISEASE:respiratory distress syndrome DISEASE:Coronavirus Disease 2019
DISEASE:respiratory distress syndrome DISEASE:hypoxemic respiratory failure
DISEASE:respiratory distress syndrome DISEASE:infectious syndrome
DISEASE:respiratory distress syndrome DISEASE:COVID-19-associated respiratory failure
DISEASE:respiratory distress syndrome DISEASE:organ failure
DISEASE:respiratory distress syndrome DISEASE:Respiratory Syndrome
DISEASE:respiratory distress syndrome DISEASE:sore throat
DISEASE:respiratory distress syndrome DISEASE:diarrhea
DISEASE:respiratory distress syndrome DISEASE:acute lung inflammation
DISEASE:respiratory distress syndrome DISEASE:muscle pain
DISEASE:respiratory distress syndrome DISEASE:chills
DISEASE:respiratory distress syndrome DISEASE:hemoptysis
DISEASE:respiratory distress syndrome DISEASE:pandemic infection
DISEASE:respiratory distress syndrome DISEASE:infections
DISEASE:respiratory distress syndrome DISEASE:runny nose
DISEASE:respiratory distress syndrome DISEASE:dry cough
DISEASE:respiratory distress syndrome DISEASE:immune disorders
DISEASE:respiratory distress syndrome CL:cell
DISEASE:respiratory distress syndrome TAXON:host
DISEASE:respiratory distress syndrome TAXON:Human
DISEASE:respiratory distress syndrome TAXON:animal
DISEASE:respiratory distress syndrome TAXON:human
DISEASE:respiratory distress syndrome TAXON:Viruses
DISEASE:respiratory distress syndrome TAXON:animal hosts
DISEASE:respiratory distress syndrome TAXON:SARS-CoV
DISEASE:respiratory distress syndrome PROTEIN:proinflammatory cytokine
DISEASE:respiratory distress syndrome DISEASE:community-acquired
DISEASE:respiratory distress syndrome DISEASE:human immunodeficiency viruses
DISEASE:respiratory distress syndrome DISEASE:Human infection
DISEASE:respiratory distress syndrome PROTEIN:CT
DISEASE:respiratory distress syndrome DISEASE:MERS
DISEASE:respiratory distress syndrome DISEASE:SARS
DISEASE:respiratory distress syndrome DISEASE:muscle soreness
DISEASE:respiratory distress syndrome DISEASE:headache
DISEASE:respiratory distress syndrome DISEASE:Fever
DISEASE:respiratory distress syndrome DNA:INTERPRETATION
DISEASE:respiratory distress syndrome DNA:intensive care unit
DISEASE:respiratory distress syndrome DISEASE:pneumothorax
DISEASE:respiratory distress syndrome DISEASE:Hospital-acquired infection
DISEASE:respiratory distress syndrome CHEMICAL:single-centered
DISEASE:respiratory distress syndrome CHEMICAL:SARS-CoV-2 pneumonia
DISEASE:respiratory distress syndrome CHEMICAL:SARS-CoV-2-related
DISEASE:respiratory distress syndrome DISEASE:liver dysfunction
DISEASE:respiratory distress syndrome DISEASE:SARS-CoV-2 pneumonia
DISEASE:respiratory distress syndrome DISEASE:chronic illness
DISEASE:respiratory distress syndrome DISEASE:organ function damage
DISEASE:respiratory distress syndrome SO:modified rapid sequence
DISEASE:respiratory distress syndrome TAXON:human-to-human
DISEASE:respiratory distress syndrome GGP:PPE
DISEASE:respiratory distress syndrome DISEASE:coagulopathy
DISEASE:respiratory distress syndrome DISEASE:nosocomial infections
DISEASE:respiratory distress syndrome DISEASE:contagious disease
DISEASE:respiratory distress syndrome DISEASE:metabolic acidosis
DISEASE:respiratory distress syndrome CHEMICAL:coronavirus
DISEASE:respiratory distress syndrome CHEBI:drugs
DISEASE:respiratory distress syndrome GGP:LDH
DISEASE:respiratory distress syndrome CHEBI:ARB
DISEASE:respiratory distress syndrome GGP:C-reactive protein
DISEASE:respiratory distress syndrome GGP:CRP
DISEASE:respiratory distress syndrome CL:neutrophils
DISEASE:respiratory distress syndrome GGP:angiotensin receptor blocker
DISEASE:respiratory distress syndrome CELL_TYPE:neutrophils
DISEASE:respiratory distress syndrome PROTEIN:LDH
DISEASE:respiratory distress syndrome PROTEIN:ALB
DISEASE:respiratory distress syndrome PROTEIN:C-reactive protein
DISEASE:respiratory distress syndrome PROTEIN:CRP
DISEASE:respiratory distress syndrome PROTEIN:albumin
DISEASE:respiratory distress syndrome CELL_TYPE:LYM
DISEASE:respiratory distress syndrome PROTEIN:CD8
DISEASE:respiratory distress syndrome DISEASE:lung injury
DISEASE:respiratory distress syndrome CHEMICAL:angiotensin
DISEASE:respiratory distress syndrome DISEASE:2019-nCoV infection
DISEASE:respiratory distress syndrome DISEASE:hypoalbuminemia
DISEASE:respiratory distress syndrome CHEMICAL:NEU
DISEASE:respiratory distress syndrome DISEASE:lung disease
DISEASE:respiratory distress syndrome CHEMICAL:ARB
DISEASE:respiratory distress syndrome DISEASE:acute lung injury
DISEASE:fever DISEASE:Lymphopenia
DISEASE:fever DISEASE:opacity
DISEASE:fever DISEASE:organ dysfunction
DISEASE:fever DISEASE:shock
DISEASE:fever CL:lymphocytes
DISEASE:fever SO:enzyme
DISEASE:fever TAXON:bacterial
DISEASE:fever CELL_TYPE:lymphocytes
DISEASE:fever DISEASE:dyspnea
DISEASE:fever DISEASE:lymphocytopenia
DISEASE:fever DISEASE:cough
DISEASE:fever DISEASE:bacterial infection
DISEASE:fever DISEASE:chronic obstructive pulmonary disease
DISEASE:fever DISEASE:Dyspnea
DISEASE:fever DISEASE:diabetes
DISEASE:fever DISEASE:liver enzyme abnormalities
DISEASE:fever DISEASE:cardiovascular disease
DISEASE:fever DISEASE:death
DISEASE:fever DISEASE:hypertension
DISEASE:fever CHEMICAL:Lymphocytopenia
DISEASE:fever PROTEIN:ISOA
DISEASE:fever PROTEIN:COVID
DISEASE:fever DISEASE:anosmia
DISEASE:fever DISEASE:dry cough
DISEASE:fever TAXON:coronavirus
DISEASE:fever SO:reverse transcription-polymerase chain
DISEASE:fever TAXON:viral RNA
DISEASE:fever PROTEIN:COVID-19
DISEASE:fever PROTEIN:SNFs
DISEASE:fever PROTEIN:SNF
DISEASE:fever RNA:viral RNA
DISEASE:fever DISEASE:coronavirus disease 2019
DISEASE:fever DISEASE:shortness of breath
DISEASE:fever DISEASE:SNF
DISEASE:fever CHEMICAL:COVID-19
DISEASE:fever CHEMICAL:Symptom-based
DISEASE:fever TAXON:Coronavirus
DISEASE:fever PROTEIN:rare".(1
DISEASE:fever PROTEIN:al.(1
DISEASE:fever DISEASE:sore throat
DISEASE:fever DISEASE:Coronavirus Disease 2019
DISEASE:fever DISEASE:diarrhea
DISEASE:fever DISEASE:muscle soreness
DISEASE:fever DISEASE:hemoptysis
DISEASE:fever DISEASE:headache
DISEASE:fever SO:repeat viral
DISEASE:fever CELL_LINE:Wuhan, Hubei, China
DISEASE:fever DISEASE:throat
DISEASE:fever DISEASE:acute respiratory syndrome coronavirus 2
DISEASE:fever CELL_LINE:Wuhan, China.
DISEASE:fever PROTEIN:Japan
DISEASE:fever DISEASE:diarrhoea
DISEASE:fever DISEASE:community-acquired pneumonia
DISEASE:fever DISEASE:corona virus disease 2019
DISEASE:fever SO:sequence
DISEASE:fever SO:genome
DISEASE:fever CL:cells
DISEASE:fever SO:genomes
DISEASE:fever CHEBI:Electron
DISEASE:fever TAXON:viral
DISEASE:fever DNA:SARS-CoV-2 genomes
DISEASE:fever CELL_LINE:Vero/hSLAM cells
DISEASE:fever DISEASE:dyspnoea
DISEASE:fever GGP:procalcitonin
DISEASE:fever CHEBI:creatinine
DISEASE:fever CHEBI:urea
DISEASE:fever PROTEIN:PCT
DISEASE:fever DNA:Wuhan
DISEASE:fever CELL_LINE:Wuhan, Hubei, China in December 2019
DISEASE:fever CHEMICAL:urea
DISEASE:fever DISEASE:acute respiratory syndrome coronavirus 2 (SARS-CoV-2)-positive
DISEASE:fever CHEMICAL:creatinine
DISEASE:fever DISEASE:Fever
DISEASE:fever DISEASE:Coronavirus disease 2019
DISEASE:fever GGP:C-reactive protein
DISEASE:fever DISEASE:lymphopenia
DISEASE:fever CHEMICAL:coronavirus
DISEASE:fever DISEASE:muscle aches
DISEASE:fever SO:genes
DISEASE:fever GO:X chromosome
DISEASE:fever CHEBI:oxygen
DISEASE:fever CHEBI:hydrogen
DISEASE:fever CHEBI:oxygen O2
DISEASE:fever CHEBI:drug
DISEASE:fever CHEBI:ozone
DISEASE:fever CHEBI:molecules
DISEASE:fever GGP:IL-1R
DISEASE:fever TAXON:microbes
DISEASE:fever SO:RNA virus
DISEASE:fever TAXON:individuals
DISEASE:fever GGP:IL-1
DISEASE:fever PROTEIN:pleiotropic cytokine
DISEASE:fever DNA:immune genes
DISEASE:fever PROTEIN:TLR
DISEASE:fever PROTEIN:CoV-19
DISEASE:fever PROTEIN:IL-1R
DISEASE:fever PROTEIN:IL-1
DISEASE:fever DNA:X chromosome
DISEASE:fever DISEASE:deaths
DISEASE:fever CHEMICAL:oxygen
DISEASE:fever CHEMICAL:ozone
DISEASE:fever DISEASE:bacterial infectious diseases
DISEASE:fever DISEASE:CoV-19 infection
DISEASE:fever DISEASE:inflammation
DISEASE:fever DISEASE:acute respiratory diseases
DISEASE:fever DISEASE:pulmonary fibrosis
DISEASE:fever DISEASE:bronchitis
DISEASE:fever DISEASE:fibrosis
DISEASE:fever DISEASE:rheumatoid arthritis
DISEASE:fever GGP:Seattle-area
DISEASE:fever SO:+
DISEASE:fever PROTEIN:Covid-19
DISEASE:fever PROTEIN:influenza B
DISEASE:fever PROTEIN:7+/-4
DISEASE:fever DNA:intensive care unit
DISEASE:fever DISEASE:diabetes mellitus
DISEASE:fever DISEASE:hypoxemic respiratory failure
DISEASE:fever CHEMICAL:vasopressors
DISEASE:fever CHEMICAL:do-not-resuscitate
DISEASE:fever DISEASE:acute respiratory syndrome coronavirus-2
DISEASE:fever CHEMICAL:coronavirus 2019
DISEASE:fever DISEASE:hypotension
DISEASE:fever DISEASE:syncopal
DISEASE:fever CHEMICAL:mis-
DISEASE:fever DISEASE:afebrile
DISEASE:fever SO:RNA
DISEASE:fever TAXON:virus RNA
DISEASE:fever GGP:C-Reactive protein
DISEASE:fever GGP:lactate dehydrogenase
DISEASE:fever PROTEIN:lactate dehydrogenase
DISEASE:fever PROTEIN:C-Reactive protein
DISEASE:fever RNA:SARS-CoV-2 RNA
DISEASE:fever CHEMICAL:CHCSJ
DISEASE:fever CHEMICAL:lactate
DISEASE:fever CHEMICAL:NPS
DISEASE:fever DISEASE:acute COVID-19 infection
DISEASE:fever CHEMICAL:Symptoms-based
DISEASE:fever DISEASE:COVID-19 infection
DISEASE:fever GO:antimicrobials
DISEASE:fever PROTEIN:SARS/MERS coronaviruses
DISEASE:fever CHEMICAL:SARS/MERS
DISEASE:fever DISEASE:Mycoplasma pneumonia
DISEASE:fever CHEMICAL:self-isolate
DISEASE:fever DISEASE:Regional Infection
DISEASE:fever CHEBI:radical colorectomy
DISEASE:fever TAXON:virus nucleic acid
DISEASE:fever CHEBI:radical
DISEASE:fever DISEASE:tumor
DISEASE:fever DISEASE:cancer
DISEASE:fever CHEMICAL:colorectomy
DISEASE:fever DISEASE:sigmoid cancer
DISEASE:fever CHEBI:creatine
DISEASE:fever GGP:interferon alfa
DISEASE:fever GGP:D-dimer
DISEASE:fever PROTEIN:interferon alfa
DISEASE:fever PROTEIN:procalcitonin
DISEASE:fever PROTEIN:creatine kinase
DISEASE:fever PROTEIN:D-dimer
DISEASE:fever DISEASE:acute upper respiratory symptoms
DISEASE:fever CHEMICAL:lopinavir-ritonavir syrup
DISEASE:fever DISEASE:respiratory syndrome
DISEASE:fever CHEMICAL:creatine
DISEASE:fever DISEASE:leucopenia
DISEASE:fever DISEASE:community-acquired infections
DISEASE:fever CELL_LINE:INTERPRETATION
DISEASE:fever CELL_LINE:Wuhan, China
DISEASE:fever CELL_LINE:Wuhan
DISEASE:fever CL:neutrophil
DISEASE:fever CL:lymphocyte
DISEASE:fever CL:blood cell
DISEASE:fever PROTEIN:C-reactive proteindecreasing myohaemoglobin
DISEASE:fever PROTEIN:lymphocyte countincreasing fibrinogen
DISEASE:fever PROTEIN:CT
DISEASE:fever CELL_TYPE:neutrophil
DISEASE:fever DISEASE:grass opacity
DISEASE:fever DISEASE:weakness
DISEASE:fever GGP:MERS-CoV
DISEASE:fever TAXON:bats
DISEASE:fever TAXON:human-to-human
DISEASE:fever DISEASE:acute respiratory syndrome coronavirus
DISEASE:fever DISEASE:leukocytopenia
DISEASE:fever DISEASE:panic
DISEASE:fever DISEASE:nosocomial infection
DISEASE:fever GGP:SARS-CoV-2
DISEASE:fever DISEASE:Coronavirus Infected Pneumonia
DISEASE:fever DISEASE:coronavirus infection
DISEASE:fever CHEBI:chloroquine
DISEASE:fever GO:apical segments
DISEASE:fever SO:sequences
DISEASE:fever CHEBI:steroids
DISEASE:fever TAXON:Virus
DISEASE:fever SO:real-time reverse transcriptase-polymerase chain
DISEASE:fever GGP:NT-proBNP
DISEASE:fever GGP:troponin T
DISEASE:fever GGP:pro-brain natriuretic peptide
DISEASE:fever CHEBI:drugs
DISEASE:fever PROTEIN:tau
DISEASE:fever PROTEIN:N-terminal pro-brain natriuretic
DISEASE:fever PROTEIN:high-sensitivity troponin T
DISEASE:fever DNA:cardiac care unit
DISEASE:fever DNA:T2-mapping sequences
DISEASE:fever DISEASE:systolic dysfunction
DISEASE:fever DISEASE:myocarditis
DISEASE:fever DISEASE:hypotensive
DISEASE:fever DISEASE:heart failure
DISEASE:fever CHEMICAL:steroids
DISEASE:fever DISEASE:biventricular myocardial interstitial edema
DISEASE:fever DISEASE:acute myopericarditis
DISEASE:fever DISEASE:biventricular myocardial edema
DISEASE:fever CHEMICAL:lopinavir/ritonavir
DISEASE:fever DISEASE:influenzalike syndrome
DISEASE:fever DISEASE:myocardial inflammation
DISEASE:fever DISEASE:obstructive coronary disease
DISEASE:fever CHEMICAL:dobutamine
DISEASE:fever CHEMICAL:chloroquine
DISEASE:fever DISEASE:interstitial pneumonia
DISEASE:fever CHEMICAL:gadolinium
DISEASE:fever DISEASE:Virus infection
DISEASE:fever DISEASE:ventricular dysfunction
DISEASE:fever GGP:IL-10
DISEASE:fever GGP:IL-2R
DISEASE:fever CL:CD8+T cells
DISEASE:fever GGP:ferritin
DISEASE:fever CL:T lymphocytes
DISEASE:fever GGP:IL-6
DISEASE:fever CL:CD4+T cells
DISEASE:fever CHEBI:alanine
DISEASE:fever GGP:TNF-alpha
DISEASE:fever CL:CD4+T
DISEASE:fever GGP:CD8+ T cells
DISEASE:fever PROTEIN:IL-2R
DISEASE:fever PROTEIN:IL-10
DISEASE:fever CELL_TYPE:CD4+T and CD8+ T cells
DISEASE:fever PROTEIN:ferritin
DISEASE:fever PROTEIN:C-reactive protein
DISEASE:fever CELL_TYPE:T lymphocytes
DISEASE:fever CELL_TYPE:CD4+T and CD8+T cells
DISEASE:fever PROTEIN:TNF-alpha
DISEASE:fever PROTEIN:IFN-gamma
DISEASE:fever PROTEIN:IL-6
DISEASE:fever PROTEIN:alanine aminotransferase
DISEASE:fever CELL_TYPE:CD4+T cells
DISEASE:fever PROTEIN:640.5
DISEASE:fever CHEMICAL:alanine
DISEASE:fever CHEMICAL:CD8+T
DISEASE:fever DISEASE:hypoalbuminemia
DISEASE:fever CHEMICAL:TNF-alpha
DISEASE:fever CHEMICAL:IFN-gamma
DISEASE:fever GGP:ACE2
DISEASE:fever CL:epithelial cells
DISEASE:fever GGP:angiotensin converting enzyme 2
DISEASE:fever PROTEIN:ACE2
DISEASE:fever PROTEIN:viral receptor angiotensin converting enzyme 2
DISEASE:fever CELL_TYPE:gastrointestinal epithelial cells
DISEASE:fever DISEASE:Covid-19
DISEASE:fever DISEASE:gastrointestinal symptoms
DISEASE:fever CHEMICAL:angiotensin
DISEASE:fever DISEASE:respiratory illness
DISEASE:fever DISEASE:Respiratory Syndrome
DISEASE:fever DISEASE:vomiting
DISEASE:fever DISEASE:abdominal pain
DISEASE:fever DISEASE:sneezes
DISEASE:fever CHEBI:glucocorticoids
DISEASE:fever SO:methylation
DISEASE:fever SO:sequence mutation
DISEASE:fever TAXON:human beings
DISEASE:fever CHEBI:antibiotics
DISEASE:fever CHEBI:lactate
DISEASE:fever PROTEIN:m(6)A
DISEASE:fever DISEASE:GI symptoms
DISEASE:fever DISEASE:SARS-CoV-2-infected disease
DISEASE:fever DISEASE:liver disease
DISEASE:fever CHEMICAL:glucocorticoids
DISEASE:fever DISEASE:nausea
DISEASE:fever DISEASE:outbreak
DISEASE:fever DISEASE:chest tightness/pain
DISEASE:fever PROTEIN:immunoglobulin
DISEASE:fever CHEMICAL:<3
DISEASE:fever DISEASE:respiratory tract infection
DISEASE:fever CHEBI:sodium
DISEASE:fever GGP:bilirubin
DISEASE:fever PROTEIN:condition(28.8
DISEASE:fever PROTEIN:predictive factors
DISEASE:fever PROTEIN:bilirubin
DISEASE:fever PROTEIN:albumin
DISEASE:fever DISEASE:expectoration
DISEASE:fever DISEASE:Muscle ache
DISEASE:fever CHEMICAL:bilirubin
DISEASE:fever CHEMICAL:sodium
DISEASE:fever DISEASE:sneezing
DISEASE:fever CHEBI:nucleic acid
DISEASE:fever CL:leukocyte
DISEASE:fever PROTEIN:COVID-19, 5
DISEASE:fever CHEMICAL:nucleic acid
DISEASE:fever DISEASE:rhinorrhea
DISEASE:fever DISEASE:pulmonary inflammation
DISEASE:fever SO:regions
DISEASE:fever DISEASE:depression
DISEASE:fever DISEASE:Scale-Revised
DISEASE:fever DISEASE:Anxiety Disorder
DISEASE:fever DISEASE:anxiety
DISEASE:fever DISEASE:insomnia
DISEASE:fever DISEASE:Deaths
DISEASE:fever CHEMICAL:inhalations
DISEASE:fever GGP:SARS-Covid-2
DISEASE:fever PROTEIN:SARS-Covid-2
DISEASE:fever CHEMICAL:neonatalogy
DISEASE:fever DISEASE:prematurity
DISEASE:fever DISEASE:myalgia
DISEASE:fever DISEASE:infectious syndrome
DISEASE:fever DISEASE:pulmonary pathologies
DISEASE:fever DISEASE:respiratory infections
DISEASE:fever CHEMICAL:SARS-Covid-2
DISEASE:fever DISEASE:infectious diseases
DISEASE:fever DISEASE:digestive disorders
DISEASE:fever DISEASE:respiratory distress
DISEASE:fever GGP:d-dimer
DISEASE:fever CHEBI:corticosteroids
DISEASE:fever GGP:aspartate aminotransferase
DISEASE:fever PROTEIN:interferon
DISEASE:fever PROTEIN:APTT
DISEASE:fever PROTEIN:d-dimer
DISEASE:fever PROTEIN:Pt
DISEASE:fever PROTEIN:ALB
DISEASE:fever PROTEIN:aspartate aminotransferase
DISEASE:fever CHEMICAL:TCM
DISEASE:fever CHEMICAL:Pt
DISEASE:fever CHEMICAL:aspartate
DISEASE:fever CHEMICAL:Kaletra
DISEASE:fever CHEMICAL:corticosteroids
DISEASE:fever DISEASE:viral pneumonia
DISEASE:fever DISEASE:infectious disease
DISEASE:fever DISEASE:malignancy
DISEASE:fever PROTEIN:anti-SARS-COV-2 IgG
DISEASE:fever CHEMICAL:anti-SARS-COV-2
DISEASE:fever PROTEIN:CD3 (2/8)
DISEASE:fever CELL_LINE:Wuhan, Hubei, China.
DISEASE:fever PROTEIN:CD16
DISEASE:fever PROTEIN:CD4 (4/8)
DISEASE:fever PROTEIN:cytokine
DISEASE:fever PROTEIN:6/8
DISEASE:fever CHEMICAL:polypnea
DISEASE:fever DISEASE:critically ill
DISEASE:fever DISEASE:ground-glass opacity
DISEASE:fever DISEASE:8/8
DISEASE:fever DISEASE:septic shock
DISEASE:fever DISEASE:acute lung inflammation
DISEASE:fever DISEASE:ARDS
DISEASE:fever DISEASE:muscle pain
DISEASE:fever DISEASE:chills
DISEASE:fever DISEASE:pandemic infection
DISEASE:fever DISEASE:infections
DISEASE:fever DISEASE:runny nose
DISEASE:fever DISEASE:immune disorders
DISEASE:fever DISEASE:sepsis
DISEASE:fever TAXON:animal
DISEASE:fever SO:domains
DISEASE:fever GGP:SARS-Cov-2
DISEASE:fever CELL_LINE:Zhejiang
DISEASE:fever PROTEIN:SARS-Cov-2
DISEASE:fever CELL_LINE:Wuhan, Hubei.
DISEASE:fever CHEMICAL:clinical-diagnosed COVID-19
DISEASE:fever CHEMICAL:SARS-Cov-2
DISEASE:fever CHEMICAL:clinical-confirmed COVID-19
DISEASE:fever PROTEIN:High-sensitivity C-reactive protein
DISEASE:fever PROTEIN:WBC
DISEASE:fever TAXON:human
DISEASE:fever PROTEIN:PHEIC
DISEASE:fever CHEMICAL:95%CI
DISEASE:fever DISEASE:acute respiratory distress syndrome
DISEASE:fever PROTEIN:FUNDING
DISEASE:fever CHEBI:antibiotic
DISEASE:fever CHEBI:protein
DISEASE:fever PROTEIN:inflammatory cytokines
DISEASE:fever PROTEIN:IL6
DISEASE:fever PROTEIN:IL10
DISEASE:fever PROTEIN:c reactive protein
DISEASE:fever CHEMICAL:SpO2<90
DISEASE:fever CHEMICAL:Arbidol
DISEASE:fever CHEMICAL:SpO2>/=90
DISEASE:fever CL:platelet
DISEASE:fever SO:interval
DISEASE:fever SO:real-time reverse transcription-polymerase chain
DISEASE:fever DISEASE:opacifications
DISEASE:fever DISEASE:opacification
DISEASE:fever DISEASE:non-COVID-19 pneumonia
DISEASE:fever CL:platelets
DISEASE:fever CHEBI:corticosteroid
DISEASE:fever CHEBI:expectorant
DISEASE:fever DNA:immune enhancer
DISEASE:fever PROTEIN:LDH
DISEASE:fever PROTEIN:P<0.05
DISEASE:fever CELL_TYPE:platelets
DISEASE:fever PROTEIN:AST
DISEASE:fever DISEASE:pleural effusion
DISEASE:fever DISEASE:breath shortness
DISEASE:fever DISEASE:coronavirus (SARS-CoV-2)-infected pneumonia
DISEASE:fever DISEASE:anorexia
DISEASE:fever CL:Eosinophil
DISEASE:fever CHEBI:potassium
DISEASE:fever CL:eosinophil
DISEASE:fever CELL_TYPE:lymphocyte
DISEASE:fever CELL_TYPE:eosinophil
DISEASE:fever CELL_TYPE:eosinophils
DISEASE:fever PROTEIN:Xixi
DISEASE:fever CELL_TYPE:Eosinophil
DISEASE:fever CHEMICAL:potassium
DISEASE:fever DISEASE:2019-coronavirus disease
DISEASE:fever CHEMICAL:quartus
DISEASE:fever CHEMICAL:lopinavir
DISEASE:fever CHEMICAL:SARS-CoV-2-related pneumonia
DISEASE:fever DISEASE:coughing
DISEASE:fever DISEASE:inflammatory lung infiltration
DISEASE:fever CL:T cell
DISEASE:fever PROTEIN:[OR]=1.06
DISEASE:fever CELL_TYPE:CD4 T cell
DISEASE:fever PROTEIN:aminotransferase
DISEASE:fever DISEASE:laboratory-confirmed COVID-19 pneumonia
DISEASE:fever DISEASE:neutrophilia
DISEASE:fever GGP:MyD88
DISEASE:fever GGP:IL-1beta
DISEASE:fever GGP:Toll
DISEASE:fever TAXON:animals
DISEASE:fever CL:macrophages
DISEASE:fever GGP:CCL2
DISEASE:fever GGP:interleukin (IL)-1beta
DISEASE:fever GO:inflammasome
DISEASE:fever CL:immune cells
DISEASE:fever GGP:IL-37
DISEASE:fever GGP:TNF
DISEASE:fever CHEBI:adenosine
DISEASE:fever GGP:IL-38
DISEASE:fever TAXON:humans
DISEASE:fever CHEBI:AMP
DISEASE:fever GGP:mTOR
DISEASE:fever GGP:suppressor cytokine
DISEASE:fever PROTEIN:IL-1beta
DISEASE:fever PROTEIN:Toll Like Receptor
DISEASE:fever CELL_TYPE:immune cells
DISEASE:fever PROTEIN:inhibitory cytokine
DISEASE:fever PROTEIN:caspase-1
DISEASE:fever PROTEIN:interleukin (IL)-1beta
DISEASE:fever PROTEIN:coronavirus-19
DISEASE:fever PROTEIN:MyD88
DISEASE:fever PROTEIN:Cytokine IL-37
DISEASE:fever PROTEIN:inflammasome
DISEASE:fever PROTEIN:active mature IL-1beta
DISEASE:fever PROTEIN:suppressor cytokine
DISEASE:fever PROTEIN:TNF
DISEASE:fever PROTEIN:IL-1 family members
DISEASE:fever CELL_TYPE:macrophages
DISEASE:fever PROTEIN:pro-inflammatory IL-family members
DISEASE:fever PROTEIN:IL-38
DISEASE:fever PROTEIN:IL-37
DISEASE:fever PROTEIN:COVI-19
DISEASE:fever PROTEIN:pro-inflammatory IL-1 family members
DISEASE:fever PROTEIN:pro-inflammatory cytokines
DISEASE:fever PROTEIN:pro-IL-1beta
DISEASE:fever PROTEIN:CCL2
DISEASE:fever DNA:COVI-19
DISEASE:fever PROTEIN:mTOR
DISEASE:fever PROTEIN:class II histocompatibility complex (MHC) molecules
DISEASE:fever CELL_TYPE:B cells
DISEASE:fever PROTEIN:IL-18Ralpha receptor
DISEASE:fever PROTEIN:Coronavirus-19
DISEASE:fever DISEASE:viral infections
DISEASE:fever CHEMICAL:TNF
DISEASE:fever DISEASE:lung inflammation
DISEASE:fever CHEMICAL:IL-37
DISEASE:fever CHEMICAL:adenosine monophosphate
DISEASE:fever CHEMICAL:AMP
DISEASE:fever CHEMICAL:IL-1beta
DISEASE:fever DISEASE:inflammatory diseases
DISEASE:fever SO:known
DISEASE:fever GGP:SARS-CoV
DISEASE:fever CL:natural host
DISEASE:fever GO:antivirals
DISEASE:fever PROTEIN:SARS-CoV
DISEASE:fever PROTEIN:angiotensin-converting enzyme 2
DISEASE:fever DISEASE:gastrointestinal infection
DISEASE:fever DISEASE:coronavirus
DISEASE:fever CHEMICAL:beta-coronavirus
DISEASE:fever CL:cell
DISEASE:fever GGP:COVID-2019
DISEASE:fever GGP:CRP
DISEASE:fever CHEBI:molecular
DISEASE:fever PROTEIN:CRP
DISEASE:fever CHEMICAL:COVID-2019
DISEASE:fever DISEASE:breathlessness
DISEASE:fever DISEASE:coronavirus (2019-nCoV)
DISEASE:fever DISEASE:malaise
DISEASE:fever DISEASE:fatality
DISEASE:fever CL:monocyte
DISEASE:fever CL:white blood cell
DISEASE:fever DISEASE:Peripheral white blood cell
DISEASE:fever DISEASE:watery nose
DISEASE:fever DISEASE:abnormal cell peripheral blood
DISEASE:fever DISEASE:fever clinicic
DISEASE:fever DISEASE:right upper lung
DISEASE:fever DISEASE:coronavirus pneumonia
DISEASE:fever CL:Lymphocyte
DISEASE:fever GGP:LDH
DISEASE:fever GGP:WBC<4.0x10(9)/L
DISEASE:fever GGP:albumin
DISEASE:fever GGP:myoenzyme
DISEASE:fever PROTEIN:pneumonia,4
DISEASE:fever PROTEIN:coronavirus pneumonia(NCP
DISEASE:fever PROTEIN:myoenzyme
DISEASE:fever PROTEIN:liver enzyme
DISEASE:fever DISEASE:Infection
DISEASE:fever DISEASE:myocardial damage
DISEASE:fever DISEASE:liver damage
DISEASE:fever DISEASE:coronavirus pneumonia(NCP
DISEASE:fever CHEMICAL:WBC<4.0x10(9)/L
DISEASE:fever GGP:serum lactate dehydrogenase
DISEASE:fever GGP:Scr
DISEASE:fever GGP:IL-8
DISEASE:fever GGP:tumor necrosis factor-alpha
DISEASE:fever GGP:interleukin-2 receptor
DISEASE:fever CHEBI:Alanine
DISEASE:fever PROTEIN:Alanine aminotransferase
DISEASE:fever PROTEIN:Scr
DISEASE:fever PROTEIN:serum inflammatory cytokines
DISEASE:fever PROTEIN:serum lactate dehydrogenase
DISEASE:fever PROTEIN:tumor necrosis factor-alpha
DISEASE:fever PROTEIN:IL-8
DISEASE:fever PROTEIN:Tbil
DISEASE:fever PROTEIN:interleukin-2 receptor
DISEASE:fever DISEASE:2019-ncov
DISEASE:fever CHEMICAL:Scr
DISEASE:fever CHEMICAL:Alanine
DISEASE:fever DISEASE:tumor necrosis
DISEASE:fever DISEASE:co-bacterial infection
DISEASE:fever TAXON:viral nucleic acid
DISEASE:fever CHEMICAL:SARS-CoV-2 infection
DISEASE:fever DISEASE:respiratory infection
DISEASE:fever DISEASE:secondary infections
DISEASE:fever DISEASE:acute respiratory syndrome coronavirus 2 [
DISEASE:fever DISEASE:Fetal distress
DISEASE:fever DISEASE:asphyxia
DISEASE:fever DISEASE:intrauterine infection
DISEASE:fever TAXON:human coronavirus
DISEASE:fever PROTEIN:SARS
DISEASE:fever DISEASE:Allergy
DISEASE:fever DISEASE:SARS
DISEASE:fever SO:sites
DISEASE:fever DISEASE:muscle ache
DISEASE:fever DISEASE:secondary infection
DISEASE:fever CHEBI:electron
DISEASE:fever SO:sequence homology
DISEASE:fever SO:Sequence homology
DISEASE:fever TAXON:virus genome
DISEASE:fever CELL_LINE:virus-infected Vero cells
DISEASE:fever CELL_LINE:Vero cells
DISEASE:fever PROTEIN:MERS-CoV
DISEASE:fever DNA:virus genome
DISEASE:fever TAXON:zoonotic coronavirus
DISEASE:fever TAXON:Human
DISEASE:fever TAXON:outbreaks
DISEASE:fever GGP:MERS-CoV.
DISEASE:fever TAXON:SARS-CoV
DISEASE:fever PROTEIN:SARS CoV
DISEASE:fever PROTEIN:SARS-CoV and 2019-nCoV.
DISEASE:fever PROTEIN:MERS-CoV.
DISEASE:fever PROTEIN:coronavirus MERS-CoV
DISEASE:fever DISEASE:Human infections
DISEASE:fever DISEASE:8422
DISEASE:fever DISEASE:coronavirus 2019-nCoV
DISEASE:fever CHEMICAL:MERS-CoV.
DISEASE:fever DISEASE:confusion
DISEASE:fever DISEASE:Acute Respiratory Syndrome Coronavirus
DISEASE:fever DISEASE:coronavirus infections 2019-nCoV
DISEASE:fever DISEASE:Respiratory Syndrome Coronavirus
DISEASE:fever DISEASE:vascular enlargement
DISEASE:fever DISEASE:bronchiectasis
DISEASE:fever DISEASE:respiratory failure
DISEASE:fever CHEMICAL:lopinavir-ritonavir
DISEASE:fever DISEASE:upper respiratory tract infection
DISEASE:fever DISEASE:respiratory symptoms
DISEASE:fever DISEASE:acute conjunctivitis
DISEASE:fever DISEASE:cross-infection
DISEASE:fever DISEASE:Coronavirus disease
DISEASE:fever GO:coast
DISEASE:fever SO:bases
DISEASE:fever GGP:NCP
DISEASE:fever PROTEIN:NCP
DISEASE:fever CHEMICAL:NCP
DISEASE:fever DISEASE:MERS
DISEASE:fever CELL_LINE:COVID-19
DISEASE:fever CELL_LINE:Wuhan, China,
DISEASE:fever DISEASE:lung lesions
DISEASE:fever DISEASE:pericardial effusion
DISEASE:fever DISEASE:lymphadenopathy
DISEASE:fever CHEMICAL:SARS-CoV-2-infected
DISEASE:fever DISEASE:Pleural effusion
DISEASE:fever DNA:INTERPRETATION
DISEASE:fever DISEASE:pneumothorax
DISEASE:fever DISEASE:Hospital-acquired infection
DISEASE:fever CHEMICAL:single-centered
DISEASE:fever CHEMICAL:SARS-CoV-2 pneumonia
DISEASE:fever DISEASE:cardiac injury
DISEASE:fever CHEMICAL:SARS-CoV-2-related
DISEASE:fever DISEASE:acute kidney injury
DISEASE:fever DISEASE:liver dysfunction
DISEASE:fever DISEASE:SARS-CoV-2 pneumonia
DISEASE:fever DISEASE:chronic illness
DISEASE:fever DISEASE:organ function damage
DISEASE:fever SO:modified rapid sequence
DISEASE:fever GGP:PPE
DISEASE:fever DISEASE:coagulopathy
DISEASE:fever DISEASE:nosocomial infections
DISEASE:fever DISEASE:contagious disease
DISEASE:fever DISEASE:metabolic acidosis
DISEASE:fever CHEBI:in10
DISEASE:fever CHEBI:acid
DISEASE:fever TAXON:Viral nucleic acids
DISEASE:fever CHEBI:water
DISEASE:fever SO:integrated
DISEASE:fever PROTEIN:inflammatory mediators
DISEASE:fever DISEASE:anti-secondary infection
DISEASE:fever DISEASE:fungal infection
DISEASE:fever DISEASE:hypoxemia
DISEASE:fever DISEASE:cluster ventilator-associated pneumonia
DISEASE:fever CHEMICAL:Lactobacillus
DISEASE:fever CHEMICAL:identifyingcytokine
DISEASE:fever CHEMICAL:nucleic acids
DISEASE:fever DISEASE:Shock
DISEASE:fever CHEMICAL:in10
DISEASE:fever CHEMICAL:Bifidobacterium
DISEASE:fever CHEMICAL:Two-Balance"strategyeffectively
DISEASE:fever DISEASE:anti-hyoxemia
DISEASE:fever DISEASE:Anxiety
DISEASE:fever CHEMICAL:abidol
DISEASE:fever CHEMICAL:Four-Anti
DISEASE:fever DISEASE:coronary heart disease
DISEASE:fever DISEASE:cerebral infarction
DISEASE:fever DISEASE:Acute Respiratory Syndrome
DISEASE:fever PROTEIN:pulmonary lobes
DISEASE:fever PROTEIN:(18)F-FDG
DISEASE:fever DISEASE:peripheral ground-glass opacities
DISEASE:fever DISEASE:acute respiratory disease
DISEASE:fever DNA:bat-SL-CoVZXC21
DISEASE:fever PROTEIN:bat-SL-CoVZC45
DISEASE:fever DISEASE:coronavirus or 2019-nCoV) disease
DISEASE:fever CHEMICAL:bat-SL-CoVZXC21
DISEASE:fever DISEASE:Lung cancer
DISEASE:fever DISEASE:coronavirus diseases
DISEASE:fever DISEASE:lung cancer
DISEASE:fever CHEMICAL:SARS-Cov-2 infection
DISEASE:fever DISEASE:haemoptysis
DISEASE:fever CL:blood cells
DISEASE:fever TAXON:endemic
DISEASE:fever PROTEIN:ConclusionPatients
DISEASE:fever PROTEIN:RSNA
DISEASE:fever PROTEIN:PurposeTo
DISEASE:fever PROTEIN:thin-section CT
DISEASE:fever CELL_TYPE:white blood cells
DISEASE:fever DISEASE:Coronavirus (2019-nCoV)
DISEASE:fever CHEMICAL:MethodsFifty-one
DISEASE:fever DISEASE:laboratory-confirmed 2019-nCoV infection
DISEASE:fever DISEASE:Coronavirus (2019-nCoV) pneumonia.(c)
DISEASE:fever CHEMICAL:PurposeTo
DISEASE:fever TAXON:Rhinolophus
DISEASE:fever CHEBI:nucleotide
DISEASE:fever SO:introduced
DISEASE:fever SO:nt sequence
DISEASE:fever SO:Sequence
DISEASE:fever SO:partial RdRp gene
DISEASE:fever CHEBI:nt
DISEASE:fever TAXON:bat coronavirus
DISEASE:fever GGP:RdRp
DISEASE:fever TAXON:viral genome
DISEASE:fever SO:genome sequence
DISEASE:fever DNA:370 nt sequence
DISEASE:fever PROTEIN:ORF1a/1b, S, and
DISEASE:fever DNA:genome sequence
DISEASE:fever DNA:viral genome
DISEASE:fever DNA:beta-coronavirus genus
DISEASE:fever DNA:RdRp gene
DISEASE:fever DNA:RdRp
DISEASE:fever PROTEIN:coronaviruses (CoVs) circulating
DISEASE:fever CHEMICAL:MN988668
DISEASE:fever CHEMICAL:2019-nCoV
DISEASE:fever CHEMICAL:nucleotide identity
DISEASE:fever CHEMICAL:MN988669
DISEASE:fever DISEASE:bronchoalveolar lavage fluid
DISEASE:fever CHEBI:nucleotides
DISEASE:fever SO:WH-Human
DISEASE:fever PROTEIN:China(5
DISEASE:fever PROTEIN:health(1-3
DISEASE:fever PROTEIN:SARS-like coronaviruses
DISEASE:fever DISEASE:respiratory disease
DISEASE:fever CHEMICAL:nucleotide
DISEASE:fever CHEMICAL:Sarbecovirus
DISEASE:fever CHEMICAL:China(5
DISEASE:fever DISEASE:dizziness
DISEASE:fever SO:genetic sequences
DISEASE:fever SO:geographical regions
DISEASE:fever PROTEIN:Hong Kong
DISEASE:fever PROTEIN:Hui
DISEASE:fever PROTEIN:Hong Kong-Shenzhen
DISEASE:fever PROTEIN:surface Spike protein
DISEASE:fever PROTEIN:Man-Wai
DISEASE:fever PROTEIN:Seak-Kan
DISEASE:fever PROTEIN:Shaw Foundation Hong Kong
DISEASE:fever PROTEIN:internal RNA-dependent RNA polymerase
DISEASE:fever DISEASE:thrombocytopenia
DISEASE:fever DISEASE:acute respiatory syndrome
DISEASE:fever DISEASE:respiratory tract symptoms
DISEASE:fever DISEASE:ground-glass lung opacities
DISEASE:Lymphopenia DISEASE:opacity
DISEASE:Lymphopenia DISEASE:organ dysfunction
DISEASE:Lymphopenia DISEASE:shock
DISEASE:Lymphopenia TAXON:coronavirus
DISEASE:Lymphopenia CHEBI:steroids
DISEASE:Lymphopenia GO:antivirals
DISEASE:Lymphopenia SO:gaps
DISEASE:Lymphopenia PROTEIN:COVID 19
DISEASE:Lymphopenia DISEASE:Smoking
DISEASE:Lymphopenia DISEASE:septic shock
DISEASE:Lymphopenia CHEMICAL:lopinavir ritonavir
DISEASE:Lymphopenia CHEMICAL:Remdesivir
DISEASE:Lymphopenia DISEASE:cardiac injury
DISEASE:Lymphopenia DISEASE:ARDS
DISEASE:Lymphopenia CHEMICAL:steroids
DISEASE:Lymphopenia DISEASE:Hypertension
DISEASE:Lymphopenia DISEASE:virus infection
DISEASE:Lymphopenia TAXON:viral
DISEASE:Lymphopenia GGP:C-reactive protein
DISEASE:Lymphopenia CHEBI:Allergic
DISEASE:Lymphopenia CHEBI:Drug
DISEASE:Lymphopenia TAXON:Coronavirus
DISEASE:Lymphopenia CL:lymphocyte
DISEASE:Lymphopenia GGP:procalcitonin
DISEASE:Lymphopenia GGP:D-dimer
DISEASE:Lymphopenia PROTEIN:procalcitonin
DISEASE:Lymphopenia PROTEIN:D-dimer
DISEASE:Lymphopenia CELL_TYPE:Blood eosinophil
DISEASE:Lymphopenia PROTEIN:C-reactive protein
DISEASE:Lymphopenia DISEASE:urticaria
DISEASE:Lymphopenia DISEASE:asthma
DISEASE:Lymphopenia DISEASE:community-acquired
DISEASE:Lymphopenia DISEASE:Coronavirus disease 2019
DISEASE:Lymphopenia DISEASE:diabetes mellitus
DISEASE:Lymphopenia DISEASE:cough
DISEASE:Lymphopenia DISEASE:respiratory syndrome
DISEASE:Lymphopenia DISEASE:allergic diseases
DISEASE:Lymphopenia DISEASE:hypersensitivity
DISEASE:Lymphopenia DISEASE:Fever
DISEASE:Lymphopenia DISEASE:hypertension
DISEASE:Lymphopenia DISEASE:gastrointestinal symptoms
DISEASE:Lymphopenia DISEASE:lymphopenia
DISEASE:Lymphopenia DISEASE:eosinopenia
DISEASE:Lymphopenia DISEASE:Chronic obstructive pulmonary disease
DISEASE:Lymphopenia DISEASE:COPD
DISEASE:Lymphopenia DISEASE:allergy
DISEASE:Lymphopenia DISEASE:viral infection
DISEASE:Lymphopenia DISEASE:Allergic diseases
DISEASE:opacity DISEASE:organ dysfunction
DISEASE:opacity DISEASE:shock
DISEASE:opacity CHEBI:nucleic acid
DISEASE:opacity CELL_TYPE:CXR
DISEASE:opacity PROTEIN:total 255 CXRs
DISEASE:opacity PROTEIN:CI:46
DISEASE:opacity PROTEIN:SARS-Cov-2
DISEASE:opacity PROTEIN:CXRs
DISEASE:opacity PROTEIN:CT
DISEASE:opacity PROTEIN:COVID-19
DISEASE:opacity CHEMICAL:SARS-Cov-2 nucleic acid
DISEASE:opacity DISEASE:CXR abnormalities
DISEASE:opacity DISEASE:Pleural effusion
DISEASE:opacity CL:blood cell
DISEASE:opacity DISEASE:sore throat
DISEASE:opacity DISEASE:lymphocytopenia
DISEASE:opacity DISEASE:cough
DISEASE:opacity DISEASE:chest tightness/pain
DISEASE:opacity CL:lymphocyte
DISEASE:opacity CL:leukocyte
DISEASE:opacity PROTEIN:COVID-19, 5
DISEASE:opacity DISEASE:coronavirus disease 2019
DISEASE:opacity CHEMICAL:nucleic acid
DISEASE:opacity DISEASE:rhinorrhea
DISEASE:opacity DISEASE:pulmonary inflammation
DISEASE:opacity GGP:d-dimer
DISEASE:opacity TAXON:coronavirus
DISEASE:opacity GGP:C-reactive protein
DISEASE:opacity CHEBI:corticosteroids
DISEASE:opacity GGP:aspartate aminotransferase
DISEASE:opacity TAXON:viral
DISEASE:opacity GGP:lactate dehydrogenase
DISEASE:opacity PROTEIN:interferon
DISEASE:opacity PROTEIN:APTT
DISEASE:opacity PROTEIN:d-dimer
DISEASE:opacity PROTEIN:Pt
DISEASE:opacity PROTEIN:ALB
DISEASE:opacity PROTEIN:C-reactive protein
DISEASE:opacity PROTEIN:PCT
DISEASE:opacity PROTEIN:lactate dehydrogenase
DISEASE:opacity PROTEIN:aspartate aminotransferase
DISEASE:opacity CHEMICAL:TCM
DISEASE:opacity CHEMICAL:Pt
DISEASE:opacity CHEMICAL:aspartate
DISEASE:opacity CHEMICAL:Kaletra
DISEASE:opacity CHEMICAL:corticosteroids
DISEASE:opacity DISEASE:viral pneumonia
DISEASE:opacity DISEASE:infectious disease
DISEASE:opacity DISEASE:malignancy
DISEASE:opacity DISEASE:diabetes
DISEASE:opacity CHEMICAL:lactate
DISEASE:opacity DISEASE:cardiovascular disease
DISEASE:opacity DISEASE:hypertension
DISEASE:opacity SO:bases
DISEASE:opacity CL:lymphocytes
DISEASE:opacity GGP:NCP
DISEASE:opacity CELL_TYPE:lymphocytes
DISEASE:opacity PROTEIN:NCP
DISEASE:opacity CHEMICAL:NCP
DISEASE:opacity DISEASE:fibrosis
DISEASE:opacity DISEASE:coronavirus pneumonia
DISEASE:opacity CHEBI:Allergic
DISEASE:opacity CHEBI:Drug
DISEASE:opacity TAXON:Coronavirus
DISEASE:opacity GGP:procalcitonin
DISEASE:opacity GGP:D-dimer
DISEASE:opacity PROTEIN:procalcitonin
DISEASE:opacity PROTEIN:D-dimer
DISEASE:opacity CELL_TYPE:Blood eosinophil
DISEASE:opacity DISEASE:urticaria
DISEASE:opacity DISEASE:asthma
DISEASE:opacity DISEASE:community-acquired
DISEASE:opacity DISEASE:Coronavirus disease 2019
DISEASE:opacity DISEASE:diabetes mellitus
DISEASE:opacity DISEASE:respiratory syndrome
DISEASE:opacity DISEASE:allergic diseases
DISEASE:opacity DISEASE:hypersensitivity
DISEASE:opacity DISEASE:Fever
DISEASE:opacity DISEASE:gastrointestinal symptoms
DISEASE:opacity DISEASE:lymphopenia
DISEASE:opacity DISEASE:eosinopenia
DISEASE:opacity DISEASE:Chronic obstructive pulmonary disease
DISEASE:opacity DISEASE:COPD
DISEASE:opacity DISEASE:allergy
DISEASE:opacity DISEASE:viral infection
DISEASE:opacity DISEASE:Allergic diseases
DISEASE:organ dysfunction DISEASE:shock
DISEASE:organ dysfunction GO:membrane
DISEASE:organ dysfunction CHEBI:chloroquine
DISEASE:organ dysfunction PROTEIN:RNAaemia
DISEASE:organ dysfunction PROTEIN:ECMO
DISEASE:organ dysfunction DISEASE:ALS
DISEASE:organ dysfunction CHEMICAL:chloroquine
DISEASE:organ dysfunction CHEMICAL:ribavirin
DISEASE:organ dysfunction TAXON:coronavirus
DISEASE:organ dysfunction CL:mesenchymal stem cells
DISEASE:organ dysfunction CHEBI:hydroxychloroquine
DISEASE:organ dysfunction CL:UC-MSCs
DISEASE:organ dysfunction CL:stem cells
DISEASE:organ dysfunction TAXON:Coronavirus
DISEASE:organ dysfunction CELL_TYPE:stem cells
DISEASE:organ dysfunction CELL_LINE:COVID-19 with stem cells
DISEASE:organ dysfunction PROTEIN:inflammatory factors
DISEASE:organ dysfunction CELL_TYPE:umbilical cord mesenchymal stem cells
DISEASE:organ dysfunction CELL_TYPE:UC-MSCs
DISEASE:organ dysfunction PROTEIN:unscrupulous actors.3
DISEASE:organ dysfunction PROTEIN:cytokine
DISEASE:organ dysfunction PROTEIN:COVID-19
DISEASE:organ dysfunction CELL_LINE:COVID-19
DISEASE:organ dysfunction DISEASE:septic shock
DISEASE:organ dysfunction CHEMICAL:MSC
DISEASE:organ dysfunction CHEMICAL:Remdesivir
DISEASE:organ dysfunction CHEMICAL:hydroxychloroquine
DISEASE:organ dysfunction DISEASE:Coronavirus
[truncated: 2,250,752 more chars]
