# Supplementary material for: The Anatomy of the SARS-CoV-2 Biomedical Literature: Introducing the CovidX Network Algorithm for Drug Repurposing Recommendation
Source: J Med Internet Res. 2020 Aug 20;22(8):e21169. doi: 10.2196/21169 (PMC7474417; doi:10.2196/21169)
Supplement: Multimedia Appendix 1 [file jmir_v22i8e21169_app1.zip › jn-python-code/drug-disease-papermaterial1.ipynb]

# %% [code]
import networkx as nx
import matplotlib.pyplot as plt

# %% [code]
G = nx.read_gpickle("input/covid19-map.gpickle")

# %% [code]
file_handle = open('input/drug_names.txt')
lines = file_handle.readlines()
yomna_drugs = [line.strip('\n').lower() for line in lines]


# %% [code]
file_handle = open('input/drug_n_chemical_names.txt')
lines = file_handle.readlines()
DC = [line.strip('\n') for line in lines]


# %% [code]
# print(len(DC))
# print(DC)

# %% [code]
rm_chems = ['COVID-19', 'UNSTRUCTURED', 
                       'Medium-risk', 'Symptom-based', 
                       'COVID-19', 'surveil COVID-19'
                       'spearing', 'MOTIVATION', 'coronavirus',
                       '3095, 3270', '3174', 'South-Korea',
                       'Methods-', 'Dipartimento della Protezione Civile', 
                       'SARS-CoV-2', 'Human-to-human', 'SARS-COV-2' , 
                        'SARS-Cov-2', 'non-human-origin', 'surveil COVID-19',
                        'SARS-Cov-2 infection','2019-nCoV/SARS-CoV-2',
                        'clinical-confirmed COVID-19', ''
                      ]

# %% [code]
def load_obo(obo_file):
    doid_dict = {}
    onto_handle = open(obo_file)
    for line in onto_handle:
        if line.startswith("[Term]"):
            id = onto_handle.readline()[4:].strip('\n')
            doid_dict[id] = onto_handle.readline()[6:].lower().strip('\n')
    return doid_dict

# %% [code]
doid_onto = load_obo('input/doid.obo.txt')
disease_names = list(doid_onto.values())
disease_ids = list(doid_onto.keys())

# %% [code]
def get_term_id(onto_dict, term):
    for __id, __name in onto_dict.items():  # for name, age in dictionary.iteritems():  (for Python 2.x)
        if __name == term:            
            return __id
    return ''

# %% [code]
# __id = get_term_id(doid_onto, 'rhinorrhea')
# print(__id)

# %% [code]
# disease_names[0:10]
# disease_ids[0:10]

# %% [code]
drug_disease_pair = []

for node in G:
    if node.startswith('CHEMICAL:') and node[9:] in yomna_drugs :
#         print(node)                                                
        N = G.neighbors(node)        
        for D in list(N):
            if D.lower().startswith('disease:'):# and .lower()[8:].lower() in disease_names :
#                 print(D)
#                 print('\t\t\tDisease:', D.lower())
                drug_disease_pair.append((node, D.lower()))# get_term_id(doid_onto, D[8:])))
#         print('-------------------------------------------------------------------------')

# %% [code]
print(len(drug_disease_pair))


# %% [code]
chem_disease_G = nx.Graph()
chem_disease_G.add_edges_from(drug_disease_pair)
print(nx.info(chem_disease_G))

# %% [code]
igraph_nodes =  list(chem_disease_G.nodes())

edges = list(chem_disease_G.edges())

igraph_edges = []
for i in range(len(edges)):
    source_index = igraph_nodes.index(edges[i][0])
    target_index = igraph_nodes.index(edges[i][1])    
    igraph_edges.append((source_index, target_index))

# %% [code]
import igraph as ig
g = ig.Graph()

g = ig.Graph(igraph_edges)
igraph_nodes = list(chem_disease_G.nodes())


g.vs["name"] = igraph_nodes
layout = g.layout("kk")
visual_style = {}
visual_style["vertex_size"] = 10
visual_style["vertex_color"] = ['blue' if item.startswith('disease:') else 'red'  for item in g.vs["name"]]
visual_style["vertex_label"] = [item[8:] if item.startswith('disease:') else item[9:]  for item in g.vs["name"]]
visual_style["vertex_label_size"] = 10
visual_style["vertex_label_dist"] = 2 
visual_style["vertex_shape"] = ['circle' if item.startswith('disease:') else 'triangle'  for item in g.vs["name"]]
visual_style["edge_width"] = 0.1
visual_style["layout"] = layout
visual_style["bbox"] = (1500, 1500)
visual_style["margin"] = 20
visual_style["edge_curved"] = True
# ig.plot(g,'drug-disease-2.ps' , **visual_style)

# %% [code]
# left, right = nx.bipartite.sets(chem_disease_G)
degree_centrality = nx.degree_centrality(chem_disease_G)
sorted_degrees = sorted(degree_centrality.items(), key=lambda kv: kv[1], reverse=True)

drugs = []
deg_rank = []
for item in sorted_degrees:
    if item[0].startswith('CHEMICAL:'):
        if item[0][9:] in yomna_drugs:
            print(item[0][9:], ': \t\t'  , item[1])
            drugs.append(item[0][9:])
            deg_rank.append(item[1])

# %% [code]
betweenness_centrality = nx.betweenness_centrality(chem_disease_G)
sorted_betweenness = sorted(betweenness_centrality.items(), key=lambda kv: kv[1], reverse=True)
drugs = []
bet_rank = []
for item in sorted_betweenness:
    if item[0].startswith('CHEMICAL:'):
        if item[0][9:] in yomna_drugs:
            print(item[0], ': \t\t\t\t'  , item[1])
            drugs.append(item[0][9:])
            bet_rank.append(item[1])            

# %% [code]
eigen_centrality = nx.eigenvector_centrality(chem_disease_G)
sorted_eigen = sorted(eigen_centrality.items(), key=lambda kv: kv[1], reverse=True)
drugs = []
eigen_rank = []
for item in sorted_eigen:
    if item[0].startswith('CHEMICAL:'):
        if item[0][9:] in yomna_drugs:
#             print(item[0], ': \t\t\t\t'  , item[1])
            drugs.append(item[0][9:])
            eigen_rank.append(item[1])   

# %% [code]
# import pandas as pd 
df_eigen = pd.DataFrame(list(zip(drugs, eigen_rank)), columns =['Drugs', 'Eigenvector']) 
df_eigen.sort_values(by=['Drugs', 'Eigenvector'])


# %% [code]
# import pandas as pd 
df_deg = pd.DataFrame(list(zip(drugs, deg_rank)), columns =['Drugs', 'Degrees']) 
df_deg.sort_values(by=['Degrees'])


# %% [code]


# %% [code]
print(len(drug_target_pair))
print(nx.info(dtG))
dtG = nx.Graph()
dtG.add_edges_from(drug_target_pair)


# %% [code]
from networkx.drawing.nx_agraph import graphviz_layout

# G = nx.balanced_tree(3, 5)

plt.figure(figsize=(15,9))

# pos = nx.random_layout(dtG, seed=129)
pos = graphviz_layout(dtG, prog="circo", args="")


vertex_size = [11*dtG.degree(node) for node in dtG]
vertex_color = ['red' if node.startswith('CHEMICAL') else 'skyblue' for node in dtG]
nx.draw_networkx(dtG, pos,                  
                 node_color = vertex_color, 
                 alpha=.7,
                 node_size = vertex_size,
                 with_labels=False)

labels = {}
for node in dtG:
    if node.lower().endswith('vir'):
        labels[node] = node[9:].upper()
#     elif node.lower().startswith('CHEBI:'):
#         labels[node] = node[3:].upper()        
    else:
        labels[node]=''
        
nx.draw_networkx_labels(dtG, 
                        pos, 
                        labels,
                        font_size=13.5, 
                        font_weight='bold',
                        alpha=.7,
                        font_color='navy')

nx.draw_networkx_edges(dtG, pos, edge_color='white', alpha=.5, width=7)


# %% [code]
def find_substrting(word, char):
    index = word.find(char)
    return word[:index]

list_of_features = []
for node in G.nodes():
    list_of_features.append(find_substrting(node, ':'))
    
    
set_features = sorted(set(list_of_features), reverse=False)
    

# %% [code]
print(set_features)

# %% [code]
# for node in G.nodes():
#     print(node)

# %% [code]
diversity_matrix = {}


# for key in diversity_row.keys():
#     print(key)

# print(type(diversity_row))
for node in G.nodes():
#     print(node[9:])
    if node.startswith('CHEMICAL') and node[9:] in yomna_drugs:
        diversity_row = {'CELL_LINE':0, 'CELL_TYPE':0, 'CHEBI':0, 
             'CHEMICAL':0, 'CL':0, 'DISEASE':0, 'DNA':0, 
             'GGP':0, 'GO':0, 'PROTEIN':0, 'RNA':0, 'SO':0, 'TAXON':0}    
        for key in diversity_row.keys():            
            features = G.neighbors(node) 

            for feat in features:                
                feat_type = find_substrting(feat, ':')                 
                if feat_type == key:
                    # print(feat_type)
                    diversity_row[key] = 1               
        diversity_matrix[node[9:].lower()] = diversity_row 
        diversity_row = {'CELL_LINE':0, 'CELL_TYPE':0, 'CHEBI':0, 
         'CHEMICAL':0, 'CL':0, 'DISEASE':0, 'DNA':0, 
         'GGP':0, 'GO':0, 'PROTEIN':0, 'RNA':0, 'SO':0, 'TAXON':0}

# %% [code]
# print(diversity_matrix)


import pandas as pd
pd.set_option('max_columns', 13)
pd.set_option("max_rows", 30)
diversity_df = pd.DataFrame.from_dict(diversity_matrix)
diversity_df

# print(diversity_df.to_latex(index=True))


# %% [code]
drug_weight_in_ct = open('drug-ct-freq.txt') 

drug_weight_dict = {}
for line in drug_weight_in_ct:
    drug_weight = line.strip().split(',')
    drug_weight_dict[drug_weight[0]] = drug_weight[1]

# %% [code]
drug_weight_dict

# %% [code]
import random
random.seed(1234)

MINIMUM_CT_WEIGHT = 0.006

data_top = diversity_df.head() 

dr4covid_scores = {}

for name in data_top:
    if name in drug_weight_dict:
        ifv = math.log(13/diversity_df.sum(axis=0)[name])
        score = ifv * float(drug_weight_dict[name]) 
#         print(name,' --> ' , score)
        dr4covid_scores[name] = score
    else :
        rand_weight = random.uniform(0, MINIMUM_CT_WEIGHT)        
        ifv = math.log(13/diversity_df.sum(axis=0)[name])
        score = ifv * rand_weight 
#         print(name,'with --> random: ' , score) 
        dr4covid_scores[name] = score
        
    

# %% [code]
import operator
sorted_d = sorted(dr4covid_scores.items(),key=operator.itemgetter(1),reverse=True)


# %% [code]
drug_names = []
drug_ranks = []
for item in sorted_d:
    print(item[0])
    drug_names.append(item[0])
    drug_ranks.append(item[1])

# %% [code]
import matplotlib.pyplot as plt
import numpy as np


fig, ax = plt.subplots(figsize=(10, 7), constrained_layout=True)

height = drug_ranks
bars = drug_names
y_pos = np.arange(len(bars))
 
# Create bars and choose color
plt.bar(y_pos, height, width=1.5, color=['blue', 'red', 'orange', 'lightgreen', 'cyan'])
 
# Add title and axis names
plt.title('DR4COVID Drug Ranking')
plt.xlabel('Drugs')
plt.ylabel('Rank')
 
line = plt.plot(height)

ax.set_xticklabels(bars, rotation=55, ha='right')
ax.set_xticks(np.arange(len(bars)))

plt.savefig('dr4covid.png')

plt.show()
