# Supplementary material for: The Anatomy of the SARS-CoV-2 Biomedical Literature: Introducing the CovidX Network Algorithm for Drug Repurposing Recommendation
Source: J Med Internet Res. 2020 Aug 20;22(8):e21169. doi: 10.2196/21169 (PMC7474417; doi:10.2196/21169)
Supplement: Multimedia Appendix 1 [file jmir_v22i8e21169_app1.zip › jn-python-code/ct-covid19-analysis.ipynb]

# %% [code]
file_handle = open('input/drug_names.txt')
lines = file_handle.readlines()
yomna_drugs = [line.strip('\n').lower() for line in lines]

# %% [code]
import math

# %% [code]
cthandler = open('CTSearchResults-05242020.csv')
cthandler.readline()
contents = cthandler.readlines()

ct_drugs = {}
    
for drug in yomna_drugs: 
    ct_list = []
    for line in contents:
        columns = line.split(',') 
    
    
        if drug.strip().lower() in columns[2].lower() or drug.strip().lower() in columns[6].lower():
            ct_list.append(columns[1])
    ct_drugs[drug] = ct_list

# %% [code]
delete = [key for key in ct_drugs if len(ct_drugs[key]) == 0]
for key in delete: del ct_drugs[key] 

# %% [code]
handle = open('drug-ct-freq.txt', 'w')
sum = 143
weight = 0
for key in ct_drugs:
    weight = len(ct_drugs[key])/sum
    handle.write( key + ',' +  str(weight) )
    handle.write('\n')

handle.close()    

# %% [code]
print(sum)

# %% [code]
ct_drugs

# %% [code]
