# Supplementary material for: The Anatomy of the SARS-CoV-2 Biomedical Literature: Introducing the CovidX Network Algorithm for Drug Repurposing Recommendation
Source: J Med Internet Res. 2020 Aug 20;22(8):e21169. doi: 10.2196/21169 (PMC7474417; doi:10.2196/21169)
Supplement: Multimedia Appendix 1 [file jmir_v22i8e21169_app1.zip › jn-python-code/drug-protein-papermaterial2.ipynb]

# %% [code]
import networkx as nx
import matplotlib.pyplot as plt
import igraph as ig

# %% [code]
G = nx.read_gpickle("input/covid19-map.gpickle")
print(nx.info(G))

# %% [code]
file_handle = open('input/drug_names.txt')
lines = file_handle.readlines()
yomna_drugs = [line.strip('\n') for line in lines]

# %% [code]
# def load_obo(obo_file):
#     doid_dict = {}
#     onto_handle = open(obo_file)
#     for line in onto_handle:
#         if line.startswith("[Term]"):
#             id = onto_handle.readline()[4:].strip('\n')
#             doid_dict[id] = onto_handle.readline()[6:].lower().strip('\n')
#     return doid_dict

# %% [code]
# pir_onto = load_obo('input/go.obo.txt')
# go_names = list(pir_onto.values())
# go_ids = list(pir_onto.keys())

# %% [code]
proteins = open('input/proteins.txt')

protein_names = [prot.lower().strip('\n') for prot in proteins]
# print(protein_names)

# %% [code]
ace_dict = {'angiotensin-converting enzyme 2': 'ace2', 
         'ace2 receptors':'ace2', 
          'ace-2':'ace2',
          'angiotensin receptor': 'ace2',
          'angiotensin receptor 2':'ace2',
          'angiotensin receptor blockers':'ace2',
          'angiotensin-converting enzyme 2':'ace2',
          'angiotensin-converting enzyme 2 (ace2) receptors':'ace2'  ,
          'ace':'ace2'
         }

# %% [code]
drug_prot_pair = []

for node in G:
    if node.startswith('CHEMICAL:') and node[9:] in yomna_drugs : 
#         print(node)
        N = G.neighbors(node)        
        for P in list(N):
            if P.startswith('PROTEIN:'):
                if not P[8:].lower().startswith('cov') and not P[8:].lower().startswith('sars') and not P[8:].lower().startswith('coro'):
                    if P[8:].lower() in protein_names: 
                        if P[8:].lower() in ace_dict:
                            ace = 'protein:'+str(ace_dict[P[8:].lower()])   
#                             print('\t\t',ace)
                            drug_prot_pair.append( (node, ace))
                        else:
#                             print('\t\t',P.lower())
                            drug_prot_pair.append( (node, P.lower()))
#         print('--------------------------------------------------------------')
                                                                             
                                                                             

# %% [code]
# set([pair for pair in drug_prot_pair])

# %% [code]
drug_prot_G = nx.Graph()
drug_prot_G.add_edges_from(drug_prot_pair)
print(nx.info(drug_prot_G))

# %% [code]
igraph_nodes =  list(drug_prot_G.nodes())

edges = list(drug_prot_G.edges())

igraph_edges = []
for i in range(len(edges)):
    source_index = igraph_nodes.index(edges[i][0])
    target_index = igraph_nodes.index(edges[i][1])    
    igraph_edges.append((source_index, target_index))

# %% [code]
g = ig.Graph()

g = ig.Graph(igraph_edges)
igraph_nodes = list(drug_prot_G.nodes())


g.vs["name"] = igraph_nodes
layout = g.layout("rt_circular")
visual_style = {}
visual_style["vertex_size"] = 10
visual_style["vertex_color"] = ['green' if item.startswith('protein:') else 'red'  for item in g.vs["name"]]
visual_style["vertex_label"] = [item[8:] if item.startswith('protein:') else item[9:]  for item in g.vs["name"]]
visual_style["vertex_label_size"] = 10
visual_style["vertex_label_dist"] = 2 
visual_style["vertex_shape"] = ['square' if item.startswith('protein:') else 'triangle'  for item in g.vs["name"]]
visual_style["edge_width"] = 0.1
visual_style["layout"] = layout
visual_style["bbox"] = (1200, 1200)
visual_style["margin"] = 150
visual_style["edge_curved"] = True
ig.plot(g,'drug-protein-2.ps' , **visual_style)

# %% [code]
plt.figure(figsize=(7,6))


pos = nx.random_layout(drug_prot_G, seed=12345)


# pos = nx.kamada_kawai_layout(drug_prot_G, scale=1, dim=2)#, seed=129)
# pos = nx.spring_layout(drug_prot_G)#,k=0.31,iterations=30
# print(pos)
# pos = nx.graphviz_layout(G, prog='circo')      #graphviz_layout(chem_disease_G, prog="circo")

vertex_size = [13*drug_prot_G.degree(node) for node in drug_prot_G]
vertex_color = ['red' if node.startswith('CHEMICAL') else 'white' for node in drug_prot_G]
nx.draw_networkx(drug_prot_G, pos,                  
                 node_color = vertex_color, 
                 alpha=.7,
                 node_size = vertex_size,
                 with_labels=False)

labels = {}
for node in drug_prot_G:
    if node.startswith('protein:'):
        labels[node] = node[8:].upper()   
    else:
        labels[node]=''
        
nx.draw_networkx_labels(drug_prot_G, 
                        pos, 
                        labels,
                        font_size=6, 
                        alpha=.7, 
                        font_weight='bold',                        
                        font_color='g')

nx.draw_networkx_edges(drug_prot_G, pos, edge_color='white', alpha=.9, width=2)

plt.axis('off')
plt.tight_layout();
plt.savefig('drug-protein.png', dpi=1200)

# %% [code]
degree_centrality = nx.degree_centrality(drug_prot_G)
sorted_degrees = sorted(degree_centrality.items(), key=lambda kv: kv[1], reverse=True)

proteins = []
deg_rank = []
for item in sorted_degrees:
#     print(item)
    if item[0].lower().startswith('protein:'):
        print(item[0][8:], ': \t\t'  , item[1])
        proteins.append(item[0][8:])
        deg_rank.append(item[1])

# %% [code]
betweenness_centrality = nx.betweenness_centrality(drug_prot_G)
sorted_degrees = sorted(betweenness_centrality.items(), key=lambda kv: kv[1], reverse=True)

proteins = []
bet_rank = []
for item in sorted_degrees:
#     print(item)
    if item[0].lower().startswith('protein:'):
#         print(item[0][8:], ': \t\t'  , item[1])
        if item[0][8:].lower() == 'ace2':
            proteins.append('angiotensin-converting enzyme 2 (ace2) receptors')
        else:
            proteins.append(item[0][8:].lower())
        bet_rank.append(item[1])

# %% [code]
import pandas as pd 
df = pd.DataFrame(list(zip(proteins, deg_rank, bet_rank)), columns =['Proteins', 'Degrees', 'Betweenness']) 


# %% [code]
# print(df.to_latex())
df

# %% [code]
len(proteins)

# %% [code]
