# Supplementary material for: The Anatomy of the SARS-CoV-2 Biomedical Literature: Introducing the CovidX Network Algorithm for Drug Repurposing Recommendation
Source: J Med Internet Res. 2020 Aug 20;22(8):e21169. doi: 10.2196/21169 (PMC7474417; doi:10.2196/21169)
Supplement: Multimedia Appendix 1 [file jmir_v22i8e21169_app1.zip › jn-python-code/drug-features-all.ipynb]

# %% [code]
import networkx as nx
import matplotlib.pyplot as plt

# %% [code]
G = nx.read_gpickle("input/test_4models.gpickle")#input/covid19-map.gpickle
print(nx.info(G))

# %% [code]
file_handle = open('input/drug_names.txt')
lines = file_handle.readlines()
yomna_drugs = [line.strip('\n') for line in lines]

# %% [code]
ace_dict = {'angiotensin-converting enzyme 2': 'ace2', 
         'ace2 receptors':'ace2', 
          'ace-2':'ace2',
          'angiotensin receptor': 'ace2',
          'angiotensin receptor 2':'ace2',
          'angiotensin receptor blockers':'ace2',
          'angiotensin-converting enzyme 2':'ace2',
          'angiotensin-converting enzyme 2 (ace2) receptors':'ace2'  ,
          'ace':'ace2'
         }

# %% [code]
drug_feature_pair = []

for node in G:
    if node.startswith('CHEMICAL:') and node[9:] in yomna_drugs : 
        print(node)
        N = G.neighbors(node)        
        for F in list(N):
            
#             if F.startswith('CELL_LINE:') or F.startswith('CELL_TYPE:') or F.startswith('CL:'):
            print('\t\t',F)
            drug_feature_pair.append((node, F))
#             if not P.startswith('PROTEIN:'):
#                 if not P[8:].lower().startswith('cov') and not P[8:].lower().startswith('sars') and not P[8:].lower().startswith('coro'):
#                     if P[8:].lower() in protein_names: 
#                         if P[8:].lower() in ace_dict:
#                             ace = 'protein:'+str(ace_dict[P[8:].lower()])   
#                             print('\t\t',ace)
#                             drug_prot_pair.append( (node, ace))
#                         else:
#                            
#                             drug_prot_pair.append( (node, P.lower()))
        print('--------------------------------------------------------------')
                                                                             
                                                                             

# %% [code]
# for drug_feature_pair

# %% [code]


# %% [code]


# %% [code]
