# Supplementary material for: The Anatomy of the SARS-CoV-2 Biomedical Literature: Introducing the CovidX Network Algorithm for Drug Repurposing Recommendation
Source: J Med Internet Res. 2020 Aug 20;22(8):e21169. doi: 10.2196/21169 (PMC7474417; doi:10.2196/21169)
Supplement: Multimedia Appendix 1 [file jmir_v22i8e21169_app1.zip › results/drug-protein-links-04252020.txt]

CHEMICAL:Saquinavir
		 protein:chymotrypsin-like protease
--------------------------------------------------------------
CHEMICAL:Darunavir
		 protein:chymotrypsin-like protease
--------------------------------------------------------------
CHEMICAL:hydroxychloroquine
--------------------------------------------------------------
CHEMICAL:chloroquine
		 protein:tau
--------------------------------------------------------------
CHEMICAL:Azithromycin
		 protein:ace2
		 protein:sasp
		 protein:cd26
		 protein:beta-galactosidase
		 protein:ace2
--------------------------------------------------------------
CHEMICAL:Doxycycline
		 protein:ace2
		 protein:sasp
		 protein:cd26
		 protein:beta-galactosidase
		 protein:ace2
--------------------------------------------------------------
CHEMICAL:Quercetin
		 protein:ace2
		 protein:sasp
		 protein:cd26
		 protein:beta-galactosidase
		 protein:ace2
--------------------------------------------------------------
CHEMICAL:Rapamycin
		 protein:ace2
		 protein:sasp
		 protein:cd26
		 protein:beta-galactosidase
		 protein:ace2
--------------------------------------------------------------
CHEMICAL:sirolimus
		 protein:envelope and nucleocapsid proteins
--------------------------------------------------------------
CHEMICAL:rapamycin
--------------------------------------------------------------
CHEMICAL:everolimus
--------------------------------------------------------------
CHEMICAL:methylprednisolone
		 protein:igg antibody
		 protein:igg
		 protein:serum antibody
--------------------------------------------------------------
CHEMICAL:statins
		 protein:ang ii
		 protein:ang-(1-7
		 protein:ace2
		 protein:ace2
		 protein:ace2
		 protein:ace2
		 protein:tissue receptor
		 protein:ace2
--------------------------------------------------------------
CHEMICAL:ARBs
		 protein:cd3
		 protein:ace2
		 protein:ace2
		 protein:ace2
--------------------------------------------------------------
CHEMICAL:ACEIs
		 protein:cd3
		 protein:ace2
		 protein:ace2
		 protein:ace2
--------------------------------------------------------------
CHEMICAL:Galidesivir
		 protein:rna-dependent rna polymerase
		 protein:rdrp
--------------------------------------------------------------
CHEMICAL:Tenofovir
		 protein:rna-dependent rna polymerase
		 protein:rdrp
--------------------------------------------------------------
CHEMICAL:Sofosbuvir
		 protein:rna-dependent rna polymerase
		 protein:rdrp
--------------------------------------------------------------
CHEMICAL:Ribavirin
		 protein:rna-dependent rna polymerase
		 protein:rdrp
--------------------------------------------------------------
CHEMICAL:ribavirin
		 protein:monoclonal antibodies
		 protein:interferon-beta
--------------------------------------------------------------
CHEMICAL:dobutamine
		 protein:tau
--------------------------------------------------------------
CHEMICAL:gadolinium
		 protein:tau
--------------------------------------------------------------
CHEMICAL:Tilorone
--------------------------------------------------------------
CHEMICAL:tilorone dihydrochloride
--------------------------------------------------------------
CHEMICAL:enalapril
--------------------------------------------------------------
CHEMICAL:losartan
		 protein:ace2
		 protein:ace2
--------------------------------------------------------------
CHEMICAL:glucocorticoids
		 protein:ace2
--------------------------------------------------------------
CHEMICAL:saquinavir
--------------------------------------------------------------
CHEMICAL:heparin
		 protein:early intravenous immunoglobulin
		 protein:high-doses intravenous immunoglobulin
--------------------------------------------------------------
CHEMICAL:azithromycin
--------------------------------------------------------------
CHEMICAL:Fedratinib
		 protein:jak2
--------------------------------------------------------------
CHEMICAL:Kaletra
		 protein:d-dimer
		 protein:aspartate aminotransferase
		 protein:c-reactive protein
		 protein:pt
		 protein:interferon
		 protein:alb
		 protein:pct
		 protein:lactate dehydrogenase
--------------------------------------------------------------
CHEMICAL:dactinomycin
		 protein:envelope and nucleocapsid proteins
--------------------------------------------------------------
CHEMICAL:toremifene
		 protein:envelope and nucleocapsid proteins
--------------------------------------------------------------
CHEMICAL:mercaptopurine
		 protein:envelope and nucleocapsid proteins
--------------------------------------------------------------
CHEMICAL:remdesivir
--------------------------------------------------------------
CHEMICAL:ritonavir
--------------------------------------------------------------
CHEMICAL:teicoplanin
--------------------------------------------------------------
CHEMICAL:arbidol
--------------------------------------------------------------
CHEMICAL:zanamivir
		 protein:monoclonal antibodies
		 protein:interferon-beta
--------------------------------------------------------------
CHEMICAL:ganciclovir
		 protein:monoclonal antibodies
		 protein:interferon-beta
--------------------------------------------------------------
CHEMICAL:oseltamivir
		 protein:monoclonal antibodies
		 protein:interferon-beta
--------------------------------------------------------------
CHEMICAL:acyclovir
		 protein:monoclonal antibodies
		 protein:interferon-beta
--------------------------------------------------------------
CHEMICAL:Pangolin
		 protein:rna-dependent rna polymerase
		 protein:protease
--------------------------------------------------------------
CHEMICAL:favipiravir
--------------------------------------------------------------
CHEMICAL:niclosamide
--------------------------------------------------------------
