# Supplementary material for: The Anatomy of the SARS-CoV-2 Biomedical Literature: Introducing the CovidX Network Algorithm for Drug Repurposing Recommendation
Source: J Med Internet Res. 2020 Aug 20;22(8):e21169. doi: 10.2196/21169 (PMC7474417; doi:10.2196/21169)
Supplement: Multimedia Appendix 1 [file jmir_v22i8e21169_app1.zip › results/drug-disease-links-04252020.txt]

CHEMICAL:Saquinavir
			Disease: disease:infection
			Disease: disease:sars
			Disease: disease:coronavirus
			Disease: disease:coronavirus
-------------------------------------------------------------------------
CHEMICAL:Darunavir
			Disease: disease:infection
			Disease: disease:sars
			Disease: disease:coronavirus
			Disease: disease:coronavirus
-------------------------------------------------------------------------
CHEMICAL:hydroxychloroquine
			Disease: disease:acute respiratory syndrome coronavirus
			Disease: disease:coronavirus disease
			Disease: disease:sars-cov-2 infection
			Disease: disease:covid-19
			Disease: disease:respiratory illness
			Disease: disease:edema
			Disease: disease:cardiac injury
			Disease: disease:deaths
			Disease: disease:secondary infection
			Disease: disease:organ dysfunction
			Disease: disease:multiorgan failure
			Disease: disease:septic shock
			Disease: disease:covid-19 illness
			Disease: disease:organ damage
			Disease: disease:critically ill covid-19
			Disease: disease:ards
			Disease: disease:respiratory distress syndrome
			Disease: disease:death
			Disease: disease:coronavirus
			Disease: disease:coronavirus
			Disease: disease:multiorgan
			Disease: disease:respiratory tract infection
			Disease: disease:infection
			Disease: disease:disease infection
			Disease: disease:malaria
			Disease: disease:respiratory syndrome
-------------------------------------------------------------------------
CHEMICAL:chloroquine
			Disease: disease:acute respiratory syndrome coronavirus
			Disease: disease:coronavirus disease
			Disease: disease:sars-cov-2 infection
			Disease: disease:covid-19
			Disease: disease:respiratory illness
			Disease: disease:organ dysfunction
			Disease: disease:infection
			Disease: disease:respiratory distress syndrome
			Disease: disease:als
			Disease: disease:coronavirus disease 2019
			Disease: disease:biventricular myocardial edema
			Disease: disease:acute respiratory syndrome coronavirus 2
			Disease: disease:myocarditis
			Disease: disease:obstructive coronary disease
			Disease: disease:biventricular myocardial interstitial edema
			Disease: disease:afebrile
			Disease: disease:fatigue
			Disease: disease:interstitial pneumonia
			Disease: disease:hypotensive
			Disease: disease:ventricular dysfunction
			Disease: disease:myocardial inflammation
			Disease: disease:influenzalike syndrome
			Disease: disease:dry cough
			Disease: disease:fever
			Disease: disease:acute myopericarditis
			Disease: disease:systolic dysfunction
			Disease: disease:heart failure
			Disease: disease:virus infection
			Disease: disease:infectious disease
			Disease: disease:viral infections
			Disease: disease:acute respiratory syndrome 2
			Disease: disease:pneumonia
			Disease: disease:deaths
			Disease: disease:infections
			Disease: disease:cross-infection
			Disease: disease:respiratory failure
			Disease: disease:malaria
			Disease: disease:connective tissue diseases
			Disease: disease:death
			Disease: disease:poisoning
			Disease: disease:acute respiratory syndrome
			Disease: disease:coronavirus [2019-ncov]
			Disease: disease:nosocomial infection
			Disease: disease:respiratory disease
			Disease: disease:ground-glass opacity
			Disease: disease:respiratory syndrome
			Disease: disease:pulmonary infection
			Disease: disease:coronavirus (2019-ncov)
			Disease: disease:respiratory syndrome
-------------------------------------------------------------------------
CHEMICAL:Azithromycin
			Disease: disease:sars
			Disease: disease:covid-19 disease
			Disease: disease:mers
			Disease: disease:covid-19
			Disease: disease:covid-19 infection
			Disease: disease:senescence
			Disease: disease:respiratory tract infection
-------------------------------------------------------------------------
CHEMICAL:Doxycycline
			Disease: disease:sars
			Disease: disease:covid-19 disease
			Disease: disease:mers
			Disease: disease:covid-19
			Disease: disease:covid-19 infection
			Disease: disease:senescence
-------------------------------------------------------------------------
CHEMICAL:Quercetin
			Disease: disease:sars
			Disease: disease:covid-19 disease
			Disease: disease:mers
			Disease: disease:covid-19
			Disease: disease:covid-19 infection
			Disease: disease:senescence
-------------------------------------------------------------------------
CHEMICAL:Rapamycin
			Disease: disease:sars
			Disease: disease:covid-19 disease
			Disease: disease:mers
			Disease: disease:covid-19
			Disease: disease:covid-19 infection
			Disease: disease:senescence
-------------------------------------------------------------------------
CHEMICAL:sirolimus
			Disease: disease:infection
			Disease: disease:infectious diseases
			Disease: disease:decreased infection
			Disease: disease:infections
			Disease: disease:gerolavic infections
			Disease: disease:immunosenescence
			Disease: disease:comorbidity
			Disease: disease:acute respiratory syndrome coronavirus
			Disease: disease:coronavirus (2019-ncov
-------------------------------------------------------------------------
CHEMICAL:rapamycin
			Disease: disease:infection
			Disease: disease:infectious diseases
			Disease: disease:decreased infection
			Disease: disease:infections
			Disease: disease:gerolavic infections
			Disease: disease:immunosenescence
			Disease: disease:comorbidity
-------------------------------------------------------------------------
CHEMICAL:everolimus
			Disease: disease:infection
			Disease: disease:infectious diseases
			Disease: disease:decreased infection
			Disease: disease:infections
			Disease: disease:gerolavic infections
			Disease: disease:immunosenescence
			Disease: disease:comorbidity
-------------------------------------------------------------------------
CHEMICAL:methylprednisolone
			Disease: disease:coronavirus disease
			Disease: disease:risk-adapted
			Disease: disease:covid-19
			Disease: disease:infection
			Disease: disease:laboratory-confirmed covid-19
			Disease: disease:ards
			Disease: disease:infectious disease
			Disease: disease:respiratory distress syndrome
			Disease: disease:illness
			Disease: disease:pneumonia
			Disease: disease:coronavirus disease 2019
			Disease: disease:respiratory syndrome
-------------------------------------------------------------------------
CHEMICAL:statins
			Disease: disease:cardiovascular disease
			Disease: disease:sars
			Disease: disease:hypertension
			Disease: disease:cvds
			Disease: disease:respiratory disease
			Disease: disease:sars-cov-2 infection
			Disease: disease:acute lung injury
			Disease: disease:viral infection
			Disease: disease:viral disease
			Disease: disease:sars-cov 2 virus
			Disease: disease:covid-19
			Disease: disease:covid-19 infection
			Disease: disease:virus disease
			Disease: disease:ards
			Disease: disease:death
			Disease: disease:respiratory disease syndrome
-------------------------------------------------------------------------
CHEMICAL:ARBs
			Disease: disease:hypertension
			Disease: disease:coronavirus infection disease
			Disease: disease:covid-19
			Disease: disease:kidney diseases
			Disease: disease:chronic renal disorders
			Disease: disease:acute kidney injury
			Disease: disease:sars-cov-2 infection
			Disease: disease:sars-cov-2 infections
-------------------------------------------------------------------------
CHEMICAL:ACEIs
			Disease: disease:hypertension
			Disease: disease:coronavirus infection disease
			Disease: disease:covid-19
			Disease: disease:sars-cov-2 infections
-------------------------------------------------------------------------
CHEMICAL:Galidesivir
			Disease: disease:toxicity
			Disease: disease:sars
			Disease: disease:setrobuvir
			Disease: disease:infections
			Disease: disease:pneumonia
			Disease: disease:deaths
			Disease: disease:yak
			Disease: disease:viral infection covid-19
			Disease: disease:coronavirus
-------------------------------------------------------------------------
CHEMICAL:Tenofovir
			Disease: disease:toxicity
			Disease: disease:sars
			Disease: disease:setrobuvir
			Disease: disease:infections
			Disease: disease:pneumonia
			Disease: disease:deaths
			Disease: disease:yak
			Disease: disease:viral infection covid-19
			Disease: disease:coronavirus
-------------------------------------------------------------------------
CHEMICAL:Sofosbuvir
			Disease: disease:toxicity
			Disease: disease:sars
			Disease: disease:setrobuvir
			Disease: disease:infections
			Disease: disease:pneumonia
			Disease: disease:deaths
			Disease: disease:yak
			Disease: disease:viral infection covid-19
			Disease: disease:coronavirus
			Disease: disease:anti-hcv
			Disease: disease:viral infection
			Disease: disease:mers
			Disease: disease:hcov disease
-------------------------------------------------------------------------
CHEMICAL:Ribavirin
			Disease: disease:toxicity
			Disease: disease:sars
			Disease: disease:setrobuvir
			Disease: disease:infections
			Disease: disease:pneumonia
			Disease: disease:deaths
			Disease: disease:yak
			Disease: disease:viral infection covid-19
			Disease: disease:coronavirus
			Disease: disease:anti-hcv
			Disease: disease:viral infection
			Disease: disease:mers
			Disease: disease:hcov disease
-------------------------------------------------------------------------
CHEMICAL:ribavirin
			Disease: disease:organ dysfunction
			Disease: disease:infection
			Disease: disease:respiratory distress syndrome
			Disease: disease:als
			Disease: disease:covid-19
			Disease: disease:acute respiratory syndrome coronavirus 2
			Disease: disease:staphylococcal infections
			Disease: disease:pneumonia
			Disease: disease:coronavirus
			Disease: disease:respiratory syndrome
			Disease: disease:acute respiratory syndrome coronavirus
			Disease: disease:respiratory illness
-------------------------------------------------------------------------
CHEMICAL:dobutamine
			Disease: disease:coronavirus disease 2019
			Disease: disease:biventricular myocardial edema
			Disease: disease:acute respiratory syndrome coronavirus 2
			Disease: disease:myocarditis
			Disease: disease:obstructive coronary disease
			Disease: disease:biventricular myocardial interstitial edema
			Disease: disease:afebrile
			Disease: disease:fatigue
			Disease: disease:infection
			Disease: disease:interstitial pneumonia
			Disease: disease:hypotensive
			Disease: disease:ventricular dysfunction
			Disease: disease:myocardial inflammation
			Disease: disease:influenzalike syndrome
			Disease: disease:dry cough
			Disease: disease:fever
			Disease: disease:acute myopericarditis
			Disease: disease:systolic dysfunction
			Disease: disease:heart failure
			Disease: disease:virus infection
-------------------------------------------------------------------------
CHEMICAL:gadolinium
			Disease: disease:coronavirus disease 2019
			Disease: disease:biventricular myocardial edema
			Disease: disease:acute respiratory syndrome coronavirus 2
			Disease: disease:myocarditis
			Disease: disease:obstructive coronary disease
			Disease: disease:biventricular myocardial interstitial edema
			Disease: disease:afebrile
			Disease: disease:fatigue
			Disease: disease:infection
			Disease: disease:interstitial pneumonia
			Disease: disease:hypotensive
			Disease: disease:ventricular dysfunction
			Disease: disease:myocardial inflammation
			Disease: disease:influenzalike syndrome
			Disease: disease:dry cough
			Disease: disease:fever
			Disease: disease:acute myopericarditis
			Disease: disease:systolic dysfunction
			Disease: disease:heart failure
			Disease: disease:virus infection
-------------------------------------------------------------------------
CHEMICAL:Tilorone
			Disease: disease:chikungunya
			Disease: disease:coronavirus severe acute respiratory syndrome coronavirus 2
			Disease: disease:respiratory syndrome
-------------------------------------------------------------------------
CHEMICAL:tilorone dihydrochloride
			Disease: disease:chikungunya
			Disease: disease:coronavirus severe acute respiratory syndrome coronavirus 2
			Disease: disease:respiratory syndrome
-------------------------------------------------------------------------
CHEMICAL:enalapril
			Disease: disease:sars-cov-2 infection
-------------------------------------------------------------------------
CHEMICAL:losartan
			Disease: disease:sars-cov-2 infection
			Disease: disease:fatalities
			Disease: disease:coronavirus covid-19
			Disease: disease:sars
			Disease: disease:aggressiveness
			Disease: disease:mers
			Disease: disease:sars-cov-2 infections
			Disease: disease:coronavirus mutations
-------------------------------------------------------------------------
CHEMICAL:glucocorticoids
			Disease: disease:headache
			Disease: disease:nausea
			Disease: disease:diarrhoea
			Disease: disease:shortness of breath
			Disease: disease:sars-cov-2-infected disease
			Disease: disease:outbreak
			Disease: disease:covid-19
			Disease: disease:liver disease
			Disease: disease:fever
			Disease: disease:vomiting
			Disease: disease:gi symptoms
-------------------------------------------------------------------------
CHEMICAL:saquinavir
			Disease: disease:viral infections
			Disease: disease:coronavirus
-------------------------------------------------------------------------
CHEMICAL:heparin
			Disease: disease:infectious disease
			Disease: disease:sars-cov-2 infection
			Disease: disease:covid-19
			Disease: disease:multiorgan
			Disease: disease:abnormality of coagulation function
			Disease: disease:infection
			Disease: disease:acute respiratory syndrome coronavirus 2
			Disease: disease:sars
			Disease: disease:organ complications
			Disease: disease:outbreak
			Disease: disease:coronavirus disease 2019
			Disease: disease:mers
			Disease: disease:viral pneumonia
-------------------------------------------------------------------------
CHEMICAL:azithromycin
			Disease: disease:respiratory tract infection
-------------------------------------------------------------------------
CHEMICAL:Fedratinib
-------------------------------------------------------------------------
CHEMICAL:Kaletra
			Disease: disease:cardiovascular disease
			Disease: disease:cough
			Disease: disease:infectious disease
			Disease: disease:malignancy
			Disease: disease:opacity
			Disease: disease:hypertension
			Disease: disease:diabetes
			Disease: disease:fever
			Disease: disease:fatigue
			Disease: disease:viral pneumonia
			Disease: disease:infection
			Disease: disease:coronavirus disease 2019
			Disease: disease:infections
			Disease: disease:pneumonia
			Disease: disease:covid-19
			Disease: disease:covid-19 infection
-------------------------------------------------------------------------
CHEMICAL:dactinomycin
			Disease: disease:acute respiratory syndrome coronavirus
			Disease: disease:coronavirus (2019-ncov
-------------------------------------------------------------------------
CHEMICAL:toremifene
			Disease: disease:acute respiratory syndrome coronavirus
			Disease: disease:coronavirus (2019-ncov
-------------------------------------------------------------------------
CHEMICAL:mercaptopurine
			Disease: disease:acute respiratory syndrome coronavirus
			Disease: disease:coronavirus (2019-ncov
-------------------------------------------------------------------------
CHEMICAL:remdesivir
			Disease: disease:acute respiratory syndrome coronavirus 2
			Disease: disease:staphylococcal infections
			Disease: disease:pneumonia
			Disease: disease:coronavirus
			Disease: disease:respiratory syndrome
-------------------------------------------------------------------------
CHEMICAL:ritonavir
			Disease: disease:acute respiratory syndrome coronavirus 2
			Disease: disease:staphylococcal infections
			Disease: disease:pneumonia
			Disease: disease:coronavirus
			Disease: disease:respiratory syndrome
-------------------------------------------------------------------------
CHEMICAL:teicoplanin
			Disease: disease:acute respiratory syndrome coronavirus 2
			Disease: disease:staphylococcal infections
			Disease: disease:pneumonia
			Disease: disease:coronavirus
			Disease: disease:respiratory syndrome
-------------------------------------------------------------------------
CHEMICAL:arbidol
			Disease: disease:laboratory-confirmed covid-19
			Disease: disease:pneumonia
			Disease: disease:covid-19
			Disease: disease:pneumonia
			Disease: disease:sfjdc
-------------------------------------------------------------------------
CHEMICAL:zanamivir
			Disease: disease:acute respiratory syndrome coronavirus
			Disease: disease:pneumonia
			Disease: disease:coronavirus
			Disease: disease:respiratory syndrome
			Disease: disease:respiratory illness
-------------------------------------------------------------------------
CHEMICAL:ganciclovir
			Disease: disease:acute respiratory syndrome coronavirus
			Disease: disease:pneumonia
			Disease: disease:coronavirus
			Disease: disease:respiratory syndrome
			Disease: disease:respiratory illness
-------------------------------------------------------------------------
CHEMICAL:oseltamivir
			Disease: disease:acute respiratory syndrome coronavirus
			Disease: disease:pneumonia
			Disease: disease:coronavirus
			Disease: disease:respiratory syndrome
			Disease: disease:respiratory illness
-------------------------------------------------------------------------
CHEMICAL:acyclovir
			Disease: disease:acute respiratory syndrome coronavirus
			Disease: disease:pneumonia
			Disease: disease:coronavirus
			Disease: disease:respiratory syndrome
			Disease: disease:respiratory illness
-------------------------------------------------------------------------
CHEMICAL:Pangolin
			Disease: disease:acute respiratory syndrome coronavirus 2
			Disease: disease:sars
			Disease: disease:mers
			Disease: disease:respiratory syndrome
-------------------------------------------------------------------------
CHEMICAL:favipiravir
			Disease: disease:coronavirus disease 2019
-------------------------------------------------------------------------
CHEMICAL:niclosamide
			Disease: disease:viral infections
			Disease: disease:coronavirus disease 2019
-------------------------------------------------------------------------
