# Supplementary material for: The Anatomy of the SARS-CoV-2 Biomedical Literature: Introducing the CovidX Network Algorithm for Drug Repurposing Recommendation
Source: J Med Internet Res. 2020 Aug 20;22(8):e21169. doi: 10.2196/21169 (PMC7474417; doi:10.2196/21169)
Supplement: Multimedia Appendix 1 [file jmir_v22i8e21169_app1.zip › results/ranked-drugs-by-degree.txt]

('chemical:remdesivir'	0.2535211267605634)
('chemical:lopinavir/ritonavir'	0.23161189358372458)
('chemical:chloroquine'	0.20344287949921752)
('chemical:ribavirin'	0.13302034428794993)
('chemical:hydroxychloroquine'	0.10641627543035995)
('chemical:rapamycin'	0.08137715179968702)
('chemical:statins'	0.07981220657276995)
('chemical:sofosbuvir'	0.07355242566510173)
('chemical:sirolimus'	0.07198748043818466)
('chemical:azithromycin'	0.06885758998435054)
('chemical:gadolinium'	0.06416275430359937)
('chemical:dobutamine'	0.06416275430359937)
('chemical:kaletra'	0.06259780907668232)
('chemical:lopinavir'	0.06103286384976526)
('chemical:arbidol'	0.057902973395931145)
('chemical:quercetin'	0.057902973395931145)
('chemical:doxycycline'	0.057902973395931145)
('chemical:pangolin'	0.054773082942097026)
('chemical:arbs'	0.054773082942097026)
('chemical:chloroquine phosphate'	0.054773082942097026)
('chemical:galidesivir'	0.051643192488262914)
('chemical:tenofovir'	0.051643192488262914)
('chemical:saquinavir'	0.050078247261345854)
('chemical:losartan'	0.046948356807511735)
('chemical:dactinomycin'	0.046948356807511735)
('chemical:toremifene'	0.046948356807511735)
('chemical:mercaptopurine'	0.046948356807511735)
('chemical:lopinavir-ritonavir'	0.04538341158059468)
('chemical:aceis'	0.04538341158059468)
('chemical:methylprednisolone'	0.04538341158059468)
('chemical:heparin'	0.04381846635367762)
('chemical:statin'	0.04381846635367762)
('chemical:teicoplanin'	0.04225352112676056)
('chemical:ritonavir'	0.03912363067292645)
('chemical:ace2-based peptide	remdesivir'	0.03599374021909233)
('chemical:glucocorticoids'	0.03442879499217527)
('chemical:lopinavir-ritonavir syrup'	0.03442879499217527)
('chemical:darunavir'	0.03129890453834116)
('chemical:hydroxychloroquine sulfate'	0.028169014084507043)
('chemical:lopinavir	ritonavir'	0.026604068857589987)
('chemical:oseltamivir'	0.026604068857589987)
('chemical:zanamivir'	0.026604068857589987)
('chemical:ganciclovir'	0.026604068857589987)
('chemical:acyclovir'	0.026604068857589987)
('chemical:everolimus'	0.025039123630672927)
('chemical:lopinavir ritonavir'	0.025039123630672927)
('chemical:chloroquine/hydroxychloroquine'	0.02190923317683881)
('chemical:niclosamide'	0.020344287949921755)
('chemical:lopinavir/ritonavir(lpv/r'	0.017214397496087636)
('chemical:tilorone dihydrochloride'	0.017214397496087636)
('chemical:tilorone'	0.017214397496087636)
('chemical:kaletra((r'	0.014084507042253521)
('chemical:enalapril'	0.010954616588419406)
('chemical:favipiravir'	0.010954616588419406)
('chemical:fedratinib'	0.004694835680751174)
