# Supplementary material for: The Anatomy of the SARS-CoV-2 Biomedical Literature: Introducing the CovidX Network Algorithm for Drug Repurposing Recommendation
Source: J Med Internet Res. 2020 Aug 20;22(8):e21169. doi: 10.2196/21169 (PMC7474417; doi:10.2196/21169)
Supplement: Multimedia Appendix 1 [file jmir_v22i8e21169_app1.zip › results/drug-chemical-target-features-04172020.txt]

Drug/Chemical Compound: CHEMICAL:Saquinavir
		TAXON:Coronavirus
		CHEBI:protease inhibitors
		CHEBI:synthetic
		TAXON:coronavirus
		CHEBI:compounds
		TAXON:virus
		CHEBI:drugs
		CHEBI:inhibitors
		CHEBI:drug
		TAXON:viral
		PROTEIN:SARS
		PROTEIN:Chymotrypsin-like protease
		PROTEIN:coronaviruses
		CELL_LINE:Wuhan, China has
		DISEASE:infection
		CHEMICAL:coumarine
		DISEASE:SARS
		CHEMICAL:Remdesivir
		DISEASE:Coronavirus
		CHEMICAL:flavone
		CHEMICAL:SARS-CoV-2
		DISEASE:coronavirus
		CHEMICAL:Darunavir
------------------------------------------------------
Drug/Chemical Compound: CHEMICAL:Darunavir
		TAXON:Coronavirus
		CHEBI:protease inhibitors
		CHEBI:synthetic
		TAXON:coronavirus
		CHEBI:compounds
		TAXON:virus
		CHEBI:drugs
		CHEBI:inhibitors
		CHEBI:drug
		TAXON:viral
		PROTEIN:SARS
		PROTEIN:Chymotrypsin-like protease
		PROTEIN:coronaviruses
		CELL_LINE:Wuhan, China has
		DISEASE:infection
		CHEMICAL:coumarine
		DISEASE:SARS
		CHEMICAL:Remdesivir
		DISEASE:Coronavirus
		CHEMICAL:Saquinavir
		CHEMICAL:flavone
		CHEMICAL:SARS-CoV-2
		DISEASE:coronavirus
------------------------------------------------------
Drug/Chemical Compound: CHEMICAL:hydroxychloroquine
		CHEBI:corticosteroids
		CHEBI:hydroxychloroquine
		GO:antibodies
		CHEBI:chloroquine
		PROTEIN:antibodies
		DISEASE:acute respiratory syndrome coronavirus
		CHEMICAL:Human-to-human
		DISEASE:coronavirus disease
		CHEMICAL:corticosteroids
		DISEASE:SARS-CoV-2 infection
		CHEMICAL:chloroquine
		DISEASE:COVID-19
		DISEASE:respiratory illness
		TAXON:Coronavirus
		CL:mesenchymal stem cells
		CL:stem cells
		TAXON:virus
		CL:UC-MSCs
		TAXON:coronavirus
		PROTEIN:cytokine
		CELL_TYPE:UC-MSCs
		PROTEIN:unscrupulous actors.3
		PROTEIN:COVID-19
		CELL_TYPE:stem cells
		CELL_LINE:COVID-19
		PROTEIN:inflammatory factors
		CELL_TYPE:umbilical cord mesenchymal stem cells
		CELL_LINE:COVID-19 with stem cells
		DISEASE:edema
		DISEASE:cardiac injury
		DISEASE:deaths
		DISEASE:secondary infection
		DISEASE:organ dysfunction
		DISEASE:multiorgan failure
		DISEASE:septic shock
		DISEASE:COVID-19 illness
		DISEASE:organ damage
		DISEASE:critically ill COVID-19
		CHEMICAL:circumstance.2
		CHEMICAL:MSC
		DISEASE:ARDS
		DISEASE:respiratory distress syndrome
		DISEASE:death
		CHEMICAL:Remdesivir
		DISEASE:Coronavirus
		DISEASE:coronavirus
		DISEASE:multiorgan
		CHEBI:Chloroquine
		CHEBI:Azithromycin
		TAXON:viral
		CHEMICAL:Chloroquine
		CHEMICAL:Azithromycin
		CHEMICAL:SARS-CoV-2
		CHEMICAL:azithromycin
		DISEASE:respiratory tract infection
		CL:T cell
		CHEBI:HCQ
		DISEASE:infection
		CHEMICAL:HCQ
		CHEMICAL:CQ
		DISEASE:disease infection
		GGP:SARS-CoV-2
		CL:cells
		CHEBI:drugs
		CHEBI:hydroxychloroquine sulfate
		CHEBI:drug
		CHEBI:chloroquine phosphate
		CHEBI:Hydroxychloroquine
		PROTEIN:EC50=5.47 muM
		PROTEIN:EC50=0.72 muM
		CELL_LINE:SARS-CoV-2 infected Vero cells
		DISEASE:malaria
		CHEMICAL:chloroquine phosphate
		CHEMICAL:Hydroxychloroquine
		CHEMICAL:hydroxychloroquine sulfate
		DISEASE:Respiratory Syndrome
		CHEMICAL:SARS-CoV-2 infection
------------------------------------------------------
Drug/Chemical Compound: CHEMICAL:chloroquine
		CHEBI:corticosteroids
		CHEBI:hydroxychloroquine
		GO:antibodies
		CHEBI:chloroquine
		PROTEIN:antibodies
		DISEASE:acute respiratory syndrome coronavirus
		CHEMICAL:Human-to-human
		DISEASE:coronavirus disease
		CHEMICAL:corticosteroids
		CHEMICAL:hydroxychloroquine
		DISEASE:SARS-CoV-2 infection
		DISEASE:COVID-19
		DISEASE:respiratory illness
		TAXON:virus
		GO:membrane
		PROTEIN:ECMO
		PROTEIN:RNAaemia
		DISEASE:organ dysfunction
		DISEASE:infection
		DISEASE:respiratory distress syndrome
		DISEASE:ALS
		CHEMICAL:ribavirin
		CHEMICAL:SARS-CoV-2
		TAXON:Virus
		SO:real-time reverse transcriptase-polymerase chain
		GO:apical segments
		GGP:troponin T
		CHEBI:drugs
		GGP:NT-proBNP
		GGP:pro-brain natriuretic peptide
		SO:sequences
		TAXON:coronavirus
		CHEBI:steroids
		PROTEIN:high-sensitivity troponin T
		DNA:T2-mapping sequences
		PROTEIN:tau
		PROTEIN:COVID-19
		PROTEIN:N-terminal pro-brain natriuretic
		DNA:cardiac care unit
		DISEASE:coronavirus disease 2019
		CHEMICAL:dobutamine
		DISEASE:biventricular myocardial edema
		DISEASE:acute respiratory syndrome coronavirus 2
		DISEASE:myocarditis
		DISEASE:obstructive coronary disease
		DISEASE:biventricular myocardial interstitial edema
		DISEASE:afebrile
		DISEASE:fatigue
		DISEASE:interstitial pneumonia
		DISEASE:hypotensive
		DISEASE:ventricular dysfunction
		DISEASE:myocardial inflammation
		DISEASE:influenzalike syndrome
		CHEMICAL:gadolinium
		DISEASE:dry cough
		DISEASE:fever
		DISEASE:acute myopericarditis
		CHEMICAL:lopinavir/ritonavir
		DISEASE:systolic dysfunction
		DISEASE:heart failure
		CHEMICAL:steroids
		DISEASE:Virus infection
		TAXON:outbreaks
		TAXON:individuals
		TAXON:viral
		DISEASE:infectious disease
		CHEMICAL:2 - 2.5
		DISEASE:viral infections
		DISEASE:acute respiratory syndrome 2
		DISEASE:pneumonia
		DISEASE:deaths
		DISEASE:infections
		DISEASE:cross-infection
		CHEMICAL:lockdowns
		DISEASE:respiratory failure
		CHEBI:drug Chloroquine phosphate
		CHEBI:Chloroquine
		GGP:SARS-CoV-2
		CHEBI:drug
		CHEBI:chloroquine phosphate
		PROTEIN:anti-SARS-CoV-2
		DISEASE:malaria
		CHEMICAL:chloroquine phosphate
		DISEASE:connective tissue diseases
		CHEMICAL:Chloroquine
		CHEMICAL:Chloroquine phosphate
		DISEASE:death
		CHEMICAL:anti-SARS-CoV-2
		DISEASE:poisoning
		DISEASE:acute respiratory syndrome
		DISEASE:coronavirus [2019-nCoV]
		DISEASE:nosocomial infection
		DISEASE:respiratory disease
		DISEASE:ground-glass opacity
		DISEASE:respiratory syndrome
		CHEBI:molecule
		TAXON:humans
		CHEBI:inhibitor
		PROTEIN:coronaviruses
		DISEASE:pulmonary infection
		DISEASE:coronavirus (2019-nCoV)
		CHEMICAL:chloroquine/hydroxychloroquine
		CL:cells
		CHEBI:hydroxychloroquine sulfate
		CHEBI:Hydroxychloroquine
		PROTEIN:EC50=5.47 muM
		PROTEIN:EC50=0.72 muM
		PROTEIN:cytokine
		CELL_LINE:SARS-CoV-2 infected Vero cells
		CHEMICAL:Hydroxychloroquine
		CHEMICAL:hydroxychloroquine sulfate
		DISEASE:Respiratory Syndrome
		CHEMICAL:SARS-CoV-2 infection
		GO:antivirals
		CHEMICAL:favipiravir
------------------------------------------------------
Drug/Chemical Compound: CHEMICAL:Azithromycin
		SO:enzyme
		CHEBI:drugs
		GGP:Rapamycin
		CHEBI:inhibitors
		CHEBI:drug
		CHEBI:antibiotics
		CHEBI:compounds
		GGP:Quercetin
		GGP:SASP
		CHEBI:Doxycycline
		TAXON:host
		GGP:IL-6
		TAXON:virus
		CL:cellular protein
		TAXON:viral
		CHEBI:protein
		GGP:ACE-2
		CHEBI:Azithromycin
		GGP:CD26
		PROTEIN:ACE-2
		PROTEIN:SASP
		PROTEIN:CD26
		PROTEIN:COVID-19
		PROTEIN:IL-6
		PROTEIN:Beta-galactosidase
		PROTEIN:angiotensin-converting enzyme 2
		DISEASE:SARS
		DISEASE:COVID-19 disease
		CHEMICAL:angiotensin
		CHEMICAL:SASP
		CHEMICAL:Doxycycline
		DISEASE:MERS
		CHEMICAL:SARS-CoV-2
		DISEASE:COVID-19
		DISEASE:COVID-19 infection
		DISEASE:senescence
		CHEMICAL:Quercetin
		CHEMICAL:Rapamycin
		CHEBI:hydroxychloroquine
		CHEBI:Chloroquine
		CHEMICAL:Chloroquine
		CHEMICAL:hydroxychloroquine
		CHEMICAL:azithromycin
		DISEASE:respiratory tract infection
------------------------------------------------------
Drug/Chemical Compound: CHEMICAL:Doxycycline
		SO:enzyme
		CHEBI:drugs
		GGP:Rapamycin
		CHEBI:inhibitors
		CHEBI:drug
		CHEBI:antibiotics
		CHEBI:compounds
		GGP:Quercetin
		GGP:SASP
		CHEBI:Doxycycline
		TAXON:host
		GGP:IL-6
		TAXON:virus
		CL:cellular protein
		TAXON:viral
		CHEBI:protein
		GGP:ACE-2
		CHEBI:Azithromycin
		GGP:CD26
		PROTEIN:ACE-2
		PROTEIN:SASP
		PROTEIN:CD26
		PROTEIN:COVID-19
		PROTEIN:IL-6
		PROTEIN:Beta-galactosidase
		PROTEIN:angiotensin-converting enzyme 2
		DISEASE:SARS
		DISEASE:COVID-19 disease
		CHEMICAL:angiotensin
		CHEMICAL:Azithromycin
		CHEMICAL:SASP
		DISEASE:MERS
		CHEMICAL:SARS-CoV-2
		DISEASE:COVID-19
		DISEASE:COVID-19 infection
		DISEASE:senescence
		CHEMICAL:Quercetin
		CHEMICAL:Rapamycin
------------------------------------------------------
Drug/Chemical Compound: CHEMICAL:Quercetin
		SO:enzyme
		CHEBI:drugs
		GGP:Rapamycin
		CHEBI:inhibitors
		CHEBI:drug
		CHEBI:antibiotics
		CHEBI:compounds
		GGP:Quercetin
		GGP:SASP
		CHEBI:Doxycycline
		TAXON:host
		GGP:IL-6
		TAXON:virus
		CL:cellular protein
		TAXON:viral
		CHEBI:protein
		GGP:ACE-2
		CHEBI:Azithromycin
		GGP:CD26
		PROTEIN:ACE-2
		PROTEIN:SASP
		PROTEIN:CD26
		PROTEIN:COVID-19
		PROTEIN:IL-6
		PROTEIN:Beta-galactosidase
		PROTEIN:angiotensin-converting enzyme 2
		DISEASE:SARS
		DISEASE:COVID-19 disease
		CHEMICAL:angiotensin
		CHEMICAL:Azithromycin
		CHEMICAL:SASP
		CHEMICAL:Doxycycline
		DISEASE:MERS
		CHEMICAL:SARS-CoV-2
		DISEASE:COVID-19
		DISEASE:COVID-19 infection
		DISEASE:senescence
		CHEMICAL:Rapamycin
------------------------------------------------------
Drug/Chemical Compound: CHEMICAL:Rapamycin
		SO:enzyme
		CHEBI:drugs
		GGP:Rapamycin
		CHEBI:inhibitors
		CHEBI:drug
		CHEBI:antibiotics
		CHEBI:compounds
		GGP:Quercetin
		GGP:SASP
		CHEBI:Doxycycline
		TAXON:host
		GGP:IL-6
		TAXON:virus
		CL:cellular protein
		TAXON:viral
		CHEBI:protein
		GGP:ACE-2
		CHEBI:Azithromycin
		GGP:CD26
		PROTEIN:ACE-2
		PROTEIN:SASP
		PROTEIN:CD26
		PROTEIN:COVID-19
		PROTEIN:IL-6
		PROTEIN:Beta-galactosidase
		PROTEIN:angiotensin-converting enzyme 2
		DISEASE:SARS
		DISEASE:COVID-19 disease
		CHEMICAL:angiotensin
		CHEMICAL:Azithromycin
		CHEMICAL:SASP
		CHEMICAL:Doxycycline
		DISEASE:MERS
		CHEMICAL:SARS-CoV-2
		DISEASE:COVID-19
		DISEASE:COVID-19 infection
		DISEASE:senescence
		CHEMICAL:Quercetin
------------------------------------------------------
Drug/Chemical Compound: CHEMICAL:sirolimus
		GGP:sirolimus
		CHEBI:rapamycin
		GGP:rapalog everolimus
		PROTEIN:COVID-19
		PROTEIN:gerolavic
		DISEASE:infection
		CHEMICAL:SARS-CoV-2 betacoronavirus
		DISEASE:infectious diseases
		DISEASE:decreased infection
		CHEMICAL:rapamycin
		DISEASE:infections
		CHEMICAL:everolimus
		DISEASE:gerolavic infections
		DISEASE:immunosenescence
		DISEASE:comorbidity
		CHEMICAL:RAD001
		SO:nucleotide sequence
		TAXON:human cell
		CHEBI:dactinomycin
		TAXON:human
		CHEBI:mercaptopurine
		CHEBI:toremifene
		CHEBI:Drug
		CHEBI:proteins
		GGP:SARS-CoV-2
		CHEBI:drugs
		CHEBI:drug
		SO:genomes
		TAXON:Human coronaviruses
		CHEBI:emodin
		SO:sequence
		SO:evolutionarily conserved regions
		TAXON:coronavirus
		PROTEIN:HCoVs
		PROTEIN:envelope and nucleocapsid proteins
		CELL_LINE:human cell lines
		PROTEIN:Human coronaviruses
		PROTEIN:SARS-CoV.
		CHEMICAL:dactinomycin
		DISEASE:acute respiratory syndrome coronavirus
		CHEMICAL:toremifene
		CHEMICAL:nucleotide
		DISEASE:coronavirus (2019-nCoV
		CHEMICAL:melatonin
		CHEMICAL:mercaptopurine
		CHEMICAL:emodin
		CHEMICAL:2019-nCoV/SARS-CoV-2
		CHEMICAL:SARS-CoV-2
------------------------------------------------------
Drug/Chemical Compound: CHEMICAL:rapamycin
		GGP:sirolimus
		CHEBI:rapamycin
		GGP:rapalog everolimus
		PROTEIN:COVID-19
		PROTEIN:gerolavic
		DISEASE:infection
		CHEMICAL:SARS-CoV-2 betacoronavirus
		CHEMICAL:sirolimus
		DISEASE:infectious diseases
		DISEASE:decreased infection
		DISEASE:infections
		CHEMICAL:everolimus
		DISEASE:gerolavic infections
		DISEASE:immunosenescence
		DISEASE:comorbidity
		CHEMICAL:RAD001
------------------------------------------------------
Drug/Chemical Compound: CHEMICAL:everolimus
		GGP:sirolimus
		CHEBI:rapamycin
		GGP:rapalog everolimus
		PROTEIN:COVID-19
		PROTEIN:gerolavic
		DISEASE:infection
		CHEMICAL:SARS-CoV-2 betacoronavirus
		CHEMICAL:sirolimus
		DISEASE:infectious diseases
		DISEASE:decreased infection
		CHEMICAL:rapamycin
		DISEASE:infections
		DISEASE:gerolavic infections
		DISEASE:immunosenescence
		DISEASE:comorbidity
		CHEMICAL:RAD001
------------------------------------------------------
Drug/Chemical Compound: CHEMICAL:methylprednisolone
		SO:RNA
		CHEBI:low-dose methylprednisolone
		GO:antibody
		PROTEIN:IgG antibody
		PROTEIN:SARS-CoV-2-IgM
		RNA:SARS-CoV-2 RNA
		PROTEIN:CT
		DISEASE:coronavirus disease
		DISEASE:Risk-adapted
		CHEMICAL:SARS-CoV-2
		CHEMICAL:SARS-CoV-2-IgM
		DISEASE:COVID-19
		GO:membrane
		TAXON:Coronavirus
		TAXON:Viral
		CHEBI:methylprednisolone
		TAXON:viral
		PROTEIN:ECMO
		PROTEIN:IgG
		PROTEIN:SARS-CoV-2-specific antibody
		PROTEIN:serum antibody
		DISEASE:infection
		DISEASE:laboratory-confirmed COVID-19
		DISEASE:ARDS
		DISEASE:infectious disease
		DISEASE:respiratory distress syndrome
		DISEASE:illness
		DISEASE:pneumonia
		CHEMICAL:Pao2/Fio2
		DISEASE:Coronavirus disease 2019
		DISEASE:respiratory syndrome
------------------------------------------------------
Drug/Chemical Compound: CHEMICAL:statins
		SO:enzymatic
		GGP:ACE2
		CL:cellular
		CL:host cell
		GGP:AT1 receptor
		GGP:statin
		GGP:Ang II
		TAXON:virus
		SO:enzyme
		CHEBI:inhibitors
		SO:peptide
		TAXON:coronavirus
		PROTEIN:Ang II
		PROTEIN:RAAS blockers
		PROTEIN:membrane-bound form
		PROTEIN:COVID-19
		PROTEIN:RAAS
		PROTEIN:Ang-(1-7
		PROTEIN:angiotensin-converting enzyme 2
		PROTEIN:AT1 receptor antagonists
		PROTEIN:ACE2
		DISEASE:cardiovascular disease
		DISEASE:SARS
		DISEASE:hypertension
		DISEASE:CVDs
		CHEMICAL:statin
		DISEASE:respiratory disease
		DISEASE:SARS-CoV-2 infection
		CHEMICAL:SARS-CoV-2
		CHEBI:drug molecules
		GGP:angiotensin receptor
		CHEBI:drugs
		GGP:angiotensin receptor 2
		CHEBI:drug
		TAXON:viral
		PROTEIN:SARS-CoV 2
		PROTEIN:angiotensin receptor 2
		PROTEIN:angiotensin receptor
		DISEASE:acute lung injury
		DISEASE:viral infection
		DISEASE:viral disease
		CHEMICAL:angiotensin
		DISEASE:SARS-CoV 2 virus
		DISEASE:COVID-19
		DISEASE:COVID-19 infection
		DISEASE:virus disease
		GGP:Angiotensin receptor blockers
		PROTEIN:tissue receptor
		PROTEIN:Angiotensin receptor blockers
		DISEASE:ARDS
		DISEASE:death
		DISEASE:respiratory disease syndrome
		CHEMICAL:Angiotensin
------------------------------------------------------
Drug/Chemical Compound: CHEMICAL:ARBs
		GGP:CD8 T cell
		GGP:IL-6
		CHEBI:antihypertensive drugs
		SO:enzyme inhibitors
		GGP:angiotensin II type 1 receptor blockers
		CHEBI:inhibitors
		CHEBI:ARB
		TAXON:coronavirus
		TAXON:viral
		PROTEIN:CD3
		PROTEIN:IL-6
		PROTEIN:angiotensin II type 1 receptor blockers
		CHEMICAL:ARB
		CHEMICAL:angiotensin II
		DISEASE:hypertension
		CHEMICAL:ACEIs
		DISEASE:coronavirus infection disease
		DISEASE:COVID-19
		DISEASE:kidney diseases
		DISEASE:chronic renal disorders
		DISEASE:acute kidney injury
		DISEASE:SARS-CoV-2 infection
		GGP:ACE2
		SO:binding sites
		TAXON:animals
		SO:enzyme
		GGP:angiotensin receptor blockers
		PROTEIN:angiotensin-converting enzyme 2 (ACE2) receptors
		PROTEIN:ACE2 receptors
		PROTEIN:ARBS
		PROTEIN:angiotensin receptor blockers
		CHEMICAL:angiotensin
		CHEMICAL:SARS-CoV-2
		DISEASE:SARS-CoV-2 infections
		CHEMICAL:ARBS
------------------------------------------------------
Drug/Chemical Compound: CHEMICAL:ACEIs
		GGP:CD8 T cell
		GGP:IL-6
		CHEBI:antihypertensive drugs
		SO:enzyme inhibitors
		GGP:angiotensin II type 1 receptor blockers
		CHEBI:inhibitors
		CHEBI:ARB
		TAXON:coronavirus
		TAXON:viral
		PROTEIN:CD3
		PROTEIN:IL-6
		PROTEIN:angiotensin II type 1 receptor blockers
		CHEMICAL:ARBs
		CHEMICAL:ARB
		CHEMICAL:angiotensin II
		DISEASE:hypertension
		DISEASE:coronavirus infection disease
		DISEASE:COVID-19
		GGP:ACE2
		SO:binding sites
		TAXON:animals
		SO:enzyme
		GGP:angiotensin receptor blockers
		PROTEIN:angiotensin-converting enzyme 2 (ACE2) receptors
		PROTEIN:ACE2 receptors
		PROTEIN:ARBS
		PROTEIN:angiotensin receptor blockers
		CHEMICAL:angiotensin
		CHEMICAL:SARS-CoV-2
		DISEASE:SARS-CoV-2 infections
		CHEMICAL:ARBS
------------------------------------------------------
Drug/Chemical Compound: CHEMICAL:Galidesivir
		TAXON:animal-human
		TAXON:viruses
		GGP:RdRp
		GGP:SARS-CoV-2
		TAXON:virus
		CHEBI:drugs
		SO:RNA
		TAXON:human coronavirus
		TAXON:coronavirus
		CHEBI:guanosine
		TAXON:viral
		PROTEIN:RNA-dependent RNA polymerase
		PROTEIN:SIGNIFICANCE
		PROTEIN:IDX-184
		DNA:YAK
		DNA:RdRp
		PROTEIN:RdRp
		PROTEIN:anti-RdRp
		CHEMICAL:IDX-184
		CHEMICAL:guanosine
		DISEASE:toxicity
		DISEASE:SARS
		DISEASE:Setrobuvir
		DISEASE:infections
		DISEASE:pneumonia
		DISEASE:deaths
		CHEMICAL:Remdesivir
		DISEASE:YAK
		CHEMICAL:Tenofovir
		DISEASE:viral infection COVID-19
		CHEMICAL:SARS-CoV-2
		DISEASE:coronavirus
		CHEMICAL:Sofosbuvir
		CHEMICAL:Ribavirin
------------------------------------------------------
Drug/Chemical Compound: CHEMICAL:Tenofovir
		TAXON:animal-human
		TAXON:viruses
		GGP:RdRp
		GGP:SARS-CoV-2
		TAXON:virus
		CHEBI:drugs
		SO:RNA
		TAXON:human coronavirus
		TAXON:coronavirus
		CHEBI:guanosine
		TAXON:viral
		PROTEIN:RNA-dependent RNA polymerase
		PROTEIN:SIGNIFICANCE
		PROTEIN:IDX-184
		DNA:YAK
		DNA:RdRp
		PROTEIN:RdRp
		PROTEIN:anti-RdRp
		CHEMICAL:IDX-184
		CHEMICAL:guanosine
		CHEMICAL:Galidesivir
		DISEASE:toxicity
		DISEASE:SARS
		DISEASE:Setrobuvir
		DISEASE:infections
		DISEASE:pneumonia
		DISEASE:deaths
		CHEMICAL:Remdesivir
		DISEASE:YAK
		DISEASE:viral infection COVID-19
		CHEMICAL:SARS-CoV-2
		DISEASE:coronavirus
		CHEMICAL:Sofosbuvir
		CHEMICAL:Ribavirin
------------------------------------------------------
Drug/Chemical Compound: CHEMICAL:Sofosbuvir
		TAXON:animal-human
		TAXON:viruses
		GGP:RdRp
		GGP:SARS-CoV-2
		TAXON:virus
		CHEBI:drugs
		SO:RNA
		TAXON:human coronavirus
		TAXON:coronavirus
		CHEBI:guanosine
		TAXON:viral
		PROTEIN:RNA-dependent RNA polymerase
		PROTEIN:SIGNIFICANCE
		PROTEIN:IDX-184
		DNA:YAK
		DNA:RdRp
		PROTEIN:RdRp
		PROTEIN:anti-RdRp
		CHEMICAL:IDX-184
		CHEMICAL:guanosine
		CHEMICAL:Galidesivir
		DISEASE:toxicity
		DISEASE:SARS
		DISEASE:Setrobuvir
		DISEASE:infections
		DISEASE:pneumonia
		DISEASE:deaths
		CHEMICAL:Remdesivir
		DISEASE:YAK
		CHEMICAL:Tenofovir
		DISEASE:viral infection COVID-19
		CHEMICAL:SARS-CoV-2
		DISEASE:coronavirus
		CHEMICAL:Ribavirin
		TAXON:human
		TAXON:anti-HCV
		GGP:HCoV
		GGP:Ribavirin
		TAXON:Human Coronavirus
		SO:sequence
		TAXON:Human
		PROTEIN:Sofosbuvir
		RNA:COVID-19 RNA dependent RNA polymerase
		PROTEIN:COVID-19 RdRp
		CELL_LINE:Wuhan, China (COVID-19)
		DNA:Wuhan COVID-19 RdRp
		DISEASE:anti-HCV
		DISEASE:viral infection
		DISEASE:MERS
		DISEASE:HCoV disease
------------------------------------------------------
Drug/Chemical Compound: CHEMICAL:Ribavirin
		TAXON:animal-human
		TAXON:viruses
		GGP:RdRp
		GGP:SARS-CoV-2
		TAXON:virus
		CHEBI:drugs
		SO:RNA
		TAXON:human coronavirus
		TAXON:coronavirus
		CHEBI:guanosine
		TAXON:viral
		PROTEIN:RNA-dependent RNA polymerase
		PROTEIN:SIGNIFICANCE
		PROTEIN:IDX-184
		DNA:YAK
		DNA:RdRp
		PROTEIN:RdRp
		PROTEIN:anti-RdRp
		CHEMICAL:IDX-184
		CHEMICAL:guanosine
		CHEMICAL:Galidesivir
		DISEASE:toxicity
		DISEASE:SARS
		DISEASE:Setrobuvir
		DISEASE:infections
		DISEASE:pneumonia
		DISEASE:deaths
		CHEMICAL:Remdesivir
		DISEASE:YAK
		CHEMICAL:Tenofovir
		DISEASE:viral infection COVID-19
		CHEMICAL:SARS-CoV-2
		DISEASE:coronavirus
		CHEMICAL:Sofosbuvir
		TAXON:human
		TAXON:anti-HCV
		GGP:HCoV
		GGP:Ribavirin
		TAXON:Human Coronavirus
		SO:sequence
		TAXON:Human
		PROTEIN:Sofosbuvir
		RNA:COVID-19 RNA dependent RNA polymerase
		PROTEIN:COVID-19 RdRp
		CELL_LINE:Wuhan, China (COVID-19)
		DNA:Wuhan COVID-19 RdRp
		DISEASE:anti-HCV
		DISEASE:viral infection
		DISEASE:MERS
		DISEASE:HCoV disease
------------------------------------------------------
Drug/Chemical Compound: CHEMICAL:ribavirin
		TAXON:virus
		GO:membrane
		CHEBI:chloroquine
		PROTEIN:ECMO
		PROTEIN:RNAaemia
		DISEASE:organ dysfunction
		DISEASE:infection
		DISEASE:respiratory distress syndrome
		DISEASE:ALS
		CHEMICAL:SARS-CoV-2
		DISEASE:COVID-19
		CHEMICAL:chloroquine
		CHEBI:Teicoplanin
		TAXON:outbreaks
		TAXON:human cells
		TAXON:coronavirus
		CHEBI:antibiotic
		CHEBI:Chloroquine
		GGP:SARS-Cov-2
		CHEBI:drug
		GGP:MERS-CoV
		TAXON:viral
		CHEBI:teicoplanin
		CELL_TYPE:human cells
		PROTEIN:teicoplanin
		DNA:Wuhan region
		PROTEIN:SARS-Cov-2
		CHEMICAL:remdesivir
		DISEASE:acute respiratory syndrome coronavirus 2
		CHEMICAL:Chloroquine
		DISEASE:staphylococcal infections
		CHEMICAL:Teicoplanin
		DISEASE:pneumonia
		CHEMICAL:SARS-Cov-2
		DISEASE:coronavirus
		CHEMICAL:ritonavir
		DISEASE:respiratory syndrome
		CHEMICAL:teicoplanin
		CHEMICAL:lopinavir
		SO:genetically
		CHEBI:neuraminidase inhibitors
		CHEBI:Drugs
		CHEBI:drugs
		GO:antibodies
		PROTEIN:monoclonal antibodies
		PROTEIN:interferon-beta
		CHEMICAL:zanamivir
		DISEASE:acute respiratory syndrome coronavirus
		CHEMICAL:lopinavir/ritonavir
		CHEMICAL:ganciclovir
		CHEMICAL:oseltamivir
		DISEASE:respiratory illness
		CHEMICAL:acyclovir
------------------------------------------------------
Drug/Chemical Compound: CHEMICAL:dobutamine
		TAXON:Virus
		SO:real-time reverse transcriptase-polymerase chain
		GO:apical segments
		GGP:troponin T
		CHEBI:drugs
		GGP:NT-proBNP
		GGP:pro-brain natriuretic peptide
		SO:sequences
		TAXON:coronavirus
		CHEBI:steroids
		CHEBI:chloroquine
		PROTEIN:high-sensitivity troponin T
		DNA:T2-mapping sequences
		PROTEIN:tau
		PROTEIN:COVID-19
		PROTEIN:N-terminal pro-brain natriuretic
		DNA:cardiac care unit
		DISEASE:coronavirus disease 2019
		DISEASE:biventricular myocardial edema
		DISEASE:acute respiratory syndrome coronavirus 2
		DISEASE:myocarditis
		DISEASE:obstructive coronary disease
		DISEASE:biventricular myocardial interstitial edema
		DISEASE:afebrile
		DISEASE:fatigue
		DISEASE:infection
		DISEASE:interstitial pneumonia
		DISEASE:hypotensive
		DISEASE:ventricular dysfunction
		DISEASE:myocardial inflammation
		DISEASE:influenzalike syndrome
		CHEMICAL:gadolinium
		CHEMICAL:chloroquine
		DISEASE:dry cough
		DISEASE:fever
		DISEASE:acute myopericarditis
		CHEMICAL:lopinavir/ritonavir
		DISEASE:systolic dysfunction
		DISEASE:heart failure
		CHEMICAL:steroids
		DISEASE:Virus infection
		CHEMICAL:SARS-CoV-2
------------------------------------------------------
Drug/Chemical Compound: CHEMICAL:gadolinium
		TAXON:Virus
		SO:real-time reverse transcriptase-polymerase chain
		GO:apical segments
		GGP:troponin T
		CHEBI:drugs
		GGP:NT-proBNP
		GGP:pro-brain natriuretic peptide
		SO:sequences
		TAXON:coronavirus
		CHEBI:steroids
		CHEBI:chloroquine
		PROTEIN:high-sensitivity troponin T
		DNA:T2-mapping sequences
		PROTEIN:tau
		PROTEIN:COVID-19
		PROTEIN:N-terminal pro-brain natriuretic
		DNA:cardiac care unit
		DISEASE:coronavirus disease 2019
		CHEMICAL:dobutamine
		DISEASE:biventricular myocardial edema
		DISEASE:acute respiratory syndrome coronavirus 2
		DISEASE:myocarditis
		DISEASE:obstructive coronary disease
		DISEASE:biventricular myocardial interstitial edema
		DISEASE:afebrile
		DISEASE:fatigue
		DISEASE:infection
		DISEASE:interstitial pneumonia
		DISEASE:hypotensive
		DISEASE:ventricular dysfunction
		DISEASE:myocardial inflammation
		DISEASE:influenzalike syndrome
		CHEMICAL:chloroquine
		DISEASE:dry cough
		DISEASE:fever
		DISEASE:acute myopericarditis
		CHEMICAL:lopinavir/ritonavir
		DISEASE:systolic dysfunction
		DISEASE:heart failure
		CHEMICAL:steroids
		DISEASE:Virus infection
		CHEMICAL:SARS-CoV-2
------------------------------------------------------
Drug/Chemical Compound: CHEMICAL:Tilorone
		CHEBI:dihydrochloride
		GO:antivirals
		TAXON:viruses
		TAXON:coronavirus
		CHEBI:drugs
		TAXON:virus outbreaks
		CHEBI:drug
		DISEASE:Chikungunya
		DISEASE:coronavirus severe acute respiratory syndrome coronavirus 2
		DISEASE:Respiratory Syndrome
		CHEMICAL:SARS-CoV-2
		CHEMICAL:tilorone dihydrochloride
------------------------------------------------------
Drug/Chemical Compound: CHEMICAL:tilorone dihydrochloride
		CHEBI:dihydrochloride
		GO:antivirals
		TAXON:viruses
		TAXON:coronavirus
		CHEBI:drugs
		TAXON:virus outbreaks
		CHEBI:drug
		CHEMICAL:Tilorone
		DISEASE:Chikungunya
		DISEASE:coronavirus severe acute respiratory syndrome coronavirus 2
		DISEASE:Respiratory Syndrome
		CHEMICAL:SARS-CoV-2
------------------------------------------------------
Drug/Chemical Compound: CHEMICAL:enalapril
		CHEBI:angiotensin-converting-enzyme inhibitors
		GGP:angiotensin II receptor blockers
		CHEBI:drug
		PROTEIN:angiotensin II receptor blockers
		DISEASE:SARS-CoV-2 infection
		CHEMICAL:angiotensin II
		CHEMICAL:losartan
------------------------------------------------------
Drug/Chemical Compound: CHEMICAL:losartan
		CHEBI:angiotensin-converting-enzyme inhibitors
		GGP:angiotensin II receptor blockers
		CHEBI:drug
		PROTEIN:angiotensin II receptor blockers
		DISEASE:SARS-CoV-2 infection
		CHEMICAL:angiotensin II
		CHEMICAL:enalapril
		GGP:ACE2
		TAXON:virus mutations
		SO:peptides
		GGP:angiotensin receptor 1
		TAXON:virus
		SO:enzyme
		GGP:AT1R blockers
		SO:mutations
		SO:binding site
		TAXON:coronavirus
		PROTEIN:AT1R blockers
		PROTEIN:angiotensin-converting enzyme 2
		PROTEIN:angiotensin receptor 1 (AT1R) blockers
		DNA:binding site
		PROTEIN:ACE2
		DISEASE:fatalities
		DISEASE:coronavirus COVID-19
		DISEASE:SARS
		DISEASE:aggressiveness
		CHEMICAL:angiotensin
		DISEASE:MERS
		CHEMICAL:SARS-CoV-2
		DISEASE:SARS-CoV-2 infections
		DISEASE:coronavirus mutations
------------------------------------------------------
Drug/Chemical Compound: CHEMICAL:glucocorticoids
		TAXON:human beings
		SO:sequence mutation
		CHEBI:glucocorticoids
		GGP:ACE2
		SO:methylation
		CHEBI:lactate
		CHEBI:antibiotics
		PROTEIN:m(6)A
		PROTEIN:ACE2
		DNA:Wuhan
		DISEASE:headache
		DISEASE:nausea
		DISEASE:diarrhoea
		DISEASE:shortness of breath
		DISEASE:SARS-CoV-2-infected disease
		DISEASE:outbreak
		DISEASE:COVID-19
		CHEMICAL:SARS-CoV-2
		DISEASE:liver disease
		DISEASE:fever
		CHEMICAL:lactate
		DISEASE:vomiting
		DISEASE:GI symptoms
------------------------------------------------------
Drug/Chemical Compound: CHEMICAL:saquinavir
		TAXON:SARS-CoV
		CHEBI:protease inhibitors
		CHEBI:chemical
		GGP:HIV-1 protease inhibitors
		CL:HIV inhibitors
		CHEBI:compounds
		GGP:SARS-CoV-2
		CHEBI:molecular
		TAXON:coronavirus
		GGP:Direct-acting antivirals
		TAXON:viral
		PROTEIN:SARS-CoV main protease
		PROTEIN:www.zinc.docking.org
		PROTEIN:SARS-CoV-2 main protease
		DISEASE:viral infections
		DISEASE:coronavirus
		CHEMICAL:SARS-CoV-2
		CHEMICAL:lopinavir, ritonavir
------------------------------------------------------
Drug/Chemical Compound: CHEMICAL:heparin
		CHEBI:chemical
		CHEBI:molecular
		CHEBI:heparin
		PROTEIN:early intravenous immunoglobulin
		DISEASE:infectious disease
		CHEMICAL:Li
		DISEASE:SARS-CoV-2 infection
		DISEASE:COVID-19
		DISEASE:multiorgan
		DISEASE:abnormality of coagulation function
		TAXON:Coronavirus
		TAXON:virus
		TAXON:humans
		CHEBI:heparin anticoagulant
		CHEBI:drug
		GO:immunoglobulin
		TAXON:viral
		DNA:COVID-19
		PROTEIN:high-doses intravenous immunoglobulin
		CELL_LINE:Wuhan, China
		DISEASE:infection
		DISEASE:acute respiratory syndrome coronavirus 2
		DISEASE:SARS
		DISEASE:organ complications
		DISEASE:outbreak
		CHEMICAL:SARS-CoV-2
		DISEASE:Coronavirus disease 2019
		DISEASE:MERS
		DISEASE:viral pneumonia
------------------------------------------------------
Drug/Chemical Compound: CHEMICAL:azithromycin
		CHEBI:hydroxychloroquine
		CHEBI:Chloroquine
		TAXON:virus
		CHEBI:Azithromycin
		TAXON:viral
		CHEMICAL:Chloroquine
		CHEMICAL:hydroxychloroquine
		CHEMICAL:Azithromycin
		CHEMICAL:SARS-CoV-2
		DISEASE:respiratory tract infection
------------------------------------------------------
Drug/Chemical Compound: CHEMICAL:Fedratinib
		GGP:JAK2 inhibitor
		PROTEIN:JAK2
		CHEMICAL:TH17
		CHEMICAL:SARS-CoV-2
------------------------------------------------------
Drug/Chemical Compound: CHEMICAL:Kaletra
		CL:lymphocyte
		GGP:lactate dehydrogenase
		CHEBI:corticosteroids
		GGP:C-reactive protein
		GGP:aspartate aminotransferase
		GGP:d-dimer
		TAXON:coronavirus
		TAXON:viral
		PROTEIN:d-dimer
		PROTEIN:aspartate aminotransferase
		PROTEIN:C-reactive protein
		PROTEIN:Pt
		PROTEIN:interferon
		PROTEIN:COVID-19
		PROTEIN:ALB
		PROTEIN:PCT
		PROTEIN:APTT
		PROTEIN:lactate dehydrogenase
		DISEASE:cardiovascular disease
		DISEASE:cough
		DISEASE:infectious disease
		DISEASE:malignancy
		CHEMICAL:Pt
		DISEASE:opacity
		CHEMICAL:corticosteroids
		DISEASE:hypertension
		CHEMICAL:SARS-CoV-2
		DISEASE:diabetes
		CHEMICAL:TCM
		DISEASE:fever
		DISEASE:fatigue
		CHEMICAL:aspartate
		DISEASE:viral pneumonia
		CHEMICAL:lactate
		DISEASE:infection
		CHEMICAL:lopinavir/ritonavir
		DISEASE:coronavirus disease 2019
		DISEASE:infections
		DISEASE:pneumonia
		DISEASE:COVID-19
		DISEASE:COVID-19 infection
------------------------------------------------------
Drug/Chemical Compound: CHEMICAL:dactinomycin
		SO:nucleotide sequence
		TAXON:human cell
		CHEBI:dactinomycin
		TAXON:human
		CHEBI:mercaptopurine
		CHEBI:toremifene
		CHEBI:Drug
		CHEBI:proteins
		GGP:SARS-CoV-2
		CHEBI:drugs
		CHEBI:drug
		SO:genomes
		TAXON:Human coronaviruses
		CHEBI:emodin
		SO:sequence
		SO:evolutionarily conserved regions
		TAXON:coronavirus
		PROTEIN:HCoVs
		PROTEIN:envelope and nucleocapsid proteins
		CELL_LINE:human cell lines
		PROTEIN:Human coronaviruses
		PROTEIN:SARS-CoV.
		DISEASE:acute respiratory syndrome coronavirus
		CHEMICAL:sirolimus
		CHEMICAL:toremifene
		CHEMICAL:nucleotide
		DISEASE:coronavirus (2019-nCoV
		CHEMICAL:melatonin
		CHEMICAL:mercaptopurine
		CHEMICAL:emodin
		CHEMICAL:2019-nCoV/SARS-CoV-2
		CHEMICAL:SARS-CoV-2
------------------------------------------------------
Drug/Chemical Compound: CHEMICAL:toremifene
		SO:nucleotide sequence
		TAXON:human cell
		CHEBI:dactinomycin
		TAXON:human
		CHEBI:mercaptopurine
		CHEBI:toremifene
		CHEBI:Drug
		CHEBI:proteins
		GGP:SARS-CoV-2
		CHEBI:drugs
		CHEBI:drug
		SO:genomes
		TAXON:Human coronaviruses
		CHEBI:emodin
		SO:sequence
		SO:evolutionarily conserved regions
		TAXON:coronavirus
		PROTEIN:HCoVs
		PROTEIN:envelope and nucleocapsid proteins
		CELL_LINE:human cell lines
		PROTEIN:Human coronaviruses
		PROTEIN:SARS-CoV.
		CHEMICAL:dactinomycin
		DISEASE:acute respiratory syndrome coronavirus
		CHEMICAL:sirolimus
		CHEMICAL:nucleotide
		DISEASE:coronavirus (2019-nCoV
		CHEMICAL:melatonin
		CHEMICAL:mercaptopurine
		CHEMICAL:emodin
		CHEMICAL:2019-nCoV/SARS-CoV-2
		CHEMICAL:SARS-CoV-2
------------------------------------------------------
Drug/Chemical Compound: CHEMICAL:mercaptopurine
		SO:nucleotide sequence
		TAXON:human cell
		CHEBI:dactinomycin
		TAXON:human
		CHEBI:mercaptopurine
		CHEBI:toremifene
		CHEBI:Drug
		CHEBI:proteins
		GGP:SARS-CoV-2
		CHEBI:drugs
		CHEBI:drug
		SO:genomes
		TAXON:Human coronaviruses
		CHEBI:emodin
		SO:sequence
		SO:evolutionarily conserved regions
		TAXON:coronavirus
		PROTEIN:HCoVs
		PROTEIN:envelope and nucleocapsid proteins
		CELL_LINE:human cell lines
		PROTEIN:Human coronaviruses
		PROTEIN:SARS-CoV.
		CHEMICAL:dactinomycin
		DISEASE:acute respiratory syndrome coronavirus
		CHEMICAL:sirolimus
		CHEMICAL:toremifene
		CHEMICAL:nucleotide
		DISEASE:coronavirus (2019-nCoV
		CHEMICAL:melatonin
		CHEMICAL:emodin
		CHEMICAL:2019-nCoV/SARS-CoV-2
		CHEMICAL:SARS-CoV-2
------------------------------------------------------
Drug/Chemical Compound: CHEMICAL:remdesivir
		CHEBI:Teicoplanin
		TAXON:outbreaks
		TAXON:human cells
		TAXON:coronavirus
		CHEBI:antibiotic
		CHEBI:Chloroquine
		TAXON:virus
		GGP:SARS-Cov-2
		CHEBI:drug
		GGP:MERS-CoV
		TAXON:viral
		CHEBI:teicoplanin
		CELL_TYPE:human cells
		PROTEIN:teicoplanin
		DNA:Wuhan region
		PROTEIN:SARS-Cov-2
		DISEASE:acute respiratory syndrome coronavirus 2
		CHEMICAL:Chloroquine
		DISEASE:staphylococcal infections
		CHEMICAL:Teicoplanin
		DISEASE:pneumonia
		CHEMICAL:ribavirin
		CHEMICAL:SARS-Cov-2
		CHEMICAL:SARS-CoV-2
		DISEASE:coronavirus
		CHEMICAL:ritonavir
		DISEASE:respiratory syndrome
		CHEMICAL:teicoplanin
		CHEMICAL:lopinavir
------------------------------------------------------
Drug/Chemical Compound: CHEMICAL:ritonavir
		CHEBI:Teicoplanin
		TAXON:outbreaks
		TAXON:human cells
		TAXON:coronavirus
		CHEBI:antibiotic
		CHEBI:Chloroquine
		TAXON:virus
		GGP:SARS-Cov-2
		CHEBI:drug
		GGP:MERS-CoV
		TAXON:viral
		CHEBI:teicoplanin
		CELL_TYPE:human cells
		PROTEIN:teicoplanin
		DNA:Wuhan region
		PROTEIN:SARS-Cov-2
		CHEMICAL:remdesivir
		DISEASE:acute respiratory syndrome coronavirus 2
		CHEMICAL:Chloroquine
		DISEASE:staphylococcal infections
		CHEMICAL:Teicoplanin
		DISEASE:pneumonia
		CHEMICAL:ribavirin
		CHEMICAL:SARS-Cov-2
		CHEMICAL:SARS-CoV-2
		DISEASE:coronavirus
		DISEASE:respiratory syndrome
		CHEMICAL:teicoplanin
		CHEMICAL:lopinavir
------------------------------------------------------
Drug/Chemical Compound: CHEMICAL:teicoplanin
		CHEBI:Teicoplanin
		TAXON:outbreaks
		TAXON:human cells
		TAXON:coronavirus
		CHEBI:antibiotic
		CHEBI:Chloroquine
		TAXON:virus
		GGP:SARS-Cov-2
		CHEBI:drug
		GGP:MERS-CoV
		TAXON:viral
		CHEBI:teicoplanin
		CELL_TYPE:human cells
		PROTEIN:teicoplanin
		DNA:Wuhan region
		PROTEIN:SARS-Cov-2
		CHEMICAL:remdesivir
		DISEASE:acute respiratory syndrome coronavirus 2
		CHEMICAL:Chloroquine
		DISEASE:staphylococcal infections
		CHEMICAL:Teicoplanin
		DISEASE:pneumonia
		CHEMICAL:ribavirin
		CHEMICAL:SARS-Cov-2
		CHEMICAL:SARS-CoV-2
		DISEASE:coronavirus
		CHEMICAL:ritonavir
		DISEASE:respiratory syndrome
		CHEMICAL:lopinavir
------------------------------------------------------
Drug/Chemical Compound: CHEMICAL:arbidol
		GGP:day14
		GGP:LPV/r
		TAXON:coronavirus
		GGP:SARS-CoV-2
		PROTEIN:COVID-19
		PROTEIN:CT
		CHEMICAL:lopinavir/ritonavir(LPV/r
		DISEASE:laboratory-confirmed COVID-19
		DISEASE:pneumonia
		CHEMICAL:coronavirus
		CHEMICAL:SARS-CoV-2
		DISEASE:COVID-19
		CHEMICAL:LPV/r
		TAXON:virus
		GGP:SFJDC
		TAXON:Shufeng
		CHEMICAL:lopinavir/ritonavir
		CHEMICAL:Kaletra((R
		DISEASE:Pneumonia
		DISEASE:SFJDC
		CHEMICAL:Shufeng Jiedu Capsule
------------------------------------------------------
Drug/Chemical Compound: CHEMICAL:zanamivir
		SO:genetically
		CHEBI:neuraminidase inhibitors
		CHEBI:Drugs
		CHEBI:drugs
		GO:antibodies
		TAXON:coronavirus
		PROTEIN:monoclonal antibodies
		PROTEIN:interferon-beta
		DISEASE:acute respiratory syndrome coronavirus
		CHEMICAL:lopinavir/ritonavir
		DISEASE:pneumonia
		CHEMICAL:ribavirin
		CHEMICAL:ganciclovir
		CHEMICAL:oseltamivir
		DISEASE:coronavirus
		DISEASE:respiratory syndrome
		DISEASE:respiratory illness
		CHEMICAL:acyclovir
------------------------------------------------------
Drug/Chemical Compound: CHEMICAL:ganciclovir
		SO:genetically
		CHEBI:neuraminidase inhibitors
		CHEBI:Drugs
		CHEBI:drugs
		GO:antibodies
		TAXON:coronavirus
		PROTEIN:monoclonal antibodies
		PROTEIN:interferon-beta
		CHEMICAL:zanamivir
		DISEASE:acute respiratory syndrome coronavirus
		CHEMICAL:lopinavir/ritonavir
		DISEASE:pneumonia
		CHEMICAL:ribavirin
		CHEMICAL:oseltamivir
		DISEASE:coronavirus
		DISEASE:respiratory syndrome
		DISEASE:respiratory illness
		CHEMICAL:acyclovir
------------------------------------------------------
Drug/Chemical Compound: CHEMICAL:oseltamivir
		SO:genetically
		CHEBI:neuraminidase inhibitors
		CHEBI:Drugs
		CHEBI:drugs
		GO:antibodies
		TAXON:coronavirus
		PROTEIN:monoclonal antibodies
		PROTEIN:interferon-beta
		CHEMICAL:zanamivir
		DISEASE:acute respiratory syndrome coronavirus
		CHEMICAL:lopinavir/ritonavir
		DISEASE:pneumonia
		CHEMICAL:ribavirin
		CHEMICAL:ganciclovir
		DISEASE:coronavirus
		DISEASE:respiratory syndrome
		DISEASE:respiratory illness
		CHEMICAL:acyclovir
------------------------------------------------------
Drug/Chemical Compound: CHEMICAL:acyclovir
		SO:genetically
		CHEBI:neuraminidase inhibitors
		CHEBI:Drugs
		CHEBI:drugs
		GO:antibodies
		TAXON:coronavirus
		PROTEIN:monoclonal antibodies
		PROTEIN:interferon-beta
		CHEMICAL:zanamivir
		DISEASE:acute respiratory syndrome coronavirus
		CHEMICAL:lopinavir/ritonavir
		DISEASE:pneumonia
		CHEMICAL:ribavirin
		CHEMICAL:ganciclovir
		CHEMICAL:oseltamivir
		DISEASE:coronavirus
		DISEASE:respiratory syndrome
		DISEASE:respiratory illness
------------------------------------------------------
Drug/Chemical Compound: CHEMICAL:Pangolin
		SO:genes
		CHEBI:pyrimidine
		GO:membrane
		TAXON:C.
		SO:genome
		SO:relative synonymous codons
		SO:codons
		CHEBI:purines
		CHEBI:proteins
		CHEBI:nucleotide
		SO:RNA
		SO:codon
		TAXON:pangolins
		SO:gene
		PROTEIN:RNA-dependent RNA polymerase
		PROTEIN:Nucleocapsid (N) genes
		DNA:nonstructural genes
		PROTEIN:Beta-CoV
		PROTEIN:protease
		PROTEIN:SARS-CoV-2 structural proteins
		PROTEIN:ENc
		DNA:structural genes
		PROTEIN:Spike (S), Envelope (E)
		DNA:high-frequency codons
		PROTEIN:pangolins
		DNA:Mpro genes
		CHEMICAL:pyrimidine
		DISEASE:acute respiratory syndrome coronavirus 2
		CHEMICAL:purines
		DISEASE:SARS
		CHEMICAL:nucleotide
		CHEMICAL:Nucleocapsid
		DISEASE:MERS
		CHEMICAL:SARS-CoV-2
		DISEASE:respiratory syndrome
		CHEMICAL:over-biased
------------------------------------------------------
Drug/Chemical Compound: CHEMICAL:favipiravir
		GO:antivirals
		TAXON:virus
		CHEBI:drugs
		TAXON:coronavirus
		CHEBI:chloroquine
		CHEMICAL:SARS-CoV-2
		DISEASE:coronavirus disease 2019
		CHEMICAL:chloroquine
------------------------------------------------------
Drug/Chemical Compound: CHEMICAL:niclosamide
		TAXON:human adenovirus
		TAXON:HCV
		GGP:SARS-CoV
		CHEBI:niclosamide
		CHEBI:drug
		GGP:MERS-CoV
		TAXON:viral
		PROTEIN:MERS-CoV
		PROTEIN:COVID-19
		DNA:ZIKV
		PROTEIN:SARS-CoV
		DISEASE:viral infections
		DISEASE:coronavirus disease 2019
------------------------------------------------------
