# Supplementary material for: The Anatomy of the SARS-CoV-2 Biomedical Literature: Introducing the CovidX Network Algorithm for Drug Repurposing Recommendation
Source: J Med Internet Res. 2020 Aug 20;22(8):e21169. doi: 10.2196/21169 (PMC7474417; doi:10.2196/21169)
Supplement: Multimedia Appendix 1 [file jmir_v22i8e21169_app1.zip › results/top-10-drugs-and-biological-features.txt]

Current Drug: chemical:remdesivir
		Related enttity: chebi:protease inhibitors
		Related enttity: taxon:coronavirus
		Related enttity: chebi:synthetic
		Related enttity: chebi:drug
		Related enttity: taxon:virus
		Related enttity: chebi:inhibitors
		Related enttity: taxon:viral
		Related enttity: chebi:compounds
		Related enttity: chebi:drugs
		Related enttity: cell_line:wuhan, china has
		Related enttity: protein:sars
		Related enttity: protein:coronaviruses
		Related enttity: protein:chymotrypsin-like protease
		Related enttity: chemical:flavone
		Related enttity: chemical:coumarine
		Related enttity: chemical:saquinavir
		Related enttity: disease:infection
		Related enttity: disease:sars
		Related enttity: disease:coronavirus
		Related enttity: chemical:darunavir
		Related enttity: taxon:viruses
		Related enttity: taxon:human coronavirus
		Related enttity: so:rna
		Related enttity: chebi:guanosine
		Related enttity: ggp:sars-cov-2
		Related enttity: ggp:rdrp
		Related enttity: taxon:animal-human
		Related enttity: protein:idx-184
		Related enttity: protein:significance
		Related enttity: protein:rna-dependent rna polymerase
		Related enttity: dna:yak
		Related enttity: dna:rdrp
		Related enttity: protein:rdrp
		Related enttity: protein:anti-rdrp
		Related enttity: chemical:sofosbuvir
		Related enttity: disease:deaths
		Related enttity: chemical:idx-184
		Related enttity: chemical:ribavirin
		Related enttity: disease:pneumonia
		Related enttity: disease:setrobuvir
		Related enttity: disease:yak
		Related enttity: disease:infections
		Related enttity: chemical:tenofovir
		Related enttity: chemical:galidesivir
		Related enttity: disease:viral infection covid-19
		Related enttity: disease:toxicity
		Related enttity: chemical:guanosine
		Related enttity: cl:mesenchymal stem cells
		Related enttity: chebi:hydroxychloroquine
		Related enttity: cl:uc-mscs
		Related enttity: cl:stem cells
		Related enttity: cell_type:stem cells
		Related enttity: cell_line:covid-19 with stem cells
		Related enttity: protein:inflammatory factors
		Related enttity: cell_type:umbilical cord mesenchymal stem cells
		Related enttity: cell_type:uc-mscs
		Related enttity: protein:unscrupulous actors.3
		Related enttity: protein:cytokine
		Related enttity: protein:covid-19
		Related enttity: cell_line:covid-19
		Related enttity: disease:septic shock
		Related enttity: chemical:msc
		Related enttity: chemical:hydroxychloroquine
		Related enttity: disease:cardiac injury
		Related enttity: disease:ards
		Related enttity: disease:multiorgan failure
		Related enttity: disease:covid-19 illness
		Related enttity: disease:secondary infection
		Related enttity: disease:death
		Related enttity: disease:respiratory distress syndrome
		Related enttity: disease:organ dysfunction
		Related enttity: disease:multiorgan
		Related enttity: disease:covid-19
		Related enttity: disease:organ damage
		Related enttity: disease:critically ill covid-19
		Related enttity: disease:edema
		Related enttity: chebi:steroids
		Related enttity: go:antivirals
		Related enttity: so:gaps
		Related enttity: protein:covid 19
		Related enttity: disease:smoking
		Related enttity: chemical:lopinavir ritonavir
		Related enttity: chemical:steroids
		Related enttity: disease:lymphopenia
		Related enttity: disease:hypertension
		Related enttity: disease:virus infection
		Related enttity: chebi:nucleotide
		Related enttity: ggp:nsp8
		Related enttity: chebi:triphosphate
		Related enttity: ggp:nsp7
		Related enttity: so:part a polyprotein
		Related enttity: chebi:nucleotides
		Related enttity: chebi:proteins
		Related enttity: so:excision
		Related enttity: ggp:nsp12
		Related enttity: go:active complex
		Related enttity: ggp:mers-cov
		Related enttity: chebi:atp
		Related enttity: chebi:compound
		Related enttity: so:rna polymerases
		Related enttity: taxon:rdv
		Related enttity: ggp:mers-cov rdrp
		Related enttity: taxon:human
		Related enttity: chebi:inhibitor
		Related enttity: so:rna viruses
		Related enttity: so:nucleotide analog inhibitor
		Related enttity: taxon:sars-cov
		Related enttity: so:position
		Related enttity: taxon:insect cells
		Related enttity: dna:rdv
		Related enttity: protein:nsp12
		Related enttity: protein:nsp7
		Related enttity: protein:mers-cov rdrp
		Related enttity: cell_type:insect cells
		Related enttity: protein:viral 3'-5' exonuclease
		Related enttity: protein:rdrps
		Related enttity: protein:nsp8
		Related enttity: protein:mers-cov nonstructural proteins nsp5
		Related enttity: protein:position i+3
		Related enttity: protein:rna-dependent rna polymerases
		Related enttity: chemical:triphosphate
		Related enttity: chemical:rdv
		Related enttity: chemical:nucleotide
		Related enttity: disease:respiratory syndrome
		Related enttity: chemical:atp
		Related enttity: disease:acute respiratory syndrome coronavirus 2
		Related enttity: taxon:rhesus
		Related enttity: taxon:nonhuman
		Related enttity: taxon:mouse
		Related enttity: protein:coronavirus 2019-ncov.
		Related enttity: protein:mers-cov
		Related enttity: disease:mers
		Related enttity: disease:mers-cov infection
		Related enttity: chemical:gs-5734
		Related enttity: disease:mers-cov-induced clinical disease
		Related enttity: chebi:hormones
		Related enttity: chebi:chemical
		Related enttity: taxon:animal
		Related enttity: so:genome
		Related enttity: chebi:neuraminidase inhibitors
		Related enttity: chebi:molecules
		Related enttity: taxon:coronaviruses
		Related enttity: chebi:nucleoside
		Related enttity: so:peptide
		Related enttity: protein:shufengjiedu
		Related enttity: chemical:3tc
		Related enttity: chemical:tdf
		Related enttity: chemical:nucleoside
		Related enttity: chemical:chloroquine
		Related enttity: chebi:antibiotic
		Related enttity: chebi:teicoplanin
		Related enttity: taxon:outbreaks
		Related enttity: chebi:chloroquine
		Related enttity: taxon:human cells
		Related enttity: dna:wuhan region
		Related enttity: cell_type:human cells
		Related enttity: protein:teicoplanin
		Related enttity: protein:sars-cov-2
		Related enttity: disease:staphylococcal infections
		Related enttity: chemical:teicoplanin
		Related enttity: chemical:ritonavir
		Related enttity: chemical:lopinavir
---------------------------------------------------------
Current Drug: chemical:lopinavir/ritonavir
		Related enttity: chemical:chloroquine
		Related enttity: chemical:ribavirin
		Related enttity: taxon:coronavirus
		Related enttity: chebi:chloroquine
		Related enttity: go:apical segments
		Related enttity: so:sequences
		Related enttity: chebi:steroids
		Related enttity: taxon:virus
		Related enttity: so:real-time reverse transcriptase-polymerase chain
		Related enttity: ggp:nt-probnp
		Related enttity: ggp:troponin t
		Related enttity: ggp:pro-brain natriuretic peptide
		Related enttity: chebi:drugs
		Related enttity: protein:tau
		Related enttity: protein:n-terminal pro-brain natriuretic
		Related enttity: protein:high-sensitivity troponin t
		Related enttity: dna:cardiac care unit
		Related enttity: dna:t2-mapping sequences
		Related enttity: protein:covid-19
		Related enttity: disease:coronavirus disease 2019
		Related enttity: disease:systolic dysfunction
		Related enttity: disease:myocarditis
		Related enttity: disease:hypotensive
		Related enttity: disease:heart failure
		Related enttity: chemical:steroids
		Related enttity: disease:biventricular myocardial interstitial edema
		Related enttity: disease:acute myopericarditis
		Related enttity: disease:biventricular myocardial edema
		Related enttity: disease:afebrile
		Related enttity: disease:influenzalike syndrome
		Related enttity: disease:myocardial inflammation
		Related enttity: disease:obstructive coronary disease
		Related enttity: chemical:dobutamine
		Related enttity: disease:interstitial pneumonia
		Related enttity: chemical:gadolinium
		Related enttity: disease:fatigue
		Related enttity: disease:virus infection
		Related enttity: disease:infection
		Related enttity: disease:fever
		Related enttity: disease:dry cough
		Related enttity: disease:acute respiratory syndrome coronavirus 2
		Related enttity: disease:ventricular dysfunction
		Related enttity: taxon:viral rna
		Related enttity: protein:/=22/min
		Related enttity: protein:covid
		Related enttity: rna:viral rna
		Related enttity: disease:covid-19
		Related enttity: disease:diabetes mellitus
		Related enttity: disease:mers
		Related enttity: disease:throat
		Related enttity: disease:sars-cov-2-infected
		Related enttity: disease:acute respiratory syndrome
		Related enttity: disease:chronic lung disease
		Related enttity: disease:respiratory syndrome
		Related enttity: disease:organ dysfunction
		Related enttity: disease:2,924 deaths
		Related enttity: disease:sars
		Related enttity: disease:renal failure
		Related enttity: disease:hypotension
		Related enttity: disease:immunocompromised
		Related enttity: disease:respiratory distress
		Related enttity: go:antibodies
		Related enttity: so:genetically
		Related enttity: chebi:neuraminidase inhibitors
		Related enttity: protein:interferon-beta
		Related enttity: protein:monoclonal antibodies
		Related enttity: chemical:acyclovir
		Related enttity: chemical:ganciclovir
		Related enttity: chemical:zanamivir
		Related enttity: disease:pneumonia
		Related enttity: disease:acute respiratory syndrome coronavirus
		Related enttity: disease:respiratory illness
		Related enttity: disease:coronavirus
		Related enttity: chemical:oseltamivir
		Related enttity: ggp:mers-cov
		Related enttity: ggp:interferon beta
		Related enttity: chebi:protease inhibitors
		Related enttity: taxon:non-human animal
		Related enttity: chebi:compound
		Related enttity: ggp:covid-2019
		Related enttity: taxon:mice
		Related enttity: so:nucleotide analog prodrug
		Related enttity: taxon:virus type
		Related enttity: ggp:hiv-1
		Related enttity: ggp:sars-cov
		Related enttity: taxon:human
		Related enttity: chebi:compounds
		Related enttity: so:transgenic
		Related enttity: protein:mers-cov
		Related enttity: protein:mers-cov.
		Related enttity: protein:sars-cov. lpv/rtv-infb
		Related enttity: cell_line:tissue cultures
		Related enttity: protein:gs-5734
		Related enttity: protein:sars-cov
		Related enttity: protein:lpv/rtv-infb
		Related enttity: protein:interferon beta
		Related enttity: chemical:covid-2019
		Related enttity: chemical:nucleotide
		Related enttity: chemical:lpv/rtv-infb
		Related enttity: disease:respiratory syndrome corona
		Related enttity: chemical:gs-5734
		Related enttity: chemical:mers-cov.
		Related enttity: chemical:sars-cov. lpv/rtv-infb
		Related enttity: disease:coronavirus infections
		Related enttity: disease:high-morbidity
		Related enttity: disease:ebola virus infections
		Related enttity: disease:human immunodeficiency virus type 1
		Related enttity: disease:respiratory coronavirus
		Related enttity: disease:infections
		Related enttity: disease:coronavirus sars-cov-2
		Related enttity: chebi:in10
		Related enttity: chebi:acid
		Related enttity: taxon:viral nucleic acids
		Related enttity: taxon:bacterial
		Related enttity: chebi:oxygen
		Related enttity: chebi:water
		Related enttity: taxon:viral
		Related enttity: so:integrated
		Related enttity: protein:pct
		Related enttity: protein:procalcitonin
		Related enttity: protein:cytokine
		Related enttity: protein:inflammatory mediators
		Related enttity: disease:anti-secondary infection
		Related enttity: disease:fungal infection
		Related enttity: disease:hypoxemia
		Related enttity: disease:cluster ventilator-associated pneumonia
		Related enttity: chemical:lactobacillus
		Related enttity: chemical:identifyingcytokine
		Related enttity: chemical:nucleic acids
		Related enttity: disease:sars-cov-2 infection
		Related enttity: disease:secondary infection
		Related enttity: disease:shock
		Related enttity: chemical:in10
		Related enttity: chemical:bifidobacterium
		Related enttity: chemical:oxygen
		Related enttity: chemical:two-balance"strategyeffectively
		Related enttity: disease:anti-hyoxemia
		Related enttity: disease:anxiety
		Related enttity: chemical:abidol
		Related enttity: chemical:four-anti
		Related enttity: chemical:kaletra
		Related enttity: disease:covid-19 infection
		Related enttity: taxon:shufeng
		Related enttity: ggp:sfjdc
		Related enttity: disease:sfjdc
		Related enttity: chemical:shufeng jiedu capsule
		Related enttity: chemical:kaletra((r
		Related enttity: chemical:arbidol
---------------------------------------------------------
Current Drug: chemical:chloroquine
		Related enttity: chemical:hydroxychloroquine
		Related enttity: chebi:corticosteroids
		Related enttity: chebi:hydroxychloroquine
		Related enttity: chebi:chloroquine
		Related enttity: go:antibodies
		Related enttity: protein:antibodies
		Related enttity: disease:covid-19
		Related enttity: disease:coronavirus disease
		Related enttity: chemical:corticosteroids
		Related enttity: disease:acute respiratory syndrome coronavirus
		Related enttity: disease:sars-cov-2 infection
		Related enttity: disease:respiratory illness
		Related enttity: go:membrane
		Related enttity: taxon:virus
		Related enttity: protein:rnaaemia
		Related enttity: protein:ecmo
		Related enttity: disease:respiratory distress syndrome
		Related enttity: disease:organ dysfunction
		Related enttity: disease:infection
		Related enttity: disease:als
		Related enttity: chemical:ribavirin
		Related enttity: taxon:coronavirus
		Related enttity: go:apical segments
		Related enttity: so:sequences
		Related enttity: chebi:steroids
		Related enttity: so:real-time reverse transcriptase-polymerase chain
		Related enttity: ggp:nt-probnp
		Related enttity: ggp:troponin t
		Related enttity: ggp:pro-brain natriuretic peptide
		Related enttity: chebi:drugs
		Related enttity: protein:tau
		Related enttity: protein:n-terminal pro-brain natriuretic
		Related enttity: protein:high-sensitivity troponin t
		Related enttity: dna:cardiac care unit
		Related enttity: dna:t2-mapping sequences
		Related enttity: protein:covid-19
		Related enttity: disease:coronavirus disease 2019
		Related enttity: disease:systolic dysfunction
		Related enttity: disease:myocarditis
		Related enttity: disease:hypotensive
		Related enttity: disease:heart failure
		Related enttity: chemical:steroids
		Related enttity: disease:biventricular myocardial interstitial edema
		Related enttity: disease:acute myopericarditis
		Related enttity: disease:biventricular myocardial edema
		Related enttity: chemical:lopinavir/ritonavir
		Related enttity: disease:afebrile
		Related enttity: disease:influenzalike syndrome
		Related enttity: disease:myocardial inflammation
		Related enttity: disease:obstructive coronary disease
		Related enttity: chemical:dobutamine
		Related enttity: disease:interstitial pneumonia
		Related enttity: chemical:gadolinium
		Related enttity: disease:fatigue
		Related enttity: disease:virus infection
		Related enttity: disease:fever
		Related enttity: disease:dry cough
		Related enttity: disease:acute respiratory syndrome coronavirus 2
		Related enttity: disease:ventricular dysfunction
		Related enttity: taxon:outbreaks
		Related enttity: taxon:individuals
		Related enttity: taxon:viral
		Related enttity: disease:viral infections
		Related enttity: disease:deaths
		Related enttity: chemical:lockdowns
		Related enttity: disease:pneumonia
		Related enttity: disease:respiratory failure
		Related enttity: disease:infectious disease
		Related enttity: disease:infections
		Related enttity: chemical:2 - 2.5
		Related enttity: disease:cross-infection
		Related enttity: disease:acute respiratory syndrome 2
		Related enttity: chebi:chloroquine phosphate
		Related enttity: ggp:sars-cov-2
		Related enttity: chebi:drug chloroquine phosphate
		Related enttity: chebi:drug
		Related enttity: protein:anti-sars-cov-2
		Related enttity: disease:connective tissue diseases
		Related enttity: chemical:chloroquine
		Related enttity: chemical:chloroquine phosphate
		Related enttity: disease:acute respiratory syndrome
		Related enttity: disease:malaria
		Related enttity: disease:death
		Related enttity: chemical:anti-sars-cov-2
		Related enttity: disease:poisoning
		Related enttity: disease:respiratory disease
		Related enttity: disease:coronavirus [2019-ncov]
		Related enttity: disease:nosocomial infection
		Related enttity: disease:ground-glass opacity
		Related enttity: disease:respiratory syndrome
		Related enttity: chebi:inhibitor
		Related enttity: taxon:humans
		Related enttity: chebi:molecule
		Related enttity: protein:coronaviruses
		Related enttity: chemical:chloroquine/hydroxychloroquine
		Related enttity: disease:coronavirus (2019-ncov)
		Related enttity: disease:pulmonary infection
		Related enttity: chebi:hydroxychloroquine sulfate
		Related enttity: cl:cells
		Related enttity: protein:cytokine
		Related enttity: protein:ec50=5.47 mum
		Related enttity: cell_line:sars-cov-2 infected vero cells
		Related enttity: protein:ec50=0.72 mum
		Related enttity: chemical:hydroxychloroquine sulfate
		Related enttity: go:antivirals
		Related enttity: chemical:favipiravir
		Related enttity: chemical:azithromycin
		Related enttity: chebi:azithromycin
		Related enttity: disease:respiratory tract infection
		Related enttity: cl:t cell
		Related enttity: chebi:hcq
		Related enttity: disease:disease infection
		Related enttity: disease:ards
		Related enttity: chemical:cq
		Related enttity: chemical:hcq
		Related enttity: chebi:antibiotic
		Related enttity: ggp:mers-cov
		Related enttity: chebi:teicoplanin
		Related enttity: taxon:human cells
		Related enttity: dna:wuhan region
		Related enttity: cell_type:human cells
		Related enttity: protein:teicoplanin
		Related enttity: protein:sars-cov-2
		Related enttity: disease:staphylococcal infections
		Related enttity: chemical:remdesivir
		Related enttity: chemical:teicoplanin
		Related enttity: chemical:ritonavir
		Related enttity: disease:coronavirus
		Related enttity: chemical:lopinavir
---------------------------------------------------------
Current Drug: chemical:ribavirin
		Related enttity: chemical:remdesivir
		Related enttity: chemical:chloroquine
		Related enttity: chemical:sofosbuvir
		Related enttity: taxon:viruses
		Related enttity: taxon:human coronavirus
		Related enttity: taxon:coronavirus
		Related enttity: so:rna
		Related enttity: taxon:viral
		Related enttity: chebi:guanosine
		Related enttity: ggp:sars-cov-2
		Related enttity: taxon:virus
		Related enttity: ggp:rdrp
		Related enttity: taxon:animal-human
		Related enttity: chebi:drugs
		Related enttity: protein:idx-184
		Related enttity: protein:significance
		Related enttity: protein:rna-dependent rna polymerase
		Related enttity: dna:yak
		Related enttity: dna:rdrp
		Related enttity: protein:rdrp
		Related enttity: protein:anti-rdrp
		Related enttity: disease:deaths
		Related enttity: chemical:idx-184
		Related enttity: disease:pneumonia
		Related enttity: disease:setrobuvir
		Related enttity: disease:yak
		Related enttity: disease:infections
		Related enttity: chemical:tenofovir
		Related enttity: disease:sars
		Related enttity: chemical:galidesivir
		Related enttity: disease:viral infection covid-19
		Related enttity: disease:toxicity
		Related enttity: chemical:guanosine
		Related enttity: disease:coronavirus
		Related enttity: taxon:human
		Related enttity: so:sequence
		Related enttity: taxon:anti-hcv
		Related enttity: ggp:ribavirin
		Related enttity: ggp:hcov
		Related enttity: cell_line:wuhan, china (covid-19)
		Related enttity: protein:covid-19 rdrp
		Related enttity: rna:covid-19 rna dependent rna polymerase
		Related enttity: protein:sofosbuvir
		Related enttity: dna:wuhan covid-19 rdrp
		Related enttity: disease:mers
		Related enttity: disease:hcov disease
		Related enttity: disease:anti-hcv
		Related enttity: disease:viral infection
		Related enttity: go:membrane
		Related enttity: chebi:chloroquine
		Related enttity: protein:rnaaemia
		Related enttity: protein:ecmo
		Related enttity: disease:covid-19
		Related enttity: disease:respiratory distress syndrome
		Related enttity: disease:organ dysfunction
		Related enttity: disease:infection
		Related enttity: disease:als
		Related enttity: chebi:antibiotic
		Related enttity: ggp:mers-cov
		Related enttity: chebi:teicoplanin
		Related enttity: taxon:outbreaks
		Related enttity: taxon:human cells
		Related enttity: chebi:drug
		Related enttity: dna:wuhan region
		Related enttity: cell_type:human cells
		Related enttity: protein:teicoplanin
		Related enttity: protein:sars-cov-2
		Related enttity: disease:staphylococcal infections
		Related enttity: chemical:teicoplanin
		Related enttity: disease:respiratory syndrome
		Related enttity: disease:acute respiratory syndrome coronavirus 2
		Related enttity: chemical:ritonavir
		Related enttity: chemical:lopinavir
		Related enttity: go:antibodies
		Related enttity: so:genetically
		Related enttity: chebi:neuraminidase inhibitors
		Related enttity: protein:interferon-beta
		Related enttity: protein:monoclonal antibodies
		Related enttity: chemical:acyclovir
		Related enttity: chemical:ganciclovir
		Related enttity: chemical:zanamivir
		Related enttity: disease:acute respiratory syndrome coronavirus
		Related enttity: disease:respiratory illness
		Related enttity: chemical:lopinavir/ritonavir
		Related enttity: chemical:oseltamivir
---------------------------------------------------------
Current Drug: chemical:hydroxychloroquine
		Related enttity: chemical:remdesivir
		Related enttity: chebi:corticosteroids
		Related enttity: chebi:hydroxychloroquine
		Related enttity: chebi:chloroquine
		Related enttity: go:antibodies
		Related enttity: protein:antibodies
		Related enttity: disease:covid-19
		Related enttity: disease:coronavirus disease
		Related enttity: chemical:corticosteroids
		Related enttity: disease:acute respiratory syndrome coronavirus
		Related enttity: disease:sars-cov-2 infection
		Related enttity: disease:respiratory illness
		Related enttity: chemical:chloroquine
		Related enttity: taxon:coronavirus
		Related enttity: cl:mesenchymal stem cells
		Related enttity: cl:uc-mscs
		Related enttity: cl:stem cells
		Related enttity: taxon:virus
		Related enttity: cell_type:stem cells
		Related enttity: cell_line:covid-19 with stem cells
		Related enttity: protein:inflammatory factors
		Related enttity: cell_type:umbilical cord mesenchymal stem cells
		Related enttity: cell_type:uc-mscs
		Related enttity: protein:unscrupulous actors.3
		Related enttity: protein:cytokine
		Related enttity: protein:covid-19
		Related enttity: cell_line:covid-19
		Related enttity: disease:septic shock
		Related enttity: chemical:msc
		Related enttity: disease:coronavirus
		Related enttity: disease:cardiac injury
		Related enttity: disease:ards
		Related enttity: disease:multiorgan failure
		Related enttity: disease:covid-19 illness
		Related enttity: disease:secondary infection
		Related enttity: disease:death
		Related enttity: disease:deaths
		Related enttity: disease:respiratory distress syndrome
		Related enttity: disease:organ dysfunction
		Related enttity: disease:multiorgan
		Related enttity: disease:organ damage
		Related enttity: disease:critically ill covid-19
		Related enttity: disease:edema
		Related enttity: chebi:azithromycin
		Related enttity: taxon:viral
		Related enttity: chemical:azithromycin
		Related enttity: disease:respiratory tract infection
		Related enttity: cl:t cell
		Related enttity: chebi:hcq
		Related enttity: disease:disease infection
		Related enttity: disease:infection
		Related enttity: chemical:cq
		Related enttity: chemical:hcq
		Related enttity: chebi:chloroquine phosphate
		Related enttity: ggp:sars-cov-2
		Related enttity: chebi:hydroxychloroquine sulfate
		Related enttity: cl:cells
		Related enttity: chebi:drug
		Related enttity: chebi:drugs
		Related enttity: protein:ec50=5.47 mum
		Related enttity: cell_line:sars-cov-2 infected vero cells
		Related enttity: protein:ec50=0.72 mum
		Related enttity: chemical:hydroxychloroquine sulfate
		Related enttity: chemical:hydroxychloroquine
		Related enttity: disease:malaria
		Related enttity: disease:respiratory syndrome
		Related enttity: chemical:chloroquine phosphate
---------------------------------------------------------
Current Drug: chemical:rapamycin
		Related enttity: chemical:azithromycin
		Related enttity: chemical:doxycycline
		Related enttity: chemical:quercetin
		Related enttity: ggp:cd26
		Related enttity: chebi:azithromycin
		Related enttity: chebi:drug
		Related enttity: chebi:drugs
		Related enttity: taxon:host
		Related enttity: so:enzyme
		Related enttity: taxon:virus
		Related enttity: taxon:viral
		Related enttity: chebi:doxycycline
		Related enttity: ggp:ace-2
		Related enttity: chebi:compounds
		Related enttity: ggp:rapamycin
		Related enttity: chebi:protein
		Related enttity: ggp:il-6
		Related enttity: cl:cellular protein
		Related enttity: ggp:quercetin
		Related enttity: chebi:antibiotics
		Related enttity: ggp:sasp
		Related enttity: chebi:inhibitors
		Related enttity: protein:cd26
		Related enttity: protein:covid-19
		Related enttity: protein:angiotensin-converting enzyme 2
		Related enttity: protein:il-6
		Related enttity: protein:ace-2
		Related enttity: protein:sasp
		Related enttity: protein:beta-galactosidase
		Related enttity: disease:covid-19
		Related enttity: disease:mers
		Related enttity: disease:covid-19 disease
		Related enttity: chemical:sasp
		Related enttity: chemical:angiotensin
		Related enttity: disease:senescence
		Related enttity: disease:sars
		Related enttity: disease:covid-19 infection
		Related enttity: chemical:sirolimus
		Related enttity: chemical:everolimus
		Related enttity: chebi:rapamycin
		Related enttity: ggp:sirolimus
		Related enttity: ggp:rapalog everolimus
		Related enttity: protein:gerolavic
		Related enttity: chemical:rad001
		Related enttity: chemical:sars-cov-2 betacoronavirus
		Related enttity: disease:immunosenescence
		Related enttity: disease:comorbidity
		Related enttity: disease:infections
		Related enttity: disease:infection
		Related enttity: disease:decreased infection
		Related enttity: disease:infectious diseases
		Related enttity: disease:gerolavic infections
---------------------------------------------------------
Current Drug: chemical:statins
		Related enttity: chemical:statin
		Related enttity: taxon:coronavirus
		Related enttity: cl:cellular
		Related enttity: ggp:ang ii
		Related enttity: so:enzyme
		Related enttity: ggp:ace2
		Related enttity: so:enzymatic
		Related enttity: taxon:virus
		Related enttity: cl:host cell
		Related enttity: ggp:at1 receptor
		Related enttity: ggp:statin
		Related enttity: so:peptide
		Related enttity: chebi:inhibitors
		Related enttity: protein:at1 receptor antagonists
		Related enttity: protein:raas
		Related enttity: protein:ang ii
		Related enttity: protein:ang-(1-7
		Related enttity: protein:ace2
		Related enttity: protein:angiotensin-converting enzyme 2
		Related enttity: protein:raas blockers
		Related enttity: protein:covid-19
		Related enttity: protein:membrane-bound form
		Related enttity: disease:respiratory disease
		Related enttity: disease:cvds
		Related enttity: disease:sars-cov-2 infection
		Related enttity: disease:sars
		Related enttity: disease:cardiovascular disease
		Related enttity: disease:hypertension
		Related enttity: ggp:angiotensin receptor 2
		Related enttity: chebi:drug molecules
		Related enttity: ggp:angiotensin receptor
		Related enttity: chebi:drug
		Related enttity: taxon:viral
		Related enttity: chebi:drugs
		Related enttity: protein:angiotensin receptor 2
		Related enttity: protein:angiotensin receptor
		Related enttity: protein:sars-cov 2
		Related enttity: disease:covid-19
		Related enttity: chemical:angiotensin
		Related enttity: disease:virus disease
		Related enttity: disease:viral infection
		Related enttity: disease:viral disease
		Related enttity: disease:acute lung injury
		Related enttity: disease:sars-cov 2 virus
		Related enttity: disease:covid-19 infection
		Related enttity: ggp:angiotensin receptor blockers
		Related enttity: protein:tissue receptor
		Related enttity: protein:angiotensin receptor blockers
		Related enttity: disease:respiratory disease syndrome
		Related enttity: disease:ards
		Related enttity: disease:death
---------------------------------------------------------
Current Drug: chemical:sofosbuvir
		Related enttity: chemical:remdesivir
		Related enttity: taxon:viruses
		Related enttity: taxon:human coronavirus
		Related enttity: taxon:coronavirus
		Related enttity: so:rna
		Related enttity: taxon:viral
		Related enttity: chebi:guanosine
		Related enttity: ggp:sars-cov-2
		Related enttity: taxon:virus
		Related enttity: ggp:rdrp
		Related enttity: taxon:animal-human
		Related enttity: chebi:drugs
		Related enttity: protein:idx-184
		Related enttity: protein:significance
		Related enttity: protein:rna-dependent rna polymerase
		Related enttity: dna:yak
		Related enttity: dna:rdrp
		Related enttity: protein:rdrp
		Related enttity: protein:anti-rdrp
		Related enttity: disease:deaths
		Related enttity: chemical:idx-184
		Related enttity: chemical:ribavirin
		Related enttity: disease:pneumonia
		Related enttity: disease:setrobuvir
		Related enttity: disease:yak
		Related enttity: disease:infections
		Related enttity: chemical:tenofovir
		Related enttity: disease:sars
		Related enttity: chemical:galidesivir
		Related enttity: disease:viral infection covid-19
		Related enttity: disease:toxicity
		Related enttity: chemical:guanosine
		Related enttity: disease:coronavirus
		Related enttity: taxon:human
		Related enttity: so:sequence
		Related enttity: taxon:anti-hcv
		Related enttity: ggp:ribavirin
		Related enttity: ggp:hcov
		Related enttity: cell_line:wuhan, china (covid-19)
		Related enttity: protein:covid-19 rdrp
		Related enttity: rna:covid-19 rna dependent rna polymerase
		Related enttity: protein:sofosbuvir
		Related enttity: dna:wuhan covid-19 rdrp
		Related enttity: disease:mers
		Related enttity: disease:hcov disease
		Related enttity: disease:anti-hcv
		Related enttity: disease:viral infection
---------------------------------------------------------
Current Drug: chemical:sirolimus
		Related enttity: chebi:rapamycin
		Related enttity: ggp:sirolimus
		Related enttity: ggp:rapalog everolimus
		Related enttity: protein:gerolavic
		Related enttity: protein:covid-19
		Related enttity: chemical:everolimus
		Related enttity: chemical:rad001
		Related enttity: chemical:sars-cov-2 betacoronavirus
		Related enttity: disease:immunosenescence
		Related enttity: disease:comorbidity
		Related enttity: disease:infections
		Related enttity: disease:infection
		Related enttity: chemical:rapamycin
		Related enttity: disease:decreased infection
		Related enttity: disease:infectious diseases
		Related enttity: disease:gerolavic infections
		Related enttity: chebi:dactinomycin
		Related enttity: taxon:coronavirus
		Related enttity: taxon:human coronaviruses
		Related enttity: so:nucleotide sequence
		Related enttity: chebi:mercaptopurine
		Related enttity: ggp:sars-cov-2
		Related enttity: so:sequence
		Related enttity: chebi:drug
		Related enttity: so:genomes
		Related enttity: chebi:proteins
		Related enttity: so:evolutionarily conserved regions
		Related enttity: chebi:emodin
		Related enttity: taxon:human
		Related enttity: chebi:toremifene
		Related enttity: taxon:human cell
		Related enttity: chebi:drugs
		Related enttity: protein:sars-cov.
		Related enttity: protein:envelope and nucleocapsid proteins
		Related enttity: protein:hcovs
		Related enttity: cell_line:human cell lines
		Related enttity: protein:human coronaviruses
		Related enttity: chemical:nucleotide
		Related enttity: chemical:emodin
		Related enttity: chemical:melatonin
		Related enttity: disease:acute respiratory syndrome coronavirus
		Related enttity: chemical:mercaptopurine
		Related enttity: chemical:toremifene
		Related enttity: disease:coronavirus (2019-ncov
		Related enttity: chemical:2019-ncov/sars-cov-2
		Related enttity: chemical:dactinomycin
---------------------------------------------------------
Current Drug: chemical:azithromycin
		Related enttity: chemical:hydroxychloroquine
		Related enttity: ggp:cd26
		Related enttity: chebi:azithromycin
		Related enttity: chebi:drug
		Related enttity: chebi:drugs
		Related enttity: taxon:host
		Related enttity: so:enzyme
		Related enttity: taxon:virus
		Related enttity: taxon:viral
		Related enttity: chebi:doxycycline
		Related enttity: ggp:ace-2
		Related enttity: chebi:compounds
		Related enttity: ggp:rapamycin
		Related enttity: chebi:protein
		Related enttity: ggp:il-6
		Related enttity: cl:cellular protein
		Related enttity: ggp:quercetin
		Related enttity: chebi:antibiotics
		Related enttity: ggp:sasp
		Related enttity: chebi:inhibitors
		Related enttity: protein:cd26
		Related enttity: protein:covid-19
		Related enttity: protein:angiotensin-converting enzyme 2
		Related enttity: protein:il-6
		Related enttity: protein:ace-2
		Related enttity: protein:sasp
		Related enttity: protein:beta-galactosidase
		Related enttity: disease:covid-19
		Related enttity: disease:mers
		Related enttity: disease:covid-19 disease
		Related enttity: chemical:sasp
		Related enttity: chemical:angiotensin
		Related enttity: disease:senescence
		Related enttity: chemical:doxycycline
		Related enttity: chemical:quercetin
		Related enttity: disease:sars
		Related enttity: chemical:rapamycin
		Related enttity: disease:covid-19 infection
		Related enttity: chebi:chloroquine
		Related enttity: chebi:hydroxychloroquine
		Related enttity: chemical:azithromycin
		Related enttity: chemical:chloroquine
		Related enttity: disease:respiratory tract infection
---------------------------------------------------------
