# Supplementary material for: The Anatomy of the SARS-CoV-2 Biomedical Literature: Introducing the CovidX Network Algorithm for Drug Repurposing Recommendation
Source: J Med Internet Res. 2020 Aug 20;22(8):e21169. doi: 10.2196/21169 (PMC7474417; doi:10.2196/21169)
Supplement: Multimedia Appendix 1 [file jmir_v22i8e21169_app1.zip › results/drug-degree-betweenness.txt]

CHEMICAL:hydroxychloroquine	0.02127659574468085	0.005126319573814428
CHEMICAL:chloroquine	0.05319148936170213	0.05024680625346688
CHEMICAL:Azithromycin	0.010638297872340425	0.0
CHEMICAL:Doxycycline	0.010638297872340425	0.0
CHEMICAL:Quercetin	0.010638297872340425	0.0
CHEMICAL:Rapamycin	0.010638297872340425	0.0
CHEMICAL:methylprednisolone	0.02127659574468085	0.005431608004713705
CHEMICAL:statins	0.02127659574468085	0.001213758872144333
CHEMICAL:ARBs	0.02127659574468085	0.001213758872144333
CHEMICAL:ACEIs	0.02127659574468085	0.001213758872144333
CHEMICAL:Galidesivir	0.010638297872340425	0.0
CHEMICAL:Tenofovir	0.010638297872340425	0.0
CHEMICAL:Sofosbuvir	0.010638297872340425	0.0
CHEMICAL:Ribavirin	0.010638297872340425	0.0
CHEMICAL:ribavirin	0.02127659574468085	0.005431608004713705
CHEMICAL:dobutamine	0.010638297872340425	0.0
CHEMICAL:gadolinium	0.010638297872340425	0.0
CHEMICAL:Tilorone	0.010638297872340425	0.0
CHEMICAL:tilorone dihydrochloride	0.010638297872340425	0.0
CHEMICAL:glucocorticoids	0.02127659574468085	0.004017823098125087
CHEMICAL:heparin	0.02127659574468085	0.0010731777219241347
CHEMICAL:Kaletra	0.0425531914893617	0.010841716071310974
CHEMICAL:remdesivir	0.010638297872340425	0.0
CHEMICAL:ritonavir	0.010638297872340425	0.0
CHEMICAL:teicoplanin	0.010638297872340425	0.0
CHEMICAL:arbidol	0.02127659574468085	0.005431608004713705
CHEMICAL:zanamivir	0.010638297872340425	0.0
CHEMICAL:ganciclovir	0.010638297872340425	0.0
CHEMICAL:oseltamivir	0.010638297872340425	0.0
CHEMICAL:acyclovir	0.010638297872340425	0.0
