# Supplementary material for: The Anatomy of the SARS-CoV-2 Biomedical Literature: Introducing the CovidX Network Algorithm for Drug Repurposing Recommendation
Source: J Med Internet Res. 2020 Aug 20;22(8):e21169. doi: 10.2196/21169 (PMC7474417; doi:10.2196/21169)
Supplement: Multimedia Appendix 1 [file jmir_v22i8e21169_app1.zip › results/chem-names.txt]

glucose
trypsin
radioiodine
chlorine
alpha-ketoamide
pyridone
urea
Melatonin
adenosine
potassium
homo-trimer
Serine/Leucine
TNFalpha
IFNgamma
Nucleoside
flavone
coumarine
cyclodextrin
cholesterol
sterols
hydrogen peroxide
benzalkonium chloride
chlorhexidine digluconate
troponin
theaflavin
FcgammaRIIb
FcgammaRs
FcgammaR
ethanol
alpha - hydroxybutyrate
Creatinine
sodium
emodin
guanosine
purines
pyrimidine
sodium hypochlorite
ozone
leukotrienes
Arachidonic acid
prostaglandins
eicosapentaenoic
protectins
docosahexaenoic acid DHA
lipoxins
thromboxanes
resolvins
unsaturated fatty acids
DHA
maresins
IFN-gamma
triphosphate
ATP
lipopeptides
melatonin
angiotensin II
nucleic acids
Angiotensin II
Alanine
steroids
corticosteroids
AMP
bilirubin
creatine
alanine
TNF-alpha
creatinine
nucleic acid
aspartate
oxygen
angiotensin
nucleotide
amino acid
lactate
