# Supplementary material for: The Anatomy of the SARS-CoV-2 Biomedical Literature: Introducing the CovidX Network Algorithm for Drug Repurposing Recommendation
Source: J Med Internet Res. 2020 Aug 20;22(8):e21169. doi: 10.2196/21169 (PMC7474417; doi:10.2196/21169)
Supplement: Multimedia Appendix 1 [file jmir_v22i8e21169_app1.zip › results/sars-covid-2.chemicals.txt]

--------------------------
('CHEMICAL:Heidempergher', 0.0003624501631025734)
--------------------------
('CHEMICAL:volatile', 0.0003624501631025734)
--------------------------
--------------------------
('CHEMICAL:Tabletops', 0.0007249003262051468)
--------------------------
('CHEMICAL:COVID-19 post-disembarking', 0.0010873504893077202)
--------------------------
('CHEMICAL:3174', 0.0014498006524102935)
--------------------------
('CHEMICAL:3095, 3270', 0.0014498006524102935)
--------------------------
('CHEMICAL:Fedratinib', 0.0014498006524102935)
--------------------------
('CHEMICAL:TH17', 0.0014498006524102935)
--------------------------
('CHEMICAL:anti-SARS-COV-2', 0.0014498006524102935)
--------------------------
--------------------------
('CHEMICAL:App', 0.001812250815512867)
--------------------------
('CHEMICAL:Dipartimento della Protezione Civile', 0.001812250815512867)
--------------------------
('CHEMICAL:continents(1', 0.001812250815512867)
--------------------------
('CHEMICAL:Chines', 0.001812250815512867)
--------------------------
('CHEMICAL:progresse', 0.001812250815512867)
--------------------------
('CHEMICAL:{R}_0', 0.001812250815512867)
--------------------------
('CHEMICAL:Symptoms-based', 0.0021747009786154403)
--------------------------
('CHEMICAL:exposure-risk', 0.0021747009786154403)
--------------------------
('CHEMICAL:low-costs', 0.0021747009786154403)
--------------------------
('CHEMICAL:self-quarantine', 0.0021747009786154403)
--------------------------
('CHEMICAL:goggles-related', 0.0021747009786154403)
--------------------------
('CHEMICAL:Trizolbased', 0.0021747009786154403)
--------------------------
('CHEMICAL:3-4 members', 0.0021747009786154403)
--------------------------
('CHEMICAL:NCIP', 0.0021747009786154403)
--------------------------
('CHEMICAL:South-Korea', 0.0025371511417180137)
--------------------------
('CHEMICAL:enalapril', 0.0025371511417180137)
--------------------------

--------------------------
('CHEMICAL:mis-', 0.002899601304820587)
--------------------------
('CHEMICAL:<3', 0.002899601304820587)
--------------------------

--------------------------
('CHEMICAL:favipiravir', 0.002899601304820587)
--------------------------
('CHEMICAL:WHO-reported', 0.002899601304820587)


--------------------------
('CHEMICAL:ultra-TnI', 0.0032620514679231605)
--------------------------

--------------------------
('CHEMICAL:oxygen toxicity', 0.0032620514679231605)
--------------------------

--------------------------
('CHEMICAL:high-homology', 0.0032620514679231605)
--------------------------
('CHEMICAL:travel-', 0.0032620514679231605)
--------------------------

--------------------------
('CHEMICAL:spearing', 0.003624501631025734)
--------------------------
('CHEMICAL:AEDT', 0.003624501631025734)
--------------------------
('CHEMICAL:glucose', 0.003624501631025734)
--------------------------
('CHEMICAL:PG', 0.003624501631025734)
--------------------------
('CHEMICAL:severe-type COVID-19', 0.003624501631025734)
--------------------------
('CHEMICAL:Li', 0.003624501631025734)
--------------------------
('CHEMICAL:azithromycin', 0.003624501631025734)
--------------------------
('CHEMICAL:SARS-CoV-mediated inflammation', 0.003624501631025734)
--------------------------
('CHEMICAL:severe-type', 0.003624501631025734)
--------------------------
('CHEMICAL:Shufeng Jiedu Capsule', 0.003624501631025734)
--------------------------
('CHEMICAL:Kaletra((R', 0.003624501631025734)
--------------------------
('CHEMICAL:Methods-', 0.003986951794128307)
--------------------------
('CHEMICAL:SARS/MERS', 0.003986951794128307)
--------------------------
('CHEMICAL:self-isolate', 0.003986951794128307)
--------------------------
('CHEMICAL:betacoronavirus2', 0.003986951794128307)
--------------------------
('CHEMICAL:pseudovirus-based', 0.003986951794128307)
--------------------------
('CHEMICAL:2019-nCOV', 0.003986951794128307)
--------------------------
('CHEMICAL:Medium-risk', 0.004349401957230881)
--------------------------
('CHEMICAL:SARS-CoV-2-IgM', 0.004349401957230881)
--------------------------
('CHEMICAL:SARS-Cov-2 nucleic acid', 0.004349401957230881)
--------------------------
('CHEMICAL:Tilorone', 0.004349401957230881)
--------------------------
('CHEMICAL:tilorone dihydrochloride', 0.004349401957230881)
--------------------------
('CHEMICAL:inhalations', 0.004349401957230881)
--------------------------
('CHEMICAL:95%CI', 0.004349401957230881)
--------------------------
('CHEMICAL:trypsin', 0.004349401957230881)
--------------------------
('CHEMICAL:90,870', 0.004349401957230881)
--------------------------
('CHEMICAL:transfusion-transmissible [3,4]', 0.004711852120333454)
--------------------------
('CHEMICAL:MOTIVATION', 0.004711852120333454)
--------------------------
('CHEMICAL:(18)F-FDG-PET/CT', 0.004711852120333454)
--------------------------
('CHEMICAL:radioiodine', 0.004711852120333454)
--------------------------
('CHEMICAL:Human-to-human', 0.004711852120333454)
--------------------------
('CHEMICAL:chlorine', 0.004711852120333454)
--------------------------
('CHEMICAL:smoking', 0.004711852120333454)
--------------------------
('CHEMICAL:colorectomy', 0.004711852120333454)
--------------------------
('CHEMICAL:alpha-ketoamide', 0.004711852120333454)
--------------------------
('CHEMICAL:P3-P2 amide bond', 0.004711852120333454)
--------------------------
('CHEMICAL:pyridone', 0.004711852120333454)
--------------------------
('CHEMICAL:lopinavir/ritonavir(LPV/r', 0.004711852120333454)
--------------------------
('CHEMICAL:LPV/r', 0.004711852120333454)
--------------------------
('CHEMICAL:58,077-84,520', 0.004711852120333454)
--------------------------
('CHEMICAL:1275', 0.004711852120333454)
--------------------------
('CHEMICAL:niclosamide', 0.004711852120333454)
--------------------------
('CHEMICAL:urea', 0.005074302283436027)
--------------------------
('CHEMICAL:tier-one', 0.005074302283436027)
--------------------------
('CHEMICAL:clinical-diagnosed COVID-19', 0.005074302283436027)
--------------------------
('CHEMICAL:clinical-confirmed COVID-19', 0.005074302283436027)
--------------------------
('CHEMICAL:COVID-19', 0.005436752446538601)
--------------------------
('CHEMICAL:Symptom-based', 0.005436752446538601)
--------------------------
('CHEMICAL:PHE', 0.005436752446538601)
--------------------------
('CHEMICAL:surveil COVID-19', 0.005436752446538601)
--------------------------
('CHEMICAL:SARS-CO-V-2', 0.005436752446538601)
--------------------------
('CHEMICAL:Melatonin', 0.005436752446538601)
--------------------------
('CHEMICAL:ARBS', 0.005436752446538601)
--------------------------
('CHEMICAL:chloroquine/hydroxychloroquine', 0.005436752446538601)
--------------------------
('CHEMICAL:Paradoxurus hermaphroditus', 0.005436752446538601)
--------------------------
('CHEMICAL:DD', 0.005436752446538601)
--------------------------
('CHEMICAL:CAP', 0.005436752446538601)
--------------------------
('CHEMICAL:https://bigd.big.ac.cn/ncov', 0.005436752446538601)
--------------------------
('CHEMICAL:adenosine', 0.005799202609641174)
--------------------------
('CHEMICAL:SARS-CoV-2 nucleic acid', 0.005799202609641174)
--------------------------
('CHEMICAL:everolimus', 0.005799202609641174)
--------------------------
('CHEMICAL:RAD001', 0.005799202609641174)
--------------------------
('CHEMICAL:SARS-CoV-2 betacoronavirus', 0.005799202609641174)
--------------------------
('CHEMICAL:rapamycin', 0.005799202609641174)
--------------------------
('CHEMICAL:CQ', 0.005799202609641174)
--------------------------
('CHEMICAL:HCQ', 0.005799202609641174)
--------------------------
('CHEMICAL:ACE/Ang II/AT1R', 0.005799202609641174)
--------------------------
('CHEMICAL:lopinavir ritonavir', 0.005799202609641174)
--------------------------
('CHEMICAL:BioIngine', 0.0061616527727437476)
--------------------------
('CHEMICAL:amino acids', 0.0061616527727437476)
--------------------------
('CHEMICAL:COVID 2019', 0.0061616527727437476)
--------------------------
('CHEMICAL:SARS-CoV-19', 0.0061616527727437476)
--------------------------
('CHEMICAL:SARS-Cov2', 0.0061616527727437476)
--------------------------
('CHEMICAL:repatriate', 0.0061616527727437476)
--------------------------
('CHEMICAL:vasopressors', 0.006524102935846321)
--------------------------
('CHEMICAL:do-not-resuscitate', 0.006524102935846321)
--------------------------
('CHEMICAL:day-14', 0.006524102935846321)
--------------------------
('CHEMICAL:day-11', 0.006524102935846321)
--------------------------
('CHEMICAL:saquinavir', 0.006524102935846321)
--------------------------
('CHEMICAL:lopinavir, ritonavir', 0.006524102935846321)
--------------------------
('CHEMICAL:neonatalogy', 0.006524102935846321)
--------------------------
('CHEMICAL:SARS-Covid-2', 0.006524102935846321)
--------------------------
('CHEMICAL:ACE2s', 0.006524102935846321)
--------------------------
('CHEMICAL:potassium', 0.006524102935846321)
--------------------------
('CHEMICAL:quartus', 0.006524102935846321)
--------------------------
('CHEMICAL:acyclovir', 0.006524102935846321)
--------------------------
('CHEMICAL:ganciclovir', 0.006524102935846321)
--------------------------
('CHEMICAL:zanamivir', 0.006524102935846321)
--------------------------
('CHEMICAL:oseltamivir', 0.006524102935846321)
--------------------------
('CHEMICAL:TCGA', 0.006524102935846321)
--------------------------
('CHEMICAL:Lymphocytopenia', 0.006886553098948894)
--------------------------
('CHEMICAL:NLR', 0.006886553098948894)
--------------------------
('CHEMICAL:rN-based', 0.006886553098948894)
--------------------------
('CHEMICAL:N-', 0.006886553098948894)
--------------------------
('CHEMICAL:homo-trimer', 0.006886553098948894)
--------------------------
('CHEMICAL:Jinyintan', 0.006886553098948894)
--------------------------
('CHEMICAL:AHCC', 0.006886553098948894)
--------------------------
('CHEMICAL:single-centered', 0.006886553098948894)
--------------------------
('CHEMICAL:Serine/Leucine', 0.006886553098948894)
--------------------------
('CHEMICAL:CHCSJ', 0.007249003262051468)
--------------------------
('CHEMICAL:NPS', 0.007249003262051468)
--------------------------
('CHEMICAL:TNFalpha', 0.007249003262051468)
--------------------------
('CHEMICAL:IFNgamma', 0.007249003262051468)
--------------------------
('CHEMICAL:2 - 2.5', 0.007249003262051468)
--------------------------
('CHEMICAL:SpO2<90', 0.007249003262051468)
--------------------------
('CHEMICAL:Arbidol', 0.007249003262051468)
--------------------------
('CHEMICAL:SpO2>/=90', 0.007249003262051468)
--------------------------
('CHEMICAL:arbidol', 0.007611453425154041)
--------------------------
('CHEMICAL:SARS-CoV-2-infected', 0.007611453425154041)
--------------------------
('CHEMICAL:3TC', 0.007611453425154041)
--------------------------
('CHEMICAL:TDF', 0.007611453425154041)
--------------------------
('CHEMICAL:Nucleoside', 0.007611453425154041)
--------------------------
('CHEMICAL:lopinavir-ritonavir syrup', 0.007973903588256614)
--------------------------
('CHEMICAL:Pao2/Fio2', 0.007973903588256614)
--------------------------
('CHEMICAL:flavone', 0.008336353751359188)
--------------------------
('CHEMICAL:coumarine', 0.008336353751359188)
--------------------------
('CHEMICAL:Saquinavir', 0.008336353751359188)
--------------------------
('CHEMICAL:Darunavir', 0.008336353751359188)
--------------------------
('CHEMICAL:CCL3/MIP-1A', 0.008336353751359188)
--------------------------
('CHEMICAL:SARS-CoV-2(1', 0.008336353751359188)
--------------------------
('CHEMICAL:lockdowns', 0.008336353751359188)
--------------------------
('CHEMICAL:glucocorticoids', 0.008336353751359188)
--------------------------
('CHEMICAL:anti-SARS-CoV-2', 0.008336353751359188)
--------------------------
('CHEMICAL:cyclodextrin', 0.008336353751359188)
--------------------------
('CHEMICAL:cholesterol', 0.008336353751359188)
--------------------------
('CHEMICAL:sterols', 0.008336353751359188)
--------------------------
('CHEMICAL:hydrogen peroxide', 0.008336353751359188)
--------------------------
('CHEMICAL:benzalkonium chloride', 0.008336353751359188)
--------------------------
('CHEMICAL:chlorhexidine digluconate', 0.008336353751359188)
--------------------------
('CHEMICAL:ACE2-based peptide, remdesivir', 0.008336353751359188)
--------------------------
('CHEMICAL:non-COVID-19', 0.008698803914461761)
--------------------------
('CHEMICAL:HCoVs', 0.008698803914461761)
--------------------------
('CHEMICAL:troponin', 0.008698803914461761)
--------------------------
('CHEMICAL:hydroxychloroquine sulfate', 0.008698803914461761)
--------------------------
('CHEMICAL:Hydroxychloroquine', 0.008698803914461761)
--------------------------
('CHEMICAL:SARS-coronavirus 2', 0.008698803914461761)
--------------------------
('CHEMICAL:MethodsFifty-one', 0.008698803914461761)
--------------------------
('CHEMICAL:PurposeTo', 0.008698803914461761)
--------------------------
('CHEMICAL:ACE2-Fc', 0.009061254077564335)
--------------------------
('CHEMICAL:SARS-CoV-derived B', 0.009061254077564335)
--------------------------
('CHEMICAL:SARS-related coronaviruses(1-3,5', 0.009423704240666908)
--------------------------
('CHEMICAL:91.02', 0.009423704240666908)
--------------------------
('CHEMICAL:beta-coronaviruses', 0.009423704240666908)
--------------------------
('CHEMICAL:children/adults', 0.009423704240666908)
--------------------------
('CHEMICAL:Chloroquine phosphate', 0.009786154403769481)
--------------------------
('CHEMICAL:Arg553', 0.009786154403769481)
--------------------------
('CHEMICAL:theaflavin', 0.009786154403769481)
--------------------------
('CHEMICAL:SRR10168377', 0.009786154403769481)
--------------------------
('CHEMICAL:SRR10168378', 0.009786154403769481)
--------------------------
('CHEMICAL:China(5', 0.009786154403769481)
--------------------------
('CHEMICAL:polypnea', 0.010148604566872055)
--------------------------
('CHEMICAL:FcgammaRIIb', 0.010148604566872055)
--------------------------
('CHEMICAL:FcgammaRs', 0.010148604566872055)
--------------------------
('CHEMICAL:FcgammaR', 0.010148604566872055)
--------------------------
('CHEMICAL:RdRp-P2', 0.010148604566872055)
--------------------------
('CHEMICAL:FASTA', 0.010148604566872055)
--------------------------
('CHEMICAL:SUPPLEMENTARY', 0.010148604566872055)
--------------------------
('CHEMICAL:SARS-related coronavirus', 0.010148604566872055)
--------------------------
('CHEMICAL:SARSr-CoV', 0.010148604566872055)
--------------------------
('CHEMICAL:https://www.genomedetective.com/app/typingtool/cov', 0.010148604566872055)
--------------------------
('CHEMICAL:statin', 0.010511054729974628)
--------------------------
('CHEMICAL:heparin', 0.010511054729974628)
--------------------------
('CHEMICAL:remdesivir', 0.010511054729974628)
--------------------------
('CHEMICAL:teicoplanin', 0.010511054729974628)
--------------------------
('CHEMICAL:Teicoplanin', 0.010511054729974628)
--------------------------
('CHEMICAL:ritonavir', 0.010511054729974628)
--------------------------
('CHEMICAL:AS-SCoV2', 0.010511054729974628)
--------------------------
('CHEMICAL:bat-SL-CoV-RatG13', 0.010511054729974628)
--------------------------
('CHEMICAL:ethanol', 0.010511054729974628)
--------------------------
('CHEMICAL:NCP', 0.010511054729974628)
--------------------------
('CHEMICAL:CR3014', 0.010511054729974628)
--------------------------
('CHEMICAL:SARS-CoV-specific', 0.010511054729974628)
--------------------------
('CHEMICAL:CR3022', 0.010511054729974628)
--------------------------
('CHEMICAL:SARS-Cov-2 infection', 0.010873504893077202)
--------------------------
('CHEMICAL:alpha - hydroxybutyrate', 0.010873504893077202)
--------------------------
('CHEMICAL:Creatinine', 0.010873504893077202)
--------------------------
('CHEMICAL:methylprednisolone', 0.011235955056179775)
--------------------------
('CHEMICAL:ACEIs', 0.011235955056179775)
--------------------------
('CHEMICAL:losartan', 0.011235955056179775)
--------------------------
('CHEMICAL:sodium', 0.011235955056179775)
--------------------------
('CHEMICAL:lopinavir-ritonavir', 0.011235955056179775)
--------------------------
('CHEMICAL:bats(1-4', 0.011235955056179775)
--------------------------
('CHEMICAL:SARSr-CoV.', 0.011235955056179775)
--------------------------
('CHEMICAL:emodin', 0.011598405219282348)
--------------------------
('CHEMICAL:mercaptopurine', 0.011598405219282348)
--------------------------
('CHEMICAL:toremifene', 0.011598405219282348)
--------------------------
('CHEMICAL:2019-nCoV/SARS-CoV-2', 0.011598405219282348)
--------------------------
('CHEMICAL:dactinomycin', 0.011598405219282348)
--------------------------
('CHEMICAL:syndrome-coronavirus', 0.011598405219282348)
--------------------------
('CHEMICAL:SARS-CoV-2 pneumonia', 0.011960855382384922)
--------------------------
('CHEMICAL:amino acids of S', 0.011960855382384922)
--------------------------
('CHEMICAL:Lactobacillus', 0.011960855382384922)
--------------------------
('CHEMICAL:identifyingcytokine', 0.011960855382384922)
--------------------------
('CHEMICAL:in10', 0.011960855382384922)
--------------------------
('CHEMICAL:Bifidobacterium', 0.011960855382384922)
--------------------------
('CHEMICAL:Two-Balance"strategyeffectively', 0.011960855382384922)
--------------------------
('CHEMICAL:abidol', 0.011960855382384922)
--------------------------
('CHEMICAL:Four-Anti', 0.011960855382384922)
--------------------------
('CHEMICAL:Tenofovir', 0.012323305545487495)
--------------------------
('CHEMICAL:Galidesivir', 0.012323305545487495)
--------------------------
('CHEMICAL:guanosine', 0.012323305545487495)
--------------------------
('CHEMICAL:Pt', 0.012323305545487495)
--------------------------
('CHEMICAL:NEU', 0.012323305545487495)
--------------------------
('CHEMICAL:amino acid identity', 0.012323305545487495)
--------------------------
('CHEMICAL:ARBs', 0.012685755708590069)
--------------------------
('CHEMICAL:MSC', 0.013048205871692642)
--------------------------
('CHEMICAL:circumstance.2', 0.013048205871692642)
--------------------------
('CHEMICAL:R(2)=0.71', 0.013048205871692642)
--------------------------
('CHEMICAL:purines', 0.013048205871692642)
--------------------------
('CHEMICAL:Pangolin', 0.013048205871692642)
--------------------------
('CHEMICAL:pyrimidine', 0.013048205871692642)
--------------------------
('CHEMICAL:Nucleocapsid', 0.013048205871692642)
--------------------------
('CHEMICAL:over-biased', 0.013048205871692642)
--------------------------
('CHEMICAL:MN988668', 0.013048205871692642)
--------------------------
('CHEMICAL:MN988669', 0.013048205871692642)
--------------------------
('CHEMICAL:coronavirus 2019', 0.013410656034795215)
--------------------------
('CHEMICAL:chloroquine phosphate', 0.013410656034795215)
--------------------------
('CHEMICAL:Betacoronavirus', 0.013410656034795215)
--------------------------
('CHEMICAL:WBC<4.0x10(9)/L', 0.013410656034795215)
--------------------------
('CHEMICAL:Simplot v3.5.1', 0.013410656034795215)
--------------------------
('CHEMICAL:11,498', 0.013410656034795215)
--------------------------
('CHEMICAL:sarbecovirus', 0.013410656034795215)
--------------------------
('CHEMICAL:sodium hypochlorite', 0.013773106197897789)
--------------------------
('CHEMICAL:SASP', 0.013773106197897789)
--------------------------
('CHEMICAL:Doxycycline', 0.013773106197897789)
--------------------------
('CHEMICAL:Quercetin', 0.013773106197897789)
--------------------------
('CHEMICAL:Rapamycin', 0.013773106197897789)
--------------------------
('CHEMICAL:amino acid sequence', 0.014135556361000362)
--------------------------
('CHEMICAL:ozone', 0.014498006524102935)
--------------------------
('CHEMICAL:Angiotensin I', 0.014498006524102935)
--------------------------
('CHEMICAL:beta-coronavirus', 0.014498006524102935)
--------------------------
('CHEMICAL:2019-nCoV, 2019-nCoV', 0.014498006524102935)
--------------------------
('CHEMICAL:SARS-CoV-2-related', 0.014860456687205509)
--------------------------
('CHEMICAL:Kaletra', 0.014860456687205509)
--------------------------
('CHEMICAL:dobutamine', 0.015222906850308082)
--------------------------
('CHEMICAL:gadolinium', 0.015222906850308082)
--------------------------
('CHEMICAL:SARS-CoV2', 0.015222906850308082)
--------------------------
('CHEMICAL:human-origin', 0.015222906850308082)
--------------------------
('CHEMICAL:non-human-origin', 0.015222906850308082)
--------------------------
('CHEMICAL:AAC', 0.015222906850308082)
--------------------------
('CHEMICAL:PC-PseAAC', 0.015222906850308082)
--------------------------
('CHEMICAL:SARAS-CoV-2', 0.015222906850308082)
--------------------------
('CHEMICAL:LPV/RTV-INFb', 0.015222906850308082)
--------------------------
('CHEMICAL:SARS-CoV. LPV/RTV-INFb', 0.015222906850308082)
--------------------------
('CHEMICAL:BatCoV RaTG13 encoded/encodes', 0.015585357013410656)
--------------------------
('CHEMICAL:NP', 0.015585357013410656)
--------------------------
('CHEMICAL:Angiotensin', 0.015585357013410656)
--------------------------
('CHEMICAL:Azithromycin', 0.01594780717651323)
--------------------------
('CHEMICAL:Statpearls', 0.01594780717651323)
--------------------------
('CHEMICAL:TCM', 0.016310257339615802)
--------------------------
('CHEMICAL:leukotrienes', 0.016672707502718376)
--------------------------
('CHEMICAL:Arachidonic acid', 0.016672707502718376)
--------------------------
('CHEMICAL:EPA', 0.016672707502718376)
--------------------------
('CHEMICAL:prostaglandins', 0.016672707502718376)
--------------------------
('CHEMICAL:eicosapentaenoic', 0.016672707502718376)
--------------------------
('CHEMICAL:AA', 0.016672707502718376)
--------------------------
('CHEMICAL:protectins', 0.016672707502718376)
--------------------------
('CHEMICAL:docosahexaenoic acid DHA', 0.016672707502718376)
--------------------------
('CHEMICAL:lipoxins', 0.016672707502718376)
--------------------------
('CHEMICAL:thromboxanes', 0.016672707502718376)
--------------------------
('CHEMICAL:resolvins', 0.016672707502718376)
--------------------------
('CHEMICAL:unsaturated fatty acids', 0.016672707502718376)
--------------------------
('CHEMICAL:DHA', 0.016672707502718376)
--------------------------
('CHEMICAL:maresins', 0.016672707502718376)
--------------------------
('CHEMICAL:CD8+T', 0.016672707502718376)
--------------------------
('CHEMICAL:IFN-gamma', 0.016672707502718376)
--------------------------
('CHEMICAL:lopinavir', 0.016672707502718376)
--------------------------
('CHEMICAL:triphosphate', 0.016672707502718376)
--------------------------
('CHEMICAL:RDV', 0.016672707502718376)
--------------------------
('CHEMICAL:ATP', 0.016672707502718376)
--------------------------
('CHEMICAL:lipopeptides', 0.01703515766582095)
--------------------------
('CHEMICAL:EK1', 0.01703515766582095)
--------------------------
('CHEMICAL:melatonin', 0.01703515766582095)
--------------------------
('CHEMICAL:sirolimus', 0.017397607828923523)
--------------------------
('CHEMICAL:SARS-CoV-2 infections', 0.017397607828923523)
--------------------------
('CHEMICAL:hydrogen bonds', 0.017397607828923523)
--------------------------
('CHEMICAL:human-infecting betacoronavirus', 0.017760057992026096)
--------------------------
('CHEMICAL:ARB', 0.01812250815512867)
--------------------------
('CHEMICAL:Sofosbuvir', 0.01812250815512867)
--------------------------
('CHEMICAL:IDX-184', 0.01812250815512867)
--------------------------
('CHEMICAL:Ribavirin', 0.01812250815512867)
--------------------------
('CHEMICAL:angiotensin II', 0.018484958318231243)
--------------------------
('CHEMICAL:nucleic acids', 0.018847408481333816)
--------------------------
('CHEMICAL:GS-5734', 0.018847408481333816)
--------------------------
('CHEMICAL:statins', 0.01920985864443639)
--------------------------
('CHEMICAL:ribavirin', 0.01920985864443639)
--------------------------
('CHEMICAL:Angiotensin II', 0.01920985864443639)
--------------------------
('CHEMICAL:Scr', 0.019572308807538963)
--------------------------
('CHEMICAL:Alanine', 0.019572308807538963)
--------------------------
('CHEMICAL:SARS-CoVs', 0.019572308807538963)
--------------------------
('CHEMICAL:steroids', 0.02029720913374411)
--------------------------
('CHEMICAL:corticosteroids', 0.02247191011235955)
--------------------------
('CHEMICAL:COVID-2019', 0.024284160927872417)
--------------------------
('CHEMICAL:nucleotide identity', 0.024284160927872417)
--------------------------
('CHEMICAL:TNF', 0.025009061254077564)
--------------------------
('CHEMICAL:IL-37', 0.025009061254077564)
--------------------------
('CHEMICAL:adenosine monophosphate', 0.025009061254077564)
--------------------------
('CHEMICAL:AMP', 0.025009061254077564)
--------------------------
('CHEMICAL:IL-1beta', 0.025009061254077564)
--------------------------
('CHEMICAL:Sarbecovirus', 0.025009061254077564)
--------------------------
('CHEMICAL:betacoronavirus', 0.025371511417180137)
--------------------------
('CHEMICAL:Chloroquine', 0.02682131206959043)
--------------------------
('CHEMICAL:bilirubin', 0.027546212395795577)
--------------------------
('CHEMICAL:hydroxychloroquine', 0.02790866255889815)
--------------------------
('CHEMICAL:SARS-CoV-2 infection', 0.02899601304820587)
--------------------------
('CHEMICAL:bat-SL-CoVZXC21', 0.032620514679231605)
--------------------------
('CHEMICAL:creatine', 0.03443276549474447)
--------------------------
('CHEMICAL:alanine', 0.034795215657847045)
--------------------------
('CHEMICAL:TNF-alpha', 0.03878216745197535)
--------------------------
('CHEMICAL:SARS-related', 0.03878216745197535)
--------------------------
('CHEMICAL:chloroquine', 0.04168176875679594)
--------------------------
('CHEMICAL:SARS-COV-2', 0.04313156940920623)
--------------------------
('CHEMICAL:2019-nCoV', 0.044581370061616526)
--------------------------
('CHEMICAL:SARS-CoV.', 0.04711852120333454)
--------------------------
('CHEMICAL:creatinine', 0.049655672345052554)
--------------------------
('CHEMICAL:nucleic acid', 0.049655672345052554)
--------------------------
('CHEMICAL:aspartate', 0.050743022834360274)
--------------------------
('CHEMICAL:oxygen', 0.051830373323667994)
--------------------------
('CHEMICAL:SARS-Cov-2', 0.05219282348677057)
--------------------------
('CHEMICAL:Remdesivir', 0.05545487495469373)
--------------------------
('CHEMICAL:lopinavir/ritonavir', 0.0558173251177963)
--------------------------
('CHEMICAL:MERS-CoV.', 0.05654222544400145)
--------------------------
('CHEMICAL:coronavirus', 0.05871692642261689)
--------------------------
('CHEMICAL:angiotensin', 0.06632837984777093)
--------------------------
('CHEMICAL:nucleotide', 0.0735773831098224)
--------------------------
('CHEMICAL:amino acid', 0.09496194273287423)
--------------------------
('CHEMICAL:lactate', 0.1076476984414643)
--------------------------
('CHEMICAL:SARS-CoV-2', 0.6788691554911199)
--------------------------
